# Supplementary material for: Diabetic phenotype in mouse and humans reduces the number of microglia around β-amyloid plaques
Source: Mol Neurodegener. 2020 Nov 10;15:66. doi: 10.1186/s13024-020-00415-2 (PMC7653710; doi:10.1186/s13024-020-00415-2)
Supplement: Supplementary file 2 — Additional file 2: Supplementary Table S1. Differential expression analysis results for AwT+, A+Tw, and A+T+ vs AwTw, STD mice. [file 13024_2020_415_MOESM2_ESM.xlsx]

## Sheet: AwTtgSTD
	baseMean	log2FoldChange	lfcSE	stat	pvalue	padj
ENSMUSG00000000001	217.396	-0.295191	0.343882	-0.858405	0.390669	0.994694
ENSMUSG00000000028	27.7254	0.00663525	0.2557	0.0259494	0.979298	0.999896
ENSMUSG00000000056	620.449	0.0743515	0.0661675	1.12368	0.261147	0.994694
ENSMUSG00000000058	98.1631	-0.377206	0.316025	-1.19359	0.232637	0.994694
ENSMUSG00000000078	278.668	-0.400884	0.279485	-1.43437	0.151467	0.994694
ENSMUSG00000000085	597.104	0.101526	0.0926083	1.0963	0.272948	0.994694
ENSMUSG00000000088	1191.29	-0.0829509	0.114702	-0.723189	0.469564	0.994694
ENSMUSG00000000093	24.4775	0.136905	0.29516	0.463834	0.642767	0.994694
ENSMUSG00000000120	63.7404	0.343879	0.248181	1.3856	0.16587	0.994694
ENSMUSG00000000125	28.0535	0.384065	0.290021	1.32427	0.185413	0.994694
ENSMUSG00000000126	82.0916	0.0380191	0.21373	0.177883	0.858814	0.99594
ENSMUSG00000000127	190.397	-0.0638581	0.105417	-0.605767	0.54467	0.994694
ENSMUSG00000000131	1324.21	0.0935383	0.0866805	1.07912	0.280536	0.994694
ENSMUSG00000000134	639.666	0.0143721	0.111227	0.129214	0.897188	0.997835
ENSMUSG00000000142	356.153	0.144467	0.116262	1.2426	0.214016	0.994694
ENSMUSG00000000148	276.256	0.153439	0.114066	1.34518	0.178569	0.994694
ENSMUSG00000000149	1549.18	0.145202	0.106332	1.36555	0.172079	0.994694
ENSMUSG00000000154	18.7266	0.384653	0.546698	0.703593	0.481687	0.994694
ENSMUSG00000000167	21.6487	0.325449	0.322331	1.00967	0.312652	0.994694
ENSMUSG00000000168	1198.29	-0.111802	0.0860726	-1.29893	0.193969	0.994694
ENSMUSG00000000171	894.986	-0.0605351	0.0821287	-0.737076	0.461076	0.994694
ENSMUSG00000000184	1144.91	0.0674207	0.095025	0.709505	0.478011	0.994694
ENSMUSG00000000194	684.674	0.0407857	0.0895488	0.455457	0.64878	0.994694
ENSMUSG00000000197	818.46	-0.133483	0.20965	-0.636692	0.524325	0.994694
ENSMUSG00000000202	179.426	0.202866	0.220813	0.918723	0.35824	0.994694
ENSMUSG00000000214	21.3664	-0.547576	0.516625	-1.05991	0.289186	0.994694
ENSMUSG00000000223	835.949	-0.0665019	0.104159	-0.638465	0.523171	0.994694
ENSMUSG00000000247	1221.23	0.0311002	0.148683	0.209171	0.834315	0.99594
ENSMUSG00000000253	940.514	0.0603076	0.179428	0.336111	0.736787	0.994694
ENSMUSG00000000266	172.909	-0.354693	0.411578	-0.861787	0.388805	0.994694
ENSMUSG00000000275	89.733	0.075586	0.205241	0.368279	0.712665	0.994694
ENSMUSG00000000276	664.591	-0.247908	0.159576	-1.55354	0.120294	0.994694
ENSMUSG00000000278	264.472	0.0747547	0.134125	0.557351	0.577288	0.994694
ENSMUSG00000000282	780.482	0.203818	0.14692	1.38727	0.165359	0.994694
ENSMUSG00000000290	192.122	0.180068	0.159782	1.12696	0.259761	0.994694
ENSMUSG00000000295	145.949	-0.029604	0.164924	-0.179501	0.857544	0.99594
ENSMUSG00000000296	391.157	0.00791988	0.121179	0.0653566	0.94789	0.999411
ENSMUSG00000000301	34.5273	0.233718	0.292605	0.798749	0.424436	0.994694
ENSMUSG00000000303	44.4892	0.182267	0.621776	0.293139	0.769416	0.994694
ENSMUSG00000000305	179.132	-0.0819156	0.119026	-0.688214	0.491318	0.994694
ENSMUSG00000000308	3857.58	-0.0136137	0.154198	-0.0882876	0.929648	0.997835
ENSMUSG00000000317	20.9658	0.0680118	0.226604	0.300135	0.764074	0.994694
ENSMUSG00000000320	10.7334	-0.160322	0.46226	-0.346821	0.728725	0.994694
ENSMUSG00000000325	429.681	0.174621	0.199405	0.875713	0.381186	0.994694
ENSMUSG00000000326	711.175	0.0526236	0.160143	0.328605	0.742455	0.994694
ENSMUSG00000000339	542.478	-0.0953717	0.0919207	-1.03754	0.299482	0.994694
ENSMUSG00000000340	189.613	-0.047781	0.214712	-0.222535	0.823898	0.99594
ENSMUSG00000000346	1860.86	-0.104489	0.060324	-1.73213	0.08325	0.994694
ENSMUSG00000000355	157.797	-0.68125	0.543935	-1.25245	0.210407	0.994694
ENSMUSG00000000374	1310.29	0.0922358	0.112484	0.819988	0.412223	0.994694
ENSMUSG00000000378	654.981	0.0115328	0.138913	0.083022	0.933834	0.997835
ENSMUSG00000000384	418.921	0.203613	0.125238	1.6258	0.103991	0.994694
ENSMUSG00000000392	18.8843	0.331016	0.688484	0.48079	0.630666	0.994694
ENSMUSG00000000399	1338.36	-0.0491176	0.0945931	-0.519251	0.603585	0.994694
ENSMUSG00000000402	40.3975	0.0974124	0.223962	0.434951	0.663598	0.994694
ENSMUSG00000000409	27.3925	-0.228881	0.23116	-0.99014	0.322106	0.994694
ENSMUSG00000000416	1654.8	-0.00143059	0.173031	-0.00826784	0.993403	0.999896
ENSMUSG00000000420	426.779	-0.294137	0.259633	-1.1329	0.257258	0.994694
ENSMUSG00000000439	431.312	-0.0535236	0.0650397	-0.822938	0.410543	0.994694
ENSMUSG00000000440	21.1431	-0.180465	0.242118	-0.745359	0.456055	0.994694
ENSMUSG00000000441	916.284	0.0235051	0.059976	0.391909	0.695126	0.994694
ENSMUSG00000000486	49.126	0.0673763	0.227484	0.296181	0.767092	0.994694
ENSMUSG00000000489	374.115	0.226955	0.13305	1.70578	0.0880492	0.994694
ENSMUSG00000000530	166.082	0.0105683	0.259207	0.0407714	0.967478	0.999896
ENSMUSG00000000531	1186.7	0.0559976	0.180956	0.309454	0.756976	0.994694
ENSMUSG00000000532	1471	0.0553623	0.0975339	0.567621	0.570292	0.994694
ENSMUSG00000000538	4438.6	0.0730036	0.116495	0.626668	0.530877	0.994694
ENSMUSG00000000552	1256.29	0.19858	0.199809	0.993853	0.320295	0.994694
ENSMUSG00000000555	45.0891	0.393008	0.286273	1.37284	0.169801	0.994694
ENSMUSG00000000560	515.092	-0.435883	0.428579	-1.01704	0.309133	0.994694
ENSMUSG00000000561	545.366	-0.0197402	0.102037	-0.193462	0.846597	0.99594
ENSMUSG00000000562	18.099	0.422441	0.284585	1.48441	0.1377	0.994694
ENSMUSG00000000563	2695.82	-0.240718	0.0931897	-2.58309	0.00979184	0.994694
ENSMUSG00000000567	455.681	0.10263	0.213431	0.480857	0.630618	0.994694
ENSMUSG00000000568	1364.6	-0.270918	0.190099	-1.42514	0.154116	0.994694
ENSMUSG00000000579	32.343	0.20104	0.348527	0.576828	0.564055	0.994694
ENSMUSG00000000581	245.583	-0.276047	0.19582	-1.4097	0.158628	0.994694
ENSMUSG00000000594	1280.46	0.0177132	0.125254	0.141418	0.887539	0.997643
ENSMUSG00000000600	303.543	-0.358278	0.310122	-1.15528	0.247975	0.994694
ENSMUSG00000000605	1606.72	-0.207885	0.126368	-1.64507	0.0999557	0.994694
ENSMUSG00000000627	605.137	0.127097	0.106719	1.19095	0.233675	0.994694
ENSMUSG00000000628	111.666	0.0804871	0.161649	0.497912	0.618546	0.994694
ENSMUSG00000000631	2852.04	0.0926884	0.132055	0.701894	0.482745	0.994694
ENSMUSG00000000632	4407.01	0.0878512	0.141924	0.618999	0.535917	0.994694
ENSMUSG00000000673	9.94265	0.700281	0.545265	1.28429	0.199039	0.994694
ENSMUSG00000000682	82.1492	0.209144	0.259421	0.806196	0.42013	0.994694
ENSMUSG00000000686	11.3199	0.617819	0.391261	1.57905	0.114326	0.994694
ENSMUSG00000000693	82.3865	0.157452	0.158132	0.995696	0.319398	0.994694
ENSMUSG00000000708	170.231	-0.10044	0.289686	-0.346719	0.728802	0.994694
ENSMUSG00000000711	2533.69	-0.139219	0.0946895	-1.47027	0.141488	0.994694
ENSMUSG00000000732	227.476	0.0723721	0.153773	0.470642	0.637896	0.994694
ENSMUSG00000000738	630.296	0.175268	0.114436	1.53157	0.125628	0.994694
ENSMUSG00000000739	31.1897	0.259578	0.288717	0.899073	0.368614	0.994694
ENSMUSG00000000740	2684.09	0.07965	0.231844	0.34355	0.731185	0.994694
ENSMUSG00000000743	1346.67	0.0495309	0.140501	0.35253	0.724441	0.994694
ENSMUSG00000000751	889.373	-0.0171737	0.0524727	-0.327289	0.743449	0.994694
ENSMUSG00000000753	285.245	-0.0190304	0.232799	-0.081746	0.934849	0.998003
ENSMUSG00000000759	508.467	0.0166842	0.0878072	0.190009	0.849302	0.99594
ENSMUSG00000000776	298.482	0.0324183	0.118953	0.272531	0.785214	0.994694
ENSMUSG00000000782	40.0612	-0.0762571	0.223154	-0.341723	0.732559	0.994694
ENSMUSG00000000787	1808.61	-0.219152	0.346965	-0.631628	0.52763	0.994694
ENSMUSG00000000792	636.658	0.0535418	0.171825	0.311606	0.75534	0.994694
ENSMUSG00000000794	235.303	-0.0541495	0.191671	-0.282513	0.77755	0.994694
ENSMUSG00000000804	1063	-0.174964	0.287711	-0.608123	0.543106	0.994694
ENSMUSG00000000805	604.799	-0.0790332	0.174921	-0.451823	0.651396	0.994694
ENSMUSG00000000811	70.2742	0.118708	0.194117	0.611527	0.540851	0.994694
ENSMUSG00000000823	872.333	0.0521506	0.103663	0.503078	0.614909	0.994694
ENSMUSG00000000826	3966.41	-0.0443491	0.0989277	-0.448298	0.653938	0.994694
ENSMUSG00000000827	720.385	-0.074338	0.0912585	-0.814587	0.415309	0.994694
ENSMUSG00000000838	260.122	-0.292343	0.373332	-0.783063	0.43359	0.994694
ENSMUSG00000000861	1919.92	-0.0234305	0.103866	-0.225585	0.821524	0.99594
ENSMUSG00000000876	247.387	0.00342705	0.115828	0.0295874	0.976396	0.999896
ENSMUSG00000000881	3532.11	-0.00974841	0.0702243	-0.138818	0.889594	0.997792
ENSMUSG00000000884	57.9046	0.0957509	0.200837	0.47676	0.633533	0.994694
ENSMUSG00000000889	13.3813	0.717442	0.390993	1.83492	0.0665173	0.994694
ENSMUSG00000000901	31.5251	0.183446	0.25125	0.730133	0.465309	0.994694
ENSMUSG00000000902	1100.73	0.0177901	0.126208	0.140958	0.887903	0.997643
ENSMUSG00000000915	1079.59	0.155499	0.127341	1.22112	0.222039	0.994694
ENSMUSG00000000916	140.607	-0.00365293	0.153617	-0.0237796	0.981028	0.999896
ENSMUSG00000000934	288.444	-0.0570969	0.140304	-0.406952	0.684044	0.994694
ENSMUSG00000000948	534.217	0.605761	0.819784	0.738927	0.459951	0.994694
ENSMUSG00000000957	239.354	0.143427	0.187148	0.766383	0.443449	0.994694
ENSMUSG00000000958	29.0891	-0.150811	0.247792	-0.60862	0.542777	0.994694
ENSMUSG00000000959	726.701	0.0451135	0.127296	0.354397	0.723041	0.994694
ENSMUSG00000000976	267.497	0.0231077	0.0930966	0.248212	0.803971	0.995512
ENSMUSG00000000982	37.9748	-0.379202	0.405592	-0.934934	0.349822	0.994694
ENSMUSG00000001014	14.5273	-0.0456747	0.382571	-0.119389	0.904967	0.997835
ENSMUSG00000001016	1243.65	-0.027091	0.0673732	-0.402104	0.687608	0.994694
ENSMUSG00000001017	1332.5	-0.108189	0.0675463	-1.6017	0.109223	0.994694
ENSMUSG00000001018	628.131	-0.112877	0.0819222	-1.37785	0.168249	0.994694
ENSMUSG00000001020	39.6746	-0.0249132	0.340364	-0.0731959	0.94165	0.998479
ENSMUSG00000001025	197.487	0.0215301	0.256438	0.0839584	0.93309	0.997835
ENSMUSG00000001029	32.3205	-0.303948	0.305755	-0.99409	0.320179	0.994694
ENSMUSG00000001034	385.225	0.257013	0.141205	1.82015	0.0687362	0.994694
ENSMUSG00000001036	2143.35	0.0455422	0.0784223	0.58073	0.561423	0.994694
ENSMUSG00000001039	151.938	0.22098	0.2316	0.954146	0.34001	0.994694
ENSMUSG00000001052	717.25	0.0293464	0.108951	0.269355	0.787656	0.994694
ENSMUSG00000001053	314.16	0.240663	0.204313	1.17792	0.238829	0.994694
ENSMUSG00000001054	766.971	-0.0036521	0.136624	-0.026731	0.978674	0.999896
ENSMUSG00000001056	508.36	-0.0919142	0.200075	-0.459398	0.645948	0.994694
ENSMUSG00000001062	607.639	0.122269	0.107321	1.13929	0.254583	0.994694
ENSMUSG00000001065	296.745	0.17345	0.187358	0.925769	0.354566	0.994694
ENSMUSG00000001082	215.457	0.172704	0.16575	1.04195	0.297434	0.994694
ENSMUSG00000001089	1295.86	-0.042828	0.124168	-0.34492	0.730154	0.994694
ENSMUSG00000001098	761.839	0.101257	0.0832935	1.21566	0.224114	0.994694
ENSMUSG00000001100	1559.33	0.0432196	0.105707	0.408861	0.682642	0.994694
ENSMUSG00000001103	110.285	-0.17833	0.163267	-1.09226	0.27472	0.994694
ENSMUSG00000001105	515.626	-0.0850991	0.121164	-0.702344	0.482464	0.994694
ENSMUSG00000001119	414.32	0.169876	0.334962	0.507151	0.612049	0.994694
ENSMUSG00000001120	1042.84	0.0474917	0.113358	0.418955	0.675249	0.994694
ENSMUSG00000001123	197.057	-0.0262944	0.191864	-0.137047	0.890993	0.997835
ENSMUSG00000001127	1552.03	-0.0100486	0.0525419	-0.191249	0.848331	0.99594
ENSMUSG00000001128	81.4052	0.318754	0.331068	0.962806	0.335645	0.994694
ENSMUSG00000001131	13.9056	-0.459866	0.577315	-0.796561	0.425706	0.994694
ENSMUSG00000001134	67.3141	0.0511111	0.195714	0.261153	0.793975	0.994786
ENSMUSG00000001138	445.149	0.130251	0.0890337	1.46295	0.143482	0.994694
ENSMUSG00000001143	745.522	-0.0683712	0.0906019	-0.754634	0.450469	0.994694
ENSMUSG00000001150	703.208	0.116392	0.0809181	1.4384	0.150321	0.994694
ENSMUSG00000001151	532.527	0.135137	0.137497	0.982838	0.325687	0.994694
ENSMUSG00000001156	247.491	0.0261949	0.0915132	0.286241	0.774693	0.994694
ENSMUSG00000001157	206.886	0.0554346	0.203638	0.272221	0.785452	0.994694
ENSMUSG00000001158	439.616	-0.335384	0.0987263	-3.39711	0.00068101	0.901828
ENSMUSG00000001166	14.8545	-0.017745	0.343862	-0.0516049	0.958844	0.999896
ENSMUSG00000001173	805.88	-0.156191	0.184715	-0.845577	0.397789	0.994694
ENSMUSG00000001175	27647.4	-0.247801	0.137224	-1.80582	0.0709471	0.994694
ENSMUSG00000001211	3114.37	0.00844393	0.0800418	0.105494	0.915984	0.997835
ENSMUSG00000001227	2009.57	0.123011	0.162805	0.755575	0.449904	0.994694
ENSMUSG00000001228	11.2638	0.566679	0.417213	1.35825	0.174385	0.994694
ENSMUSG00000001229	1108.16	0.0778444	0.142855	0.544919	0.58581	0.994694
ENSMUSG00000001240	529.295	0.00612555	0.217693	0.0281385	0.977552	0.999896
ENSMUSG00000001247	120.92	0.301201	0.32417	0.929144	0.352814	0.994694
ENSMUSG00000001248	1590.07	0.118248	0.105975	1.11581	0.264501	0.994694
ENSMUSG00000001249	13.4553	0.336018	0.384264	0.874446	0.381876	0.994694
ENSMUSG00000001260	77.3215	-0.490515	0.512507	-0.95709	0.338522	0.994694
ENSMUSG00000001270	15961	0.113404	0.1833	0.618679	0.536128	0.994694
ENSMUSG00000001280	194.705	-0.207273	0.284548	-0.728427	0.466352	0.994694
ENSMUSG00000001281	10.8239	0.232688	0.460215	0.505608	0.613132	0.994694
ENSMUSG00000001285	520.567	0.0597421	0.165759	0.360415	0.718537	0.994694
ENSMUSG00000001288	171.537	0.0975297	0.16809	0.580224	0.561764	0.994694
ENSMUSG00000001289	3343.09	-0.0826037	0.197876	-0.417451	0.676349	0.994694
ENSMUSG00000001300	460.655	-0.0696735	0.16752	-0.415911	0.677475	0.994694
ENSMUSG00000001305	128.954	-0.0157453	0.118841	-0.132491	0.894596	0.997835
ENSMUSG00000001313	1158.86	0.058663	0.151935	0.386107	0.699417	0.994694
ENSMUSG00000001323	1273.27	-0.0812454	0.141571	-0.573883	0.566047	0.994694
ENSMUSG00000001333	11.9934	-0.138964	0.32226	-0.431217	0.66631	0.994694
ENSMUSG00000001334	1390.07	-0.0115616	0.118924	-0.0972185	0.922553	0.997835
ENSMUSG00000001349	13.8551	-0.0516149	0.550931	-0.0936867	0.925358	0.997835
ENSMUSG00000001366	973.452	-0.0112925	0.0657542	-0.171738	0.863643	0.996109
ENSMUSG00000001376	534.632	-0.212329	0.253296	-0.838264	0.401883	0.994694
ENSMUSG00000001380	1356	0.0196916	0.0899205	0.218989	0.826658	0.99594
ENSMUSG00000001383	3031.14	-0.205233	0.114785	-1.78797	0.0737801	0.994694
ENSMUSG00000001415	1309.72	0.076921	0.122045	0.63027	0.528518	0.994694
ENSMUSG00000001416	1636.38	-0.0627402	0.0828777	-0.757021	0.449037	0.994694
ENSMUSG00000001418	663.071	0.0673056	0.183107	0.367574	0.713191	0.994694
ENSMUSG00000001419	4293.4	0.101115	0.124975	0.809086	0.418466	0.994694
ENSMUSG00000001424	1558.32	0.049393	0.117351	0.4209	0.673828	0.994694
ENSMUSG00000001435	125.995	0.5799	0.418843	1.38453	0.166197	0.994694
ENSMUSG00000001436	202.069	0.191434	0.161276	1.187	0.235227	0.994694
ENSMUSG00000001440	2259.73	-0.160111	0.146128	-1.09569	0.273214	0.994694
ENSMUSG00000001441	1981.61	-0.0978922	0.0750478	-1.3044	0.192098	0.994694
ENSMUSG00000001445	902.743	0.0270012	0.123517	0.218604	0.826959	0.99594
ENSMUSG00000001467	622.048	-0.336049	0.156321	-2.14974	0.0315758	0.994694
ENSMUSG00000001472	9450.48	0.0149261	0.1108	0.134712	0.89284	0.997835
ENSMUSG00000001473	22.8185	-0.276171	0.329552	-0.838022	0.402018	0.994694
ENSMUSG00000001482	606.915	0.05649	0.0950819	0.594119	0.552432	0.994694
ENSMUSG00000001493	22.8713	0.178558	0.277007	0.644598	0.519188	0.994694
ENSMUSG00000001506	173.775	0.273366	0.432592	0.631925	0.527436	0.994694
ENSMUSG00000001507	265.646	0.284564	0.178675	1.59264	0.111241	0.994694
ENSMUSG00000001517	28.2674	0.272479	0.235502	1.15701	0.247268	0.994694
ENSMUSG00000001518	277.651	0.12136	0.142416	0.852155	0.394128	0.994694
ENSMUSG00000001520	357.017	0.0486918	0.162782	0.299123	0.764846	0.994694
ENSMUSG00000001521	256.376	0.220209	0.103895	2.11954	0.0340451	0.994694
ENSMUSG00000001524	201.657	-0.104616	0.162227	-0.644873	0.519009	0.994694
ENSMUSG00000001525	6941.63	0.00467381	0.145386	0.0321476	0.974354	0.999896
ENSMUSG00000001542	214.786	-0.258013	0.241799	-1.06706	0.285945	0.994694
ENSMUSG00000001552	737.63	0.243215	0.175729	1.38403	0.166349	0.994694
ENSMUSG00000001555	146.145	0.0657089	0.194106	0.338521	0.734971	0.994694
ENSMUSG00000001569	401.204	-0.0599368	0.0788588	-0.760053	0.447223	0.994694
ENSMUSG00000001576	1945.94	0.0269486	0.102701	0.2624	0.793013	0.994694
ENSMUSG00000001604	32.9574	0.760824	0.600207	1.2676	0.20494	0.994694
ENSMUSG00000001627	261.619	-0.447345	0.215034	-2.08035	0.0374938	0.994694
ENSMUSG00000001630	267.368	-0.139273	0.198217	-0.702628	0.482288	0.994694
ENSMUSG00000001632	548.579	0.0738274	0.104671	0.705331	0.480604	0.994694
ENSMUSG00000001642	599.957	-0.0514052	0.116966	-0.439489	0.660307	0.994694
ENSMUSG00000001663	153.595	0.116431	0.197222	0.590356	0.554952	0.994694
ENSMUSG00000001665	66.8757	-0.0268414	0.233506	-0.114949	0.908485	0.997835
ENSMUSG00000001666	412.731	0.0617467	0.189117	0.326501	0.744046	0.994694
ENSMUSG00000001674	246.285	-0.062735	0.0966598	-0.649029	0.51632	0.994694
ENSMUSG00000001687	1722.31	0.0130464	0.0928315	0.140538	0.888235	0.997663
ENSMUSG00000001700	152.218	-0.105303	0.177772	-0.592348	0.553617	0.994694
ENSMUSG00000001707	191.539	-0.30652	0.149687	-2.04775	0.0405848	0.994694
ENSMUSG00000001729	2806.95	0.0752384	0.152133	0.494556	0.620913	0.994694
ENSMUSG00000001741	588.781	0.0503119	0.127221	0.395467	0.692498	0.994694
ENSMUSG00000001750	208.484	0.0711283	0.148964	0.477487	0.633015	0.994694
ENSMUSG00000001751	208.077	0.312343	0.24306	1.28504	0.198777	0.994694
ENSMUSG00000001755	397.039	0.106522	0.131881	0.807716	0.419254	0.994694
ENSMUSG00000001761	361.743	0.0113313	0.111962	0.101207	0.919386	0.997835
ENSMUSG00000001763	673.615	0.147318	0.19223	0.766362	0.443461	0.994694
ENSMUSG00000001767	173.99	-0.213159	0.199185	-1.07016	0.284548	0.994694
ENSMUSG00000001768	388.28	-0.148453	0.177504	-0.836335	0.402966	0.994694
ENSMUSG00000001773	54.2799	-0.26344	0.405118	-0.65028	0.515512	0.994694
ENSMUSG00000001774	426.945	-0.377272	0.35738	-1.05566	0.291123	0.994694
ENSMUSG00000001783	1705.35	-0.0224027	0.0990949	-0.226074	0.821144	0.99594
ENSMUSG00000001785	233.168	-0.0827505	0.101159	-0.818022	0.413345	0.994694
ENSMUSG00000001786	360.879	-0.0483686	0.0907883	-0.532762	0.594198	0.994694
ENSMUSG00000001794	3095.73	0.0936739	0.177974	0.526333	0.598657	0.994694
ENSMUSG00000001802	1306.28	0.0526902	0.140469	0.375103	0.707584	0.994694
ENSMUSG00000001827	225.446	1.058	0.960537	1.10146	0.270695	0.994694
ENSMUSG00000001829	796.759	-0.106115	0.069489	-1.52707	0.126743	0.994694
ENSMUSG00000001833	2247.91	-0.390829	0.387528	-1.00852	0.313206	0.994694
ENSMUSG00000001844	352.008	0.0872441	0.13577	0.642588	0.520491	0.994694
ENSMUSG00000001847	4469.76	-0.160244	0.077493	-2.06785	0.0386538	0.994694
ENSMUSG00000001855	677.457	0.105266	0.115332	0.912722	0.361389	0.994694
ENSMUSG00000001864	164.423	-0.0530565	0.127402	-0.41645	0.677081	0.994694
ENSMUSG00000001870	88.4939	0.0596346	0.143392	0.415884	0.677495	0.994694
ENSMUSG00000001891	488.692	-0.632581	0.510678	-1.23871	0.215453	0.994694
ENSMUSG00000001901	27.0931	0.148493	0.243585	0.609614	0.542118	0.994694
ENSMUSG00000001909	804.227	0.0469879	0.143586	0.327245	0.743483	0.994694
ENSMUSG00000001910	2481.53	0.113864	0.140686	0.809352	0.418313	0.994694
ENSMUSG00000001911	5435.77	0.126048	0.171591	0.734586	0.462592	0.994694
ENSMUSG00000001918	36.3699	0.732746	0.309686	2.3661	0.0179767	0.994694
ENSMUSG00000001924	6796.42	0.00235068	0.105515	0.0222782	0.982226	0.999896
ENSMUSG00000001930	305.408	-0.123675	0.321707	-0.384433	0.700658	0.994694
ENSMUSG00000001942	233.705	0.059334	0.152603	0.388812	0.697415	0.994694
ENSMUSG00000001943	10.7206	0.490646	0.511484	0.959259	0.337428	0.994694
ENSMUSG00000001946	144.287	0.0178546	0.243512	0.0733212	0.941551	0.998479
ENSMUSG00000001948	62.2834	0.230743	0.28324	0.814655	0.41527	0.994694
ENSMUSG00000001962	358.989	-0.00814361	0.118209	-0.0688916	0.945076	0.999166
ENSMUSG00000001964	561.033	-0.0259047	0.111279	-0.23279	0.815924	0.99594
ENSMUSG00000001983	125.669	-0.171617	0.180747	-0.949491	0.342371	0.994694
ENSMUSG00000001985	761.612	0.117689	0.184307	0.638549	0.523116	0.994694
ENSMUSG00000001986	1306.99	-0.241308	0.280814	-0.859314	0.390167	0.994694
ENSMUSG00000001988	189.043	0.0205766	0.20704	0.0993846	0.920833	0.997835
ENSMUSG00000001995	1074.14	-0.0315401	0.129499	-0.243555	0.807575	0.995512
ENSMUSG00000001998	67.4932	-0.212848	0.306691	-0.694013	0.487674	0.994694
ENSMUSG00000001999	182.103	0.042697	0.121173	0.352365	0.724565	0.994694
ENSMUSG00000002006	1912.93	0.0880347	0.134472	0.654669	0.512681	0.994694
ENSMUSG00000002007	38.9288	0.296442	0.314601	0.942277	0.346051	0.994694
ENSMUSG00000002010	2338.23	0.0193829	0.119803	0.161789	0.871472	0.996739
ENSMUSG00000002012	1212.22	0.0909895	0.166423	0.546736	0.58456	0.994694
ENSMUSG00000002014	601.353	-0.079085	0.161576	-0.489461	0.624515	0.994694
ENSMUSG00000002015	787.557	-0.0236915	0.133766	-0.177111	0.859421	0.99594
ENSMUSG00000002017	322.22	-0.140828	0.142274	-0.989836	0.322254	0.994694
ENSMUSG00000002028	1834.11	0.150768	0.165285	0.912173	0.361678	0.994694
ENSMUSG00000002031	623.726	-0.0233678	0.0739073	-0.316177	0.751868	0.994694
ENSMUSG00000002032	712.335	0.133443	0.11578	1.15255	0.249093	0.994694
ENSMUSG00000002043	117.175	0.223357	0.267128	0.836145	0.403073	0.994694
ENSMUSG00000002052	4434.94	0.0516841	0.126343	0.409078	0.682483	0.994694
ENSMUSG00000002055	83.2344	-0.0731078	0.205995	-0.354901	0.722664	0.994694
ENSMUSG00000002058	487.278	0.0294507	0.189332	0.155551	0.876387	0.997119
ENSMUSG00000002059	205.494	0.291831	0.171433	1.7023	0.0886993	0.994694
ENSMUSG00000002064	631.154	-0.023891	0.141955	-0.1683	0.866347	0.996164
ENSMUSG00000002068	208.669	-0.068167	0.129132	-0.527886	0.597578	0.994694
ENSMUSG00000002083	124.271	0.249896	0.211702	1.18041	0.237835	0.994694
ENSMUSG00000002102	2864.03	-0.0207907	0.169343	-0.122773	0.902287	0.997835
ENSMUSG00000002103	1118.18	-0.102618	0.104295	-0.983924	0.325153	0.994694
ENSMUSG00000002105	408.639	0.268942	0.14012	1.91937	0.0549372	0.994694
ENSMUSG00000002107	3538.65	-0.102553	0.153212	-0.669353	0.50327	0.994694
ENSMUSG00000002108	65.2743	-0.142842	0.211978	-0.673853	0.500405	0.994694
ENSMUSG00000002109	133.884	0.147961	0.201254	0.735197	0.462219	0.994694
ENSMUSG00000002111	99.1027	0.0742444	0.21679	0.342472	0.731996	0.994694
ENSMUSG00000002129	1395.54	0.092901	0.113368	0.81946	0.412524	0.994694
ENSMUSG00000002147	178.75	0.141961	0.184045	0.771337	0.440507	0.994694
ENSMUSG00000002190	134.117	-0.0168931	0.129921	-0.130027	0.896545	0.997835
ENSMUSG00000002205	397.106	0.0588816	0.126446	0.465666	0.641454	0.994694
ENSMUSG00000002210	485.484	0.112195	0.138236	0.811621	0.417009	0.994694
ENSMUSG00000002221	734.881	0.0353127	0.082769	0.426641	0.669641	0.994694
ENSMUSG00000002222	972.737	-0.269675	0.247527	-1.08948	0.275944	0.994694
ENSMUSG00000002227	152.421	0.133932	0.206061	0.649963	0.515716	0.994694
ENSMUSG00000002233	233.275	0.171504	0.232428	0.737878	0.460589	0.994694
ENSMUSG00000002249	49.2812	0.182612	0.244457	0.747011	0.455057	0.994694
ENSMUSG00000002250	384.284	0.220469	0.169876	1.29782	0.194349	0.994694
ENSMUSG00000002257	38.124	-0.283516	0.274982	-1.03103	0.302525	0.994694
ENSMUSG00000002265	2373.32	-0.0918384	0.261216	-0.35158	0.725153	0.994694
ENSMUSG00000002266	43.7567	-0.0996169	0.314065	-0.317186	0.751103	0.994694
ENSMUSG00000002274	680.846	0.227604	0.23019	0.988769	0.322776	0.994694
ENSMUSG00000002279	280.218	0.142849	0.175047	0.816064	0.414464	0.994694
ENSMUSG00000002280	417.629	0.0360359	0.126108	0.285755	0.775066	0.994694
ENSMUSG00000002289	53.6211	-0.200117	0.309659	-0.64625	0.518118	0.994694
ENSMUSG00000002297	13.8872	0.0633639	0.339991	0.186369	0.852155	0.99594
ENSMUSG00000002307	351.065	0.0995369	0.139206	0.715034	0.474588	0.994694
ENSMUSG00000002308	134.595	0.0276152	0.179972	0.153441	0.87805	0.997119
ENSMUSG00000002319	1193.07	0.100797	0.127222	0.79229	0.428192	0.994694
ENSMUSG00000002320	379.722	-0.000997014	0.0795942	-0.0125262	0.990006	0.999896
ENSMUSG00000002324	43.0295	0.297362	0.258545	1.15014	0.250087	0.994694
ENSMUSG00000002325	183.092	0.0509227	0.158103	0.322086	0.747388	0.994694
ENSMUSG00000002326	270.236	-0.198513	0.111579	-1.77913	0.0752186	0.994694
ENSMUSG00000002329	696.134	0.0768641	0.117562	0.653817	0.51323	0.994694
ENSMUSG00000002332	962.239	0.108177	0.128116	0.844363	0.398467	0.994694
ENSMUSG00000002341	2924.31	0.0238633	0.0956798	0.249408	0.803045	0.995512
ENSMUSG00000002342	406.803	0.13785	0.15655	0.880548	0.378563	0.994694
ENSMUSG00000002343	371.601	0.0431323	0.143733	0.300086	0.764112	0.994694
ENSMUSG00000002345	380.655	0.0391362	0.167906	0.233084	0.815697	0.99594
ENSMUSG00000002346	500.28	0.0307219	0.127135	0.241647	0.809054	0.995512
ENSMUSG00000002365	243.006	0.023417	0.112625	0.207919	0.835292	0.99594
ENSMUSG00000002372	1270.77	0.0882523	0.146008	0.604436	0.545554	0.994694
ENSMUSG00000002379	1372.25	0.071553	0.249748	0.286501	0.774494	0.994694
ENSMUSG00000002393	363.841	0.199359	0.195219	1.02121	0.307155	0.994694
ENSMUSG00000002395	912.967	0.0101815	0.210937	0.0482681	0.961503	0.999896
ENSMUSG00000002396	244.504	0.0450683	0.154937	0.290882	0.771142	0.994694
ENSMUSG00000002409	413.865	0.159251	0.14822	1.07442	0.282633	0.994694
ENSMUSG00000002413	1172.89	-0.157185	0.27846	-0.56448	0.572427	0.994694
ENSMUSG00000002416	734.229	-0.120782	0.147514	-0.818783	0.41291	0.994694
ENSMUSG00000002428	185.025	-0.341551	0.339425	-1.00626	0.314288	0.994694
ENSMUSG00000002455	1170.93	0.0426966	0.0982633	0.434513	0.663916	0.994694
ENSMUSG00000002458	372.421	-0.107003	0.141507	-0.756169	0.449548	0.994694
ENSMUSG00000002459	179.663	-0.319973	0.199104	-1.60707	0.108039	0.994694
ENSMUSG00000002475	584.719	0.00196802	0.100025	0.0196753	0.984302	0.999896
ENSMUSG00000002477	561.526	-0.200293	0.139395	-1.43687	0.150756	0.994694
ENSMUSG00000002486	175.756	0.136753	0.110292	1.23992	0.215006	0.994694
ENSMUSG00000002489	1436.34	-0.0158979	0.14827	-0.107223	0.914612	0.997835
ENSMUSG00000002496	2344.03	0.0935164	0.114141	0.819303	0.412613	0.994694
ENSMUSG00000002504	560.29	0.0288013	0.172245	0.167211	0.867204	0.996317
ENSMUSG00000002524	2472.33	0.0925541	0.172546	0.536404	0.591679	0.994694
ENSMUSG00000002546	1928.23	0.0960674	0.119129	0.806413	0.420005	0.994694
ENSMUSG00000002550	602.663	0.0139947	0.121886	0.114818	0.90859	0.997835
ENSMUSG00000002578	212.365	-0.00471668	0.133842	-0.0352406	0.971888	0.999896
ENSMUSG00000002580	729.431	-0.052981	0.175365	-0.302119	0.762561	0.994694
ENSMUSG00000002602	749.931	0.104149	0.12659	0.822725	0.410664	0.994694
ENSMUSG00000002603	149.225	0.145248	0.203731	0.712942	0.475882	0.994694
ENSMUSG00000002608	1071.06	0.0864369	0.143513	0.602295	0.546978	0.994694
ENSMUSG00000002617	70.4568	-1.03441	0.664832	-1.5559	0.119732	0.994694
ENSMUSG00000002625	939.235	0.0490799	0.164078	0.299125	0.764845	0.994694
ENSMUSG00000002633	14.0235	0.0291341	0.3302	0.0882316	0.929693	0.997835
ENSMUSG00000002635	165.877	-0.0206727	0.172699	-0.119704	0.904718	0.997835
ENSMUSG00000002658	1558	0.0257279	0.156532	0.164362	0.869446	0.996739
ENSMUSG00000002660	884.094	0.031458	0.220846	0.142443	0.88673	0.997643
ENSMUSG00000002661	156.825	-0.109691	0.222113	-0.493852	0.621411	0.994694
ENSMUSG00000002668	29.3377	-0.18413	0.293097	-0.628222	0.529858	0.994694
ENSMUSG00000002679	158.734	-0.286155	0.140558	-2.03584	0.041766	0.994694
ENSMUSG00000002688	105.859	-0.0691702	0.168399	-0.410752	0.681254	0.994694
ENSMUSG00000002699	66.1462	-0.137911	0.177197	-0.778292	0.436397	0.994694
ENSMUSG00000002718	428.606	-0.36857	0.286345	-1.28715	0.198041	0.994694
ENSMUSG00000002728	477.669	-0.516023	0.256412	-2.01247	0.0441701	0.994694
ENSMUSG00000002731	163.211	0.00956681	0.0985219	0.0971034	0.922644	0.997835
ENSMUSG00000002732	34.1398	-0.374686	0.297813	-1.25812	0.208348	0.994694
ENSMUSG00000002733	556.006	-0.150823	0.0790555	-1.90781	0.0564157	0.994694
ENSMUSG00000002741	1430.42	0.0205189	0.101123	0.202911	0.839205	0.99594
ENSMUSG00000002748	1796.43	-0.0364106	0.084289	-0.431973	0.665761	0.994694
ENSMUSG00000002763	992.898	0.115231	0.187925	0.613177	0.53976	0.994694
ENSMUSG00000002767	495.336	0.0955471	0.221176	0.431996	0.665745	0.994694
ENSMUSG00000002768	1249.69	-0.0647003	0.193969	-0.33356	0.738712	0.994694
ENSMUSG00000002769	10.4905	0.263526	0.532671	0.494727	0.620793	0.994694
ENSMUSG00000002771	229.601	0.134231	0.161091	0.833261	0.404698	0.994694
ENSMUSG00000002778	1070.45	-0.0157324	0.103004	-0.152736	0.878606	0.997119
ENSMUSG00000002781	313.705	0.0373459	0.149968	0.249025	0.803341	0.995512
ENSMUSG00000002797	228.844	-0.113655	0.146028	-0.77831	0.436386	0.994694
ENSMUSG00000002799	463.711	0.187132	0.153018	1.22294	0.221351	0.994694
ENSMUSG00000002803	856.163	0.0315537	0.133341	0.236639	0.812937	0.99594
ENSMUSG00000002804	103.584	0.178067	0.236347	0.753411	0.451203	0.994694
ENSMUSG00000002808	1519.26	-0.0820769	0.0762705	-1.07613	0.28187	0.994694
ENSMUSG00000002812	933.68	0.137348	0.111476	1.23208	0.21792	0.994694
ENSMUSG00000002814	88.5278	0.0487671	0.136909	0.356202	0.721689	0.994694
ENSMUSG00000002820	322.416	0.0776855	0.164471	0.472337	0.636686	0.994694
ENSMUSG00000002825	155.787	0.0716318	0.171566	0.417518	0.6763	0.994694
ENSMUSG00000002831	117.551	0.8425	0.386101	2.18207	0.0291041	0.994694
ENSMUSG00000002833	1500.47	0.0858774	0.147644	0.581651	0.560802	0.994694
ENSMUSG00000002835	101.167	0.103249	0.155937	0.662121	0.507894	0.994694
ENSMUSG00000002844	1245.25	0.0335322	0.151085	0.221942	0.824359	0.99594
ENSMUSG00000002845	100.43	-0.044405	0.156421	-0.28388	0.776502	0.994694
ENSMUSG00000002846	273.066	0.01033	0.114695	0.0900646	0.928236	0.997835
ENSMUSG00000002847	14.6174	-0.0612441	0.318915	-0.192039	0.847711	0.99594
ENSMUSG00000002870	97.962	0.0880529	0.174096	0.505772	0.613017	0.994694
ENSMUSG00000002871	345.767	0.191836	0.14968	1.28164	0.199969	0.994694
ENSMUSG00000002881	241.186	-0.293039	0.252188	-1.16199	0.245241	0.994694
ENSMUSG00000002885	135.932	-0.0179659	0.157181	-0.114301	0.908999	0.997835
ENSMUSG00000002897	193.631	0.0805213	0.130365	0.617661	0.536799	0.994694
ENSMUSG00000002900	546.173	0.12777	0.0925561	1.38046	0.167444	0.994694
ENSMUSG00000002908	157.275	-0.0239041	0.149334	-0.160071	0.872825	0.996876
ENSMUSG00000002910	122.116	0.372696	0.346074	1.07692	0.281514	0.994694
ENSMUSG00000002948	1597.81	0.134874	0.115781	1.1649	0.244059	0.994694
ENSMUSG00000002949	600.57	0.0746551	0.102223	0.730318	0.465196	0.994694
ENSMUSG00000002957	4186.8	-0.0142823	0.0810872	-0.176136	0.860187	0.99594
ENSMUSG00000002963	320.299	0.156851	0.155318	1.00987	0.312557	0.994694
ENSMUSG00000002968	1413.28	0.142692	0.139889	1.02004	0.307711	0.994694
ENSMUSG00000002980	311.421	0.330411	0.311253	1.06155	0.288439	0.994694
ENSMUSG00000002981	2878.03	0.0544886	0.145801	0.373719	0.708614	0.994694
ENSMUSG00000002983	120.286	0.180897	0.218732	0.827026	0.408222	0.994694
ENSMUSG00000002984	1115.8	0.135492	0.204076	0.663928	0.506736	0.994694
ENSMUSG00000002985	39842	0.0646679	0.199317	0.324447	0.7456	0.994694
ENSMUSG00000002996	258.738	-0.0939103	0.179645	-0.522756	0.601144	0.994694
ENSMUSG00000002997	247.625	-0.301604	0.202458	-1.48971	0.1363	0.994694
ENSMUSG00000003031	455.836	-0.144558	0.127305	-1.13552	0.256156	0.994694
ENSMUSG00000003032	60.7638	-0.101896	0.275825	-0.369422	0.711813	0.994694
ENSMUSG00000003033	1178.6	0.00548138	0.111653	0.0490932	0.960845	0.999896
ENSMUSG00000003037	762.558	-0.0919901	0.0986451	-0.932536	0.35106	0.994694
ENSMUSG00000003038	874.121	-0.26197	0.13001	-2.015	0.0439047	0.994694
ENSMUSG00000003039	1283.73	-0.0397699	0.101517	-0.391757	0.695238	0.994694
ENSMUSG00000003062	295.77	-0.120683	0.112275	-1.07489	0.282425	0.994694
ENSMUSG00000003068	1239	-0.0141795	0.164359	-0.0862714	0.931251	0.997835
ENSMUSG00000003070	149.323	0.0949089	0.149963	0.632882	0.526811	0.994694
ENSMUSG00000003072	4125.28	0.0724518	0.220135	0.329124	0.742062	0.994694
ENSMUSG00000003099	2000.38	0.139991	0.146974	0.952488	0.340849	0.994694
ENSMUSG00000003119	310.33	0.0479189	0.162554	0.294788	0.768155	0.994694
ENSMUSG00000003123	164.142	0.0145317	0.158052	0.0919424	0.926744	0.997835
ENSMUSG00000003131	1821.69	-0.157141	0.14346	-1.09537	0.273355	0.994694
ENSMUSG00000003134	189.221	-0.00456753	0.111295	-0.04104	0.967264	0.999896
ENSMUSG00000003135	463.385	-0.0769797	0.074942	-1.02719	0.30433	0.994694
ENSMUSG00000003153	1527.18	0.0099174	0.0681776	0.145464	0.884344	0.997334
ENSMUSG00000003154	527.739	0.0520227	0.110278	0.471741	0.637111	0.994694
ENSMUSG00000003161	609.793	-0.111407	0.0911473	-1.22227	0.221605	0.994694
ENSMUSG00000003166	1774.46	0.0709163	0.103418	0.685727	0.492885	0.994694
ENSMUSG00000003184	320.726	0.0661944	0.1679	0.39425	0.693397	0.994694
ENSMUSG00000003190	30.9778	0.0116472	0.254435	0.0457768	0.963488	0.999896
ENSMUSG00000003198	25.6555	-0.722644	0.569546	-1.26881	0.20451	0.994694
ENSMUSG00000003199	1115.01	0.063	0.178279	0.353379	0.723804	0.994694
ENSMUSG00000003200	563.966	0.143509	0.14032	1.02273	0.306438	0.994694
ENSMUSG00000003206	17.9936	-0.0612483	0.314747	-0.194595	0.84571	0.99594
ENSMUSG00000003208	132.402	0.19141	0.169515	1.12916	0.258829	0.994694
ENSMUSG00000003226	731.133	-0.337153	0.558204	-0.603995	0.545847	0.994694
ENSMUSG00000003228	103.623	-0.110616	0.190279	-0.581335	0.561015	0.994694
ENSMUSG00000003233	720.168	0.15794	0.112316	1.40621	0.159661	0.994694
ENSMUSG00000003234	935.725	0.0657836	0.0879386	0.748062	0.454422	0.994694
ENSMUSG00000003235	902.224	0.0179698	0.121407	0.148013	0.882333	0.997119
ENSMUSG00000003269	1270.75	0.00356454	0.168151	0.0211984	0.983087	0.999896
ENSMUSG00000003271	149.987	0.0289793	0.199003	0.145623	0.884219	0.997334
ENSMUSG00000003273	2489.48	0.014193	0.16485	0.0860964	0.93139	0.997835
ENSMUSG00000003279	6119.11	-0.0842397	0.143514	-0.58698	0.557217	0.994694
ENSMUSG00000003282	20.9728	-0.0234312	0.426833	-0.0548956	0.956222	0.999896
ENSMUSG00000003283	52.3314	0.199984	0.224048	0.892595	0.372074	0.994694
ENSMUSG00000003299	769.649	0.031492	0.19849	0.158658	0.873938	0.996876
ENSMUSG00000003308	1312.63	0.130398	0.151605	0.860114	0.389726	0.994694
ENSMUSG00000003316	2499.06	-0.00344838	0.168297	-0.0204899	0.983653	0.999896
ENSMUSG00000003344	1497.18	0.0781762	0.164351	0.475666	0.634312	0.994694
ENSMUSG00000003345	2793.05	0.015703	0.179294	0.0875823	0.930209	0.997835
ENSMUSG00000003346	1712.69	0.0397066	0.221191	0.179513	0.857535	0.99594
ENSMUSG00000003348	181.903	0.198468	0.130511	1.5207	0.128334	0.994694
ENSMUSG00000003352	3936.51	0.0493012	0.172252	0.286215	0.774714	0.994694
ENSMUSG00000003354	105.549	0.1143	0.166874	0.684947	0.493378	0.994694
ENSMUSG00000003355	10.3926	-0.447661	0.414543	-1.07989	0.280191	0.994694
ENSMUSG00000003360	1062.13	0.0539289	0.0831894	0.648266	0.516813	0.994694
ENSMUSG00000003363	10262.6	0.00613662	0.161507	0.037996	0.969691	0.999896
ENSMUSG00000003378	3461.14	0.0541116	0.142956	0.37852	0.705044	0.994694
ENSMUSG00000003379	11.8564	0.216832	0.616214	0.351877	0.72493	0.994694
ENSMUSG00000003380	1397.42	0.06965	0.223086	0.312211	0.75488	0.994694
ENSMUSG00000003382	295.977	0.125777	0.113857	1.1047	0.269291	0.994694
ENSMUSG00000003402	1291.31	0.0636476	0.165723	0.384061	0.700933	0.994694
ENSMUSG00000003410	4379.12	0.0387439	0.128703	0.301033	0.763389	0.994694
ENSMUSG00000003411	1299.94	-0.0332566	0.152614	-0.217913	0.827497	0.99594
ENSMUSG00000003418	43.4487	0.106157	0.364733	0.291054	0.77101	0.994694
ENSMUSG00000003420	291.969	-0.021627	0.235979	-0.0916478	0.926978	0.997835
ENSMUSG00000003421	982.919	0.082574	0.174777	0.472453	0.636603	0.994694
ENSMUSG00000003423	359.669	-0.0458881	0.177556	-0.258444	0.796065	0.99528
ENSMUSG00000003429	2702.78	-0.0603098	0.199478	-0.302339	0.762394	0.994694
ENSMUSG00000003435	2855.43	0.105161	0.124525	0.844493	0.398394	0.994694
ENSMUSG00000003436	24.2813	-0.222833	0.276865	-0.804846	0.420909	0.994694
ENSMUSG00000003437	1293.8	0.0453427	0.103235	0.43922	0.660502	0.994694
ENSMUSG00000003438	387.675	0.080558	0.170843	0.471534	0.63726	0.994694
ENSMUSG00000003444	324.835	-0.0665944	0.196836	-0.338325	0.735119	0.994694
ENSMUSG00000003452	187.846	-0.243174	0.374424	-0.649462	0.51604	0.994694
ENSMUSG00000003458	1003.46	0.174297	0.10768	1.61866	0.10552	0.994694
ENSMUSG00000003464	1077.8	-0.0344556	0.0624271	-0.551933	0.580994	0.994694
ENSMUSG00000003469	12245	0.0294435	0.147922	0.199047	0.842226	0.99594
ENSMUSG00000003476	74.3651	0.567957	0.422134	1.34544	0.178482	0.994694
ENSMUSG00000003477	29.765	0.609653	0.593761	1.02676	0.304531	0.994694
ENSMUSG00000003500	684.333	0.0995009	0.165881	0.599834	0.548617	0.994694
ENSMUSG00000003518	2121.23	-0.153343	0.0600744	-2.55255	0.0106938	0.994694
ENSMUSG00000003526	221.837	0.248216	0.182206	1.36228	0.173109	0.994694
ENSMUSG00000003527	459.552	0.0737182	0.115111	0.640409	0.521907	0.994694
ENSMUSG00000003528	598.559	0.0678008	0.143262	0.473263	0.636025	0.994694
ENSMUSG00000003531	393.331	0.0845195	0.226423	0.373281	0.70894	0.994694
ENSMUSG00000003534	1374.76	0.324208	0.165724	1.95631	0.0504287	0.994694
ENSMUSG00000003541	75.4155	-0.357165	0.248098	-1.43961	0.149977	0.994694
ENSMUSG00000003545	160.193	-0.11842	0.203456	-0.582044	0.560537	0.994694
ENSMUSG00000003546	322.131	0.14454	0.164306	0.879703	0.37902	0.994694
ENSMUSG00000003549	321.021	-0.15703	0.171888	-0.913557	0.36095	0.994694
ENSMUSG00000003559	155.91	0.0143175	0.118946	0.12037	0.90419	0.997835
ENSMUSG00000003573	885.517	0.0975396	0.174635	0.558534	0.57648	0.994694
ENSMUSG00000003575	4461.62	0.0574466	0.125797	0.456662	0.647914	0.994694
ENSMUSG00000003581	308.761	0.0744144	0.144956	0.513359	0.6077	0.994694
ENSMUSG00000003585	1361.35	0.0733254	0.130853	0.560366	0.57523	0.994694
ENSMUSG00000003604	103.466	-0.0601563	0.136431	-0.440929	0.659265	0.994694
ENSMUSG00000003617	196.772	-0.335124	0.378172	-0.886168	0.375527	0.994694
ENSMUSG00000003623	225.428	-0.241123	0.313225	-0.76981	0.441412	0.994694
ENSMUSG00000003644	294.814	0.0661346	0.161112	0.410488	0.681448	0.994694
ENSMUSG00000003657	826.56	-0.060782	0.216976	-0.280132	0.779376	0.994694
ENSMUSG00000003660	2056.87	-0.00433434	0.0930587	-0.0465764	0.962851	0.999896
ENSMUSG00000003662	691.187	-0.0718411	0.074143	-0.968954	0.332568	0.994694
ENSMUSG00000003680	238.241	-0.0238221	0.147545	-0.161457	0.871734	0.996739
ENSMUSG00000003721	406.653	-0.324379	0.191771	-1.69149	0.0907428	0.994694
ENSMUSG00000003731	1461.09	-0.00903848	0.086663	-0.104295	0.916936	0.997835
ENSMUSG00000003746	403.574	-0.149367	0.271471	-0.550213	0.582173	0.994694
ENSMUSG00000003752	122.981	0.218769	0.124758	1.75355	0.0795081	0.994694
ENSMUSG00000003762	421.491	0.123768	0.156926	0.788704	0.430285	0.994694
ENSMUSG00000003778	668.689	-0.0264481	0.0904356	-0.292452	0.769941	0.994694
ENSMUSG00000003808	459.679	0.0144012	0.133546	0.107836	0.914125	0.997835
ENSMUSG00000003809	355.046	0.038171	0.0934981	0.408254	0.683087	0.994694
ENSMUSG00000003810	1877.71	0.0484419	0.132996	0.364237	0.715681	0.994694
ENSMUSG00000003812	106.373	0.161107	0.22254	0.723945	0.4691	0.994694
ENSMUSG00000003813	984.226	0.127837	0.167275	0.76423	0.44473	0.994694
ENSMUSG00000003814	8935.69	-0.125212	0.125787	-0.995422	0.319531	0.994694
ENSMUSG00000003824	53.6866	-0.116018	0.173148	-0.67005	0.502826	0.994694
ENSMUSG00000003847	720.763	-0.213007	0.380285	-0.560123	0.575395	0.994694
ENSMUSG00000003848	403.184	0.0211635	0.112353	0.188366	0.850589	0.99594
ENSMUSG00000003849	79.9622	0.148679	0.291345	0.510318	0.609829	0.994694
ENSMUSG00000003863	2702.45	0.119202	0.152496	0.781673	0.434407	0.994694
ENSMUSG00000003865	372.001	0.298514	0.115866	2.57637	0.00998426	0.994694
ENSMUSG00000003868	439.124	0.0583191	0.172114	0.33884	0.73473	0.994694
ENSMUSG00000003872	527.031	0.0891804	0.207791	0.429184	0.667789	0.994694
ENSMUSG00000003873	627.897	0.0526341	0.195353	0.269431	0.787598	0.994694
ENSMUSG00000003923	333.805	-0.15908	0.171632	-0.926871	0.353994	0.994694
ENSMUSG00000003929	165.413	-0.373924	0.424827	-0.88018	0.378762	0.994694
ENSMUSG00000003934	2649.19	0.0831136	0.0924387	0.899121	0.368588	0.994694
ENSMUSG00000003948	2955.1	-0.476914	0.359532	-1.32649	0.184679	0.994694
ENSMUSG00000003949	1680.42	-0.177321	0.160629	-1.10392	0.269629	0.994694
ENSMUSG00000003955	407.909	-0.175361	0.166629	-1.0524	0.292614	0.994694
ENSMUSG00000003970	5127.47	0.0097908	0.234808	0.0416971	0.96674	0.999896
ENSMUSG00000003974	397.055	-0.171432	0.19349	-0.886	0.375618	0.994694
ENSMUSG00000003992	932.079	-0.157563	0.107197	-1.46985	0.141602	0.994694
ENSMUSG00000004018	45.9672	-0.245837	0.304393	-0.807632	0.419303	0.994694
ENSMUSG00000004031	1244.83	0.0337969	0.120117	0.281366	0.77843	0.994694
ENSMUSG00000004032	2248.17	-0.0941667	0.109194	-0.862383	0.388477	0.994694
ENSMUSG00000004035	517.332	0.080921	0.154503	0.52375	0.600453	0.994694
ENSMUSG00000004040	817.785	0.0862107	0.120083	0.717923	0.472805	0.994694
ENSMUSG00000004043	32.224	0.370986	0.253395	1.46406	0.143176	0.994694
ENSMUSG00000004044	379.493	-0.0221971	0.231305	-0.0959646	0.923549	0.997835
ENSMUSG00000004054	494.819	0.236209	0.18691	1.26376	0.206315	0.994694
ENSMUSG00000004056	1464.1	0.054075	0.123471	0.437956	0.661418	0.994694
ENSMUSG00000004069	932.262	-0.00836736	0.0815934	-0.102549	0.918321	0.997835
ENSMUSG00000004070	1438.81	-0.00160661	0.133402	-0.0120434	0.990391	0.999896
ENSMUSG00000004071	4494.64	-0.0128926	0.0854597	-0.150861	0.880085	0.997119
ENSMUSG00000004085	102.094	0.119623	0.160541	0.745127	0.456195	0.994694
ENSMUSG00000004096	1086.53	-0.114298	0.122216	-0.935206	0.349682	0.994694
ENSMUSG00000004098	33.5359	0.534494	0.301601	1.77219	0.0763631	0.994694
ENSMUSG00000004099	772.28	0.0918419	0.119146	0.770838	0.440803	0.994694
ENSMUSG00000004100	324.833	0.0826974	0.191334	0.432215	0.665585	0.994694
ENSMUSG00000004105	148.59	0.527454	0.528714	0.997617	0.318465	0.994694
ENSMUSG00000004110	3340.98	-0.253442	0.258333	-0.981065	0.326561	0.994694
ENSMUSG00000004113	1230.62	0.04871	0.128502	0.379061	0.704643	0.994694
ENSMUSG00000004127	59.8341	-0.0907684	0.196837	-0.461135	0.644702	0.994694
ENSMUSG00000004151	957.439	-0.219014	0.240982	-0.908837	0.363436	0.994694
ENSMUSG00000004187	8770.15	0.111103	0.138906	0.799847	0.423799	0.994694
ENSMUSG00000004207	25034.5	0.143294	0.0984311	1.45578	0.145453	0.994694
ENSMUSG00000004221	369.738	-0.11575	0.188967	-0.61254	0.540181	0.994694
ENSMUSG00000004231	11.6489	0.0784461	0.392477	0.199874	0.841579	0.99594
ENSMUSG00000004233	73.4578	-0.0370864	0.178487	-0.207782	0.835399	0.99594
ENSMUSG00000004263	2770.95	0.112501	0.188311	0.597421	0.550226	0.994694
ENSMUSG00000004264	1152.25	0.0851521	0.166689	0.510846	0.609459	0.994694
ENSMUSG00000004266	142.884	-0.202489	0.167332	-1.2101	0.22624	0.994694
ENSMUSG00000004267	16020.8	0.069748	0.137559	0.507042	0.612125	0.994694
ENSMUSG00000004268	423.192	-0.0237325	0.117259	-0.202395	0.839608	0.99594
ENSMUSG00000004270	260.617	0.0537199	0.117517	0.457124	0.647582	0.994694
ENSMUSG00000004285	1644.15	-0.0252234	0.21399	-0.117872	0.906169	0.997835
ENSMUSG00000004317	87.2427	0.023211	0.24991	0.0928776	0.926001	0.997835
ENSMUSG00000004319	1339.25	-0.166183	0.265178	-0.626686	0.530865	0.994694
ENSMUSG00000004328	61.2648	-0.0136185	0.370911	-0.0367164	0.970711	0.999896
ENSMUSG00000004347	89.1878	-0.145836	0.27007	-0.539994	0.589201	0.994694
ENSMUSG00000004356	244.067	-0.0625375	0.141041	-0.443401	0.657476	0.994694
ENSMUSG00000004359	13.2936	-0.622362	0.468046	-1.3297	0.183617	0.994694
ENSMUSG00000004360	668.625	-0.245125	0.294648	-0.831925	0.405451	0.994694
ENSMUSG00000004364	881.701	-0.446525	0.355649	-1.25552	0.20929	0.994694
ENSMUSG00000004366	5324.72	-0.00675884	0.178767	-0.0378081	0.969841	0.999896
ENSMUSG00000004383	1937.37	-0.0544679	0.120859	-0.450673	0.652225	0.994694
ENSMUSG00000004393	504.427	0.0619646	0.144654	0.428365	0.668385	0.994694
ENSMUSG00000004394	961.409	-0.079462	0.101097	-0.785996	0.43187	0.994694
ENSMUSG00000004415	42.025	-0.0191182	0.237525	-0.080489	0.935848	0.998003
ENSMUSG00000004446	159.34	-0.161503	0.124968	-1.29235	0.196236	0.994694
ENSMUSG00000004451	271.65	-0.00448	0.130479	-0.0343349	0.97261	0.999896
ENSMUSG00000004455	1572.1	-0.215994	0.104509	-2.06674	0.0387583	0.994694
ENSMUSG00000004460	764.796	-0.129198	0.096106	-1.34433	0.178843	0.994694
ENSMUSG00000004462	210.965	0.0952592	0.0845866	1.12617	0.260092	0.994694
ENSMUSG00000004473	74.8486	0.0757134	0.191747	0.39486	0.692946	0.994694
ENSMUSG00000004500	149.312	0.133541	0.124248	1.07479	0.282468	0.994694
ENSMUSG00000004508	390.723	0.0971346	0.109027	0.890922	0.372971	0.994694
ENSMUSG00000004530	1713.93	0.0537334	0.109788	0.48943	0.624538	0.994694
ENSMUSG00000004535	1505.47	-0.24723	0.204812	-1.2071	0.227392	0.994694
ENSMUSG00000004558	11901	0.00471766	0.100928	0.0467426	0.962718	0.999896
ENSMUSG00000004561	198.418	-0.0389281	0.14783	-0.263329	0.792297	0.994694
ENSMUSG00000004562	317.658	0.107589	0.123332	0.872358	0.383013	0.994694
ENSMUSG00000004565	659.63	0.113456	0.112032	1.01271	0.311197	0.994694
ENSMUSG00000004567	897.502	-0.0962281	0.078589	-1.22445	0.220783	0.994694
ENSMUSG00000004568	925.98	0.0692265	0.112407	0.615856	0.537989	0.994694
ENSMUSG00000004591	156.5	-0.256497	0.352918	-0.72679	0.467355	0.994694
ENSMUSG00000004609	78.4717	-0.409762	0.27686	-1.48003	0.138865	0.994694
ENSMUSG00000004610	599.123	0.0252917	0.254188	0.0994999	0.920741	0.997835
ENSMUSG00000004626	355.674	0.126232	0.197303	0.639784	0.522313	0.994694
ENSMUSG00000004631	348.409	-0.144663	0.110343	-1.31103	0.189848	0.994694
ENSMUSG00000004633	327.867	0.161661	0.140696	1.149	0.250554	0.994694
ENSMUSG00000004637	308.993	-0.0737055	0.105673	-0.697485	0.485499	0.994694
ENSMUSG00000004642	207.898	-0.281212	0.102916	-2.73245	0.00628657	0.994694
ENSMUSG00000004655	198.221	1.22855	1.13666	1.08084	0.279768	0.994694
ENSMUSG00000004661	61.8819	-0.162968	0.172656	-0.943889	0.345226	0.994694
ENSMUSG00000004665	139.644	-0.10577	0.264541	-0.399825	0.689286	0.994694
ENSMUSG00000004667	1168.13	-0.00557875	0.197206	-0.028289	0.977432	0.999896
ENSMUSG00000004677	607.697	0.214014	0.153517	1.39407	0.163296	0.994694
ENSMUSG00000004698	319.748	-0.0535871	0.254296	-0.210727	0.8331	0.99594
ENSMUSG00000004707	21.5898	-0.151021	0.371223	-0.406819	0.684141	0.994694
ENSMUSG00000004730	65.1435	-0.319636	0.229192	-1.39462	0.16313	0.994694
ENSMUSG00000004748	1697.12	-0.0890079	0.138507	-0.642624	0.520468	0.994694
ENSMUSG00000004768	333.364	-0.0433842	0.10355	-0.418967	0.67524	0.994694
ENSMUSG00000004771	565.503	-0.444273	0.260261	-1.70703	0.0878163	0.994694
ENSMUSG00000004788	555.098	0.0160419	0.153175	0.104729	0.91659	0.997835
ENSMUSG00000004789	1866.45	0.0147954	0.0458159	0.322932	0.746747	0.994694
ENSMUSG00000004791	91.2251	0.0574467	0.201338	0.285324	0.775396	0.994694
ENSMUSG00000004798	931.195	-0.0587831	0.197084	-0.298264	0.765502	0.994694
ENSMUSG00000004815	394.528	0.119323	0.0903741	1.32032	0.186729	0.994694
ENSMUSG00000004837	76.739	-0.135617	0.265164	-0.511444	0.60904	0.994694
ENSMUSG00000004843	359.358	-0.310924	0.144597	-2.15027	0.0315336	0.994694
ENSMUSG00000004846	475.28	0.0930925	0.158739	0.586451	0.557572	0.994694
ENSMUSG00000004849	3363.95	-0.0378818	0.16787	-0.225661	0.821465	0.99594
ENSMUSG00000004865	721.871	-0.0632168	0.0600887	-1.05206	0.292773	0.994694
ENSMUSG00000004880	99.3315	-0.149141	0.179568	-0.830556	0.406225	0.994694
ENSMUSG00000004885	70.0911	-0.0377603	0.594005	-0.063569	0.949313	0.999506
ENSMUSG00000004891	169.747	0.0219157	0.182147	0.120319	0.904231	0.997835
ENSMUSG00000004892	3185.03	0.15905	0.129725	1.22606	0.220177	0.994694
ENSMUSG00000004894	425.081	0.207554	0.195358	1.06243	0.28804	0.994694
ENSMUSG00000004895	926.336	0.0326304	0.139339	0.234181	0.814844	0.99594
ENSMUSG00000004896	367.79	-0.0495589	0.134822	-0.367588	0.713181	0.994694
ENSMUSG00000004897	2482.78	-0.045449	0.0834703	-0.544494	0.586102	0.994694
ENSMUSG00000004902	884.192	-0.0199059	0.0936261	-0.21261	0.831631	0.99594
ENSMUSG00000004929	899.894	0.0973623	0.182357	0.533912	0.593403	0.994694
ENSMUSG00000004931	252.904	0.291188	0.172013	1.69283	0.0904882	0.994694
ENSMUSG00000004933	2951.85	0.114863	0.182859	0.628154	0.529903	0.994694
ENSMUSG00000004934	351.113	0.0808351	0.176684	0.457512	0.647303	0.994694
ENSMUSG00000004936	3472.2	-0.0393382	0.073257	-0.536989	0.591275	0.994694
ENSMUSG00000004937	3036.91	0.0751831	0.161222	0.466332	0.640978	0.994694
ENSMUSG00000004945	514.24	-0.0875605	0.164349	-0.53277	0.594193	0.994694
ENSMUSG00000004947	160.179	0.269051	0.17143	1.56945	0.116543	0.994694
ENSMUSG00000004951	124.722	0.483255	0.418473	1.15481	0.24817	0.994694
ENSMUSG00000004952	81.1928	0.0750352	0.179883	0.417134	0.67658	0.994694
ENSMUSG00000004961	3127.81	-0.0139677	0.187086	-0.0746591	0.940486	0.998326
ENSMUSG00000004980	5666.09	-0.198209	0.126449	-1.5675	0.116999	0.994694
ENSMUSG00000004994	245.149	-0.0304905	0.167701	-0.181815	0.855728	0.99594
ENSMUSG00000004996	174.584	0.279024	0.139848	1.9952	0.0460215	0.994694
ENSMUSG00000005034	3134.92	-0.19525	0.194691	-1.00287	0.315923	0.994694
ENSMUSG00000005043	146.232	0.176836	0.133374	1.32586	0.184886	0.994694
ENSMUSG00000005045	3110.45	0.096403	0.150903	0.638841	0.522927	0.994694
ENSMUSG00000005054	249.997	-0.121855	0.15614	-0.780425	0.435141	0.994694
ENSMUSG00000005057	103.39	0.181483	0.209054	0.868115	0.385332	0.994694
ENSMUSG00000005069	544.511	0.0146602	0.0852018	0.172064	0.863387	0.996109
ENSMUSG00000005078	466.207	-0.0392001	0.101587	-0.385876	0.699589	0.994694
ENSMUSG00000005087	74.2039	-0.305445	0.347651	-0.878597	0.37962	0.994694
ENSMUSG00000005089	19705.8	-0.148231	0.27066	-0.547666	0.583921	0.994694
ENSMUSG00000005102	272.181	0.0662246	0.141122	0.469273	0.638875	0.994694
ENSMUSG00000005103	2859.39	-0.0228734	0.0729855	-0.313396	0.75398	0.994694
ENSMUSG00000005107	32.5348	-0.144803	0.204974	-0.706444	0.479912	0.994694
ENSMUSG00000005124	11.9753	0.30977	0.348561	0.888711	0.374158	0.994694
ENSMUSG00000005125	2437.6	0.127232	0.121604	1.04628	0.295431	0.994694
ENSMUSG00000005142	945.822	0.176354	0.134408	1.31208	0.189493	0.994694
ENSMUSG00000005148	115.509	-0.103033	0.264084	-0.390154	0.696423	0.994694
ENSMUSG00000005150	329.911	0.13756	0.167026	0.823579	0.410179	0.994694
ENSMUSG00000005161	2744.93	0.00511147	0.170627	0.029957	0.976101	0.999896
ENSMUSG00000005198	2349.43	0.0891146	0.166683	0.534636	0.592902	0.994694
ENSMUSG00000005204	903.594	0.0102626	0.0895318	0.114626	0.908742	0.997835
ENSMUSG00000005225	149.481	-0.0676262	0.165865	-0.407719	0.68348	0.994694
ENSMUSG00000005237	64.9081	0.253986	0.164325	1.54563	0.122193	0.994694
ENSMUSG00000005251	12.9482	0.483219	0.511699	0.944342	0.344995	0.994694
ENSMUSG00000005262	979.595	-0.0484157	0.0736457	-0.657413	0.510915	0.994694
ENSMUSG00000005267	173.754	0.0901133	0.130463	0.690718	0.489743	0.994694
ENSMUSG00000005268	147.224	0.623877	0.847392	0.736232	0.46159	0.994694
ENSMUSG00000005299	1623.22	-0.00375828	0.117892	-0.0318789	0.974569	0.999896
ENSMUSG00000005312	2126.25	-0.106601	0.102455	-1.04046	0.298125	0.994694
ENSMUSG00000005338	7418.64	0.0258094	0.116583	0.221383	0.824794	0.99594
ENSMUSG00000005354	2105.85	0.02989	0.150366	0.198781	0.842434	0.99594
ENSMUSG00000005357	127.085	-0.0461942	0.172862	-0.267232	0.78929	0.994694
ENSMUSG00000005360	7178.75	-0.163918	0.190366	-0.861067	0.389201	0.994694
ENSMUSG00000005362	437.015	-0.200667	0.254463	-0.788591	0.430351	0.994694
ENSMUSG00000005370	257.413	0.0649036	0.142224	0.456347	0.64814	0.994694
ENSMUSG00000005371	1094.16	-0.340947	0.390117	-0.873961	0.382139	0.994694
ENSMUSG00000005373	71.4437	-0.0115248	0.211218	-0.0545634	0.956486	0.999896
ENSMUSG00000005374	421.874	0.034311	0.095289	0.360073	0.718793	0.994694
ENSMUSG00000005378	395.911	-0.0688599	0.157195	-0.438054	0.661347	0.994694
ENSMUSG00000005397	91.1915	-0.200739	0.303145	-0.662187	0.507851	0.994694
ENSMUSG00000005410	88.4494	-0.228686	0.176186	-1.29798	0.194294	0.994694
ENSMUSG00000005413	129.498	-0.0734468	0.183865	-0.39946	0.689554	0.994694
ENSMUSG00000005417	4705.05	0.030062	0.0815138	0.368797	0.712279	0.994694
ENSMUSG00000005442	3096.67	0.184725	0.154547	1.19527	0.231982	0.994694
ENSMUSG00000005447	143.337	0.0652919	0.237147	0.275322	0.783069	0.994694
ENSMUSG00000005465	16.7006	0.111885	0.313466	0.35693	0.721144	0.994694
ENSMUSG00000005469	3675.09	0.101808	0.143248	0.710711	0.477263	0.994694
ENSMUSG00000005481	141.852	0.0239108	0.147669	0.161921	0.871368	0.996739
ENSMUSG00000005483	732.4	-0.0410611	0.109784	-0.374018	0.708391	0.994694
ENSMUSG00000005501	158.043	-0.0112113	0.248162	-0.0451773	0.963966	0.999896
ENSMUSG00000005505	200.533	0.0164391	0.103395	0.158993	0.873674	0.996876
ENSMUSG00000005506	1018.86	-0.0447893	0.145471	-0.307892	0.758164	0.994694
ENSMUSG00000005510	678.474	-0.0415341	0.116616	-0.356163	0.721718	0.994694
ENSMUSG00000005514	1683.53	0.117344	0.176192	0.666	0.505411	0.994694
ENSMUSG00000005533	626.671	0.0849902	0.13486	0.630213	0.528555	0.994694
ENSMUSG00000005534	430.668	-0.041474	0.233068	-0.177948	0.858763	0.99594
ENSMUSG00000005553	13.318	0.0716998	0.343624	0.208658	0.834715	0.99594
ENSMUSG00000005566	2112.52	0.112299	0.131689	0.852764	0.39379	0.994694
ENSMUSG00000005575	2653.1	-0.0211771	0.188115	-0.112575	0.910368	0.997835
ENSMUSG00000005580	725.847	0.0875201	0.255199	0.342948	0.731637	0.994694
ENSMUSG00000005583	1015.52	-0.428346	0.375613	-1.14039	0.254123	0.994694
ENSMUSG00000005609	978.934	-0.0240906	0.0787011	-0.306102	0.759527	0.994694
ENSMUSG00000005610	5610.43	-0.118126	0.192958	-0.612183	0.540416	0.994694
ENSMUSG00000005611	33.3098	-0.338144	0.312746	-1.08121	0.279604	0.994694
ENSMUSG00000005615	374.813	-0.00148192	0.123027	-0.0120454	0.990389	0.999896
ENSMUSG00000005621	482.434	0.104604	0.109411	0.956065	0.33904	0.994694
ENSMUSG00000005625	1671.78	-0.0146386	0.180513	-0.0810946	0.935367	0.998003
ENSMUSG00000005656	271.398	-0.322941	0.216763	-1.48983	0.136269	0.994694
ENSMUSG00000005667	103.875	0.0425741	0.143779	0.296109	0.767147	0.994694
ENSMUSG00000005672	1248.1	-0.00549591	0.109186	-0.0503355	0.959855	0.999896
ENSMUSG00000005674	940.508	-0.0656355	0.15438	-0.425155	0.670724	0.994694
ENSMUSG00000005681	12.5648	-0.08548	0.366387	-0.233306	0.815524	0.99594
ENSMUSG00000005682	220.109	-0.0155486	0.155921	-0.0997206	0.920566	0.997835
ENSMUSG00000005683	4353.65	-0.047263	0.0629861	-0.750372	0.453031	0.994694
ENSMUSG00000005686	293.426	0.0462794	0.135219	0.342254	0.73216	0.994694
ENSMUSG00000005687	687.886	-0.0534922	0.0955087	-0.560077	0.575427	0.994694
ENSMUSG00000005698	845.405	-0.105773	0.0824916	-1.28223	0.199763	0.994694
ENSMUSG00000005699	300.07	0.0541466	0.19972	0.271112	0.786305	0.994694
ENSMUSG00000005716	677.852	-0.0268984	0.223439	-0.120383	0.904179	0.997835
ENSMUSG00000005718	73.1962	0.133198	0.17648	0.754749	0.450399	0.994694
ENSMUSG00000005732	501.013	-0.177781	0.121883	-1.45862	0.14467	0.994694
ENSMUSG00000005774	244.851	0.0428507	0.13324	0.321606	0.747751	0.994694
ENSMUSG00000005779	1440.16	0.0248167	0.177847	0.13954	0.889024	0.997755
ENSMUSG00000005802	125.205	-0.599222	0.445986	-1.34359	0.179082	0.994694
ENSMUSG00000005803	95.487	0.0738362	0.208507	0.354118	0.72325	0.994694
ENSMUSG00000005804	258.731	-0.402207	0.167015	-2.40821	0.0160308	0.994694
ENSMUSG00000005813	499.972	-0.129845	0.139912	-0.92805	0.353382	0.994694
ENSMUSG00000005823	369.868	0.0516742	0.136285	0.379162	0.704568	0.994694
ENSMUSG00000005846	698.886	-0.10836	0.0801372	-1.35218	0.176316	0.994694
ENSMUSG00000005871	2424.47	-0.0528467	0.295672	-0.178735	0.858146	0.99594
ENSMUSG00000005873	4712.31	-0.107277	0.0815132	-1.31606	0.188153	0.994694
ENSMUSG00000005881	1853.21	0.0728687	0.191833	0.379856	0.704053	0.994694
ENSMUSG00000005882	773.447	-0.0177181	0.0678759	-0.261036	0.794065	0.994786
ENSMUSG00000005886	864.592	-0.00950447	0.250188	-0.0379893	0.969696	0.999896
ENSMUSG00000005892	16.0683	-0.847439	0.634393	-1.33583	0.181606	0.994694
ENSMUSG00000005893	931.314	-0.252449	0.255475	-0.988156	0.323076	0.994694
ENSMUSG00000005897	107.438	-0.159202	0.189762	-0.838954	0.401495	0.994694
ENSMUSG00000005899	661.208	0.0166811	0.166156	0.100394	0.920031	0.997835
ENSMUSG00000005907	217.713	0.00457055	0.123923	0.0368823	0.970579	0.999896
ENSMUSG00000005917	51.0551	0.309288	0.199118	1.55329	0.120354	0.994694
ENSMUSG00000005936	781.281	-0.0773189	0.08442	-0.915884	0.359728	0.994694
ENSMUSG00000005949	203.464	-0.064842	0.0977169	-0.66357	0.506965	0.994694
ENSMUSG00000005950	32.3871	0.251497	0.252505	0.996009	0.319246	0.994694
ENSMUSG00000005951	63.8069	0.128975	0.175903	0.73322	0.463424	0.994694
ENSMUSG00000005958	264.272	0.103287	0.165982	0.622276	0.53376	0.994694
ENSMUSG00000005968	67.5144	0.317346	0.19588	1.62011	0.105209	0.994694
ENSMUSG00000005973	260.898	-0.00540744	0.0991798	-0.0545216	0.95652	0.999896
ENSMUSG00000005981	987.135	0.0565802	0.0971391	0.582466	0.560253	0.994694
ENSMUSG00000005982	1277.63	-0.0359188	0.0477014	-0.752993	0.451454	0.994694
ENSMUSG00000005983	68.0473	0.0611507	0.237742	0.257214	0.797013	0.995512
ENSMUSG00000005986	693.762	0.00109909	0.158841	0.00691939	0.994479	0.999896
ENSMUSG00000006005	1659.95	0.0144232	0.166796	0.086472	0.931091	0.997835
ENSMUSG00000006010	491.176	-0.445429	0.38395	-1.16012	0.245999	0.994694
ENSMUSG00000006014	154.182	0.165472	0.674654	0.24527	0.806247	0.995512
ENSMUSG00000006019	194.214	0.248736	0.160137	1.55327	0.120359	0.994694
ENSMUSG00000006021	277.286	0.00844837	0.145262	0.0581596	0.953621	0.999896
ENSMUSG00000006024	4828.75	0.026817	0.152032	0.176391	0.859987	0.99594
ENSMUSG00000006050	789.405	0.0165203	0.102294	0.161499	0.871701	0.996739
ENSMUSG00000006057	2601.77	0.0146289	0.176349	0.0829541	0.933888	0.997835
ENSMUSG00000006058	887.483	-0.0252184	0.181337	-0.13907	0.889395	0.997792
ENSMUSG00000006095	1049.11	0.0547217	0.209126	0.261668	0.793577	0.994786
ENSMUSG00000006127	584.619	-0.00510111	0.0647637	-0.0787649	0.93722	0.998003
ENSMUSG00000006134	559.835	0.00135632	0.140927	0.00962425	0.992321	0.999896
ENSMUSG00000006154	162.305	0.328577	0.319853	1.02727	0.304292	0.994694
ENSMUSG00000006169	695.147	0.0302628	0.108987	0.277674	0.781262	0.994694
ENSMUSG00000006179	16.523	0.357021	0.33361	1.07017	0.284541	0.994694
ENSMUSG00000006191	126.973	-0.256782	0.201903	-1.27181	0.203441	0.994694
ENSMUSG00000006205	2273.95	0.0350564	0.133412	0.262769	0.792729	0.994694
ENSMUSG00000006215	512.698	0.0773623	0.161809	0.478108	0.632574	0.994694
ENSMUSG00000006218	37.615	0.429825	0.318097	1.35124	0.176619	0.994694
ENSMUSG00000006219	28.6211	0.167063	0.315328	0.529805	0.596247	0.994694
ENSMUSG00000006235	87.0707	-0.0245908	0.223657	-0.109949	0.91245	0.997835
ENSMUSG00000006241	76.2036	0.124184	0.166628	0.745276	0.456105	0.994694
ENSMUSG00000006262	200.6	-0.0809856	0.289488	-0.279754	0.779666	0.994694
ENSMUSG00000006273	7048.26	-0.0687351	0.0743455	-0.924535	0.355208	0.994694
ENSMUSG00000006276	883.935	0.0780292	0.099176	0.786775	0.431414	0.994694
ENSMUSG00000006281	72.8116	0.278238	0.174863	1.59118	0.11157	0.994694
ENSMUSG00000006288	427.191	0.00304446	0.0789099	0.0385815	0.969224	0.999896
ENSMUSG00000006289	434.11	-0.11001	0.134535	-0.817703	0.413527	0.994694
ENSMUSG00000006299	2439.31	0.0359485	0.146738	0.244985	0.806468	0.995512
ENSMUSG00000006301	551.712	0.130405	0.110088	1.18456	0.236193	0.994694
ENSMUSG00000006304	3886.27	-0.114372	0.0831951	-1.37474	0.169213	0.994694
ENSMUSG00000006307	789.991	0.237887	0.116626	2.03974	0.0413761	0.994694
ENSMUSG00000006315	673.044	-0.0367144	0.173473	-0.211643	0.832386	0.99594
ENSMUSG00000006333	3641.4	-0.00229351	0.209979	-0.0109226	0.991285	0.999896
ENSMUSG00000006335	335.027	-0.0274194	0.193408	-0.14177	0.887262	0.997643
ENSMUSG00000006342	64.8572	0.234539	0.245765	0.954325	0.339919	0.994694
ENSMUSG00000006344	49.1731	0.158034	0.302282	0.522803	0.601111	0.994694
ENSMUSG00000006345	36.2115	0.151032	0.302597	0.499121	0.617694	0.994694
ENSMUSG00000006356	1483.36	0.0945356	0.20686	0.457003	0.647669	0.994694
ENSMUSG00000006360	61.395	-0.194929	0.35523	-0.54874	0.583184	0.994694
ENSMUSG00000006362	654.833	0.138292	0.181302	0.762772	0.445599	0.994694
ENSMUSG00000006369	382.121	0.138625	0.245521	0.564614	0.572336	0.994694
ENSMUSG00000006373	2621.91	-0.145635	0.0941211	-1.54731	0.121788	0.994694
ENSMUSG00000006378	147.117	0.0587849	0.190134	0.309176	0.757187	0.994694
ENSMUSG00000006386	107.606	-0.183846	0.18426	-0.997752	0.3184	0.994694
ENSMUSG00000006390	244.04	0.185822	0.161771	1.14867	0.25069	0.994694
ENSMUSG00000006392	331.379	0.0571951	0.114214	0.500769	0.616534	0.994694
ENSMUSG00000006395	60.5647	0.121352	0.265054	0.457837	0.647069	0.994694
ENSMUSG00000006403	297.566	0.254311	0.150891	1.6854	0.0919118	0.994694
ENSMUSG00000006411	125.167	0.00916751	0.115338	0.0794838	0.936648	0.998003
ENSMUSG00000006412	1398.27	-0.0639932	0.139604	-0.458391	0.646672	0.994694
ENSMUSG00000006418	854.57	0.0365523	0.0800598	0.456562	0.647986	0.994694
ENSMUSG00000006423	369.083	-0.355461	0.33212	-1.07028	0.284495	0.994694
ENSMUSG00000006435	2594.75	-0.013738	0.132951	-0.103331	0.917701	0.997835
ENSMUSG00000006442	724.512	0.0561976	0.1815	0.309628	0.756844	0.994694
ENSMUSG00000006445	18.6807	-0.130163	0.285141	-0.456489	0.648039	0.994694
ENSMUSG00000006456	473.943	0.0882918	0.124633	0.708416	0.478687	0.994694
ENSMUSG00000006457	20.9812	-0.227329	0.308051	-0.737959	0.460539	0.994694
ENSMUSG00000006463	283.613	-0.128856	0.0790988	-1.62905	0.103302	0.994694
ENSMUSG00000006464	556.627	0.072672	0.0982656	0.739547	0.459575	0.994694
ENSMUSG00000006471	353.881	0.111425	0.140405	0.793598	0.42743	0.994694
ENSMUSG00000006476	12894.3	-0.043053	0.137298	-0.313574	0.753845	0.994694
ENSMUSG00000006494	647.113	-0.140087	0.129858	-1.07876	0.280693	0.994694
ENSMUSG00000006498	574.36	0.215935	0.13314	1.62187	0.104832	0.994694
ENSMUSG00000006517	321.898	0.134205	0.180934	0.741735	0.458248	0.994694
ENSMUSG00000006519	180.231	0.202079	0.297404	0.679475	0.496837	0.994694
ENSMUSG00000006522	390.259	0.0633365	0.119991	0.527843	0.597608	0.994694
ENSMUSG00000006526	259.818	0.15472	0.125376	1.23405	0.217184	0.994694
ENSMUSG00000006527	296.684	-0.0486925	0.169465	-0.287331	0.773859	0.994694
ENSMUSG00000006567	31.8527	-0.000460134	0.234746	-0.00196014	0.998436	0.999896
ENSMUSG00000006575	5912.32	0.0383234	0.171024	0.224082	0.822693	0.99594
ENSMUSG00000006576	1517.31	0.105879	0.114888	0.921586	0.356745	0.994694
ENSMUSG00000006585	18.2118	0.643783	0.276583	2.32763	0.0199316	0.994694
ENSMUSG00000006586	163.451	-0.269983	0.326883	-0.825934	0.408841	0.994694
ENSMUSG00000006589	518.04	0.0446398	0.198502	0.224884	0.82207	0.99594
ENSMUSG00000006599	463.832	-0.187945	0.134395	-1.39845	0.161979	0.994694
ENSMUSG00000006611	118.471	0.179192	0.224845	0.796957	0.425476	0.994694
ENSMUSG00000006638	48.077	0.146889	0.244212	0.601481	0.54752	0.994694
ENSMUSG00000006641	317.2	0.278917	0.156498	1.78223	0.074711	0.994694
ENSMUSG00000006649	25.6409	-0.194147	0.234812	-0.826818	0.40834	0.994694
ENSMUSG00000006651	26304.7	0.0761204	0.195773	0.388819	0.69741	0.994694
ENSMUSG00000006673	1317.5	-0.0249932	0.0645491	-0.387196	0.698611	0.994694
ENSMUSG00000006675	1107.84	0.0393882	0.179996	0.218828	0.826784	0.99594
ENSMUSG00000006676	1719.47	0.0803588	0.0899503	0.893369	0.37166	0.994694
ENSMUSG00000006678	38.6223	-0.162853	0.373528	-0.435985	0.662847	0.994694
ENSMUSG00000006699	2529.86	-0.280947	0.169532	-1.65719	0.0974804	0.994694
ENSMUSG00000006705	158.004	-0.0289648	0.101972	-0.284047	0.776374	0.994694
ENSMUSG00000006711	345.869	-0.0235544	0.183791	-0.128158	0.898024	0.997835
ENSMUSG00000006715	23.3073	0.0482167	0.269611	0.178838	0.858065	0.99594
ENSMUSG00000006717	1004.93	-0.150652	0.150365	-1.00191	0.316388	0.994694
ENSMUSG00000006720	27.6916	-0.176264	0.268484	-0.656517	0.511491	0.994694
ENSMUSG00000006728	640.571	0.0141946	0.121802	0.116538	0.907226	0.997835
ENSMUSG00000006731	2756.73	0.0858321	0.16772	0.511759	0.60882	0.994694
ENSMUSG00000006732	137.049	-0.0567756	0.149878	-0.378811	0.704828	0.994694
ENSMUSG00000006736	967.194	-0.0408237	0.122392	-0.333548	0.73872	0.994694
ENSMUSG00000006740	1830.38	-0.0665369	0.292222	-0.227693	0.819885	0.99594
ENSMUSG00000006763	145.327	-0.246004	0.105968	-2.3215	0.02026	0.994694
ENSMUSG00000006764	12.6675	0.273692	0.339475	0.806223	0.420114	0.994694
ENSMUSG00000006782	4629.26	0.192009	0.170021	1.12932	0.258761	0.994694
ENSMUSG00000006784	40.1043	0.470747	0.364863	1.2902	0.19698	0.994694
ENSMUSG00000006800	2261.49	0.0640764	0.119748	0.535093	0.592586	0.994694
ENSMUSG00000006818	1883.24	-0.158833	0.0917597	-1.73096	0.0834581	0.994694
ENSMUSG00000006850	105.529	0.14231	0.166096	0.856793	0.391559	0.994694
ENSMUSG00000006906	459.958	-0.16615	0.111038	-1.49634	0.134565	0.994694
ENSMUSG00000006920	1413.54	0.0530637	0.0651715	0.814216	0.415521	0.994694
ENSMUSG00000006930	3163.78	0.124275	0.109404	1.13593	0.255987	0.994694
ENSMUSG00000006931	196.305	0.0547914	0.165451	0.331164	0.74052	0.994694
ENSMUSG00000006932	5072.82	-0.0698333	0.0758842	-0.920262	0.357436	0.994694
ENSMUSG00000006941	1468.93	-0.050121	0.122987	-0.407532	0.683618	0.994694
ENSMUSG00000006958	650.759	0.0954776	0.172364	0.553931	0.579626	0.994694
ENSMUSG00000006998	3020.05	0.0244243	0.094739	0.257806	0.796557	0.995445
ENSMUSG00000007021	2192.83	0.0370427	0.114955	0.322237	0.747273	0.994694
ENSMUSG00000007029	658.734	0.21956	0.131171	1.67384	0.0941612	0.994694
ENSMUSG00000007036	1059.58	0.086817	0.159534	0.544189	0.586311	0.994694
ENSMUSG00000007038	1019.3	0.0422074	0.139133	0.30336	0.761616	0.994694
ENSMUSG00000007039	168.51	0.151715	0.227313	0.667426	0.5045	0.994694
ENSMUSG00000007041	208.672	0.0531983	0.23732	0.224163	0.822631	0.99594
ENSMUSG00000007050	148.666	-0.130688	0.199464	-0.655197	0.512341	0.994694
ENSMUSG00000007080	25.6538	-0.142503	0.266935	-0.533848	0.593447	0.994694
ENSMUSG00000007097	16010.1	0.0231612	0.110825	0.208988	0.834457	0.99594
ENSMUSG00000007122	11.5274	0.0956265	0.466593	0.204946	0.837614	0.99594
ENSMUSG00000007207	1821.75	0.0849579	0.149203	0.569411	0.569077	0.994694
ENSMUSG00000007216	118.719	0.149664	0.186512	0.802438	0.422299	0.994694
ENSMUSG00000007279	14.7059	0.0531657	0.306748	0.17332	0.8624	0.996094
ENSMUSG00000007338	656.31	-0.0665387	0.12359	-0.538381	0.590314	0.994694
ENSMUSG00000007411	812.495	-0.0584053	0.0608206	-0.960288	0.33691	0.994694
ENSMUSG00000007415	654.751	-0.146035	0.0833738	-1.75157	0.0798472	0.994694
ENSMUSG00000007440	55.847	-0.336883	0.28024	-1.20212	0.229316	0.994694
ENSMUSG00000007458	1253.08	-0.0809267	0.0601526	-1.34536	0.17851	0.994694
ENSMUSG00000007476	711.315	0.146995	0.149394	0.983942	0.325144	0.994694
ENSMUSG00000007564	10580.9	0.0256282	0.145831	0.175739	0.860499	0.99594
ENSMUSG00000007570	269.112	0.0882167	0.184274	0.478725	0.632134	0.994694
ENSMUSG00000007589	146.128	0.0861067	0.126584	0.680234	0.496357	0.994694
ENSMUSG00000007594	2215.77	0.0699215	0.114076	0.612936	0.539918	0.994694
ENSMUSG00000007603	777.425	0.0901916	0.130114	0.693175	0.4882	0.994694
ENSMUSG00000007610	250.777	0.14843	0.116632	1.27263	0.203148	0.994694
ENSMUSG00000007613	173.904	-0.252197	0.409599	-0.615717	0.538081	0.994694
ENSMUSG00000007617	586.249	-0.296007	0.263325	-1.12411	0.260966	0.994694
ENSMUSG00000007646	39.5513	-0.40155	0.171625	-2.33969	0.0192998	0.994694
ENSMUSG00000007653	386.168	-0.274423	0.585919	-0.468364	0.639525	0.994694
ENSMUSG00000007655	120.522	-0.228362	0.214496	-1.06464	0.287037	0.994694
ENSMUSG00000007656	755.489	-0.306028	0.18729	-1.63398	0.102264	0.994694
ENSMUSG00000007659	1990.68	0.113088	0.160329	0.705347	0.480594	0.994694
ENSMUSG00000007670	1499.52	0.131892	0.129586	1.0178	0.308775	0.994694
ENSMUSG00000007682	402.253	-0.200768	0.25595	-0.784402	0.432804	0.994694
ENSMUSG00000007721	1746.01	-0.0529763	0.226537	-0.233852	0.8151	0.99594
ENSMUSG00000007739	1100.89	-0.236873	0.16737	-1.41527	0.15699	0.994694
ENSMUSG00000007777	122.448	-0.463701	0.138526	-3.34739	0.000815753	0.994694
ENSMUSG00000007783	2160.62	0.0135143	0.120651	0.112012	0.910814	0.997835
ENSMUSG00000007805	16.3422	0.277847	0.304952	0.911118	0.362233	0.994694
ENSMUSG00000007812	210.318	-0.369561	0.401196	-0.921148	0.356973	0.994694
ENSMUSG00000007815	1878.17	-0.206807	0.113156	-1.82763	0.0676058	0.994694
ENSMUSG00000007817	2053.53	0.0254488	0.173064	0.147049	0.883094	0.997175
ENSMUSG00000007827	134.797	0.122642	0.321974	0.380906	0.703273	0.994694
ENSMUSG00000007833	110.178	-0.0154173	0.188809	-0.0816556	0.934921	0.998003
ENSMUSG00000007836	1125.01	0.132653	0.0850595	1.55953	0.11887	0.994694
ENSMUSG00000007837	88.43	0.139647	0.238534	0.585436	0.558254	0.994694
ENSMUSG00000007850	2396.06	-0.14638	0.17672	-0.828316	0.407492	0.994694
ENSMUSG00000007867	115.473	0.262991	0.214332	1.22703	0.219813	0.994694
ENSMUSG00000007872	420.723	0.152297	0.21846	0.697141	0.485714	0.994694
ENSMUSG00000007877	14.2911	0.492409	0.406457	1.21147	0.225717	0.994694
ENSMUSG00000007880	1652.28	0.0985136	0.168724	0.583875	0.559304	0.994694
ENSMUSG00000007888	289.477	0.0865695	0.210864	0.410547	0.681404	0.994694
ENSMUSG00000007891	10915.8	0.174104	0.191104	0.911042	0.362273	0.994694
ENSMUSG00000007892	11077.6	-0.0395991	0.237821	-0.166508	0.867757	0.996368
ENSMUSG00000007908	113.342	-0.279635	0.229772	-1.21701	0.223599	0.994694
ENSMUSG00000007944	768.542	0.102866	0.243842	0.421857	0.673129	0.994694
ENSMUSG00000007950	3217.56	0.101085	0.166333	0.607726	0.543369	0.994694
ENSMUSG00000007987	798.252	-0.0111277	0.12718	-0.0874957	0.930277	0.997835
ENSMUSG00000007989	478.779	-0.594115	0.449587	-1.32147	0.186345	0.994694
ENSMUSG00000008028	23.6268	0.0268131	0.277982	0.0964563	0.923158	0.997835
ENSMUSG00000008035	1271.11	0.0463771	0.0977929	0.474238	0.63533	0.994694
ENSMUSG00000008036	1999.18	0.013431	0.204349	0.0657259	0.947596	0.999411
ENSMUSG00000008090	368.435	0.138053	0.141126	0.978225	0.327963	0.994694
ENSMUSG00000008129	44.3944	-0.0137818	0.198873	-0.0692993	0.944751	0.99915
ENSMUSG00000008136	400.775	0.181738	0.12683	1.43292	0.15188	0.994694
ENSMUSG00000008140	4193.7	0.115027	0.183563	0.626636	0.530898	0.994694
ENSMUSG00000008153	4991.98	0.0617114	0.133374	0.462695	0.643583	0.994694
ENSMUSG00000008167	172.959	0.0639181	0.135966	0.470105	0.63828	0.994694
ENSMUSG00000008200	515.976	-0.0644223	0.17642	-0.365164	0.714989	0.994694
ENSMUSG00000008206	644.362	-0.0355751	0.189152	-0.188077	0.850816	0.99594
ENSMUSG00000008226	350.044	-0.186152	0.1658	-1.12275	0.261543	0.994694
ENSMUSG00000008301	653.904	-0.122965	0.0906725	-1.35614	0.175055	0.994694
ENSMUSG00000008305	795.354	-0.0468387	0.086563	-0.541094	0.588443	0.994694
ENSMUSG00000008307	18.7309	-0.318379	0.365249	-0.871677	0.383384	0.994694
ENSMUSG00000008318	180.914	0.0615598	0.164155	0.375009	0.707654	0.994694
ENSMUSG00000008333	180.069	-0.433428	0.237725	-1.82323	0.0682679	0.994694
ENSMUSG00000008348	11841.2	0.105056	0.159975	0.656703	0.511372	0.994694
ENSMUSG00000008373	697.872	-0.00239505	0.102886	-0.0232788	0.981428	0.999896
ENSMUSG00000008384	117.479	0.0613165	0.245249	0.250018	0.802574	0.995512
ENSMUSG00000008393	812.848	0.107274	0.136698	0.784751	0.432599	0.994694
ENSMUSG00000008398	145.546	-0.0698799	0.12365	-0.565141	0.571978	0.994694
ENSMUSG00000008429	486.194	-0.0705725	0.1169	-0.6037	0.546043	0.994694
ENSMUSG00000008435	243.124	-0.00881296	0.101812	-0.086561	0.93102	0.997835
ENSMUSG00000008450	274.833	-0.144043	0.191285	-0.753027	0.451434	0.994694
ENSMUSG00000008475	1603.37	-0.210707	0.0965811	-2.18166	0.0291345	0.994694
ENSMUSG00000008489	430.524	-0.262423	0.356241	-0.736645	0.461338	0.994694
ENSMUSG00000008496	122.659	-0.0247496	0.127763	-0.193715	0.846399	0.99594
ENSMUSG00000008540	112.595	0.0268777	0.19739	0.136165	0.891691	0.997835
ENSMUSG00000008575	1150.51	-0.265243	0.241718	-1.09732	0.272501	0.994694
ENSMUSG00000008604	2128.25	0.0076388	0.110618	0.0690559	0.944945	0.99915
ENSMUSG00000008658	3977.31	-0.0303058	0.149196	-0.203127	0.839036	0.99594
ENSMUSG00000008668	2574.24	-0.058286	0.216131	-0.269679	0.787407	0.994694
ENSMUSG00000008682	3334.57	-0.0269171	0.160525	-0.167682	0.866834	0.996229
ENSMUSG00000008683	1827.12	-0.240058	0.147871	-1.62342	0.104499	0.994694
ENSMUSG00000008690	1634.03	0.05717	0.13495	0.423638	0.671829	0.994694
ENSMUSG00000008730	1216.99	-0.0725666	0.160017	-0.453493	0.650194	0.994694
ENSMUSG00000008734	3332.87	0.0987873	0.0857279	1.15234	0.249183	0.994694
ENSMUSG00000008763	681.812	-0.216377	0.268993	-0.804398	0.421167	0.994694
ENSMUSG00000008822	250.683	-0.0346745	0.178634	-0.194109	0.84609	0.99594
ENSMUSG00000008845	19.3714	-0.276203	0.407434	-0.677909	0.49783	0.994694
ENSMUSG00000008855	2330.35	0.0922037	0.13199	0.698564	0.484825	0.994694
ENSMUSG00000008859	561.515	-0.331286	0.173405	-1.91047	0.0560724	0.994694
ENSMUSG00000008892	1334.86	-0.231314	0.197735	-1.16982	0.242075	0.994694
ENSMUSG00000008958	605.768	0.0348079	0.17838	0.195134	0.845288	0.99594
ENSMUSG00000008976	255.161	-0.159011	0.269127	-0.59084	0.554628	0.994694
ENSMUSG00000008999	291.181	0.363731	0.371531	0.979005	0.327577	0.994694
ENSMUSG00000009013	3453.44	-0.263233	0.108552	-2.42494	0.0153107	0.994694
ENSMUSG00000009030	208.011	-0.225977	0.15081	-1.49841	0.134026	0.994694
ENSMUSG00000009035	1164.48	0.13989	0.131128	1.06682	0.286053	0.994694
ENSMUSG00000009073	1650.23	0.0194395	0.0996693	0.19504	0.845362	0.99594
ENSMUSG00000009075	4063.56	0.0301151	0.149402	0.201571	0.840252	0.99594
ENSMUSG00000009076	300.209	0.116246	0.247121	0.4704	0.638069	0.994694
ENSMUSG00000009079	3447.32	0.106701	0.0803901	1.32729	0.184413	0.994694
ENSMUSG00000009090	2746.47	0.070341	0.105603	0.666087	0.505355	0.994694
ENSMUSG00000009092	18.8589	-0.000914012	0.314221	-0.00290882	0.997679	0.999896
ENSMUSG00000009097	20.5686	0.228071	0.354302	0.643718	0.519758	0.994694
ENSMUSG00000009112	678.53	0.00421696	0.0956867	0.0440705	0.964848	0.999896
ENSMUSG00000009207	152.813	-0.195121	0.29755	-0.65576	0.511979	0.994694
ENSMUSG00000009210	12.0284	0.0906517	0.573891	0.15796	0.874489	0.997094
ENSMUSG00000009214	11.9597	-0.227474	0.380307	-0.598132	0.549752	0.994694
ENSMUSG00000009216	3992.36	0.0140658	0.118556	0.118643	0.905558	0.997835
ENSMUSG00000009281	161.599	0.251848	0.317189	0.793997	0.427197	0.994694
ENSMUSG00000009291	817.365	0.0601171	0.101624	0.591567	0.554141	0.994694
ENSMUSG00000009292	457.763	0.112786	0.116806	0.965589	0.33425	0.994694
ENSMUSG00000009293	1032.98	-0.0126236	0.154824	-0.0815352	0.935016	0.998003
ENSMUSG00000009356	10.3726	0.364607	0.337417	1.08058	0.279882	0.994694
ENSMUSG00000009376	35.9739	-0.219167	0.372995	-0.587587	0.55681	0.994694
ENSMUSG00000009378	28.352	0.48287	0.529841	0.911349	0.362111	0.994694
ENSMUSG00000009394	9321.39	-0.0778392	0.076596	-1.01623	0.30952	0.994694
ENSMUSG00000009406	1538.8	-0.121757	0.119416	-1.0196	0.307917	0.994694
ENSMUSG00000009418	1495.79	0.0180613	0.12178	0.148312	0.882097	0.997119
ENSMUSG00000009470	278.564	-0.282697	0.4315	-0.65515	0.512371	0.994694
ENSMUSG00000009535	520.206	-0.23514	0.209556	-1.12209	0.261824	0.994694
ENSMUSG00000009545	11.3623	0.197282	0.379951	0.519229	0.603601	0.994694
ENSMUSG00000009549	1284.14	-0.0477344	0.158394	-0.301365	0.763136	0.994694
ENSMUSG00000009551	13.6657	-0.283874	0.352606	-0.805075	0.420777	0.994694
ENSMUSG00000009555	1153.09	0.0287061	0.128156	0.223993	0.822763	0.99594
ENSMUSG00000009563	375.711	0.18849	0.150202	1.25491	0.209511	0.994694
ENSMUSG00000009566	128.129	0.227122	0.168872	1.34494	0.178645	0.994694
ENSMUSG00000009569	3048.81	-0.0349028	0.143612	-0.243036	0.807977	0.995512
ENSMUSG00000009575	1941.28	-0.194537	0.201492	-0.965486	0.334301	0.994694
ENSMUSG00000009585	59.6646	0.0442904	0.18834	0.235162	0.814083	0.99594
ENSMUSG00000009614	194.826	0.0334216	0.151415	0.220729	0.825304	0.99594
ENSMUSG00000009621	163.786	0.0895409	0.125376	0.71418	0.475116	0.994694
ENSMUSG00000009630	1012.75	-0.128369	0.0841168	-1.52608	0.126989	0.994694
ENSMUSG00000009633	97.6853	0.115154	0.234342	0.491394	0.623148	0.994694
ENSMUSG00000009640	367.624	0.0569142	0.161825	0.351703	0.725061	0.994694
ENSMUSG00000009647	534.92	-0.0596761	0.078777	-0.757532	0.448731	0.994694
ENSMUSG00000009681	2391.93	0.0327584	0.142158	0.230437	0.817752	0.99594
ENSMUSG00000009687	333.426	0.034453	0.26204	0.13148	0.895395	0.997835
ENSMUSG00000009731	171.615	-0.0633029	0.114143	-0.554591	0.579174	0.994694
ENSMUSG00000009733	326.065	0.0555067	0.0764231	0.726307	0.46765	0.994694
ENSMUSG00000009739	1652.81	0.0378077	0.100578	0.375905	0.706988	0.994694
ENSMUSG00000009741	837.464	-0.0337847	0.168754	-0.2002	0.841324	0.99594
ENSMUSG00000009772	24.2873	0.420246	0.268784	1.56351	0.117933	0.994694
ENSMUSG00000009828	333.459	0.0704229	0.0718776	0.979762	0.327204	0.994694
ENSMUSG00000009863	1772.98	-0.031104	0.185638	-0.167552	0.866935	0.996274
ENSMUSG00000009876	15.7589	0.373688	0.393615	0.949375	0.34243	0.994694
ENSMUSG00000009894	5164.33	0.00786089	0.115819	0.0678721	0.945887	0.999254
ENSMUSG00000009905	277.083	-0.0552293	0.0995341	-0.554878	0.578978	0.994694
ENSMUSG00000009907	381.105	-0.139787	0.233501	-0.598657	0.549401	0.994694
ENSMUSG00000009927	2821.32	-0.1038	0.16741	-0.620037	0.535233	0.994694
ENSMUSG00000009995	382.134	0.185807	0.127257	1.4601	0.144263	0.994694
ENSMUSG00000010021	58.0882	0.196901	0.22476	0.876051	0.381002	0.994694
ENSMUSG00000010025	724.164	0.0227384	0.0786909	0.288958	0.772613	0.994694
ENSMUSG00000010044	55.3012	0.135081	0.223345	0.604807	0.545307	0.994694
ENSMUSG00000010045	488.212	0.0900938	0.186758	0.48241	0.629515	0.994694
ENSMUSG00000010047	185.182	0.0349876	0.200192	0.17477	0.86126	0.99594
ENSMUSG00000010048	87.2839	0.25747	0.172892	1.4892	0.136436	0.994694
ENSMUSG00000010051	69.4742	0.347018	0.250251	1.38668	0.165541	0.994694
ENSMUSG00000010054	1502.97	-0.00705692	0.14635	-0.0482196	0.961541	0.999896
ENSMUSG00000010057	538.323	0.0504847	0.156492	0.322603	0.746996	0.994694
ENSMUSG00000010064	1233.62	0.176644	0.184545	0.957189	0.338472	0.994694
ENSMUSG00000010066	537.147	0.238903	0.206121	1.15905	0.246438	0.994694
ENSMUSG00000010067	166.045	0.0324015	0.122991	0.263446	0.792207	0.994694
ENSMUSG00000010080	134.346	1.07518	0.573073	1.87617	0.0606318	0.994694
ENSMUSG00000010086	4964.26	0.0771051	0.13969	0.551974	0.580966	0.994694
ENSMUSG00000010095	2047.62	0.0129057	0.14321	0.0901177	0.928194	0.997835
ENSMUSG00000010097	1400.19	-0.0322548	0.0971186	-0.332118	0.7398	0.994694
ENSMUSG00000010110	661.273	-0.109143	0.102663	-1.06312	0.287728	0.994694
ENSMUSG00000010122	53.9455	-0.475765	0.507413	-0.937628	0.348436	0.994694
ENSMUSG00000010136	23.3011	-0.0789464	0.535836	-0.147333	0.882869	0.997119
ENSMUSG00000010142	21.0516	-0.123532	0.284738	-0.433845	0.664401	0.994694
ENSMUSG00000010154	307.647	0.106646	0.186948	0.570458	0.568367	0.994694
ENSMUSG00000010175	879.6	-0.161316	0.240943	-0.669521	0.503163	0.994694
ENSMUSG00000010205	806.614	0.0931862	0.145942	0.638517	0.523137	0.994694
ENSMUSG00000010277	3961.17	-0.0061092	0.0582242	-0.104926	0.916435	0.997835
ENSMUSG00000010290	257.347	-0.225268	0.212155	-1.06181	0.288322	0.994694
ENSMUSG00000010307	297.013	0.0840326	0.241549	0.34789	0.727923	0.994694
ENSMUSG00000010311	16.2616	0.259924	0.369897	0.702692	0.482248	0.994694
ENSMUSG00000010358	58.0858	-0.070027	0.296895	-0.235864	0.813538	0.99594
ENSMUSG00000010362	69.8133	0.0357291	0.194994	0.183232	0.854616	0.99594
ENSMUSG00000010376	1288.33	-0.021388	0.185575	-0.115252	0.908245	0.997835
ENSMUSG00000010392	620.87	-0.0514814	0.0841706	-0.611631	0.540782	0.994694
ENSMUSG00000010406	421.715	0.00491078	0.263937	0.0186059	0.985156	0.999896
ENSMUSG00000010453	1196.87	0.13753	0.0798075	1.72327	0.0848389	0.994694
ENSMUSG00000010461	44.6483	-0.223089	0.311964	-0.715112	0.47454	0.994694
ENSMUSG00000010476	26.3609	0.62817	0.514692	1.22048	0.222284	0.994694
ENSMUSG00000010492	13.661	0.208809	0.354215	0.589499	0.555527	0.994694
ENSMUSG00000010505	139.779	0.0574869	0.1434	0.400884	0.688506	0.994694
ENSMUSG00000010517	347.533	-0.18962	0.156469	-1.21187	0.225562	0.994694
ENSMUSG00000010529	27.6143	-0.277581	0.282545	-0.982432	0.325887	0.994694
ENSMUSG00000010538	17.5874	-0.0572481	0.307201	-0.186354	0.852167	0.99594
ENSMUSG00000010554	462.415	-0.118987	0.085886	-1.3854	0.165929	0.994694
ENSMUSG00000010592	14.5854	-0.369961	0.543201	-0.681075	0.495824	0.994694
ENSMUSG00000010607	282.408	-0.0358245	0.201358	-0.177914	0.85879	0.99594
ENSMUSG00000010608	1191.61	-0.159748	0.255476	-0.625295	0.531777	0.994694
ENSMUSG00000010609	261.737	0.0894438	0.146954	0.608652	0.542755	0.994694
ENSMUSG00000010651	16.1979	0.53726	0.729871	0.736103	0.461668	0.994694
ENSMUSG00000010660	150.82	0.283359	0.179714	1.57672	0.114861	0.994694
ENSMUSG00000010663	3006.32	-0.0105732	0.0699031	-0.151256	0.879774	0.997119
ENSMUSG00000010721	239.862	-0.144268	0.218871	-0.659146	0.509802	0.994694
ENSMUSG00000010751	28.0533	-0.0342588	0.245379	-0.139616	0.888964	0.997755
ENSMUSG00000010755	574.733	-0.00558396	0.113496	-0.0491996	0.96076	0.999896
ENSMUSG00000010797	63.2855	-0.132956	0.217888	-0.610206	0.541725	0.994694
ENSMUSG00000010803	1982.98	-0.177813	0.320051	-0.555575	0.578501	0.994694
ENSMUSG00000010825	13.8616	0.359826	0.328988	1.09374	0.274071	0.994694
ENSMUSG00000010911	142.459	-0.168232	0.139241	-1.20821	0.226965	0.994694
ENSMUSG00000010914	529.413	0.0260421	0.0796104	0.327119	0.743578	0.994694
ENSMUSG00000010936	533.003	0.102998	0.130683	0.788157	0.430605	0.994694
ENSMUSG00000011096	848.571	-0.0223581	0.194742	-0.114809	0.908597	0.997835
ENSMUSG00000011114	696.966	-0.0585433	0.129565	-0.451844	0.651382	0.994694
ENSMUSG00000011148	264.341	0.308094	0.167889	1.8351	0.0664903	0.994694
ENSMUSG00000011154	36.3875	0.191002	0.361291	0.528664	0.597038	0.994694
ENSMUSG00000011158	501.132	0.0713824	0.0890294	0.801785	0.422677	0.994694
ENSMUSG00000011171	12.7301	0.609529	0.403247	1.51155	0.130647	0.994694
ENSMUSG00000011179	1005.37	-0.0426477	0.115597	-0.368934	0.712177	0.994694
ENSMUSG00000011254	149.605	-0.0824307	0.122813	-0.671189	0.5021	0.994694
ENSMUSG00000011256	193.115	-0.0121981	0.141802	-0.0860217	0.931449	0.997835
ENSMUSG00000011257	572.117	-0.0309819	0.101433	-0.305441	0.76003	0.994694
ENSMUSG00000011267	17.4429	-0.00776215	0.296645	-0.0261664	0.979125	0.999896
ENSMUSG00000011305	14.2397	0.59782	0.429179	1.39294	0.163638	0.994694
ENSMUSG00000011306	1001.93	0.03532	0.120643	0.292765	0.769701	0.994694
ENSMUSG00000011382	193.595	-0.00549999	0.110464	-0.04979	0.96029	0.999896
ENSMUSG00000011427	159.219	0.020981	0.20013	0.104837	0.916505	0.997835
ENSMUSG00000011589	602.799	0.075976	0.166298	0.456868	0.647766	0.994694
ENSMUSG00000011658	293.706	0.241538	0.21242	1.13708	0.255506	0.994694
ENSMUSG00000011751	2801.18	0.0755131	0.131889	0.57255	0.566949	0.994694
ENSMUSG00000011752	7714.02	-0.0390037	0.0999372	-0.390282	0.696328	0.994694
ENSMUSG00000011831	450.515	-0.147386	0.286041	-0.515263	0.606369	0.994694
ENSMUSG00000011832	1554.81	0.109939	0.114187	0.962804	0.335646	0.994694
ENSMUSG00000011837	509.974	0.0244488	0.165795	0.147464	0.882766	0.997119
ENSMUSG00000011877	7648.52	0.0275544	0.18516	0.148814	0.8817	0.997119
ENSMUSG00000011884	770.03	0.065018	0.116539	0.557906	0.576908	0.994694
ENSMUSG00000011958	241.905	-0.126295	0.167464	-0.754163	0.450751	0.994694
ENSMUSG00000011960	323.333	-0.100505	0.208854	-0.481224	0.630357	0.994694
ENSMUSG00000012017	74.8422	0.0783319	0.254973	0.307216	0.758679	0.994694
ENSMUSG00000012076	607.779	-0.105198	0.16369	-0.642666	0.520441	0.994694
ENSMUSG00000012114	1187.33	0.0397768	0.108335	0.367165	0.713496	0.994694
ENSMUSG00000012117	1188.6	0.0156357	0.0886698	0.176336	0.86003	0.99594
ENSMUSG00000012123	17.8684	-0.102643	0.38875	-0.264034	0.791754	0.994694
ENSMUSG00000012126	144.182	0.451688	0.231518	1.95098	0.0510592	0.994694
ENSMUSG00000012296	246.968	0.298058	0.15441	1.93031	0.0535686	0.994694
ENSMUSG00000012405	2590.82	-0.128843	0.130307	-0.988761	0.32278	0.994694
ENSMUSG00000012422	237.191	-0.411218	0.37238	-1.1043	0.269464	0.994694
ENSMUSG00000012429	84.4934	-0.363545	0.201647	-1.80288	0.0714063	0.994694
ENSMUSG00000012483	22.1714	-0.568817	0.486388	-1.16947	0.242213	0.994694
ENSMUSG00000012535	1188.1	-0.105106	0.0942987	-1.11461	0.265017	0.994694
ENSMUSG00000012609	695.578	0.139801	0.0822972	1.69873	0.0893703	0.994694
ENSMUSG00000012640	198.214	-0.38469	0.446449	-0.861667	0.388871	0.994694
ENSMUSG00000012819	28.4468	-0.024217	0.217684	-0.111249	0.911419	0.997835
ENSMUSG00000012848	2744.74	-0.0067291	0.226181	-0.0297509	0.976266	0.999896
ENSMUSG00000013033	6917.32	0.0455378	0.109592	0.415521	0.67776	0.994694
ENSMUSG00000013076	273.313	0.129762	0.146264	0.887175	0.374984	0.994694
ENSMUSG00000013089	975.548	-0.0229677	0.129509	-0.177345	0.859238	0.99594
ENSMUSG00000013150	295.044	0.0976719	0.15545	0.628316	0.529797	0.994694
ENSMUSG00000013155	120.172	0.0915776	0.182967	0.500514	0.616713	0.994694
ENSMUSG00000013160	3582.64	-0.00681371	0.112594	-0.0605159	0.951745	0.999659
ENSMUSG00000013236	5902.12	0.117433	0.114679	1.02402	0.305825	0.994694
ENSMUSG00000013275	1333.06	0.0768047	0.106394	0.721892	0.470361	0.994694
ENSMUSG00000013367	592.088	0.113687	0.133747	0.850018	0.395315	0.994694
ENSMUSG00000013419	1393.33	0.21176	0.144295	1.46756	0.142225	0.994694
ENSMUSG00000013465	691.701	0.0458688	0.10473	0.437972	0.661406	0.994694
ENSMUSG00000013495	459.486	-0.0361863	0.0781767	-0.462879	0.643451	0.994694
ENSMUSG00000013523	3859.88	0.0190475	0.135284	0.140797	0.88803	0.997663
ENSMUSG00000013539	451.695	-0.0255055	0.114073	-0.22359	0.823076	0.99594
ENSMUSG00000013584	198.755	-0.0530752	0.509173	-0.104238	0.91698	0.997835
ENSMUSG00000013593	2762.19	0.0148508	0.147174	0.100906	0.919625	0.997835
ENSMUSG00000013622	735.209	-0.0120794	0.12553	-0.0962273	0.92334	0.997835
ENSMUSG00000013629	236.541	0.1922	0.139894	1.37389	0.169476	0.994694
ENSMUSG00000013646	591.457	0.187183	0.141743	1.32058	0.186642	0.994694
ENSMUSG00000013662	753.5	-0.32002	0.35121	-0.911193	0.362194	0.994694
ENSMUSG00000013663	873.272	-0.519432	0.436229	-1.19073	0.233758	0.994694
ENSMUSG00000013698	10766.3	-0.0880128	0.10132	-0.868664	0.385031	0.994694
ENSMUSG00000013701	1026	-0.106885	0.110149	-0.970364	0.331865	0.994694
ENSMUSG00000013707	47.9919	0.381132	0.257656	1.47923	0.13908	0.994694
ENSMUSG00000013736	253.707	-0.271867	0.247448	-1.09868	0.271907	0.994694
ENSMUSG00000013766	57.3936	0.0106854	0.327107	0.0326664	0.973941	0.999896
ENSMUSG00000013787	2987.48	0.121382	0.148481	0.817492	0.413647	0.994694
ENSMUSG00000013822	589.497	0.0743346	0.211818	0.350936	0.725636	0.994694
ENSMUSG00000013833	996.255	0.0973255	0.135862	0.716356	0.473771	0.994694
ENSMUSG00000013846	593.024	-0.103889	0.150788	-0.688973	0.49084	0.994694
ENSMUSG00000013858	1955.65	0.115982	0.146796	0.790087	0.429477	0.994694
ENSMUSG00000013878	306.153	-0.160534	0.203796	-0.78772	0.43086	0.994694
ENSMUSG00000013921	12358.1	0.0207724	0.105029	0.197778	0.843219	0.99594
ENSMUSG00000013973	426.833	0.0712934	0.107136	0.665446	0.505765	0.994694
ENSMUSG00000013997	481.001	-0.0267155	0.0763342	-0.349981	0.726353	0.994694
ENSMUSG00000014039	209.004	0.0765428	0.118156	0.647809	0.517108	0.994694
ENSMUSG00000014074	335.371	-0.108895	0.150858	-0.721836	0.470395	0.994694
ENSMUSG00000014075	87.974	-0.367463	0.173512	-2.1178	0.0341922	0.994694
ENSMUSG00000014077	1658.05	-0.109008	0.086974	-1.25334	0.210083	0.994694
ENSMUSG00000014158	147.843	1.05424	0.844151	1.24888	0.211711	0.994694
ENSMUSG00000014164	1043.61	-0.0176033	0.0986802	-0.178387	0.858419	0.99594
ENSMUSG00000014177	202.795	-0.0593594	0.135776	-0.437185	0.661977	0.994694
ENSMUSG00000014195	2429.7	-0.154346	0.0756633	-2.0399	0.0413602	0.994694
ENSMUSG00000014226	733.924	-0.260891	0.283585	-0.919973	0.357587	0.994694
ENSMUSG00000014232	374.322	0.0432148	0.0895225	0.482725	0.629291	0.994694
ENSMUSG00000014243	74.1053	0.218112	0.230239	0.947332	0.34347	0.994694
ENSMUSG00000014245	115.87	0.160671	0.114601	1.40201	0.160914	0.994694
ENSMUSG00000014294	702.279	0.00302928	0.245543	0.0123371	0.990157	0.999896
ENSMUSG00000014301	308.872	0.186789	0.217437	0.859048	0.390314	0.994694
ENSMUSG00000014303	158.096	0.141185	0.146522	0.963576	0.335258	0.994694
ENSMUSG00000014313	2143.51	-0.194584	0.171063	-1.1375	0.255331	0.994694
ENSMUSG00000014329	107.941	0.166519	0.259824	0.64089	0.521594	0.994694
ENSMUSG00000014349	1533.37	0.0179612	0.0703336	0.255372	0.798436	0.995512
ENSMUSG00000014353	296.352	-0.188662	0.236592	-0.797417	0.425209	0.994694
ENSMUSG00000014355	819.891	-0.061023	0.162725	-0.375006	0.707656	0.994694
ENSMUSG00000014361	441.906	0.0156408	0.142178	0.110008	0.912403	0.997835
ENSMUSG00000014402	997.618	-0.185597	0.0815803	-2.27502	0.0229049	0.994694
ENSMUSG00000014418	140.785	0.0383928	0.12046	0.318717	0.749941	0.994694
ENSMUSG00000014426	797.18	0.0196635	0.0810376	0.242647	0.808279	0.995512
ENSMUSG00000014444	106.142	0.630397	0.323047	1.95141	0.0510079	0.994694
ENSMUSG00000014470	452.351	0.00329458	0.146386	0.0225061	0.982044	0.999896
ENSMUSG00000014496	511.417	-0.115903	0.264407	-0.438351	0.661132	0.994694
ENSMUSG00000014498	752.585	0.0548463	0.207093	0.264839	0.791133	0.994694
ENSMUSG00000014504	391.551	-0.20403	0.12349	-1.6522	0.0984939	0.994694
ENSMUSG00000014547	357.226	0.126275	0.108101	1.16812	0.242758	0.994694
ENSMUSG00000014550	642.187	-0.0617937	0.086702	-0.712714	0.476023	0.994694
ENSMUSG00000014551	592.602	-0.121498	0.097171	-1.25035	0.211172	0.994694
ENSMUSG00000014554	175.648	-0.024815	0.122063	-0.203296	0.838903	0.99594
ENSMUSG00000014592	3693.51	-0.189671	0.20994	-0.903457	0.366283	0.994694
ENSMUSG00000014599	580.815	0.0208995	0.0963901	0.216822	0.828347	0.99594
ENSMUSG00000014601	1402.27	0.0298855	0.111837	0.267223	0.789297	0.994694
ENSMUSG00000014602	18386.5	0.0644935	0.125736	0.512926	0.608003	0.994694
ENSMUSG00000014603	10.1334	-0.473061	0.550558	-0.859239	0.390209	0.994694
ENSMUSG00000014606	1431.44	-0.00871916	0.121029	-0.0720417	0.942569	0.99872
ENSMUSG00000014633	113.024	-0.0116851	0.164468	-0.0710484	0.943359	0.998833
ENSMUSG00000014668	296.56	-0.00818483	0.10301	-0.0794568	0.936669	0.998003
ENSMUSG00000014748	571.547	-0.0395015	0.0760241	-0.519592	0.603348	0.994694
ENSMUSG00000014763	1148.54	-0.0693912	0.0487073	-1.42466	0.154256	0.994694
ENSMUSG00000014767	272.38	-0.101435	0.120209	-0.843823	0.398768	0.994694
ENSMUSG00000014769	1445.88	-0.121531	0.135116	-0.899457	0.368409	0.994694
ENSMUSG00000014771	143.877	-0.195674	0.157787	-1.24012	0.214933	0.994694
ENSMUSG00000014773	86.6775	0.201164	0.172154	1.16851	0.242601	0.994694
ENSMUSG00000014776	515.757	0.0355578	0.16019	0.221973	0.824335	0.99594
ENSMUSG00000014778	45.1295	0.097396	0.269866	0.360905	0.718171	0.994694
ENSMUSG00000014786	222.972	0.222197	0.181963	1.22111	0.222045	0.994694
ENSMUSG00000014791	40.3885	0.80035	0.490558	1.63151	0.102783	0.994694
ENSMUSG00000014813	38.6267	-0.535383	0.226466	-2.36408	0.018075	0.994694
ENSMUSG00000014837	380.987	-0.028917	0.0902311	-0.320477	0.748607	0.994694
ENSMUSG00000014846	661.562	0.182907	0.274282	0.666859	0.504862	0.994694
ENSMUSG00000014850	272.106	-0.191571	0.218143	-0.878191	0.37984	0.994694
ENSMUSG00000014852	23.9744	0.265196	0.30886	0.858628	0.390546	0.994694
ENSMUSG00000014856	249.029	0.102449	0.188748	0.542782	0.58728	0.994694
ENSMUSG00000014859	609.166	0.141776	0.150349	0.942981	0.34569	0.994694
ENSMUSG00000014867	1217.97	-0.0243741	0.108047	-0.225587	0.821522	0.99594
ENSMUSG00000014873	482.874	0.0099183	0.11521	0.086089	0.931396	0.997835
ENSMUSG00000014905	227.71	-0.604807	0.423124	-1.42939	0.152894	0.994694
ENSMUSG00000014907	129.406	-0.0424312	0.157181	-0.269951	0.787198	0.994694
ENSMUSG00000014932	60.8524	-0.229166	0.48817	-0.46944	0.638755	0.994694
ENSMUSG00000014956	1195.15	-0.532048	0.377496	-1.40941	0.158713	0.994694
ENSMUSG00000014959	2065.3	-0.0169753	0.0862741	-0.196761	0.844015	0.99594
ENSMUSG00000014980	253.488	-0.168295	0.12795	-1.31532	0.188403	0.994694
ENSMUSG00000015002	1351.86	-0.243252	0.309865	-0.785026	0.432438	0.994694
ENSMUSG00000015013	453.998	-0.152389	0.186086	-0.818917	0.412834	0.994694
ENSMUSG00000015016	238.925	0.197351	0.168116	1.1739	0.240436	0.994694
ENSMUSG00000015023	368.061	-0.000811239	0.101566	-0.00798731	0.993627	0.999896
ENSMUSG00000015027	192.053	0.17945	0.179396	1.0003	0.317165	0.994694
ENSMUSG00000015053	58.8049	0.365195	0.245869	1.48532	0.137458	0.994694
ENSMUSG00000015083	9.96943	0.452039	0.392411	1.15195	0.24934	0.994694
ENSMUSG00000015085	182.374	0.242029	0.161785	1.49599	0.134656	0.994694
ENSMUSG00000015087	2598.84	-0.0474384	0.118805	-0.399297	0.689675	0.994694
ENSMUSG00000015090	18346	0.22854	0.497724	0.45917	0.646112	0.994694
ENSMUSG00000015092	2181.26	-0.0108006	0.217981	-0.0495486	0.960482	0.999896
ENSMUSG00000015093	10.7576	0.859384	0.747747	1.1493	0.250434	0.994694
ENSMUSG00000015094	4710.08	0.0444435	0.183685	0.241955	0.808815	0.995512
ENSMUSG00000015095	1452.55	0.129406	0.137092	0.943932	0.345204	0.994694
ENSMUSG00000015112	29.4498	0.256741	0.334815	0.766814	0.443192	0.994694
ENSMUSG00000015120	1128.1	-0.011732	0.070148	-0.167246	0.867176	0.996317
ENSMUSG00000015126	282.123	0.0828968	0.180586	0.459043	0.646203	0.994694
ENSMUSG00000015127	518.98	0.165193	0.0781964	2.11254	0.0346399	0.994694
ENSMUSG00000015133	67.9012	0.00902393	0.28541	0.0316175	0.974777	0.999896
ENSMUSG00000015134	15.029	-0.0733961	0.332889	-0.220482	0.825495	0.99594
ENSMUSG00000015143	1036.48	0.0896063	0.126483	0.708445	0.478669	0.994694
ENSMUSG00000015149	2740.14	0.0721032	0.152141	0.473925	0.635554	0.994694
ENSMUSG00000015165	2237.89	0.115085	0.0742753	1.54943	0.121277	0.994694
ENSMUSG00000015176	1270.62	0.0424615	0.0869247	0.488485	0.625206	0.994694
ENSMUSG00000015189	394.499	-0.372376	0.313867	-1.18641	0.235459	0.994694
ENSMUSG00000015202	61.1223	0.351514	0.196995	1.78438	0.0743615	0.994694
ENSMUSG00000015214	480.37	-0.0855278	0.165508	-0.516758	0.605325	0.994694
ENSMUSG00000015217	210.654	-0.0531375	0.154681	-0.34353	0.7312	0.994694
ENSMUSG00000015222	8469.98	-0.17507	0.320299	-0.546582	0.584666	0.994694
ENSMUSG00000015224	457.314	-0.230227	0.154502	-1.49012	0.136194	0.994694
ENSMUSG00000015243	285.628	0.00695544	0.330458	0.0210479	0.983207	0.999896
ENSMUSG00000015247	145.122	-0.151938	0.111009	-1.3687	0.171094	0.994694
ENSMUSG00000015289	170.296	-0.0511711	0.169764	-0.301426	0.76309	0.994694
ENSMUSG00000015290	978.288	-0.152143	0.0553454	-2.74897	0.00597821	0.994694
ENSMUSG00000015291	10638.8	-0.00821817	0.0837169	-0.0981661	0.9218	0.997835
ENSMUSG00000015305	1091.39	-0.00394388	0.158543	-0.0248757	0.980154	0.999896
ENSMUSG00000015312	148.646	0.0053397	0.198972	0.0268364	0.97859	0.999896
ENSMUSG00000015335	114.176	0.203104	0.214537	0.946705	0.343789	0.994694
ENSMUSG00000015337	187.586	0.107197	0.266564	0.402142	0.687579	0.994694
ENSMUSG00000015340	17.4503	-0.0141452	0.472048	-0.0299656	0.976094	0.999896
ENSMUSG00000015341	797.105	-0.163307	0.0984619	-1.65858	0.0972002	0.994694
ENSMUSG00000015342	149.012	-0.332339	0.254047	-1.30818	0.190812	0.994694
ENSMUSG00000015354	116.764	0.573256	0.364516	1.57265	0.1158	0.994694
ENSMUSG00000015355	17.7022	0.278916	0.412865	0.675562	0.499319	0.994694
ENSMUSG00000015357	291.625	-0.183882	0.18074	-1.01739	0.308969	0.994694
ENSMUSG00000015363	331.201	0.219852	0.164597	1.3357	0.181648	0.994694
ENSMUSG00000015377	540.714	0.265096	0.20028	1.32362	0.185628	0.994694
ENSMUSG00000015396	197.78	-0.0125343	0.143607	-0.0872817	0.930448	0.997835
ENSMUSG00000015451	28.3335	0.261649	0.504703	0.518422	0.604164	0.994694
ENSMUSG00000015461	1182.35	0.0693993	0.146758	0.472882	0.636298	0.994694
ENSMUSG00000015467	14.8487	-0.104808	0.400831	-0.261478	0.793724	0.994786
ENSMUSG00000015468	79.9887	0.041427	0.233304	0.177566	0.859064	0.99594
ENSMUSG00000015474	457.16	0.205398	0.16476	1.24665	0.212526	0.994694
ENSMUSG00000015476	5971.17	0.121817	0.163055	0.747094	0.455007	0.994694
ENSMUSG00000015478	1195.45	0.00770622	0.142554	0.0540584	0.956889	0.999896
ENSMUSG00000015484	234.341	-0.070196	0.125587	-0.558943	0.576201	0.994694
ENSMUSG00000015488	631.48	0.0318177	0.08172	0.389351	0.697017	0.994694
ENSMUSG00000015501	2585.99	-0.0644122	0.148707	-0.433149	0.664907	0.994694
ENSMUSG00000015522	379.508	0.0234778	0.152037	0.154421	0.877278	0.997119
ENSMUSG00000015536	541.34	-0.172265	0.101311	-1.70037	0.0890621	0.994694
ENSMUSG00000015542	216.97	-0.0623163	0.174885	-0.356327	0.721595	0.994694
ENSMUSG00000015568	412.953	-0.342781	0.204311	-1.67775	0.0933968	0.994694
ENSMUSG00000015575	261.642	-0.0849877	0.165053	-0.514913	0.606614	0.994694
ENSMUSG00000015597	598.533	-0.089538	0.186945	-0.478953	0.631972	0.994694
ENSMUSG00000015599	2007.96	0.0758381	0.168427	0.450273	0.652514	0.994694
ENSMUSG00000015605	689.188	0.167905	0.171309	0.980132	0.327021	0.994694
ENSMUSG00000015647	158.81	0.55552	0.259848	2.13786	0.0325279	0.994694
ENSMUSG00000015652	42.1854	0.456658	1.20844	0.377891	0.705511	0.994694
ENSMUSG00000015653	144.623	0.438743	0.448828	0.977531	0.328306	0.994694
ENSMUSG00000015656	37540.9	-0.118655	0.0920086	-1.28961	0.197186	0.994694
ENSMUSG00000015659	169.174	-0.00364635	0.186927	-0.0195068	0.984437	0.999896
ENSMUSG00000015668	496.216	-0.0640501	0.0893486	-0.716856	0.473463	0.994694
ENSMUSG00000015671	1169.45	-0.141429	0.107653	-1.31374	0.188933	0.994694
ENSMUSG00000015672	249.583	-0.226714	0.120759	-1.87741	0.0604623	0.994694
ENSMUSG00000015697	567.718	-0.0879067	0.0858403	-1.02407	0.305801	0.994694
ENSMUSG00000015702	11.8317	0.351229	0.341993	1.02701	0.304417	0.994694
ENSMUSG00000015709	3892.37	0.0172925	0.126241	0.13698	0.891047	0.997835
ENSMUSG00000015711	462.197	-0.0503649	0.094203	-0.534642	0.592897	0.994694
ENSMUSG00000015714	790.554	0.041357	0.106535	0.388201	0.697867	0.994694
ENSMUSG00000015733	1551.11	-0.467311	0.34651	-1.34862	0.177458	0.994694
ENSMUSG00000015745	483.053	-0.062948	0.204905	-0.307206	0.758687	0.994694
ENSMUSG00000015747	562.055	-0.141289	0.0835372	-1.69133	0.0907738	0.994694
ENSMUSG00000015748	321.74	-0.000510956	0.0743702	-0.00687044	0.994518	0.999896
ENSMUSG00000015749	1113.64	-0.00698087	0.0804592	-0.0867629	0.93086	0.997835
ENSMUSG00000015750	640.468	0.13215	0.125292	1.05473	0.291549	0.994694
ENSMUSG00000015755	917.572	-0.16149	0.194716	-0.829364	0.406898	0.994694
ENSMUSG00000015757	421.223	-0.191258	0.216116	-0.884982	0.376166	0.994694
ENSMUSG00000015759	544.138	-0.199874	0.151468	-1.31958	0.186975	0.994694
ENSMUSG00000015766	401.205	-0.0238845	0.17295	-0.138101	0.890161	0.997835
ENSMUSG00000015776	499.462	0.0214293	0.139987	0.153081	0.878335	0.997119
ENSMUSG00000015790	840.28	0.0261761	0.164725	0.158908	0.873742	0.996876
ENSMUSG00000015804	666.605	-0.0711926	0.0902274	-0.789035	0.430091	0.994694
ENSMUSG00000015806	2611.5	0.0432602	0.154368	0.28024	0.779293	0.994694
ENSMUSG00000015829	2536.25	-0.198506	0.288278	-0.688594	0.491079	0.994694
ENSMUSG00000015837	7824.09	-0.00579509	0.135386	-0.0428042	0.965858	0.999896
ENSMUSG00000015839	279.076	-0.0260194	0.167204	-0.155615	0.876337	0.997119
ENSMUSG00000015843	86.3948	-0.0671298	0.183349	-0.366132	0.714267	0.994694
ENSMUSG00000015846	647.649	0.0905265	0.125159	0.72329	0.469501	0.994694
ENSMUSG00000015850	167.925	0.254797	0.161323	1.57943	0.114238	0.994694
ENSMUSG00000015852	523.165	-0.0489811	0.155799	-0.314387	0.753227	0.994694
ENSMUSG00000015869	476.133	0.0537501	0.118724	0.452732	0.650742	0.994694
ENSMUSG00000015879	70.3755	0.23549	0.146607	1.60626	0.108216	0.994694
ENSMUSG00000015882	71.0228	-0.340018	0.530205	-0.641295	0.521331	0.994694
ENSMUSG00000015889	451.173	-0.0324084	0.0738935	-0.438582	0.660964	0.994694
ENSMUSG00000015932	2083.2	-0.133694	0.0958163	-1.39532	0.162921	0.994694
ENSMUSG00000015937	1200.67	0.0334752	0.115909	0.288805	0.772731	0.994694
ENSMUSG00000015942	251.891	0.044339	0.116999	0.37897	0.70471	0.994694
ENSMUSG00000015943	139.68	0.086258	0.273593	0.315279	0.75255	0.994694
ENSMUSG00000015944	2183.45	0.0256133	0.120218	0.213057	0.831282	0.99594
ENSMUSG00000015947	64.812	-0.0849848	0.198369	-0.428418	0.668346	0.994694
ENSMUSG00000015950	159.661	0.00242639	0.146827	0.0165255	0.986815	0.999896
ENSMUSG00000015957	17.7791	0.15817	0.399648	0.395773	0.692272	0.994694
ENSMUSG00000015961	577.606	-0.369418	0.275104	-1.34283	0.179327	0.994694
ENSMUSG00000015966	14.3495	0.269218	0.283543	0.949481	0.342376	0.994694
ENSMUSG00000015968	514.277	0.116153	0.129808	0.89481	0.370889	0.994694
ENSMUSG00000015970	127.398	0.696697	0.264092	2.63809	0.0083375	0.994694
ENSMUSG00000015971	666.603	0.0374951	0.0778282	0.481767	0.629971	0.994694
ENSMUSG00000015980	42.8705	0.0853496	0.16532	0.516268	0.605667	0.994694
ENSMUSG00000015981	679.606	0.000126454	0.145344	0.000870034	0.999306	0.999896
ENSMUSG00000015994	551.733	-0.153583	0.118143	-1.29998	0.193609	0.994694
ENSMUSG00000016018	754.305	-0.165789	0.175671	-0.943749	0.345298	0.994694
ENSMUSG00000016024	298.424	0.961238	0.713938	1.34639	0.178177	0.994694
ENSMUSG00000016028	125.147	0.149042	0.154067	0.967382	0.333353	0.994694
ENSMUSG00000016087	45.2898	-0.399952	0.237831	-1.68167	0.0926334	0.994694
ENSMUSG00000016128	252.741	0.0732816	0.122316	0.599115	0.549096	0.994694
ENSMUSG00000016150	219.481	-0.366869	0.484745	-0.756829	0.449152	0.994694
ENSMUSG00000016179	426.122	0.119222	0.151024	0.789428	0.429862	0.994694
ENSMUSG00000016181	216.414	-0.0614888	0.0927344	-0.663063	0.50729	0.994694
ENSMUSG00000016194	317.449	-0.158641	0.122855	-1.29128	0.196606	0.994694
ENSMUSG00000016200	148.404	-0.228406	0.363814	-0.62781	0.530128	0.994694
ENSMUSG00000016206	33.0593	0.0984172	0.260627	0.377616	0.705716	0.994694
ENSMUSG00000016239	53.7476	-0.0425698	0.301179	-0.141344	0.887598	0.997643
ENSMUSG00000016252	848.35	-0.0165864	0.239184	-0.0693458	0.944714	0.99915
ENSMUSG00000016253	552.834	0.0478813	0.105269	0.454848	0.649219	0.994694
ENSMUSG00000016256	1297.56	0.0640547	0.205759	0.31131	0.755565	0.994694
ENSMUSG00000016257	665.919	-0.0766491	0.0845528	-0.906523	0.364659	0.994694
ENSMUSG00000016262	230.734	0.0350952	0.114136	0.307486	0.758473	0.994694
ENSMUSG00000016308	288.563	-0.347734	0.177516	-1.95889	0.0501258	0.994694
ENSMUSG00000016319	2291.65	-0.0713536	0.0914169	-0.78053	0.435079	0.994694
ENSMUSG00000016344	860.608	0.180407	0.233937	0.771178	0.440601	0.994694
ENSMUSG00000016346	6789.3	-0.0590195	0.10528	-0.560597	0.575073	0.994694
ENSMUSG00000016349	16022	0.0281038	0.157087	0.178906	0.858012	0.99594
ENSMUSG00000016356	31.8984	0.130485	0.299235	0.436061	0.662792	0.994694
ENSMUSG00000016382	2201.38	-0.320388	0.310456	-1.03199	0.302075	0.994694
ENSMUSG00000016386	410.084	0.0116256	0.101504	0.114534	0.908815	0.997835
ENSMUSG00000016409	128.864	-0.316589	0.207171	-1.52815	0.126474	0.994694
ENSMUSG00000016427	1086.39	-0.0331537	0.205104	-0.161644	0.871587	0.996739
ENSMUSG00000016477	316.218	-0.0680957	0.15479	-0.439923	0.659993	0.994694
ENSMUSG00000016481	197.652	-0.193139	0.206465	-0.935456	0.349553	0.994694
ENSMUSG00000016487	212.665	-0.0388631	0.185307	-0.209722	0.833884	0.99594
ENSMUSG00000016493	33.1694	-0.671975	0.513002	-1.30989	0.190234	0.994694
ENSMUSG00000016494	600.786	-0.0954887	0.105026	-0.909189	0.363251	0.994694
ENSMUSG00000016495	145.477	-0.126509	0.175423	-0.721164	0.470809	0.994694
ENSMUSG00000016496	39.2273	-0.188597	0.249856	-0.754824	0.450354	0.994694
ENSMUSG00000016503	339.207	-0.135583	0.135866	-0.997917	0.31832	0.994694
ENSMUSG00000016510	290.662	-0.0471699	0.128938	-0.365834	0.714489	0.994694
ENSMUSG00000016520	85.4084	0.131238	0.186366	0.704193	0.481313	0.994694
ENSMUSG00000016526	204.836	-0.048847	0.170226	-0.286954	0.774148	0.994694
ENSMUSG00000016528	460.375	0.184557	0.126912	1.45422	0.145885	0.994694
ENSMUSG00000016534	627.502	-0.0686131	0.277398	-0.247345	0.804641	0.995512
ENSMUSG00000016541	3956.99	-0.14442	0.0918001	-1.57321	0.115671	0.994694
ENSMUSG00000016552	242.283	0.086067	0.0985874	0.873003	0.382662	0.994694
ENSMUSG00000016554	1435.68	-0.023781	0.160434	-0.148229	0.882162	0.997119
ENSMUSG00000016559	2107.38	-0.171704	0.0883195	-1.94412	0.0518811	0.994694
ENSMUSG00000016619	597.495	-0.0481923	0.0758535	-0.635334	0.525211	0.994694
ENSMUSG00000016624	106.604	0.179243	0.151462	1.18342	0.236643	0.994694
ENSMUSG00000016637	314.496	-0.0409459	0.169719	-0.241257	0.809356	0.995512
ENSMUSG00000016664	1096.34	0.0752477	0.100819	0.746366	0.455447	0.994694
ENSMUSG00000016757	320.279	0.17457	0.152331	1.146	0.251797	0.994694
ENSMUSG00000016763	278.918	-0.00103724	0.241505	-0.00429491	0.996573	0.999896
ENSMUSG00000016831	1144.8	-0.102709	0.0832132	-1.23429	0.217096	0.994694
ENSMUSG00000016833	174.241	-0.336382	0.185383	-1.81452	0.0695975	0.994694
ENSMUSG00000016918	336.394	0.794225	0.572121	1.38821	0.165073	0.994694
ENSMUSG00000016921	1025.24	-0.0954637	0.176337	-0.541371	0.588252	0.994694
ENSMUSG00000016933	1117.09	0.0835869	0.080095	1.0436	0.296672	0.994694
ENSMUSG00000016940	844.986	-0.0433526	0.132617	-0.326901	0.743743	0.994694
ENSMUSG00000016942	14.7557	-0.0758222	0.471947	-0.160658	0.872362	0.996792
ENSMUSG00000016946	252.723	-0.0195088	0.103804	-0.187939	0.850925	0.99594
ENSMUSG00000016984	47.9235	-0.506086	0.394836	-1.28176	0.199926	0.994694
ENSMUSG00000016995	133.241	0.0925182	0.149707	0.617995	0.536579	0.994694
ENSMUSG00000017007	11.48	-0.0753719	0.416032	-0.181169	0.856235	0.99594
ENSMUSG00000017009	772.841	0.171627	0.134468	1.27635	0.201833	0.994694
ENSMUSG00000017057	37.3947	-0.827571	0.466916	-1.77242	0.0763252	0.994694
ENSMUSG00000017119	2151.47	-0.0275116	0.079003	-0.348235	0.727664	0.994694
ENSMUSG00000017132	1286.21	0.139261	0.103617	1.344	0.178949	0.994694
ENSMUSG00000017144	106.159	-0.230099	0.246951	-0.931761	0.35146	0.994694
ENSMUSG00000017146	11.2504	0.254134	0.355865	0.714129	0.475148	0.994694
ENSMUSG00000017167	3274.53	0.120906	0.151146	0.799931	0.423751	0.994694
ENSMUSG00000017176	530.902	-0.00146731	0.118834	-0.0123475	0.990148	0.999896
ENSMUSG00000017188	1107.97	0.0324906	0.184588	0.176017	0.860281	0.99594
ENSMUSG00000017210	1744.28	0.10809	0.112523	0.960609	0.336749	0.994694
ENSMUSG00000017221	2048.97	0.081045	0.128652	0.629954	0.528725	0.994694
ENSMUSG00000017264	769.174	0.0451471	0.104004	0.43409	0.664223	0.994694
ENSMUSG00000017286	650.761	-0.0518735	0.0829835	-0.625106	0.531901	0.994694
ENSMUSG00000017288	1108.41	-0.0322907	0.0831992	-0.388113	0.697932	0.994694
ENSMUSG00000017291	653.707	-0.457231	0.462977	-0.98759	0.323353	0.994694
ENSMUSG00000017299	387.662	0.0497372	0.124052	0.40094	0.688464	0.994694
ENSMUSG00000017307	148.543	0.107845	0.179066	0.602266	0.546997	0.994694
ENSMUSG00000017314	3351.07	0.0833165	0.144209	0.577747	0.563435	0.994694
ENSMUSG00000017344	1518.79	0.00409733	0.270482	0.0151483	0.987914	0.999896
ENSMUSG00000017376	499.877	-0.149241	0.177194	-0.842243	0.399652	0.994694
ENSMUSG00000017386	181.458	0.189341	0.177796	1.06493	0.286907	0.994694
ENSMUSG00000017390	16064.8	0.00347055	0.137085	0.0253167	0.979802	0.999896
ENSMUSG00000017400	1676.05	0.0599009	0.15505	0.386332	0.699251	0.994694
ENSMUSG00000017404	4780.59	-0.0261997	0.205139	-0.127717	0.898373	0.997835
ENSMUSG00000017405	50.0192	0.376335	0.22764	1.6532	0.09829	0.994694
ENSMUSG00000017412	667.264	-0.263262	0.353382	-0.744979	0.456285	0.994694
ENSMUSG00000017417	287.662	-0.0780033	0.216392	-0.360472	0.718494	0.994694
ENSMUSG00000017418	129.986	-0.397873	0.449297	-0.885545	0.375863	0.994694
ENSMUSG00000017421	1143.58	-0.261273	0.190533	-1.37128	0.170289	0.994694
ENSMUSG00000017428	850.526	-0.066184	0.0858087	-0.771297	0.440531	0.994694
ENSMUSG00000017446	29.8445	0.409398	0.322332	1.27011	0.204045	0.994694
ENSMUSG00000017453	19.6149	0.27712	0.29256	0.947224	0.343525	0.994694
ENSMUSG00000017466	4952.67	-0.0210412	0.0966575	-0.217688	0.827672	0.99594
ENSMUSG00000017478	711.342	0.157989	0.109311	1.44532	0.148368	0.994694
ENSMUSG00000017485	732.888	-0.399905	0.411594	-0.971601	0.331249	0.994694
ENSMUSG00000017491	52.8945	-0.102095	0.160474	-0.63621	0.52464	0.994694
ENSMUSG00000017493	1400.6	0.0489526	0.15484	0.31615	0.751889	0.994694
ENSMUSG00000017548	198.575	-0.49869	0.467849	-1.06592	0.28646	0.994694
ENSMUSG00000017550	29.3383	-0.332938	0.512314	-0.649871	0.515775	0.994694
ENSMUSG00000017561	129.314	0.110997	0.12586	0.881913	0.377824	0.994694
ENSMUSG00000017607	14.7047	0.662527	0.712206	0.930246	0.352244	0.994694
ENSMUSG00000017615	668.786	-0.0254692	0.0579479	-0.439519	0.660285	0.994694
ENSMUSG00000017631	8809.4	0.00898691	0.100217	0.0896745	0.928546	0.997835
ENSMUSG00000017639	3825.24	0.0685673	0.0810107	0.846399	0.39733	0.994694
ENSMUSG00000017664	908.995	0.0426538	0.144503	0.295175	0.76786	0.994694
ENSMUSG00000017667	316.533	0.0591817	0.0939243	0.6301	0.528629	0.994694
ENSMUSG00000017670	2774.98	0.0631857	0.11593	0.545033	0.585731	0.994694
ENSMUSG00000017677	553.12	-0.165201	0.307466	-0.5373	0.59106	0.994694
ENSMUSG00000017679	613.435	-0.0420759	0.122379	-0.343817	0.730984	0.994694
ENSMUSG00000017686	621.42	-0.184815	0.200744	-0.920652	0.357232	0.994694
ENSMUSG00000017692	301.353	0.105428	0.143129	0.736592	0.46137	0.994694
ENSMUSG00000017697	13.1798	0.395929	0.43082	0.919012	0.358089	0.994694
ENSMUSG00000017707	2466.01	-0.192349	0.168876	-1.13899	0.254706	0.994694
ENSMUSG00000017713	48.0826	0.263599	0.219291	1.20205	0.229343	0.994694
ENSMUSG00000017715	933.518	0.135324	0.115451	1.17214	0.241141	0.994694
ENSMUSG00000017716	10.3992	-0.10702	0.407495	-0.262628	0.792837	0.994694
ENSMUSG00000017718	25.3327	1.05304	0.523257	2.01247	0.0441709	0.994694
ENSMUSG00000017721	1599.35	0.148906	0.155463	0.957826	0.33815	0.994694
ENSMUSG00000017723	62.8737	0.921716	1.09133	0.844584	0.398343	0.994694
ENSMUSG00000017724	121.585	-0.0148592	0.158794	-0.0935757	0.925446	0.997835
ENSMUSG00000017734	1987.86	0.0313339	0.135182	0.231791	0.8167	0.99594
ENSMUSG00000017737	20.4599	-0.0131987	0.277293	-0.0475984	0.962036	0.999896
ENSMUSG00000017740	5578.41	0.0835117	0.134438	0.621189	0.534475	0.994694
ENSMUSG00000017747	115.821	0.214825	0.197303	1.08881	0.276238	0.994694
ENSMUSG00000017754	1354.28	0.261183	0.311267	0.839096	0.401416	0.994694
ENSMUSG00000017756	123.19	0.37237	0.235006	1.58451	0.113077	0.994694
ENSMUSG00000017760	2130.76	0.107062	0.157305	0.680601	0.496124	0.994694
ENSMUSG00000017764	475.849	0.0834926	0.125828	0.663548	0.50698	0.994694
ENSMUSG00000017765	381.754	0.391216	0.225807	1.73252	0.0831811	0.994694
ENSMUSG00000017774	250.665	0.232104	0.156463	1.48345	0.137955	0.994694
ENSMUSG00000017776	1065.83	-0.208235	0.230198	-0.904588	0.365684	0.994694
ENSMUSG00000017778	1158.62	-0.0251994	0.197339	-0.127696	0.898389	0.997835
ENSMUSG00000017781	4778.32	-0.13227	0.0872324	-1.51629	0.129446	0.994694
ENSMUSG00000017801	349.584	-0.144396	0.0753346	-1.91673	0.0552718	0.994694
ENSMUSG00000017802	858.327	-0.0713908	0.0616832	-1.15738	0.247118	0.994694
ENSMUSG00000017817	12.6259	-0.191014	0.405571	-0.470977	0.637657	0.994694
ENSMUSG00000017830	25.2038	0.115414	0.291577	0.395826	0.692234	0.994694
ENSMUSG00000017831	864.677	-0.198206	0.216678	-0.914748	0.360324	0.994694
ENSMUSG00000017837	144.326	0.0781681	0.153794	0.508264	0.611268	0.994694
ENSMUSG00000017843	2039.94	-0.127099	0.0942032	-1.3492	0.177274	0.994694
ENSMUSG00000017858	344.177	-0.176074	0.121976	-1.44351	0.148877	0.994694
ENSMUSG00000017868	28.5374	0.163539	0.28457	0.57469	0.565501	0.994694
ENSMUSG00000017897	77.0384	-0.0536298	0.307789	-0.174243	0.861675	0.99594
ENSMUSG00000017929	677.989	0.0326531	0.11368	0.287236	0.773931	0.994694
ENSMUSG00000017943	1449.36	0.0373514	0.166339	0.224549	0.82233	0.99594
ENSMUSG00000017969	28.1864	0.681354	0.494163	1.3788	0.167955	0.994694
ENSMUSG00000017978	869.979	-0.187764	0.198861	-0.9442	0.345067	0.994694
ENSMUSG00000017999	444.211	0.0639538	0.0887105	0.720927	0.470954	0.994694
ENSMUSG00000018001	582.146	-0.0484115	0.0991464	-0.488283	0.625349	0.994694
ENSMUSG00000018008	379.823	-0.00898879	0.133007	-0.0675814	0.946119	0.999254
ENSMUSG00000018012	240.937	0.147703	0.175884	0.839773	0.401036	0.994694
ENSMUSG00000018040	1992.87	0.0123673	0.178935	0.0691165	0.944897	0.99915
ENSMUSG00000018042	2134.08	0.0988154	0.172616	0.572457	0.567012	0.994694
ENSMUSG00000018068	128.421	-0.25505	0.347636	-0.733671	0.463149	0.994694
ENSMUSG00000018076	869.365	-0.00966749	0.190199	-0.0508284	0.959462	0.999896
ENSMUSG00000018102	627.556	-0.117749	0.177758	-0.662412	0.507708	0.994694
ENSMUSG00000018126	49.3659	0.936984	0.259248	3.61424	0.000301236	0.683848
ENSMUSG00000018143	175.647	0.119657	0.144821	0.826239	0.408668	0.994694
ENSMUSG00000018160	519.996	-0.136519	0.150329	-0.908129	0.36381	0.994694
ENSMUSG00000018166	162.21	0.0286514	0.13107	0.218597	0.826964	0.99594
ENSMUSG00000018167	478.686	0.124046	0.155907	0.795643	0.42624	0.994694
ENSMUSG00000018169	64.6185	0.101437	0.189823	0.534377	0.593081	0.994694
ENSMUSG00000018171	698.496	-0.155792	0.111581	-1.39622	0.162647	0.994694
ENSMUSG00000018189	291.741	-0.417256	0.343043	-1.21634	0.223856	0.994694
ENSMUSG00000018196	613.707	-0.266785	0.177868	-1.4999	0.13364	0.994694
ENSMUSG00000018199	178.76	-0.290063	0.432081	-0.671317	0.502019	0.994694
ENSMUSG00000018209	641.881	-0.131568	0.147818	-0.890071	0.373428	0.994694
ENSMUSG00000018217	375.807	0.00329629	0.115016	0.0286595	0.977136	0.999896
ENSMUSG00000018238	16.9745	0.130664	0.298949	0.43708	0.662054	0.994694
ENSMUSG00000018239	61.6515	-0.457064	0.184153	-2.48198	0.0130654	0.994694
ENSMUSG00000018286	1852.34	0.0267419	0.207134	0.129104	0.897275	0.997835
ENSMUSG00000018287	960.817	-0.0308924	0.146999	-0.210153	0.833548	0.99594
ENSMUSG00000018293	2860.12	-0.004369	0.178472	-0.02448	0.98047	0.999896
ENSMUSG00000018322	1933.83	-0.035961	0.0941099	-0.382117	0.702374	0.994694
ENSMUSG00000018326	7821.93	-0.178979	0.0928628	-1.92735	0.0539355	0.994694
ENSMUSG00000018334	2153.1	0.155489	0.122555	1.26873	0.204537	0.994694
ENSMUSG00000018339	168.09	0.118221	0.256256	0.461337	0.644557	0.994694
ENSMUSG00000018340	2024.51	0.0445579	0.150207	0.296643	0.766739	0.994694
ENSMUSG00000018347	217.487	0.00823698	0.0978635	0.0841681	0.932923	0.997835
ENSMUSG00000018362	247.59	-0.205602	0.163007	-1.26131	0.207199	0.994694
ENSMUSG00000018363	275.881	-0.0763413	0.231243	-0.330134	0.741299	0.994694
ENSMUSG00000018372	91.047	-0.353561	0.210616	-1.6787	0.0932108	0.994694
ENSMUSG00000018377	163.909	0.0132439	0.164266	0.0806249	0.93574	0.998003
ENSMUSG00000018378	240.875	0.227616	0.13321	1.70869	0.0875076	0.994694
ENSMUSG00000018379	528.41	-0.302156	0.280594	-1.07684	0.28155	0.994694
ENSMUSG00000018381	124.211	0.144761	0.182853	0.791681	0.428547	0.994694
ENSMUSG00000018387	106.33	0.124067	0.187387	0.662093	0.507912	0.994694
ENSMUSG00000018395	1848	-0.0699945	0.110982	-0.630681	0.528249	0.994694
ENSMUSG00000018398	4781.84	-0.00358908	0.0461371	-0.0777917	0.937994	0.998003
ENSMUSG00000018401	898.301	0.029308	0.151692	0.193208	0.846796	0.99594
ENSMUSG00000018405	132.039	0.270181	0.132186	2.04395	0.0409589	0.994694
ENSMUSG00000018411	7828.46	0.104475	0.0972423	1.07438	0.282651	0.994694
ENSMUSG00000018412	1207.39	0.0628966	0.0999367	0.629364	0.529111	0.994694
ENSMUSG00000018415	908.984	-0.0557488	0.10095	-0.552242	0.580783	0.994694
ENSMUSG00000018417	109.861	-0.199083	0.204483	-0.973591	0.33026	0.994694
ENSMUSG00000018425	277.457	-0.177806	0.305153	-0.582679	0.560109	0.994694
ENSMUSG00000018427	396.11	0.0547063	0.141696	0.386083	0.699435	0.994694
ENSMUSG00000018428	639.332	0.114056	0.108785	1.04845	0.294429	0.994694
ENSMUSG00000018433	223.175	-0.128323	0.211233	-0.607498	0.54352	0.994694
ENSMUSG00000018442	180.933	-0.221217	0.160158	-1.38124	0.167204	0.994694
ENSMUSG00000018446	835.832	0.00750412	0.123344	0.0608388	0.951488	0.999659
ENSMUSG00000018449	148.114	0.0834434	0.182229	0.457904	0.647022	0.994694
ENSMUSG00000018451	2325.39	-0.104474	0.0686379	-1.52211	0.127983	0.994694
ENSMUSG00000018459	406.184	0.0786871	0.339929	0.231481	0.816941	0.99594
ENSMUSG00000018470	451.552	0.131635	0.108276	1.21573	0.224086	0.994694
ENSMUSG00000018474	12292	0.0633803	0.132153	0.479598	0.631513	0.994694
ENSMUSG00000018476	600.203	0.288717	0.156388	1.84616	0.0648686	0.994694
ENSMUSG00000018481	738.759	-0.218515	0.251417	-0.869135	0.384773	0.994694
ENSMUSG00000018500	45.4658	0.205939	0.20799	0.990143	0.322104	0.994694
ENSMUSG00000018501	2844.52	-0.0627335	0.167552	-0.374413	0.708097	0.994694
ENSMUSG00000018507	228.463	0.042282	0.140326	0.301312	0.763177	0.994694
ENSMUSG00000018509	311.113	-0.0191773	0.148802	-0.128878	0.897454	0.997835
ENSMUSG00000018537	342.537	0.327336	0.164368	1.99149	0.0464275	0.994694
ENSMUSG00000018541	226.993	0.0723318	0.0908292	0.796349	0.425829	0.994694
ENSMUSG00000018547	2286.93	0.00845013	0.124679	0.0677749	0.945965	0.999254
ENSMUSG00000018548	2984.02	-0.177797	0.167169	-1.06357	0.287521	0.994694
ENSMUSG00000018554	33.6139	0.0963449	0.380024	0.253523	0.799864	0.995512
ENSMUSG00000018559	1135.07	-0.021206	0.122154	-0.1736	0.86218	0.996067
ENSMUSG00000018565	780.767	0.0433636	0.157496	0.275332	0.783061	0.994694
ENSMUSG00000018566	20.4664	0.013285	0.376979	0.0352406	0.971888	0.999896
ENSMUSG00000018567	2973.28	-0.175833	0.134325	-1.30902	0.190529	0.994694
ENSMUSG00000018572	750.058	0.0738688	0.126337	0.584698	0.558751	0.994694
ENSMUSG00000018574	675.943	0.210409	0.127895	1.64518	0.0999334	0.994694
ENSMUSG00000018581	35.7276	0.772231	0.408602	1.88994	0.0587665	0.994694
ENSMUSG00000018583	972.637	-0.0726227	0.0623111	-1.16548	0.243823	0.994694
ENSMUSG00000018585	510.707	0.156202	0.266566	0.58598	0.557889	0.994694
ENSMUSG00000018589	55.5555	-0.499674	0.345648	-1.44561	0.148285	0.994694
ENSMUSG00000018593	4864.67	0.0233358	0.0892476	0.261472	0.793728	0.994786
ENSMUSG00000018599	267.894	0.152351	0.17247	0.883351	0.377047	0.994694
ENSMUSG00000018604	24.5303	0.0442098	0.270685	0.163326	0.870262	0.996739
ENSMUSG00000018634	164.526	0.286712	0.168196	1.70463	0.0882631	0.994694
ENSMUSG00000018648	480.447	-0.0316561	0.15697	-0.201669	0.840176	0.99594
ENSMUSG00000018651	341.85	-0.0959482	0.1095	-0.876243	0.380898	0.994694
ENSMUSG00000018654	58.7577	0.210215	0.182402	1.15248	0.249122	0.994694
ENSMUSG00000018659	752.814	0.0851684	0.137551	0.619176	0.535801	0.994694
ENSMUSG00000018661	877.865	0.0467002	0.126124	0.370272	0.71118	0.994694
ENSMUSG00000018666	447.162	-0.14827	0.109135	-1.3586	0.174274	0.994694
ENSMUSG00000018669	475.607	0.060698	0.167076	0.363295	0.716385	0.994694
ENSMUSG00000018672	180.392	0.02997	0.238611	0.125602	0.900047	0.997835
ENSMUSG00000018677	1182.77	0.161417	0.193528	0.83408	0.404236	0.994694
ENSMUSG00000018678	373.397	-0.0170469	0.149642	-0.113918	0.909303	0.997835
ENSMUSG00000018697	246.93	-0.038098	0.122408	-0.311238	0.75562	0.994694
ENSMUSG00000018707	9437.1	0.115329	0.107796	1.06988	0.284672	0.994694
ENSMUSG00000018733	65.851	-0.583849	0.287255	-2.03251	0.0421019	0.994694
ENSMUSG00000018736	1204.37	-0.0747745	0.0705856	-1.05935	0.289443	0.994694
ENSMUSG00000018740	113.474	0.00437052	0.125506	0.0348232	0.972221	0.999896
ENSMUSG00000018750	2384.38	-0.045115	0.105658	-0.426992	0.669385	0.994694
ENSMUSG00000018752	51.7196	-0.0170834	0.260261	-0.0656395	0.947665	0.999411
ENSMUSG00000018761	625.608	0.0620336	0.134117	0.462533	0.643699	0.994694
ENSMUSG00000018765	2276.85	0.10644	0.147098	0.7236	0.469311	0.994694
ENSMUSG00000018770	2763.02	0.048919	0.150693	0.324627	0.745463	0.994694
ENSMUSG00000018774	544.503	0.0416166	0.192129	0.216608	0.828514	0.99594
ENSMUSG00000018796	705.707	0.00432578	0.113722	0.0380382	0.969657	0.999896
ENSMUSG00000018800	244.482	-0.315602	0.381887	-0.826428	0.408562	0.994694
ENSMUSG00000018809	162.894	-0.0752552	0.126169	-0.596462	0.550867	0.994694
ENSMUSG00000018819	135.779	0.272573	0.225303	1.20981	0.226352	0.994694
ENSMUSG00000018820	958.263	0.0636189	0.102528	0.620503	0.534927	0.994694
ENSMUSG00000018821	291.339	0.137906	0.228447	0.60367	0.546063	0.994694
ENSMUSG00000018822	36.6551	1.04685	0.771743	1.35648	0.174946	0.994694
ENSMUSG00000018830	172.289	-0.107239	0.405605	-0.264392	0.791478	0.994694
ENSMUSG00000018841	238.528	0.0183027	0.08881	0.206088	0.836722	0.99594
ENSMUSG00000018845	10.6688	-0.199938	0.370588	-0.539517	0.58953	0.994694
ENSMUSG00000018846	270.485	-0.411559	0.377809	-1.08933	0.276008	0.994694
ENSMUSG00000018848	773.434	-0.0785717	0.0886898	-0.885916	0.375663	0.994694
ENSMUSG00000018849	1276.76	0.0970054	0.112522	0.862103	0.388631	0.994694
ENSMUSG00000018858	625.758	0.0433566	0.161154	0.269038	0.787901	0.994694
ENSMUSG00000018861	162.673	0.112295	0.16582	0.67721	0.498273	0.994694
ENSMUSG00000018865	6393.58	0.0293727	0.157341	0.186682	0.85191	0.99594
ENSMUSG00000018882	474.892	-0.0972732	0.093936	-1.03553	0.300423	0.994694
ENSMUSG00000018899	139.265	0.0044127	0.171448	0.0257378	0.979466	0.999896
ENSMUSG00000018900	123.774	0.078568	0.188598	0.416589	0.676979	0.994694
ENSMUSG00000018906	161.862	0.060983	0.142075	0.42923	0.667756	0.994694
ENSMUSG00000018909	3652.47	0.00831894	0.0854333	0.0973735	0.92243	0.997835
ENSMUSG00000018920	49.1384	0.0875922	0.315528	0.277605	0.781315	0.994694
ENSMUSG00000018921	612.774	0.101821	0.120131	0.847588	0.396667	0.994694
ENSMUSG00000018923	137.278	0.000283348	0.214311	0.00132213	0.998945	0.999896
ENSMUSG00000018927	73.5228	0.296768	0.313326	0.947153	0.343561	0.994694
ENSMUSG00000018930	9.75042	-0.900733	0.684081	-1.31671	0.187937	0.994694
ENSMUSG00000018931	225.861	0.0208889	0.138069	0.151293	0.879744	0.997119
ENSMUSG00000018932	139.712	0.130465	0.1613	0.808834	0.41861	0.994694
ENSMUSG00000018965	16869.4	-0.199756	0.0735109	-2.71736	0.00658041	0.994694
ENSMUSG00000018974	777.784	0.121558	0.117543	1.03416	0.301063	0.994694
ENSMUSG00000018983	16.3951	-0.136728	0.275016	-0.497162	0.619075	0.994694
ENSMUSG00000018995	101.448	-0.0566081	0.230973	-0.245086	0.80639	0.995512
ENSMUSG00000018999	705.812	-0.116428	0.11589	-1.00465	0.315067	0.994694
ENSMUSG00000019027	166.823	0.0520656	0.153821	0.338481	0.735001	0.994694
ENSMUSG00000019039	992.788	0.152549	0.149311	1.02169	0.30693	0.994694
ENSMUSG00000019054	1854.87	0.0875028	0.244568	0.357785	0.720504	0.994694
ENSMUSG00000019055	381.551	0.0980721	0.193174	0.507686	0.611673	0.994694
ENSMUSG00000019066	253.002	0.058853	0.0903189	0.651613	0.514651	0.994694
ENSMUSG00000019080	70.3143	-0.0191142	0.207541	-0.0920984	0.92662	0.997835
ENSMUSG00000019082	5343.99	0.0735057	0.132705	0.553905	0.579644	0.994694
ENSMUSG00000019087	4828.4	-0.0748728	0.0624636	-1.19866	0.230659	0.994694
ENSMUSG00000019088	20.0161	0.309402	0.326885	0.946516	0.343885	0.994694
ENSMUSG00000019102	15.937	-0.0521649	0.355845	-0.146594	0.883452	0.997228
ENSMUSG00000019122	28.4944	-0.375125	0.23868	-1.57167	0.116028	0.994694
ENSMUSG00000019124	2828.42	0.0213035	0.0948739	0.224545	0.822333	0.99594
ENSMUSG00000019132	1578.13	-0.304637	0.255864	-1.19062	0.233803	0.994694
ENSMUSG00000019139	608.604	0.195828	0.24503	0.799198	0.424176	0.994694
ENSMUSG00000019143	222.848	-0.0316658	0.140836	-0.224842	0.822102	0.99594
ENSMUSG00000019146	1083.16	-0.0411273	0.120962	-0.340002	0.733855	0.994694
ENSMUSG00000019158	387.938	0.00284116	0.259392	0.0109531	0.991261	0.999896
ENSMUSG00000019173	2501.85	0.0176679	0.142838	0.123691	0.90156	0.997835
ENSMUSG00000019179	5871.11	0.00487607	0.147431	0.0330735	0.973616	0.999896
ENSMUSG00000019188	1001.72	0.115443	0.100733	1.14603	0.251781	0.994694
ENSMUSG00000019189	1016.58	-0.060518	0.0624805	-0.968591	0.332749	0.994694
ENSMUSG00000019194	6346.75	0.0374911	0.157676	0.237773	0.812057	0.99594
ENSMUSG00000019210	4159.29	-0.143027	0.0803935	-1.77908	0.0752265	0.994694
ENSMUSG00000019214	17.5404	0.634194	0.278469	2.27743	0.0227606	0.994694
ENSMUSG00000019230	161.444	-0.291659	0.252359	-1.15573	0.247791	0.994694
ENSMUSG00000019232	253.57	0.185852	0.172585	1.07687	0.281539	0.994694
ENSMUSG00000019235	690.543	0.127728	0.156737	0.81492	0.415118	0.994694
ENSMUSG00000019254	1562.25	0.0829507	0.16263	0.510058	0.610011	0.994694
ENSMUSG00000019256	63.4841	-0.224479	0.308543	-0.727545	0.466892	0.994694
ENSMUSG00000019261	1277.62	0.130156	0.175008	0.743717	0.457048	0.994694
ENSMUSG00000019295	376.95	0.083847	0.10892	0.769801	0.441418	0.994694
ENSMUSG00000019297	154.227	0.0363408	0.142795	0.254495	0.799113	0.995512
ENSMUSG00000019302	8904.52	0.031048	0.123615	0.251167	0.801685	0.995512
ENSMUSG00000019303	34.4753	0.0811703	0.248149	0.327103	0.74359	0.994694
ENSMUSG00000019312	32.4828	0.328629	0.288539	1.13894	0.254728	0.994694
ENSMUSG00000019320	19.7516	-0.207461	0.294126	-0.705349	0.480593	0.994694
ENSMUSG00000019326	10.1904	-0.15791	0.546853	-0.288761	0.772764	0.994694
ENSMUSG00000019338	538.862	0.138626	0.104071	1.33203	0.182851	0.994694
ENSMUSG00000019359	105.446	-0.0942315	0.190876	-0.493679	0.621533	0.994694
ENSMUSG00000019362	752.784	-0.169278	0.200692	-0.843471	0.398965	0.994694
ENSMUSG00000019368	10.9734	-0.0241272	0.400434	-0.0602525	0.951955	0.999659
ENSMUSG00000019370	35454.1	-0.00614252	0.164401	-0.037363	0.970196	0.999896
ENSMUSG00000019373	712.102	-0.319821	0.11342	-2.8198	0.0048054	0.994694
ENSMUSG00000019428	6562.31	0.000930731	0.196151	0.00474498	0.996214	0.999896
ENSMUSG00000019432	2474.08	0.0551564	0.112319	0.49107	0.623377	0.994694
ENSMUSG00000019433	837.184	0.0632257	0.196385	0.321948	0.747492	0.994694
ENSMUSG00000019437	215.846	-0.13685	0.100847	-1.357	0.174781	0.994694
ENSMUSG00000019461	221.879	0.31936	0.146291	2.18305	0.0290321	0.994694
ENSMUSG00000019464	15.2122	0.168422	0.391743	0.42993	0.667247	0.994694
ENSMUSG00000019467	4466.91	0.0411216	0.125522	0.327604	0.743211	0.994694
ENSMUSG00000019470	798.226	0.0852284	0.150232	0.567313	0.570501	0.994694
ENSMUSG00000019471	2660.42	0.0217726	0.178426	0.122026	0.902878	0.997835
ENSMUSG00000019478	545.088	-0.0220061	0.118889	-0.185097	0.853153	0.99594
ENSMUSG00000019487	131.864	0.485729	0.247497	1.96257	0.0496967	0.994694
ENSMUSG00000019494	1373.58	-0.0721189	0.112029	-0.643752	0.519736	0.994694
ENSMUSG00000019505	25019.2	-0.0584848	0.166397	-0.351478	0.72523	0.994694
ENSMUSG00000019518	278.733	-0.0135606	0.103771	-0.130679	0.896029	0.997835
ENSMUSG00000019528	436.047	-0.0916138	0.106515	-0.8601	0.389734	0.994694
ENSMUSG00000019539	219.823	0.230629	0.285511	0.807778	0.419219	0.994694
ENSMUSG00000019558	1240.92	0.0636464	0.0733936	0.867193	0.385836	0.994694
ENSMUSG00000019564	73.4391	-0.0466233	0.17858	-0.261079	0.794032	0.994786
ENSMUSG00000019577	127.8	0.183796	0.138776	1.32441	0.185367	0.994694
ENSMUSG00000019578	1339.26	0.0556767	0.163539	0.340449	0.733518	0.994694
ENSMUSG00000019579	502.071	0.0201077	0.188988	0.106397	0.915268	0.997835
ENSMUSG00000019590	668.13	0.164166	0.150452	1.09115	0.275206	0.994694
ENSMUSG00000019647	488.916	0.142303	0.107422	1.32471	0.185267	0.994694
ENSMUSG00000019659	576.65	-0.0300575	0.201777	-0.148964	0.881582	0.997119
ENSMUSG00000019689	210.07	-0.0257081	0.24221	-0.10614	0.915472	0.997835
ENSMUSG00000019699	1486.35	-0.316602	0.206507	-1.53313	0.125244	0.994694
ENSMUSG00000019710	616.799	-0.076331	0.146134	-0.522336	0.601436	0.994694
ENSMUSG00000019715	710.708	-0.0297759	0.0665171	-0.447644	0.65441	0.994694
ENSMUSG00000019718	23.0241	0.097604	0.282412	0.345609	0.729637	0.994694
ENSMUSG00000019726	855.609	-0.0506603	0.166925	-0.303492	0.761515	0.994694
ENSMUSG00000019731	842.868	-0.100311	0.0925714	-1.08361	0.278538	0.994694
ENSMUSG00000019732	14.4179	0.0628418	0.353746	0.177646	0.859001	0.99594
ENSMUSG00000019734	33.5519	-0.0485921	0.345707	-0.140558	0.888219	0.997663
ENSMUSG00000019737	20.0318	-0.0199097	0.502348	-0.0396333	0.968385	0.999896
ENSMUSG00000019738	289.407	0.154252	0.220081	0.700888	0.483373	0.994694
ENSMUSG00000019756	19.6248	-1.65034	1.16515	-1.41642	0.156653	0.994694
ENSMUSG00000019761	98.3423	-0.141154	0.170283	-0.828933	0.407142	0.994694
ENSMUSG00000019762	37.7099	0.214955	0.205326	1.0469	0.295148	0.994694
ENSMUSG00000019763	266.801	-0.126397	0.124143	-1.01816	0.308601	0.994694
ENSMUSG00000019767	15.9561	0.274232	0.40166	0.682746	0.494768	0.994694
ENSMUSG00000019768	24.6972	-0.126061	0.371822	-0.339036	0.734583	0.994694
ENSMUSG00000019772	134.176	-0.424305	0.165111	-2.56981	0.0101753	0.994694
ENSMUSG00000019773	11.9567	-0.442105	0.370226	-1.19415	0.232419	0.994694
ENSMUSG00000019774	66.1843	-0.20441	0.168065	-1.21626	0.223887	0.994694
ENSMUSG00000019775	364.055	-0.28541	0.341513	-0.835721	0.403312	0.994694
ENSMUSG00000019777	910.574	-0.297932	0.20482	-1.4546	0.14578	0.994694
ENSMUSG00000019782	409.911	-0.318528	0.146203	-2.17867	0.0293559	0.994694
ENSMUSG00000019785	456.999	-0.177893	0.110275	-1.61317	0.106708	0.994694
ENSMUSG00000019789	51.6122	-0.0748736	0.298335	-0.250971	0.801836	0.995512
ENSMUSG00000019790	1017.26	-0.00915634	0.194397	-0.0471012	0.962433	0.999896
ENSMUSG00000019791	29.9214	-0.433843	0.272035	-1.59481	0.110755	0.994694
ENSMUSG00000019792	62.0898	-0.106837	0.263113	-0.406052	0.684704	0.994694
ENSMUSG00000019794	58.0464	-0.0885948	0.158167	-0.560134	0.575388	0.994694
ENSMUSG00000019795	673.051	-0.153857	0.114573	-1.34287	0.179315	0.994694
ENSMUSG00000019796	1043.89	-0.143155	0.0988767	-1.44781	0.14767	0.994694
ENSMUSG00000019797	300.362	-0.123534	0.1525	-0.810058	0.417907	0.994694
ENSMUSG00000019802	848.243	-0.183673	0.175087	-1.04904	0.294162	0.994694
ENSMUSG00000019803	207.822	0.0803574	0.156935	0.512044	0.60862	0.994694
ENSMUSG00000019804	2273.24	-0.131263	0.0874912	-1.5003	0.133536	0.994694
ENSMUSG00000019806	548.032	-0.125258	0.0968306	-1.29358	0.19581	0.994694
ENSMUSG00000019808	52.305	0.0603295	0.179362	0.336356	0.736603	0.994694
ENSMUSG00000019809	280.195	-0.261027	0.23905	-1.09193	0.274862	0.994694
ENSMUSG00000019810	462.491	-0.0512148	0.112743	-0.45426	0.649642	0.994694
ENSMUSG00000019813	49.9292	0.0568015	0.161341	0.352059	0.724794	0.994694
ENSMUSG00000019814	219.912	-0.143806	0.111633	-1.28821	0.197673	0.994694
ENSMUSG00000019817	227.676	-0.075804	0.299623	-0.252998	0.80027	0.995512
ENSMUSG00000019818	418.949	-0.151918	0.294211	-0.516356	0.605606	0.994694
ENSMUSG00000019820	460.319	0.0442832	0.242334	0.182736	0.855005	0.99594
ENSMUSG00000019822	205.324	0.116059	0.14578	0.796129	0.425957	0.994694
ENSMUSG00000019823	184.77	0.040864	0.14954	0.273264	0.78465	0.994694
ENSMUSG00000019826	178.099	-0.00081778	0.107924	-0.00757735	0.993954	0.999896
ENSMUSG00000019828	575.953	-0.145793	0.192322	-0.758064	0.448413	0.994694
ENSMUSG00000019831	6287.66	0.0827225	0.12626	0.655178	0.512353	0.994694
ENSMUSG00000019832	31.637	-0.349083	0.238108	-1.46607	0.142629	0.994694
ENSMUSG00000019837	436.841	-0.128855	0.109432	-1.17749	0.238998	0.994694
ENSMUSG00000019838	43.0926	-0.331608	0.218905	-1.51485	0.129809	0.994694
ENSMUSG00000019841	281.311	-0.233287	0.44822	-0.520473	0.602734	0.994694
ENSMUSG00000019842	27.2766	0.113049	0.281145	0.402104	0.687608	0.994694
ENSMUSG00000019843	1861.14	0.0173642	0.0930675	0.186576	0.851993	0.99594
ENSMUSG00000019845	26.0337	0.187167	0.271511	0.689353	0.490601	0.994694
ENSMUSG00000019846	61.8161	-0.275185	0.254354	-1.0819	0.279298	0.994694
ENSMUSG00000019848	58.778	-0.339804	0.25823	-1.31589	0.18821	0.994694
ENSMUSG00000019849	440.175	-0.00301009	0.0869663	-0.0346122	0.972389	0.999896
ENSMUSG00000019850	91.4275	0.321937	0.203931	1.57866	0.114414	0.994694
ENSMUSG00000019851	82.9313	0.188688	0.437417	0.431369	0.6662	0.994694
ENSMUSG00000019852	942.279	-0.21846	0.347217	-0.629176	0.529234	0.994694
ENSMUSG00000019853	43.2929	0.0100293	0.211199	0.0474875	0.962125	0.999896
ENSMUSG00000019854	732.375	0.0269211	0.0723196	0.372252	0.709706	0.994694
ENSMUSG00000019856	261.045	0.024443	0.136249	0.1794	0.857624	0.99594
ENSMUSG00000019857	62.8244	-0.238682	0.255262	-0.935044	0.349765	0.994694
ENSMUSG00000019861	505.043	-0.191003	0.17557	-1.08791	0.276637	0.994694
ENSMUSG00000019863	159.425	-0.154204	0.120636	-1.27826	0.201157	0.994694
ENSMUSG00000019864	179.434	-0.0519425	0.0886378	-0.586009	0.55787	0.994694
ENSMUSG00000019865	24.66	-0.290004	0.316118	-0.91739	0.358938	0.994694
ENSMUSG00000019866	21.3417	-0.0918523	0.314634	-0.291934	0.770337	0.994694
ENSMUSG00000019868	429.703	-0.251711	0.0772237	-3.2595	0.0011161	0.994694
ENSMUSG00000019872	332.267	0.0759373	0.198171	0.383191	0.701578	0.994694
ENSMUSG00000019873	411.881	0.00037975	0.134547	0.00282243	0.997748	0.999896
ENSMUSG00000019874	262.06	-0.415094	0.215655	-1.92481	0.0542531	0.994694
ENSMUSG00000019876	102.227	-0.202203	0.177735	-1.13767	0.25526	0.994694
ENSMUSG00000019877	6108.23	-0.383097	0.224471	-1.70666	0.0878845	0.994694
ENSMUSG00000019878	181.819	-0.249968	0.256813	-0.973346	0.330381	0.994694
ENSMUSG00000019880	171.16	-0.110537	0.125016	-0.88418	0.376599	0.994694
ENSMUSG00000019883	292.202	-0.26735	0.225781	-1.18411	0.236368	0.994694
ENSMUSG00000019888	25.7695	-0.596034	0.536909	-1.11012	0.266947	0.994694
ENSMUSG00000019889	659.211	-0.107169	0.162431	-0.659781	0.509395	0.994694
ENSMUSG00000019890	54.142	-0.0583863	0.24234	-0.240927	0.809612	0.995708
ENSMUSG00000019891	112.777	-0.00376228	0.107362	-0.0350429	0.972046	0.999896
ENSMUSG00000019892	17.8619	0.381654	0.458937	0.831605	0.405632	0.994694
ENSMUSG00000019894	437.918	-0.291333	0.311249	-0.936012	0.349267	0.994694
ENSMUSG00000019897	307.632	-0.152989	0.121256	-1.26169	0.207059	0.994694
ENSMUSG00000019899	215.935	0.0278764	0.150732	0.18494	0.853276	0.99594
ENSMUSG00000019906	119.176	0.123763	0.232196	0.533011	0.594026	0.994694
ENSMUSG00000019907	809.17	-0.198083	0.260395	-0.760703	0.446834	0.994694
ENSMUSG00000019916	701.709	-0.00315574	0.0943897	-0.0334331	0.973329	0.999896
ENSMUSG00000019917	53.7584	0.287259	0.34654	0.828935	0.407141	0.994694
ENSMUSG00000019920	217.571	-0.204564	0.225669	-0.906475	0.364684	0.994694
ENSMUSG00000019923	11325.5	-0.131907	0.078454	-1.68133	0.0926988	0.994694
ENSMUSG00000019927	537.493	-0.148006	0.203498	-0.727309	0.467037	0.994694
ENSMUSG00000019929	927.319	-0.297707	0.181516	-1.64012	0.100981	0.994694
ENSMUSG00000019935	37.2967	-0.00069161	0.281828	-0.00245401	0.998042	0.999896
ENSMUSG00000019943	6082.12	-0.177343	0.252338	-0.702801	0.48218	0.994694
ENSMUSG00000019944	59.9727	-0.133554	0.137094	-0.97418	0.329967	0.994694
ENSMUSG00000019945	45.1327	0.202341	0.267054	0.757677	0.448644	0.994694
ENSMUSG00000019947	428.542	0.0258232	0.172741	0.149491	0.881166	0.997119
ENSMUSG00000019948	128.107	-0.399556	0.30253	-1.32072	0.186596	0.994694
ENSMUSG00000019951	883.404	-0.14504	0.167027	-0.868364	0.385195	0.994694
ENSMUSG00000019952	93.7866	-0.179402	0.138668	-1.29375	0.19575	0.994694
ENSMUSG00000019960	539.849	0.0121875	0.150377	0.0810462	0.935405	0.998003
ENSMUSG00000019961	249.215	-0.0441731	0.119708	-0.369006	0.712123	0.994694
ENSMUSG00000019966	82.6843	-0.522226	0.484729	-1.07736	0.281321	0.994694
ENSMUSG00000019969	985.781	-0.00983792	0.0757225	-0.129921	0.896629	0.997835
ENSMUSG00000019970	992.277	0.36624	0.318897	1.14846	0.250779	0.994694
ENSMUSG00000019971	125.662	-0.272694	0.44264	-0.616063	0.537853	0.994694
ENSMUSG00000019975	117.164	-0.231401	0.167823	-1.37883	0.167946	0.994694
ENSMUSG00000019977	460.462	-0.101479	0.108265	-0.93732	0.348594	0.994694
ENSMUSG00000019978	1043.45	0.0357303	0.107223	0.333233	0.738958	0.994694
ENSMUSG00000019979	196.395	-0.234783	0.183993	-1.27604	0.20194	0.994694
ENSMUSG00000019982	11.7754	0.508799	0.38694	1.31493	0.188534	0.994694
ENSMUSG00000019984	377.603	0.0804386	0.122731	0.655405	0.512207	0.994694
ENSMUSG00000019986	2438.24	-0.131516	0.104353	-1.26031	0.207559	0.994694
ENSMUSG00000019988	21.0607	-0.0480753	0.235788	-0.203892	0.838438	0.99594
ENSMUSG00000019990	146.405	-0.147385	0.2242	-0.65738	0.510936	0.994694
ENSMUSG00000019996	1187.4	0.085376	0.0977808	0.873137	0.382589	0.994694
ENSMUSG00000019997	321.65	-0.00166802	0.24285	-0.00686852	0.99452	0.999896
ENSMUSG00000019998	954.756	-0.199963	0.132452	-1.50971	0.131118	0.994694
ENSMUSG00000020000	107.979	0.110036	0.196416	0.560218	0.575331	0.994694
ENSMUSG00000020003	265.936	-0.0267915	0.115793	-0.231375	0.817024	0.99594
ENSMUSG00000020009	217.191	-0.0347555	0.116273	-0.298912	0.765008	0.994694
ENSMUSG00000020014	57.3927	0.292516	0.310339	0.94257	0.345901	0.994694
ENSMUSG00000020015	1288.3	-0.222662	0.181161	-1.22908	0.219041	0.994694
ENSMUSG00000020018	137.091	-0.0816127	0.209885	-0.388844	0.697391	0.994694
ENSMUSG00000020019	90.3438	0.00101365	0.237042	0.00427623	0.996588	0.999896
ENSMUSG00000020021	179.501	0.0730497	0.294904	0.247707	0.804361	0.995512
ENSMUSG00000020022	1948.88	-0.190928	0.167032	-1.14307	0.253012	0.994694
ENSMUSG00000020023	713.249	0.0768426	0.120194	0.639323	0.522613	0.994694
ENSMUSG00000020024	320.321	-0.242386	0.238432	-1.01658	0.309352	0.994694
ENSMUSG00000020027	209.682	-0.216181	0.122525	-1.76439	0.077667	0.994694
ENSMUSG00000020029	914.772	-0.110885	0.156349	-0.709214	0.478192	0.994694
ENSMUSG00000020032	983.474	0.0897787	0.13026	0.689228	0.49068	0.994694
ENSMUSG00000020034	291.284	-0.159404	0.0998809	-1.59594	0.110501	0.994694
ENSMUSG00000020037	183.438	-0.0401148	0.154523	-0.259605	0.795168	0.995266
ENSMUSG00000020038	146.915	0.182621	0.134417	1.35862	0.174267	0.994694
ENSMUSG00000020042	267.155	0.121976	0.191841	0.635817	0.524896	0.994694
ENSMUSG00000020044	1424.59	-0.0106037	0.183306	-0.0578468	0.953871	0.999896
ENSMUSG00000020048	4512.2	-0.213795	0.14788	-1.44573	0.148252	0.994694
ENSMUSG00000020052	126.691	-0.0328946	0.187226	-0.175695	0.860534	0.99594
ENSMUSG00000020053	53.0034	-0.558385	0.286242	-1.95074	0.0510874	0.994694
ENSMUSG00000020056	188.644	-0.111094	0.104188	-1.06628	0.286297	0.994694
ENSMUSG00000020057	13.9327	-0.1888	0.326919	-0.577514	0.563592	0.994694
ENSMUSG00000020061	29.2274	-0.0947073	0.29276	-0.323498	0.746318	0.994694
ENSMUSG00000020063	75.6613	-0.243632	0.355498	-0.685325	0.493139	0.994694
ENSMUSG00000020064	162.325	-0.351969	0.30443	-1.15616	0.247617	0.994694
ENSMUSG00000020067	20.6529	0.208379	0.304551	0.684218	0.493838	0.994694
ENSMUSG00000020069	669.067	-0.174844	0.108231	-1.61546	0.106211	0.994694
ENSMUSG00000020070	593.72	-0.187349	0.216725	-0.864454	0.387339	0.994694
ENSMUSG00000020072	9.88762	-0.581205	0.444713	-1.30692	0.191239	0.994694
ENSMUSG00000020074	497.979	-0.273022	0.338564	-0.806412	0.420005	0.994694
ENSMUSG00000020075	303.596	0.0412144	0.13048	0.315868	0.752103	0.994694
ENSMUSG00000020076	631.349	-0.0733089	0.132369	-0.553823	0.5797	0.994694
ENSMUSG00000020077	75.3994	-0.493407	0.252128	-1.95697	0.050351	0.994694
ENSMUSG00000020078	742.445	-0.230757	0.147479	-1.56468	0.117659	0.994694
ENSMUSG00000020079	276.079	-0.014029	0.0794072	-0.176672	0.859766	0.99594
ENSMUSG00000020080	73.2236	0.0878628	0.18234	0.481864	0.629903	0.994694
ENSMUSG00000020083	289.713	0.000752143	0.160857	0.00467586	0.996269	0.999896
ENSMUSG00000020085	102.681	0.142267	0.145496	0.977806	0.32817	0.994694
ENSMUSG00000020086	240.604	-0.0145394	0.134923	-0.107761	0.914186	0.997835
ENSMUSG00000020087	279.692	0.138797	0.194252	0.71452	0.474906	0.994694
ENSMUSG00000020088	1270.55	-0.0950119	0.0683834	-1.3894	0.164711	0.994694
ENSMUSG00000020089	888.808	-0.158372	0.0865084	-1.83071	0.0671433	0.994694
ENSMUSG00000020090	38.1426	0.112557	0.286501	0.392866	0.694418	0.994694
ENSMUSG00000020091	965.818	0.142327	0.100448	1.41692	0.156506	0.994694
ENSMUSG00000020092	198.055	0.0649326	0.133113	0.487801	0.625691	0.994694
ENSMUSG00000020096	293.855	0.101316	0.182741	0.554421	0.579291	0.994694
ENSMUSG00000020097	391.67	-0.00314497	0.0883389	-0.0356012	0.9716	0.999896
ENSMUSG00000020098	49.9154	-0.0640265	0.232027	-0.275945	0.78259	0.994694
ENSMUSG00000020099	497.055	0.251974	0.163986	1.53656	0.124401	0.994694
ENSMUSG00000020100	237.295	-0.144684	0.174504	-0.829117	0.407038	0.994694
ENSMUSG00000020101	528.705	0.0322564	0.141198	0.228448	0.819298	0.99594
ENSMUSG00000020102	152.15	-0.590911	0.472982	-1.24933	0.211545	0.994694
ENSMUSG00000020105	44.5154	0.271559	0.2145	1.26601	0.205509	0.994694
ENSMUSG00000020107	829.752	-0.0428571	0.108396	-0.395376	0.692566	0.994694
ENSMUSG00000020108	714.552	0.20533	0.198598	1.0339	0.301182	0.994694
ENSMUSG00000020109	900.651	0.128774	0.138495	0.929811	0.352469	0.994694
ENSMUSG00000020111	1477.36	-0.00549023	0.123791	-0.0443506	0.964625	0.999896
ENSMUSG00000020114	1308.63	-0.110108	0.185409	-0.593863	0.552604	0.994694
ENSMUSG00000020115	493.998	-0.0924108	0.123508	-0.748215	0.454331	0.994694
ENSMUSG00000020116	215.949	-0.177048	0.141873	-1.24793	0.212055	0.994694
ENSMUSG00000020120	157.343	-0.533573	0.299116	-1.78383	0.0744507	0.994694
ENSMUSG00000020121	271.406	0.0117454	0.127535	0.0920953	0.926622	0.997835
ENSMUSG00000020122	134.1	-0.172724	0.26488	-0.652084	0.514347	0.994694
ENSMUSG00000020124	673.832	-0.165502	0.275996	-0.599654	0.548737	0.994694
ENSMUSG00000020128	225.425	-0.0865285	0.246032	-0.351696	0.725066	0.994694
ENSMUSG00000020130	247.348	-0.173642	0.226735	-0.765836	0.443774	0.994694
ENSMUSG00000020131	31.2502	-0.0381893	0.268767	-0.142091	0.887008	0.997643
ENSMUSG00000020132	725.597	-0.157944	0.130702	-1.20843	0.226884	0.994694
ENSMUSG00000020133	522.087	0.0327612	0.162004	0.202225	0.839741	0.99594
ENSMUSG00000020134	385.14	-0.108556	0.167639	-0.647556	0.517272	0.994694
ENSMUSG00000020135	2064.25	0.164309	0.14574	1.12741	0.259568	0.994694
ENSMUSG00000020137	146.003	-0.318529	0.334796	-0.951413	0.341395	0.994694
ENSMUSG00000020140	16.1585	-0.155627	0.458905	-0.339126	0.734515	0.994694
ENSMUSG00000020142	1057.51	-0.0242628	0.119776	-0.202569	0.839472	0.99594
ENSMUSG00000020143	101.772	-0.0992408	0.150408	-0.659813	0.509374	0.994694
ENSMUSG00000020149	1748	-0.245201	0.182935	-1.34037	0.180124	0.994694
ENSMUSG00000020150	167.746	0.104916	0.20878	0.502518	0.615303	0.994694
ENSMUSG00000020151	187.657	0.00735642	0.138834	0.0529873	0.957742	0.999896
ENSMUSG00000020152	2133.18	-0.390408	0.31961	-1.22151	0.221892	0.994694
ENSMUSG00000020153	1284.59	0.119632	0.238193	0.502248	0.615493	0.994694
ENSMUSG00000020154	278.662	-0.247203	0.219525	-1.12608	0.260131	0.994694
ENSMUSG00000020155	23.3125	-0.35629	0.328435	-1.08481	0.278005	0.994694
ENSMUSG00000020156	510.296	0.11509	0.114477	1.00536	0.314725	0.994694
ENSMUSG00000020160	23.3746	0.284739	0.264368	1.07706	0.281455	0.994694
ENSMUSG00000020163	2268.85	-0.000803009	0.257254	-0.00312146	0.997509	0.999896
ENSMUSG00000020166	659.018	-0.0914841	0.12153	-0.752772	0.451587	0.994694
ENSMUSG00000020167	417.899	0.208916	0.150041	1.3924	0.163802	0.994694
ENSMUSG00000020169	13.5186	0.487678	0.37367	1.3051	0.191857	0.994694
ENSMUSG00000020170	583.386	-0.0343796	0.229192	-0.150003	0.880762	0.997119
ENSMUSG00000020171	363.026	-0.187999	0.086303	-2.17836	0.0293793	0.994694
ENSMUSG00000020173	416.555	-0.0840746	0.204059	-0.412012	0.680331	0.994694
ENSMUSG00000020175	395.803	0.0624692	0.0837797	0.745636	0.455887	0.994694
ENSMUSG00000020176	405.539	-0.000478982	0.15918	-0.00300905	0.997599	0.999896
ENSMUSG00000020178	22.2023	-0.436916	0.260175	-1.67931	0.0930908	0.994694
ENSMUSG00000020180	1232.35	-0.106982	0.074937	-1.42763	0.153399	0.994694
ENSMUSG00000020181	590.671	-0.118742	0.238745	-0.497358	0.618936	0.994694
ENSMUSG00000020182	70.6494	-0.0939818	0.172577	-0.54458	0.586043	0.994694
ENSMUSG00000020183	186.909	0.0745744	0.136783	0.545203	0.585614	0.994694
ENSMUSG00000020184	490.198	-0.0617536	0.11707	-0.527491	0.597853	0.994694
ENSMUSG00000020186	104.873	0.220378	0.356475	0.618212	0.536435	0.994694
ENSMUSG00000020189	278.753	-0.322351	0.42464	-0.759115	0.447783	0.994694
ENSMUSG00000020190	643.529	0.137832	0.153671	0.896933	0.369755	0.994694
ENSMUSG00000020196	1457.81	0.156129	0.137312	1.13704	0.255522	0.994694
ENSMUSG00000020198	2873.31	0.0181729	0.0927518	0.195931	0.844665	0.99594
ENSMUSG00000020205	321.064	0.178859	0.182576	0.979644	0.327262	0.994694
ENSMUSG00000020211	871.14	0.201637	0.193131	1.04405	0.296464	0.994694
ENSMUSG00000020212	81.9873	0.184124	0.138556	1.32887	0.18389	0.994694
ENSMUSG00000020216	51.0353	-0.106205	0.328066	-0.32373	0.746142	0.994694
ENSMUSG00000020219	815.65	0.0582324	0.233495	0.249395	0.803056	0.995512
ENSMUSG00000020220	1683.38	0.018371	0.10785	0.170339	0.864744	0.996164
ENSMUSG00000020224	431.417	-0.0775111	0.169392	-0.457585	0.647251	0.994694
ENSMUSG00000020225	261.977	-0.0637923	0.128824	-0.495191	0.620466	0.994694
ENSMUSG00000020227	24.6048	-0.0775903	0.315263	-0.246113	0.805595	0.995512
ENSMUSG00000020228	55.9076	0.190772	0.160601	1.18786	0.234887	0.994694
ENSMUSG00000020230	1169.96	0.0319827	0.123091	0.259829	0.794995	0.995266
ENSMUSG00000020231	818.155	0.158804	0.110419	1.43819	0.150381	0.994694
ENSMUSG00000020232	249.072	0.230408	0.169354	1.36052	0.173667	0.994694
ENSMUSG00000020235	1156.09	0.111776	0.160647	0.695784	0.486564	0.994694
ENSMUSG00000020238	966.673	0.104513	0.163524	0.63913	0.522739	0.994694
ENSMUSG00000020241	205.911	0.150023	0.251461	0.596605	0.550771	0.994694
ENSMUSG00000020246	280.079	-0.261992	0.202683	-1.29262	0.196143	0.994694
ENSMUSG00000020248	414.506	-0.12877	0.121328	-1.06134	0.288534	0.994694
ENSMUSG00000020250	751.043	0.00391448	0.0905127	0.0432479	0.965504	0.999896
ENSMUSG00000020251	202.2	-0.19302	0.14092	-1.36971	0.170779	0.994694
ENSMUSG00000020253	233.683	0.0306674	0.15129	0.202706	0.839365	0.99594
ENSMUSG00000020255	678.001	-0.130193	0.160218	-0.812602	0.416446	0.994694
ENSMUSG00000020256	52.361	-0.124545	0.246034	-0.506209	0.61271	0.994694
ENSMUSG00000020257	1714.05	-0.111209	0.0777029	-1.43121	0.15237	0.994694
ENSMUSG00000020258	58.8952	-0.0074068	0.223464	-0.0331453	0.973559	0.999896
ENSMUSG00000020260	493.947	0.0882582	0.14982	0.589096	0.555797	0.994694
ENSMUSG00000020261	794.192	0.0890391	0.1177	0.756491	0.449355	0.994694
ENSMUSG00000020262	1994.93	0.060555	0.109583	0.552594	0.580542	0.994694
ENSMUSG00000020263	1108.3	0.0784195	0.151227	0.518554	0.604072	0.994694
ENSMUSG00000020265	1724.68	-0.0154894	0.103227	-0.150052	0.880723	0.997119
ENSMUSG00000020267	2298.86	-0.0626205	0.217922	-0.287353	0.773842	0.994694
ENSMUSG00000020268	154.129	-0.219547	0.13156	-1.66879	0.0951582	0.994694
ENSMUSG00000020271	1511.98	-0.0580551	0.1157	-0.501773	0.615827	0.994694
ENSMUSG00000020272	129.881	0.279162	0.117443	2.37699	0.0174545	0.994694
ENSMUSG00000020273	154.064	-0.156739	0.275803	-0.568301	0.56983	0.994694
ENSMUSG00000020275	35.566	-0.313867	0.326685	-0.960764	0.336671	0.994694
ENSMUSG00000020277	4529.63	0.0447159	0.156121	0.286418	0.774558	0.994694
ENSMUSG00000020280	71.0265	-0.187593	0.305509	-0.614035	0.539192	0.994694
ENSMUSG00000020282	152.16	0.0574903	0.183027	0.314109	0.753439	0.994694
ENSMUSG00000020283	235.421	-0.365968	0.233334	-1.56843	0.116781	0.994694
ENSMUSG00000020284	571.87	0.0340387	0.161209	0.211147	0.832773	0.99594
ENSMUSG00000020287	189.763	0.0989777	0.152887	0.647391	0.517379	0.994694
ENSMUSG00000020288	275.337	-0.0947932	0.167789	-0.564954	0.572105	0.994694
ENSMUSG00000020289	411.921	0.0979126	0.0933359	1.04904	0.294162	0.994694
ENSMUSG00000020290	279.081	-0.774466	0.577375	-1.34136	0.179805	0.994694
ENSMUSG00000020297	10119.9	-0.0633158	0.0504592	-1.25479	0.209554	0.994694
ENSMUSG00000020300	596.556	-0.332789	0.376394	-0.88415	0.376615	0.994694
ENSMUSG00000020303	62.204	0.00942674	0.174909	0.0538951	0.957019	0.999896
ENSMUSG00000020305	104.608	-0.408519	0.261613	-1.56154	0.118397	0.994694
ENSMUSG00000020307	674.707	0.0989391	0.196587	0.503283	0.614765	0.994694
[truncated: 13,898 more rows]

## Sheet: AtgTwSTD
	baseMean	log2FoldChange	lfcSE	stat	pvalue	padj
ENSMUSG00000000001	217.396	-0.268919	0.360562	-0.745834	0.455767	0.794232
ENSMUSG00000000028	27.7254	0.183038	0.264876	0.691033	0.489545	0.802515
ENSMUSG00000000056	620.449	-0.0725496	0.0700874	-1.03513	0.300608	0.782126
ENSMUSG00000000058	98.1631	-0.256455	0.331288	-0.774116	0.438862	0.790371
ENSMUSG00000000078	278.668	-0.310248	0.292687	-1.06	0.289144	0.782126
ENSMUSG00000000085	597.104	0.0307967	0.0969879	0.317531	0.750841	0.907191
ENSMUSG00000000088	1191.29	0.0317463	0.120518	0.263416	0.79223	0.924537
ENSMUSG00000000093	24.4775	0.359912	0.302793	1.18864	0.234582	0.782126
ENSMUSG00000000120	63.7404	0.220495	0.26012	0.847665	0.396624	0.784555
ENSMUSG00000000125	28.0535	0.245506	0.304292	0.806809	0.419776	0.788491
ENSMUSG00000000126	82.0916	-0.0223362	0.224663	-0.0994208	0.920804	0.970865
ENSMUSG00000000127	190.397	-0.109026	0.110929	-0.982844	0.325684	0.782126
ENSMUSG00000000131	1324.21	0.0616459	0.0907015	0.679656	0.496722	0.803992
ENSMUSG00000000134	639.666	0.181645	0.116115	1.56435	0.117735	0.782126
ENSMUSG00000000142	356.153	-0.0108315	0.121807	-0.0889238	0.929143	0.973923
ENSMUSG00000000148	276.256	0.059048	0.120034	0.491925	0.622772	0.855457
ENSMUSG00000000149	1549.18	0.217529	0.111335	1.95383	0.0507218	0.782126
ENSMUSG00000000154	18.7266	0.667912	0.570068	1.17164	0.241343	0.782126
ENSMUSG00000000167	21.6487	0.568355	0.335656	1.69327	0.0904048	0.782126
ENSMUSG00000000168	1198.29	-0.16216	0.0903819	-1.79417	0.072786	0.782126
ENSMUSG00000000171	894.986	0.00646134	0.0863653	0.074814	0.940363	0.9778
ENSMUSG00000000184	1144.91	-0.00456141	0.0996097	-0.0457929	0.963475	0.986037
ENSMUSG00000000194	684.674	-0.000784771	0.0941114	-0.00833874	0.993347	0.997112
ENSMUSG00000000197	818.46	-0.313209	0.219678	-1.42576	0.153937	0.782126
ENSMUSG00000000202	179.426	0.135669	0.231918	0.584988	0.558556	0.826627
ENSMUSG00000000214	21.3664	-1.71312	0.561129	-3.05299	0.00226574	0.137651
ENSMUSG00000000223	835.949	-0.155816	0.109301	-1.42557	0.153993	0.782126
ENSMUSG00000000247	1221.23	-0.0177428	0.155554	-0.114062	0.909188	0.966491
ENSMUSG00000000253	940.514	0.222456	0.187758	1.1848	0.236095	0.782126
ENSMUSG00000000266	172.909	-0.347093	0.43112	-0.805097	0.420764	0.788491
ENSMUSG00000000275	89.733	0.0806409	0.215962	0.373403	0.708849	0.891627
ENSMUSG00000000276	664.591	-0.243123	0.167285	-1.45334	0.146129	0.782126
ENSMUSG00000000278	264.472	0.429792	0.139106	3.08967	0.00200378	0.123899
ENSMUSG00000000282	780.482	0.0747219	0.153763	0.485956	0.626999	0.857603
ENSMUSG00000000290	192.122	1.4067	0.161246	8.72394	2.68691e-18	2.03322e-15
ENSMUSG00000000295	145.949	0.286311	0.171992	1.66468	0.0959764	0.782126
ENSMUSG00000000296	391.157	-0.0222206	0.127073	-0.174865	0.861186	0.947604
ENSMUSG00000000301	34.5273	0.743257	0.300188	2.47597	0.0132874	0.496824
ENSMUSG00000000303	44.4892	-0.450606	0.654809	-0.688148	0.49136	0.80312
ENSMUSG00000000305	179.132	-0.100142	0.124675	-0.803224	0.421845	0.788491
ENSMUSG00000000308	3857.58	0.11609	0.161411	0.719217	0.472007	0.79912
ENSMUSG00000000317	20.9658	-0.0749495	0.240706	-0.311374	0.755516	0.90885
ENSMUSG00000000320	10.7334	0.0865641	0.475813	0.181929	0.855638	0.946351
ENSMUSG00000000325	429.681	0.142808	0.208789	0.683982	0.493987	0.803992
ENSMUSG00000000326	711.175	0.211127	0.167383	1.26134	0.207185	0.782126
ENSMUSG00000000339	542.478	0.0457086	0.0965783	0.47328	0.636014	0.862261
ENSMUSG00000000340	189.613	-0.231262	0.226064	-1.02299	0.306311	0.782126
ENSMUSG00000000346	1860.86	-0.000354049	0.0631077	-0.00561024	0.995524	0.998006
ENSMUSG00000000355	157.797	-0.524243	0.569931	-0.919835	0.357659	0.782126
ENSMUSG00000000374	1310.29	-0.00965997	0.117938	-0.0819071	0.934721	0.975311
ENSMUSG00000000378	654.981	0.181911	0.145331	1.2517	0.210679	0.782126
ENSMUSG00000000384	418.921	0.215606	0.131066	1.64502	0.0999649	0.782126
ENSMUSG00000000392	18.8843	-0.0450981	0.726247	-0.0620974	0.950485	0.9828
ENSMUSG00000000399	1338.36	0.084461	0.0991513	0.85184	0.394303	0.784555
ENSMUSG00000000402	40.3975	-0.263282	0.237879	-1.10679	0.268385	0.782126
ENSMUSG00000000409	27.3925	0.202242	0.23473	0.861595	0.38891	0.784261
ENSMUSG00000000416	1654.8	-0.153394	0.181229	-0.846409	0.397325	0.784555
ENSMUSG00000000420	426.779	-0.196372	0.272013	-0.721921	0.470343	0.798993
ENSMUSG00000000439	431.312	-0.0652328	0.0687055	-0.949455	0.342389	0.782126
ENSMUSG00000000440	21.1431	-0.0980953	0.253374	-0.387156	0.698641	0.888013
ENSMUSG00000000441	916.284	0.105403	0.0629152	1.67532	0.0938712	0.782126
ENSMUSG00000000486	49.126	0.496904	0.231504	2.14642	0.0318397	0.760308
ENSMUSG00000000489	374.115	0.272816	0.139365	1.95756	0.0502812	0.782126
ENSMUSG00000000530	166.082	0.129171	0.271082	0.476502	0.633717	0.861749
ENSMUSG00000000531	1186.7	0.172768	0.18925	0.91291	0.36129	0.782126
ENSMUSG00000000532	1471	-0.0650191	0.102275	-0.635728	0.524954	0.812358
ENSMUSG00000000538	4438.6	-0.0300686	0.121997	-0.246469	0.805319	0.929835
ENSMUSG00000000552	1256.29	0.166178	0.209032	0.794988	0.42662	0.788491
ENSMUSG00000000555	45.0891	0.744216	0.295337	2.51989	0.0117391	0.459475
ENSMUSG00000000560	515.092	-0.345103	0.44874	-0.769049	0.441864	0.79102
ENSMUSG00000000561	545.366	-0.0362781	0.107084	-0.338783	0.734773	0.901207
ENSMUSG00000000562	18.099	0.585402	0.293585	1.99398	0.0461546	0.782126
ENSMUSG00000000563	2695.82	-0.0739111	0.0975915	-0.757352	0.448839	0.791167
ENSMUSG00000000567	455.681	0.216418	0.223037	0.970322	0.331886	0.782126
ENSMUSG00000000568	1364.6	-0.213864	0.199047	-1.07444	0.282626	0.782126
ENSMUSG00000000579	32.343	0.0356526	0.366036	0.0974018	0.922407	0.971462
ENSMUSG00000000581	245.583	-0.134476	0.205807	-0.653412	0.513491	0.807264
ENSMUSG00000000594	1280.46	0.215767	0.130942	1.6478	0.0993927	0.782126
ENSMUSG00000000600	303.543	-0.307055	0.324745	-0.945527	0.34439	0.782126
ENSMUSG00000000605	1606.72	-0.220037	0.132391	-1.66202	0.0965084	0.782126
ENSMUSG00000000627	605.137	0.156667	0.112058	1.39809	0.162085	0.782126
ENSMUSG00000000628	111.666	0.309674	0.168461	1.83825	0.0660249	0.782126
ENSMUSG00000000631	2852.04	0.00624005	0.138264	0.0451315	0.964002	0.986316
ENSMUSG00000000632	4407.01	-0.00832318	0.148568	-0.0560226	0.955324	0.984312
ENSMUSG00000000673	9.94265	1.85147	0.532567	3.47651	0.000507981	0.0421492
ENSMUSG00000000682	82.1492	2.1556	0.253948	8.48834	2.09615e-17	1.51409e-14
ENSMUSG00000000686	11.3199	0.579142	0.414359	1.39768	0.162208	0.782126
ENSMUSG00000000693	82.3865	0.186838	0.165358	1.1299	0.25852	0.782126
ENSMUSG00000000708	170.231	-0.233086	0.304152	-0.766348	0.443469	0.791064
ENSMUSG00000000711	2533.69	-0.121708	0.0991725	-1.22724	0.219733	0.782126
ENSMUSG00000000732	227.476	0.161264	0.160977	1.00178	0.31645	0.782126
ENSMUSG00000000738	630.296	0.152505	0.120095	1.26986	0.204134	0.782126
ENSMUSG00000000739	31.1897	0.161368	0.306134	0.527115	0.598114	0.844749
ENSMUSG00000000740	2684.09	0.357813	0.24269	1.47437	0.140383	0.782126
ENSMUSG00000000743	1346.67	0.171453	0.147199	1.16477	0.244112	0.782126
ENSMUSG00000000751	889.373	-0.0450045	0.0555915	-0.809556	0.418195	0.788491
ENSMUSG00000000753	285.245	0.308216	0.242819	1.26932	0.204325	0.782126
ENSMUSG00000000759	508.467	-0.115259	0.0924103	-1.24725	0.212305	0.782126
ENSMUSG00000000776	298.482	0.0265139	0.12429	0.213323	0.831075	0.93862
ENSMUSG00000000782	40.0612	-0.0916089	0.233692	-0.392007	0.695053	0.886673
ENSMUSG00000000787	1808.61	-0.35713	0.363282	-0.983065	0.325575	0.782126
ENSMUSG00000000792	636.658	0.078016	0.179685	0.434182	0.664156	0.872661
ENSMUSG00000000794	235.303	-0.3359	0.201531	-1.66674	0.0955652	0.782126
ENSMUSG00000000804	1063	-0.359019	0.301362	-1.19132	0.233527	0.782126
ENSMUSG00000000805	604.799	0.201349	0.182767	1.10167	0.270604	0.782126
ENSMUSG00000000811	70.2742	0.147031	0.203639	0.722021	0.470281	0.798993
ENSMUSG00000000823	872.333	0.00898814	0.1086	0.0827638	0.934039	0.975311
ENSMUSG00000000826	3966.41	-0.132196	0.103658	-1.27532	0.202197	0.782126
ENSMUSG00000000827	720.385	0.0748346	0.0955287	0.783373	0.433408	0.789262
ENSMUSG00000000838	260.122	-0.378554	0.391015	-0.968131	0.332979	0.782126
ENSMUSG00000000861	1919.92	0.000743276	0.108622	0.00684277	0.99454	0.997479
ENSMUSG00000000876	247.387	0.0316869	0.121026	0.261819	0.793461	0.92488
ENSMUSG00000000881	3532.11	-0.0365344	0.0735474	-0.496747	0.619367	0.85415
ENSMUSG00000000884	57.9046	-0.0324788	0.213121	-0.152396	0.878874	0.953649
ENSMUSG00000000889	13.3813	1.25996	0.389201	3.23729	0.00120672	0.083738
ENSMUSG00000000901	31.5251	0.285942	0.261607	1.09302	0.274385	0.782126
ENSMUSG00000000902	1100.73	0.105458	0.132101	0.798315	0.424688	0.788491
ENSMUSG00000000915	1079.59	0.0268868	0.133429	0.201507	0.840303	0.941733
ENSMUSG00000000916	140.607	0.0808944	0.160364	0.504441	0.613952	0.851187
ENSMUSG00000000934	288.444	0.172362	0.146137	1.17945	0.238219	0.782126
ENSMUSG00000000948	534.217	1.64224	0.85553	1.91956	0.0549135	0.782126
ENSMUSG00000000957	239.354	0.129912	0.195538	0.664383	0.506445	0.805574
ENSMUSG00000000958	29.0891	0.388717	0.250638	1.55091	0.120924	0.782126
ENSMUSG00000000959	726.701	0.198913	0.133122	1.49422	0.135118	0.782126
ENSMUSG00000000976	267.497	-0.0262614	0.0976578	-0.268913	0.787997	0.923449
ENSMUSG00000000982	37.9748	3.5324	0.336117	10.5094	7.81528e-26	1.24193e-22
ENSMUSG00000001014	14.5273	0.18026	0.399215	0.451536	0.651603	0.868151
ENSMUSG00000001016	1243.65	-0.014451	0.0706129	-0.204651	0.837845	0.940797
ENSMUSG00000001017	1332.5	0.00428161	0.0709149	0.0603768	0.951856	0.982967
ENSMUSG00000001018	628.131	0.0508327	0.0855794	0.593983	0.552523	0.823499
ENSMUSG00000001020	39.6746	0.948197	0.345587	2.74373	0.0060746	0.294303
ENSMUSG00000001025	197.487	1.10426	0.265524	4.15879	3.19941e-05	0.00363155
ENSMUSG00000001029	32.3205	-0.568598	0.326383	-1.74212	0.081488	0.782126
ENSMUSG00000001034	385.225	0.511981	0.146974	3.48349	0.00049493	0.0413944
ENSMUSG00000001036	2143.35	-0.0361822	0.0822246	-0.440041	0.659907	0.87111
ENSMUSG00000001039	151.938	0.241114	0.242745	0.993284	0.320572	0.782126
ENSMUSG00000001052	717.25	-0.0965753	0.114183	-0.845791	0.39767	0.784555
ENSMUSG00000001053	314.16	0.0796802	0.214113	0.372141	0.709788	0.892061
ENSMUSG00000001054	766.971	0.0514187	0.143085	0.359358	0.719327	0.897087
ENSMUSG00000001056	508.36	0.165208	0.209151	0.789898	0.429588	0.788491
ENSMUSG00000001062	607.639	0.184566	0.112259	1.64411	0.100153	0.782126
ENSMUSG00000001065	296.745	0.183393	0.196197	0.934743	0.349921	0.782126
ENSMUSG00000001082	215.457	0.325384	0.172977	1.88109	0.0599603	0.782126
ENSMUSG00000001089	1295.86	-0.222973	0.130219	-1.71229	0.0868427	0.782126
ENSMUSG00000001098	761.839	0.0500034	0.087684	0.570269	0.568495	0.831272
ENSMUSG00000001100	1559.33	0.0647428	0.110723	0.584727	0.558732	0.826627
ENSMUSG00000001103	110.285	0.0626386	0.169228	0.370143	0.711276	0.892598
ENSMUSG00000001105	515.626	0.126167	0.126767	0.995264	0.319608	0.782126
ENSMUSG00000001119	414.32	0.457949	0.350436	1.3068	0.191282	0.782126
ENSMUSG00000001120	1042.84	0.0497114	0.118566	0.419273	0.675017	0.87803
ENSMUSG00000001123	197.057	0.679616	0.197701	3.43759	0.00058691	0.0467176
ENSMUSG00000001127	1552.03	0.0101411	0.0553629	0.183176	0.85466	0.946044
ENSMUSG00000001128	81.4052	0.28438	0.347127	0.819238	0.412651	0.787615
ENSMUSG00000001131	13.9056	1.03962	0.557784	1.86385	0.0623433	0.782126
ENSMUSG00000001134	67.3141	0.341871	0.203923	1.67647	0.0936463	0.782126
ENSMUSG00000001138	445.149	0.0468799	0.0934848	0.501471	0.61604	0.852283
ENSMUSG00000001143	745.522	-0.0545929	0.0950572	-0.574316	0.565754	0.83051
ENSMUSG00000001150	703.208	0.0118641	0.0852626	0.139148	0.889333	0.959327
ENSMUSG00000001151	532.527	-0.149546	0.144374	-1.03582	0.300285	0.782126
ENSMUSG00000001156	247.491	0.00819466	0.0962948	0.0850996	0.932182	0.974715
ENSMUSG00000001157	206.886	-0.0447389	0.214039	-0.209022	0.834431	0.939873
ENSMUSG00000001158	439.616	-0.0989297	0.103062	-0.959906	0.337102	0.782126
ENSMUSG00000001166	14.8545	0.303743	0.353723	0.858704	0.390504	0.784416
ENSMUSG00000001173	805.88	-0.233061	0.19352	-1.20432	0.228465	0.782126
ENSMUSG00000001175	27647.4	-0.224298	0.143671	-1.5612	0.118478	0.782126
ENSMUSG00000001211	3114.37	-0.000727223	0.0838508	-0.00867282	0.99308	0.997081
ENSMUSG00000001227	2009.57	0.178614	0.170409	1.04815	0.294569	0.782126
ENSMUSG00000001228	11.2638	0.28492	0.443795	0.642009	0.520867	0.810903
ENSMUSG00000001229	1108.16	0.114385	0.14953	0.764965	0.444292	0.791064
ENSMUSG00000001240	529.295	0.274907	0.227579	1.20796	0.227061	0.782126
ENSMUSG00000001247	120.92	-0.0153032	0.340299	-0.0449698	0.964131	0.986316
ENSMUSG00000001248	1590.07	0.171622	0.110889	1.54769	0.121697	0.782126
ENSMUSG00000001249	13.4553	0.663242	0.395506	1.67695	0.0935528	0.782126
ENSMUSG00000001260	77.3215	-0.35535	0.537193	-0.661493	0.508296	0.806282
ENSMUSG00000001270	15961	0.214156	0.191901	1.11597	0.264435	0.782126
ENSMUSG00000001280	194.705	-0.257432	0.298132	-0.863482	0.387872	0.784261
ENSMUSG00000001281	10.8239	0.615978	0.470166	1.31013	0.190152	0.782126
ENSMUSG00000001285	520.567	0.116356	0.173517	0.670573	0.502493	0.803992
ENSMUSG00000001288	171.537	0.125083	0.175329	0.713419	0.475587	0.799782
ENSMUSG00000001289	3343.09	0.198918	0.207079	0.960588	0.336759	0.782126
ENSMUSG00000001300	460.655	-0.255919	0.175674	-1.45678	0.145176	0.782126
ENSMUSG00000001305	128.954	0.148428	0.123154	1.20522	0.228119	0.782126
ENSMUSG00000001313	1158.86	0.198272	0.158973	1.2472	0.212323	0.782126
ENSMUSG00000001323	1273.27	-0.172143	0.148312	-1.16069	0.245769	0.782126
ENSMUSG00000001333	11.9934	0.345964	0.320316	1.08007	0.280112	0.782126
ENSMUSG00000001334	1390.07	0.0237848	0.124481	0.191071	0.84847	0.944011
ENSMUSG00000001349	13.8551	0.0452441	0.570866	0.0792551	0.93683	0.976534
ENSMUSG00000001366	973.452	0.012777	0.0690754	0.184972	0.853251	0.945791
ENSMUSG00000001376	534.632	-0.268718	0.265441	-1.01234	0.311374	0.782126
ENSMUSG00000001380	1356	0.0769341	0.0941798	0.816885	0.413994	0.787615
ENSMUSG00000001383	3031.14	-0.0926442	0.120142	-0.771122	0.440634	0.790652
ENSMUSG00000001415	1309.72	0.0607058	0.127795	0.475024	0.63477	0.862001
ENSMUSG00000001416	1636.38	0.0363899	0.0869113	0.418702	0.675434	0.878281
ENSMUSG00000001418	663.071	0.210098	0.191617	1.09645	0.272883	0.782126
ENSMUSG00000001419	4293.4	-0.0589379	0.130843	-0.450448	0.652387	0.868469
ENSMUSG00000001424	1558.32	0.109393	0.122904	0.890064	0.373432	0.782126
ENSMUSG00000001435	125.995	-0.0881399	0.44009	-0.200277	0.841264	0.942139
ENSMUSG00000001436	202.069	0.210784	0.169067	1.24675	0.212489	0.782126
ENSMUSG00000001440	2259.73	-0.185672	0.153059	-1.21307	0.225102	0.782126
ENSMUSG00000001441	1981.61	-0.0932167	0.0786152	-1.18573	0.235728	0.782126
ENSMUSG00000001445	902.743	0.18913	0.12923	1.46351	0.143327	0.782126
ENSMUSG00000001467	622.048	-0.127821	0.163688	-0.780881	0.434873	0.789366
ENSMUSG00000001472	9450.48	0.0435212	0.116001	0.375181	0.707526	0.891136
ENSMUSG00000001473	22.8185	0.698404	0.325487	2.14572	0.0318952	0.760308
ENSMUSG00000001482	606.915	-0.0160038	0.0999602	-0.160102	0.872801	0.951535
ENSMUSG00000001493	22.8713	0.155082	0.290258	0.534289	0.593142	0.842249
ENSMUSG00000001506	173.775	-0.240706	0.453716	-0.530522	0.59575	0.843688
ENSMUSG00000001507	265.646	0.0330769	0.187678	0.176243	0.860103	0.947546
ENSMUSG00000001517	28.2674	0.400488	0.241196	1.66043	0.0968282	0.782126
ENSMUSG00000001518	277.651	0.0778774	0.149246	0.521807	0.601805	0.845859
ENSMUSG00000001520	357.017	0.0337311	0.170638	0.197676	0.843298	0.943093
ENSMUSG00000001521	256.376	0.301568	0.108803	2.77169	0.00557662	0.275211
ENSMUSG00000001524	201.657	0.168513	0.169291	0.995404	0.31954	0.782126
ENSMUSG00000001525	6941.63	0.2059	0.152194	1.35288	0.176095	0.782126
ENSMUSG00000001542	214.786	-0.371858	0.253561	-1.46654	0.142501	0.782126
ENSMUSG00000001552	737.63	0.255171	0.183863	1.38784	0.165187	0.782126
ENSMUSG00000001555	146.145	0.161199	0.202691	0.79529	0.426445	0.788491
ENSMUSG00000001569	401.204	-0.0755024	0.0829426	-0.910297	0.362666	0.782126
ENSMUSG00000001576	1945.94	0.0334708	0.107479	0.311417	0.755484	0.90885
ENSMUSG00000001604	32.9574	0.172158	0.631199	0.272747	0.785047	0.922175
ENSMUSG00000001627	261.619	-0.307762	0.225159	-1.36687	0.171667	0.782126
ENSMUSG00000001630	267.368	-0.315387	0.208576	-1.51209	0.13051	0.782126
ENSMUSG00000001632	548.579	0.0418947	0.109757	0.381703	0.702681	0.889779
ENSMUSG00000001642	599.957	0.176552	0.122407	1.44234	0.149206	0.782126
ENSMUSG00000001663	153.595	-0.00718667	0.207699	-0.0346014	0.972398	0.989268
ENSMUSG00000001665	66.8757	0.176472	0.244076	0.723019	0.469668	0.798671
ENSMUSG00000001666	412.731	0.179487	0.197802	0.90741	0.36419	0.782126
ENSMUSG00000001674	246.285	0.0404242	0.101406	0.398638	0.69016	0.88459
ENSMUSG00000001687	1722.31	-0.0022498	0.0973074	-0.0231206	0.981554	0.993117
ENSMUSG00000001700	152.218	-0.289293	0.187681	-1.54141	0.123217	0.782126
ENSMUSG00000001707	191.539	-0.064562	0.157047	-0.411101	0.680999	0.880533
ENSMUSG00000001729	2806.95	0.12722	0.159267	0.798787	0.424414	0.788491
ENSMUSG00000001741	588.781	0.124279	0.133096	0.933756	0.35043	0.782126
ENSMUSG00000001750	208.484	0.582119	0.154025	3.77937	0.000157224	0.0156153
ENSMUSG00000001751	208.077	0.784038	0.253206	3.09644	0.00195858	0.122534
ENSMUSG00000001755	397.039	0.243067	0.137967	1.76177	0.0781077	0.782126
ENSMUSG00000001761	361.743	0.00899589	0.117464	0.0765839	0.938955	0.977457
ENSMUSG00000001763	673.615	0.0337327	0.201314	0.167563	0.866927	0.949176
ENSMUSG00000001767	173.99	-0.148484	0.2092	-0.709772	0.477846	0.799807
ENSMUSG00000001768	388.28	-0.00954017	0.185934	-0.0513094	0.959079	0.985605
ENSMUSG00000001773	54.2799	-0.286642	0.425491	-0.673673	0.500519	0.803992
ENSMUSG00000001774	426.945	-0.419724	0.374321	-1.1213	0.262162	0.782126
ENSMUSG00000001783	1705.35	0.154663	0.103736	1.49092	0.135982	0.782126
ENSMUSG00000001785	233.168	0.000825266	0.106696	0.00773474	0.993829	0.99728
ENSMUSG00000001786	360.879	0.0515216	0.0953268	0.540473	0.588871	0.839959
ENSMUSG00000001794	3095.73	0.306556	0.186263	1.64582	0.0998002	0.782126
ENSMUSG00000001802	1306.28	0.0576973	0.147034	0.392409	0.694756	0.886634
ENSMUSG00000001827	225.446	0.0769536	1.00627	0.0764738	0.939042	0.977457
ENSMUSG00000001829	796.759	-0.0481219	0.0729291	-0.659844	0.509354	0.80635
ENSMUSG00000001833	2247.91	-0.466575	0.405736	-1.14995	0.250166	0.782126
ENSMUSG00000001844	352.008	0.200439	0.141821	1.41332	0.157562	0.782126
ENSMUSG00000001847	4469.76	-0.0804395	0.0811146	-0.991678	0.321355	0.782126
ENSMUSG00000001855	677.457	0.035519	0.120783	0.294073	0.768702	0.915371
ENSMUSG00000001864	164.423	0.205497	0.132787	1.54757	0.121726	0.782126
ENSMUSG00000001870	88.4939	0.0269463	0.151663	0.177672	0.85898	0.946986
ENSMUSG00000001891	488.692	-0.453259	0.534741	-0.847623	0.396648	0.784555
ENSMUSG00000001901	27.0931	-0.162776	0.260747	-0.624268	0.532452	0.814046
ENSMUSG00000001909	804.227	0.175793	0.150177	1.17057	0.24177	0.782126
ENSMUSG00000001910	2481.53	0.0159078	0.147292	0.108002	0.913994	0.967686
ENSMUSG00000001911	5435.77	-0.0619432	0.179621	-0.344854	0.730204	0.899846
ENSMUSG00000001918	36.3699	0.565377	0.326524	1.7315	0.0833626	0.782126
ENSMUSG00000001924	6796.42	0.0719748	0.110461	0.651586	0.514669	0.807992
ENSMUSG00000001930	305.408	-0.121418	0.336883	-0.360415	0.718537	0.896899
ENSMUSG00000001942	233.705	-0.00208229	0.160356	-0.0129855	0.989639	0.995906
ENSMUSG00000001943	10.7206	0.300621	0.539942	0.556765	0.577688	0.835716
ENSMUSG00000001946	144.287	0.0582201	0.255575	0.2278	0.819802	0.933735
ENSMUSG00000001948	62.2834	0.226965	0.295177	0.76891	0.441947	0.79102
ENSMUSG00000001962	358.989	0.106778	0.123394	0.865338	0.386853	0.783997
ENSMUSG00000001964	561.033	0.118628	0.116085	1.0219	0.306826	0.782126
ENSMUSG00000001983	125.669	-0.130871	0.18966	-0.690032	0.490174	0.802613
ENSMUSG00000001985	761.612	-0.250183	0.193228	-1.29476	0.195404	0.782126
ENSMUSG00000001986	1306.99	-0.307595	0.294064	-1.04601	0.295554	0.782126
ENSMUSG00000001988	189.043	0.151404	0.216454	0.699473	0.484257	0.801494
ENSMUSG00000001995	1074.14	-0.106758	0.135703	-0.786704	0.431455	0.789192
ENSMUSG00000001998	67.4932	-0.3917	0.322653	-1.214	0.224749	0.782126
ENSMUSG00000001999	182.103	0.210833	0.127035	1.65965	0.0969855	0.782126
ENSMUSG00000002006	1912.93	0.14487	0.140799	1.02892	0.303519	0.782126
ENSMUSG00000002007	38.9288	0.479653	0.327422	1.46494	0.142938	0.782126
ENSMUSG00000002010	2338.23	0.113196	0.125359	0.902972	0.366541	0.782126
ENSMUSG00000002012	1212.22	0.247463	0.174233	1.4203	0.15552	0.782126
ENSMUSG00000002014	601.353	0.321056	0.16859	1.90436	0.0568634	0.782126
ENSMUSG00000002015	787.557	0.161817	0.140085	1.15514	0.248035	0.782126
ENSMUSG00000002017	322.22	-0.146316	0.149339	-0.979754	0.327208	0.782126
ENSMUSG00000002028	1834.11	-0.244886	0.173151	-1.41429	0.157275	0.782126
ENSMUSG00000002031	623.726	0.0827983	0.0771863	1.07271	0.283402	0.782126
ENSMUSG00000002032	712.335	0.185765	0.121313	1.53129	0.125698	0.782126
ENSMUSG00000002043	117.175	0.367049	0.279575	1.31288	0.189223	0.782126
ENSMUSG00000002052	4434.94	0.0109617	0.132252	0.082885	0.933943	0.975311
ENSMUSG00000002055	83.2344	-0.0687465	0.216855	-0.317016	0.751232	0.907198
ENSMUSG00000002058	487.278	0.223793	0.198037	1.13006	0.258452	0.782126
ENSMUSG00000002059	205.494	0.34074	0.17979	1.89521	0.0580641	0.782126
ENSMUSG00000002064	631.154	0.145584	0.148648	0.979387	0.327389	0.782126
ENSMUSG00000002068	208.669	0.115928	0.134566	0.861496	0.388965	0.784261
ENSMUSG00000002083	124.271	0.425395	0.220507	1.92917	0.0537095	0.782126
ENSMUSG00000002102	2864.03	0.121012	0.177262	0.682671	0.494815	0.803992
ENSMUSG00000002103	1118.18	-0.105696	0.109312	-0.966917	0.333585	0.782126
ENSMUSG00000002105	408.639	0.25796	0.146389	1.76215	0.0780442	0.782126
ENSMUSG00000002107	3538.65	-0.184067	0.16043	-1.14734	0.251242	0.782126
ENSMUSG00000002108	65.2743	0.00533537	0.219814	0.0242721	0.980636	0.993013
ENSMUSG00000002109	133.884	0.102891	0.211044	0.487531	0.625882	0.856859
ENSMUSG00000002111	99.1027	0.999895	0.220235	4.54013	5.62199e-06	0.00079767
ENSMUSG00000002129	1395.54	0.0357573	0.118643	0.301387	0.76312	0.91233
ENSMUSG00000002147	178.75	0.195105	0.192459	1.01375	0.310703	0.782126
ENSMUSG00000002190	134.117	-0.0793066	0.136787	-0.57978	0.562063	0.828531
ENSMUSG00000002205	397.106	0.194465	0.132187	1.47113	0.141255	0.782126
ENSMUSG00000002210	485.484	0.170357	0.144509	1.17886	0.238453	0.782126
ENSMUSG00000002221	734.881	-0.058725	0.0867421	-0.677007	0.498402	0.803992
ENSMUSG00000002222	972.737	-0.294789	0.259308	-1.13683	0.255609	0.782126
ENSMUSG00000002227	152.421	0.0615093	0.215691	0.285173	0.775512	0.9181
ENSMUSG00000002233	233.275	0.526605	0.242227	2.17401	0.0297042	0.729566
ENSMUSG00000002249	49.2812	0.29459	0.253573	1.16176	0.245333	0.782126
ENSMUSG00000002250	384.284	0.217036	0.177425	1.22325	0.221234	0.782126
ENSMUSG00000002257	38.124	0.475469	0.275263	1.72733	0.084109	0.782126
ENSMUSG00000002265	2373.32	-0.362818	0.273539	-1.32639	0.184712	0.782126
ENSMUSG00000002266	43.7567	-0.109995	0.330126	-0.333192	0.738989	0.902982
ENSMUSG00000002274	680.846	0.38982	0.241025	1.61735	0.105804	0.782126
ENSMUSG00000002279	280.218	0.18446	0.183079	1.00754	0.313674	0.782126
ENSMUSG00000002280	417.629	0.081042	0.132124	0.613379	0.539626	0.817247
ENSMUSG00000002289	53.6211	-0.299336	0.325513	-0.919583	0.357791	0.782126
ENSMUSG00000002297	13.8872	-0.0620886	0.358755	-0.173067	0.862599	0.948047
ENSMUSG00000002307	351.065	0.238776	0.145597	1.63998	0.10101	0.782126
ENSMUSG00000002308	134.595	0.100288	0.189336	0.529684	0.596331	0.843688
ENSMUSG00000002319	1193.07	0.142228	0.133201	1.06777	0.285626	0.782126
ENSMUSG00000002320	379.722	0.0744092	0.0835376	0.890727	0.373076	0.782126
ENSMUSG00000002324	43.0295	0.296559	0.271704	1.09148	0.275063	0.782126
ENSMUSG00000002325	183.092	0.474299	0.163501	2.90089	0.00372101	0.202502
ENSMUSG00000002326	270.236	-0.0114867	0.116812	-0.0983345	0.921667	0.971243
ENSMUSG00000002329	696.134	0.154792	0.123027	1.25819	0.208323	0.782126
ENSMUSG00000002332	962.239	0.341756	0.133941	2.55155	0.0107246	0.431454
ENSMUSG00000002341	2924.31	-0.0629113	0.100194	-0.627895	0.530072	0.813464
ENSMUSG00000002342	406.803	0.227133	0.163801	1.38664	0.165552	0.782126
ENSMUSG00000002343	371.601	0.301611	0.15038	2.00565	0.0448932	0.782126
ENSMUSG00000002345	380.655	0.208887	0.175573	1.18975	0.234146	0.782126
ENSMUSG00000002346	500.28	-0.0733427	0.133181	-0.550698	0.581841	0.837271
ENSMUSG00000002365	243.006	-0.107066	0.118855	-0.900812	0.367688	0.782126
ENSMUSG00000002372	1270.77	0.178866	0.152836	1.17031	0.241875	0.782126
ENSMUSG00000002379	1372.25	0.255969	0.261423	0.979138	0.327512	0.782126
ENSMUSG00000002393	363.841	0.333906	0.204341	1.63406	0.102245	0.782126
ENSMUSG00000002395	912.967	0.246022	0.220789	1.11428	0.265157	0.782126
ENSMUSG00000002396	244.504	-0.0550168	0.162611	-0.338335	0.735111	0.901431
ENSMUSG00000002409	413.865	0.14822	0.154667	0.958318	0.337903	0.782126
ENSMUSG00000002413	1172.89	-0.33364	0.291624	-1.14408	0.252592	0.782126
ENSMUSG00000002416	734.229	-0.0178039	0.154722	-0.115071	0.908389	0.966176
ENSMUSG00000002428	185.025	-0.332096	0.355666	-0.933731	0.350443	0.782126
ENSMUSG00000002455	1170.93	0.086541	0.102898	0.841036	0.400328	0.784803
ENSMUSG00000002458	372.421	0.120389	0.147591	0.815691	0.414677	0.787625
ENSMUSG00000002459	179.663	-0.302371	0.208575	-1.4497	0.147143	0.782126
ENSMUSG00000002475	584.719	-0.0510033	0.105107	-0.485253	0.627497	0.857768
ENSMUSG00000002477	561.526	0.0338185	0.145447	0.232514	0.816139	0.932102
ENSMUSG00000002486	175.756	0.0878821	0.115066	0.763756	0.445013	0.791167
ENSMUSG00000002489	1436.34	-0.13251	0.155314	-0.85317	0.393565	0.784555
ENSMUSG00000002496	2344.03	0.0117204	0.119482	0.0980929	0.921859	0.971243
ENSMUSG00000002504	560.29	0.0628565	0.180221	0.348775	0.727258	0.899529
ENSMUSG00000002524	2472.33	0.263263	0.180605	1.45767	0.144931	0.782126
ENSMUSG00000002546	1928.23	0.0423993	0.1247	0.340011	0.733849	0.900717
ENSMUSG00000002550	602.663	0.042238	0.127802	0.330494	0.741026	0.903804
ENSMUSG00000002578	212.365	-0.118522	0.140169	-0.845567	0.397794	0.784555
ENSMUSG00000002580	729.431	0.230763	0.183429	1.25805	0.208373	0.782126
ENSMUSG00000002602	749.931	0.334154	0.132274	2.52622	0.0115297	0.455766
ENSMUSG00000002603	149.225	1.03087	0.208336	4.94813	7.49308e-07	0.00012534
ENSMUSG00000002608	1071.06	0.0337488	0.150141	0.22478	0.82215	0.935002
ENSMUSG00000002617	70.4568	-0.267224	0.694732	-0.384643	0.700502	0.888654
ENSMUSG00000002625	939.235	0.115007	0.171747	0.669632	0.503093	0.804202
ENSMUSG00000002633	14.0235	-0.56946	0.366731	-1.5528	0.120471	0.782126
ENSMUSG00000002635	165.877	0.259784	0.180322	1.44067	0.149679	0.782126
ENSMUSG00000002658	1558	0.0953238	0.163751	0.582128	0.560481	0.827784
ENSMUSG00000002660	884.094	0.303771	0.231032	1.31484	0.188563	0.782126
ENSMUSG00000002661	156.825	0.273338	0.231803	1.17918	0.238326	0.782126
ENSMUSG00000002668	29.3377	0.660305	0.293633	2.24874	0.0245288	0.682639
ENSMUSG00000002679	158.734	-0.169622	0.14831	-1.1437	0.252749	0.782126
ENSMUSG00000002688	105.859	-0.0369405	0.177538	-0.208071	0.835173	0.939931
ENSMUSG00000002699	66.1462	0.457241	0.178144	2.56669	0.0102674	0.418357
ENSMUSG00000002718	428.606	-0.382847	0.300101	-1.27572	0.202053	0.782126
ENSMUSG00000002728	477.669	-0.41957	0.268684	-1.56158	0.118388	0.782126
ENSMUSG00000002731	163.211	-0.00222644	0.104806	-0.0212434	0.983051	0.993808
ENSMUSG00000002732	34.1398	-0.240449	0.311691	-0.771434	0.44045	0.790652
ENSMUSG00000002733	556.006	-0.0838366	0.0826967	-1.01378	0.310686	0.782126
ENSMUSG00000002741	1430.42	0.107735	0.105824	1.01805	0.308652	0.782126
ENSMUSG00000002748	1796.43	-0.210632	0.0884739	-2.38072	0.0172788	0.579276
ENSMUSG00000002763	992.898	0.198972	0.196764	1.01122	0.311911	0.782126
ENSMUSG00000002767	495.336	0.286551	0.231365	1.23852	0.215522	0.782126
ENSMUSG00000002768	1249.69	0.162822	0.202906	0.802448	0.422294	0.788491
ENSMUSG00000002769	10.4905	-0.0700938	0.564029	-0.124273	0.901099	0.96286
ENSMUSG00000002771	229.601	0.123155	0.16801	0.733024	0.463544	0.796887
ENSMUSG00000002778	1070.45	0.11505	0.107634	1.0689	0.285115	0.782126
ENSMUSG00000002781	313.705	0.148283	0.156719	0.946168	0.344063	0.782126
ENSMUSG00000002797	228.844	0.0293513	0.152874	0.191996	0.847745	0.943714
ENSMUSG00000002799	463.711	0.241533	0.160168	1.50799	0.131556	0.782126
ENSMUSG00000002803	856.163	0.126654	0.139546	0.907611	0.364084	0.782126
ENSMUSG00000002804	103.584	0.215979	0.247657	0.872089	0.38316	0.783379
ENSMUSG00000002808	1519.26	0.0333293	0.0799319	0.416972	0.676699	0.878975
ENSMUSG00000002812	933.68	0.0692161	0.116752	0.592845	0.553285	0.823777
ENSMUSG00000002814	88.5278	-0.0373912	0.145015	-0.257843	0.796528	0.926077
ENSMUSG00000002820	322.416	0.252814	0.172023	1.46965	0.141655	0.782126
ENSMUSG00000002825	155.787	0.219726	0.178688	1.22966	0.218823	0.782126
ENSMUSG00000002831	117.551	0.313558	0.405997	0.772316	0.439927	0.790652
ENSMUSG00000002833	1500.47	0.13786	0.154488	0.892364	0.372198	0.782126
ENSMUSG00000002835	101.167	0.19051	0.16234	1.17353	0.240585	0.782126
ENSMUSG00000002844	1245.25	0.148748	0.158165	0.940464	0.34698	0.782126
ENSMUSG00000002845	100.43	-0.0479954	0.163911	-0.292814	0.769665	0.915792
ENSMUSG00000002846	273.066	0.00978926	0.120292	0.0813793	0.93514	0.975406
ENSMUSG00000002847	14.6174	0.350759	0.324643	1.08045	0.279944	0.782126
ENSMUSG00000002870	97.962	0.0494519	0.182533	0.27092	0.786452	0.92298
ENSMUSG00000002871	345.767	0.225856	0.156777	1.44062	0.149691	0.782126
ENSMUSG00000002881	241.186	-0.313336	0.264286	-1.18559	0.235782	0.782126
ENSMUSG00000002885	135.932	-0.00692291	0.164662	-0.0420432	0.966464	0.986706
ENSMUSG00000002897	193.631	0.118824	0.136563	0.870106	0.384243	0.783524
ENSMUSG00000002900	546.173	-0.0460534	0.0975337	-0.47218	0.636799	0.8626
ENSMUSG00000002908	157.275	0.0433652	0.156237	0.27756	0.78135	0.920505
ENSMUSG00000002910	122.116	0.105338	0.36344	0.289836	0.771942	0.917153
ENSMUSG00000002948	1597.81	0.0984851	0.121146	0.812943	0.416251	0.788491
ENSMUSG00000002949	600.57	0.0708554	0.107081	0.661698	0.508165	0.806154
ENSMUSG00000002957	4186.8	0.0244408	0.0849379	0.287749	0.773539	0.917482
ENSMUSG00000002963	320.299	0.189915	0.162554	1.16832	0.242679	0.782126
ENSMUSG00000002968	1413.28	0.161773	0.146345	1.10542	0.268978	0.782126
ENSMUSG00000002980	311.421	0.0996911	0.326247	0.305569	0.759933	0.910922
ENSMUSG00000002981	2878.03	0.140686	0.152625	0.921771	0.356648	0.782126
ENSMUSG00000002983	120.286	0.160638	0.229458	0.700079	0.483878	0.801467
ENSMUSG00000002984	1115.8	0.268309	0.213595	1.25616	0.209058	0.782126
ENSMUSG00000002985	39842	0.452344	0.208662	2.16783	0.0301715	0.737622
ENSMUSG00000002996	258.738	-0.0789752	0.18837	-0.419256	0.675029	0.87803
ENSMUSG00000002997	247.625	-0.26229	0.212531	-1.23413	0.217155	0.782126
ENSMUSG00000003031	455.836	-0.18146	0.133084	-1.3635	0.172726	0.782126
ENSMUSG00000003032	60.7638	-0.248055	0.290487	-0.853928	0.393145	0.784555
ENSMUSG00000003033	1178.6	0.102109	0.116712	0.874879	0.38164	0.783379
ENSMUSG00000003037	762.558	0.0294196	0.102923	0.28584	0.775001	0.917769
ENSMUSG00000003038	874.121	-0.105708	0.136112	-0.776627	0.437379	0.789843
ENSMUSG00000003039	1283.73	0.036515	0.106215	0.343784	0.731009	0.899935
ENSMUSG00000003062	295.77	0.00327	0.118846	0.0275145	0.978049	0.991843
ENSMUSG00000003068	1239	0.200951	0.171911	1.16893	0.242433	0.782126
ENSMUSG00000003070	149.323	0.139228	0.155466	0.895549	0.370494	0.782126
ENSMUSG00000003072	4125.28	0.252084	0.23042	1.09402	0.273947	0.782126
ENSMUSG00000003099	2000.38	0.16986	0.153846	1.10409	0.269554	0.782126
ENSMUSG00000003119	310.33	-0.24992	0.170831	-1.46296	0.143479	0.782126
ENSMUSG00000003123	164.142	0.0642835	0.165354	0.388762	0.697452	0.887764
ENSMUSG00000003131	1821.69	-0.198007	0.150277	-1.31761	0.187633	0.782126
ENSMUSG00000003134	189.221	0.210564	0.11553	1.82259	0.0683652	0.782126
ENSMUSG00000003135	463.385	-0.0919422	0.0784541	-1.17192	0.241228	0.782126
ENSMUSG00000003153	1527.18	-0.0700017	0.0717574	-0.975533	0.329296	0.782126
ENSMUSG00000003154	527.739	-0.0644919	0.115619	-0.557797	0.576983	0.835716
ENSMUSG00000003161	609.793	0.00887062	0.0952434	0.0931363	0.925795	0.972553
ENSMUSG00000003166	1774.46	0.123492	0.108329	1.13996	0.254301	0.782126
ENSMUSG00000003184	320.726	0.0349384	0.17579	0.19875	0.842458	0.94265
ENSMUSG00000003190	30.9778	0.310704	0.257889	1.2048	0.228282	0.782126
ENSMUSG00000003198	25.6555	-0.230757	0.594777	-0.387972	0.698037	0.887764
ENSMUSG00000003199	1115.01	0.287313	0.186557	1.54008	0.12354	0.782126
ENSMUSG00000003200	563.966	0.169273	0.147003	1.15149	0.249531	0.782126
ENSMUSG00000003206	17.9936	0.2834	0.322051	0.879985	0.378867	0.783117
ENSMUSG00000003208	132.402	0.200588	0.177422	1.13057	0.258236	0.782126
ENSMUSG00000003226	731.133	-0.465208	0.584485	-0.795928	0.426074	0.788491
ENSMUSG00000003228	103.623	-0.143051	0.200279	-0.71426	0.475067	0.799676
ENSMUSG00000003233	720.168	-0.0392525	0.117604	-0.333767	0.738555	0.902767
ENSMUSG00000003234	935.725	0.0806447	0.0922511	0.874187	0.382017	0.783379
ENSMUSG00000003235	902.224	0.078149	0.127158	0.614582	0.538831	0.817247
ENSMUSG00000003269	1270.75	0.117431	0.175966	0.667353	0.504547	0.804962
ENSMUSG00000003271	149.987	0.150984	0.208016	0.725832	0.467942	0.798073
ENSMUSG00000003273	2489.48	0.19493	0.172468	1.13024	0.258375	0.782126
ENSMUSG00000003279	6119.11	-0.221505	0.150267	-1.47407	0.140462	0.782126
ENSMUSG00000003282	20.9728	-0.54863	0.455062	-1.20561	0.227966	0.782126
ENSMUSG00000003283	52.3314	0.818478	0.22524	3.6338	0.000279275	0.0250732
ENSMUSG00000003299	769.649	0.222332	0.207589	1.07102	0.284162	0.782126
ENSMUSG00000003308	1312.63	0.16737	0.158669	1.05483	0.291502	0.782126
ENSMUSG00000003316	2499.06	-0.135541	0.17625	-0.76903	0.441876	0.79102
ENSMUSG00000003344	1497.18	0.122866	0.17203	0.714211	0.475097	0.799676
ENSMUSG00000003345	2793.05	0.128701	0.187659	0.685823	0.492825	0.803799
ENSMUSG00000003346	1712.69	0.281433	0.231537	1.2155	0.224175	0.782126
ENSMUSG00000003348	181.903	0.446493	0.135473	3.2958	0.000981412	0.0708891
ENSMUSG00000003352	3936.51	0.112116	0.180324	0.621747	0.534108	0.815323
ENSMUSG00000003354	105.549	0.154032	0.173766	0.886433	0.375384	0.782126
ENSMUSG00000003355	10.3926	-0.241845	0.430375	-0.561941	0.574156	0.83428
ENSMUSG00000003360	1062.13	0.0279919	0.0872405	0.320859	0.748318	0.906158
ENSMUSG00000003363	10262.6	0.136349	0.169072	0.806454	0.419981	0.788491
ENSMUSG00000003378	3461.14	0.0670821	0.149658	0.448237	0.653982	0.868899
ENSMUSG00000003379	11.8564	-0.111336	0.643641	-0.172978	0.862668	0.948047
ENSMUSG00000003380	1397.42	0.286752	0.233585	1.22761	0.219592	0.782126
ENSMUSG00000003382	295.977	0.0436104	0.120017	0.363369	0.716329	0.895609
ENSMUSG00000003402	1291.31	0.173077	0.173492	0.997604	0.318472	0.782126
ENSMUSG00000003410	4379.12	0.0110435	0.134723	0.0819719	0.934669	0.975311
ENSMUSG00000003411	1299.94	0.0605387	0.159643	0.379213	0.70453	0.889797
ENSMUSG00000003418	43.4487	0.440624	0.379249	1.16183	0.245303	0.782126
ENSMUSG00000003420	291.969	-0.0523793	0.247623	-0.211529	0.832475	0.939149
ENSMUSG00000003421	982.919	0.138202	0.18285	0.755826	0.449754	0.791167
ENSMUSG00000003423	359.669	0.150118	0.185578	0.808924	0.418559	0.788491
ENSMUSG00000003429	2702.78	0.330791	0.208793	1.5843	0.113125	0.782126
ENSMUSG00000003435	2855.43	0.102617	0.130331	0.787358	0.431072	0.789192
ENSMUSG00000003436	24.2813	0.233094	0.282443	0.825277	0.409214	0.787615
ENSMUSG00000003437	1293.8	0.0995594	0.107865	0.922999	0.356008	0.782126
ENSMUSG00000003438	387.675	0.309203	0.178783	1.72948	0.0837225	0.782126
ENSMUSG00000003444	324.835	0.185336	0.205488	0.901931	0.367094	0.782126
ENSMUSG00000003452	187.846	-0.300224	0.392205	-0.765477	0.443988	0.791064
ENSMUSG00000003458	1003.46	0.185593	0.11264	1.64767	0.099421	0.782126
ENSMUSG00000003464	1077.8	0.00107385	0.0656406	0.0163596	0.986948	0.994827
ENSMUSG00000003469	12245	0.0731809	0.154851	0.472588	0.636507	0.8626
ENSMUSG00000003476	74.3651	0.230795	0.443187	0.520762	0.602533	0.846283
ENSMUSG00000003477	29.765	0.0358566	0.627171	0.0571721	0.954408	0.983752
ENSMUSG00000003500	684.333	0.00649925	0.173753	0.037405	0.970162	0.988011
ENSMUSG00000003518	2121.23	-0.127172	0.0629634	-2.01978	0.0434063	0.782126
ENSMUSG00000003526	221.837	0.151211	0.191279	0.790527	0.42922	0.788491
ENSMUSG00000003527	459.552	0.108548	0.120374	0.901755	0.367187	0.782126
ENSMUSG00000003528	598.559	0.265011	0.149688	1.77042	0.076657	0.782126
ENSMUSG00000003531	393.331	0.267765	0.236971	1.12994	0.2585	0.782126
ENSMUSG00000003534	1374.76	0.472568	0.173381	2.72561	0.00641837	0.307212
ENSMUSG00000003541	75.4155	-0.178176	0.259283	-0.687188	0.491965	0.803557
ENSMUSG00000003545	160.193	-0.148133	0.212485	-0.697143	0.485714	0.801612
ENSMUSG00000003546	322.131	0.238137	0.171839	1.38581	0.165805	0.782126
ENSMUSG00000003549	321.021	0.138231	0.179274	0.77106	0.440671	0.790652
ENSMUSG00000003559	155.91	0.11276	0.124956	0.902402	0.366843	0.782126
ENSMUSG00000003573	885.517	0.281977	0.182716	1.54325	0.12277	0.782126
ENSMUSG00000003575	4461.62	-0.0387302	0.131709	-0.294059	0.768713	0.915371
ENSMUSG00000003581	308.761	0.213469	0.15157	1.40839	0.159015	0.782126
ENSMUSG00000003585	1361.35	0.151112	0.136922	1.10363	0.269752	0.782126
ENSMUSG00000003604	103.466	0.0288845	0.143489	0.201301	0.840463	0.941743
ENSMUSG00000003617	196.772	-0.327567	0.396196	-0.826779	0.408362	0.787615
ENSMUSG00000003623	225.428	-0.239208	0.328569	-0.72803	0.466595	0.797017
ENSMUSG00000003644	294.814	0.277578	0.167934	1.6529	0.0983516	0.782126
ENSMUSG00000003657	826.56	0.27243	0.226905	1.20064	0.229892	0.782126
ENSMUSG00000003660	2056.87	-0.129345	0.0975719	-1.32563	0.184961	0.782126
ENSMUSG00000003662	691.187	0.022601	0.0776567	0.291037	0.771023	0.916542
ENSMUSG00000003680	238.241	0.186202	0.154043	1.20877	0.226753	0.782126
ENSMUSG00000003721	406.653	-0.263501	0.201202	-1.30963	0.19032	0.782126
ENSMUSG00000003731	1461.09	-0.0984578	0.0908889	-1.08328	0.278686	0.782126
ENSMUSG00000003746	403.574	-0.0803078	0.284287	-0.282489	0.777569	0.919133
ENSMUSG00000003752	122.981	0.14861	0.132463	1.1219	0.261906	0.782126
ENSMUSG00000003762	421.491	0.208688	0.16398	1.27265	0.203143	0.782126
ENSMUSG00000003778	668.689	-0.081186	0.0949743	-0.854821	0.39265	0.784555
ENSMUSG00000003808	459.679	0.135	0.139718	0.966227	0.333931	0.782126
ENSMUSG00000003809	355.046	-0.0345745	0.0990207	-0.349164	0.726966	0.899516
ENSMUSG00000003810	1877.71	-0.0269278	0.139242	-0.193389	0.846654	0.943285
ENSMUSG00000003812	106.373	0.60122	0.230682	2.60627	0.00915348	0.389968
ENSMUSG00000003813	984.226	0.151418	0.175129	0.864608	0.387254	0.784256
ENSMUSG00000003814	8935.69	-0.104959	0.13167	-0.797133	0.425374	0.788491
ENSMUSG00000003824	53.6866	-0.356881	0.187074	-1.9077	0.0564295	0.782126
ENSMUSG00000003847	720.763	-0.344226	0.398193	-0.864469	0.38733	0.784256
ENSMUSG00000003848	403.184	0.18327	0.117379	1.56136	0.11844	0.782126
ENSMUSG00000003849	79.9622	0.078317	0.306635	0.255408	0.798408	0.927072
ENSMUSG00000003863	2702.45	0.123751	0.159636	0.77521	0.438215	0.79007
ENSMUSG00000003865	372.001	0.125969	0.121635	1.03563	0.300377	0.782126
ENSMUSG00000003868	439.124	0.243559	0.180001	1.3531	0.176024	0.782126
ENSMUSG00000003872	527.031	0.23571	0.217593	1.08326	0.278692	0.782126
ENSMUSG00000003873	627.897	0.313584	0.204282	1.53505	0.124771	0.782126
ENSMUSG00000003923	333.805	-0.0849774	0.180197	-0.471581	0.637226	0.8626
ENSMUSG00000003929	165.413	-0.313026	0.444857	-0.703654	0.481648	0.801038
ENSMUSG00000003934	2649.19	0.123555	0.0967865	1.27657	0.201752	0.782126
ENSMUSG00000003948	2955.1	-0.310698	0.376425	-0.825392	0.409149	0.787615
ENSMUSG00000003949	1680.42	-0.54216	0.168349	-3.22046	0.00127985	0.0880439
ENSMUSG00000003955	407.909	0.0735045	0.1743	0.421711	0.673236	0.876845
ENSMUSG00000003970	5127.47	0.312348	0.245799	1.27075	0.203819	0.782126
ENSMUSG00000003974	397.055	-0.439577	0.203213	-2.16314	0.0305307	0.744115
ENSMUSG00000003992	932.079	-0.28236	0.112421	-2.51164	0.0120173	0.464889
ENSMUSG00000004018	45.9672	-0.289441	0.323904	-0.8936	0.371536	0.782126
ENSMUSG00000004031	1244.83	-0.0246645	0.125849	-0.195985	0.844622	0.943093
ENSMUSG00000004032	2248.17	-0.0975626	0.114423	-0.852647	0.393855	0.784555
ENSMUSG00000004035	517.332	0.200086	0.161493	1.23898	0.215355	0.782126
ENSMUSG00000004040	817.785	0.329313	0.125474	2.62456	0.00867608	0.379287
ENSMUSG00000004043	32.224	0.420409	0.26341	1.59602	0.110484	0.782126
ENSMUSG00000004044	379.493	-0.0558107	0.242318	-0.23032	0.817843	0.933042
ENSMUSG00000004054	494.819	0.339351	0.195392	1.73678	0.0824268	0.782126
ENSMUSG00000004056	1464.1	-0.0774015	0.129388	-0.598212	0.549699	0.822529
ENSMUSG00000004069	932.262	-0.0135666	0.0856668	-0.158364	0.87417	0.95172
ENSMUSG00000004070	1438.81	0.12356	0.139603	0.885086	0.37611	0.782126
ENSMUSG00000004071	4494.64	0.0716542	0.0894895	0.800699	0.423306	0.788491
ENSMUSG00000004085	102.094	-0.0840511	0.169436	-0.496064	0.619849	0.854234
ENSMUSG00000004096	1086.53	0.0319945	0.127716	0.250512	0.802191	0.928746
ENSMUSG00000004098	33.5359	0.696975	0.312163	2.23273	0.0255671	0.697966
ENSMUSG00000004099	772.28	-0.0710022	0.124932	-0.568327	0.569813	0.832481
ENSMUSG00000004100	324.833	0.210754	0.199712	1.05529	0.291291	0.782126
ENSMUSG00000004105	148.59	-0.225292	0.554719	-0.406136	0.684643	0.882043
ENSMUSG00000004110	3340.98	-0.434536	0.270491	-1.60647	0.10817	0.782126
ENSMUSG00000004113	1230.62	-0.172182	0.134705	-1.27822	0.201172	0.782126
ENSMUSG00000004127	59.8341	-0.341509	0.209697	-1.62858	0.103401	0.782126
ENSMUSG00000004151	957.439	-0.356562	0.252332	-1.41307	0.157636	0.782126
ENSMUSG00000004187	8770.15	0.0561718	0.145409	0.386302	0.699273	0.888211
ENSMUSG00000004207	25034.5	0.156575	0.103058	1.51929	0.12869	0.782126
ENSMUSG00000004221	369.738	-0.24267	0.198501	-1.22251	0.221514	0.782126
ENSMUSG00000004231	11.6489	-0.0805921	0.40669	-0.198166	0.842915	0.942895
ENSMUSG00000004233	73.4578	-0.229705	0.189499	-1.21217	0.225447	0.782126
ENSMUSG00000004263	2770.95	0.151238	0.197054	0.767495	0.442787	0.791064
ENSMUSG00000004264	1152.25	0.234158	0.174392	1.34272	0.179364	0.782126
ENSMUSG00000004266	142.884	1.20176	0.165833	7.24679	4.2676e-13	1.93761e-10
ENSMUSG00000004267	16020.8	0.155406	0.14401	1.07913	0.280528	0.782126
ENSMUSG00000004268	423.192	0.204411	0.122621	1.66702	0.0955104	0.782126
ENSMUSG00000004270	260.617	0.172183	0.122538	1.40514	0.159979	0.782126
ENSMUSG00000004285	1644.15	0.261117	0.223961	1.1659	0.243653	0.782126
ENSMUSG00000004317	87.2427	-0.203937	0.263745	-0.773235	0.439383	0.79063
ENSMUSG00000004319	1339.25	-0.33235	0.27772	-1.19671	0.23142	0.782126
ENSMUSG00000004328	61.2648	-0.259447	0.388574	-0.667689	0.504332	0.804962
ENSMUSG00000004347	89.1878	-0.398574	0.284505	-1.40094	0.161232	0.782126
ENSMUSG00000004356	244.067	-0.0650617	0.14832	-0.438657	0.66091	0.87111
ENSMUSG00000004359	13.2936	-0.70149	0.490562	-1.42997	0.152725	0.782126
ENSMUSG00000004360	668.625	-0.337359	0.308648	-1.09302	0.274384	0.782126
ENSMUSG00000004364	881.701	-0.424671	0.372394	-1.14038	0.254127	0.782126
ENSMUSG00000004366	5324.72	0.00754866	0.187134	0.0403383	0.967823	0.987333
ENSMUSG00000004383	1937.37	-0.0897866	0.126646	-0.708956	0.478352	0.799807
ENSMUSG00000004393	504.427	0.168463	0.151595	1.11127	0.266451	0.782126
ENSMUSG00000004394	961.409	0.0264553	0.105936	0.249728	0.802797	0.928746
ENSMUSG00000004415	42.025	-0.222682	0.251771	-0.884463	0.376446	0.782126
ENSMUSG00000004446	159.34	0.055215	0.130278	0.423823	0.671695	0.876406
ENSMUSG00000004451	271.65	0.0883444	0.136487	0.647274	0.517455	0.809237
ENSMUSG00000004455	1572.1	-0.0105233	0.109414	-0.0961785	0.923379	0.97162
ENSMUSG00000004460	764.796	-0.112023	0.10083	-1.11101	0.266565	0.782126
ENSMUSG00000004462	210.965	0.0396598	0.0894036	0.443604	0.657329	0.870033
ENSMUSG00000004473	74.8486	0.0265631	0.201598	0.131763	0.895172	0.961161
ENSMUSG00000004500	149.312	0.0314429	0.131184	0.239685	0.810575	0.930987
ENSMUSG00000004508	390.723	0.0722398	0.114131	0.632958	0.526761	0.813248
ENSMUSG00000004530	1713.93	0.111837	0.114886	0.973462	0.330324	0.782126
ENSMUSG00000004535	1505.47	-0.292581	0.214507	-1.36397	0.172578	0.782126
ENSMUSG00000004558	11901	-0.0413389	0.105676	-0.391184	0.695661	0.886935
ENSMUSG00000004561	198.418	0.0293352	0.154925	0.189351	0.849817	0.944689
ENSMUSG00000004562	317.658	0.206412	0.128783	1.60279	0.108981	0.782126
ENSMUSG00000004565	659.63	0.0621326	0.117473	0.52891	0.596868	0.843996
ENSMUSG00000004567	897.502	0.0390083	0.0820147	0.475626	0.634341	0.861894
ENSMUSG00000004568	925.98	-0.128982	0.118001	-1.09306	0.274369	0.782126
ENSMUSG00000004591	156.5	-0.305117	0.369818	-0.825047	0.409345	0.787615
ENSMUSG00000004609	78.4717	0.195022	0.286815	0.679958	0.496531	0.803992
ENSMUSG00000004610	599.123	0.168888	0.266167	0.63452	0.525741	0.8127
ENSMUSG00000004626	355.674	0.140424	0.206524	0.67994	0.496542	0.803992
ENSMUSG00000004631	348.409	0.037664	0.115339	0.32655	0.744008	0.904775
ENSMUSG00000004633	327.867	-0.00267872	0.147992	-0.0181004	0.985559	0.994435
ENSMUSG00000004637	308.993	0.0604838	0.11042	0.54776	0.583857	0.837945
ENSMUSG00000004642	207.898	-0.192241	0.108254	-1.77584	0.0757592	0.782126
ENSMUSG00000004655	198.221	0.0329193	1.19088	0.0276429	0.977947	0.991803
ENSMUSG00000004661	61.8819	0.0689738	0.178227	0.387	0.698756	0.888013
ENSMUSG00000004665	139.644	-0.0391821	0.276597	-0.141658	0.88735	0.958373
ENSMUSG00000004667	1168.13	0.24066	0.206262	1.16677	0.243303	0.782126
ENSMUSG00000004677	607.697	0.143365	0.160795	0.891606	0.372604	0.782126
ENSMUSG00000004698	319.748	-0.310098	0.26658	-1.16325	0.244729	0.782126
ENSMUSG00000004707	21.5898	2.37081	0.32565	7.28022	3.33271e-13	1.60485e-10
ENSMUSG00000004730	65.1435	0.485792	0.235259	2.06493	0.0389298	0.782126
ENSMUSG00000004748	1697.12	0.0692782	0.144916	0.478058	0.632609	0.860831
ENSMUSG00000004768	333.364	-0.0349941	0.108732	-0.321838	0.747576	0.90598
ENSMUSG00000004771	565.503	-0.282573	0.27262	-1.03651	0.299966	0.782126
ENSMUSG00000004788	555.098	0.142434	0.160083	0.889748	0.373601	0.782126
ENSMUSG00000004789	1866.45	0.00653498	0.0481201	0.135806	0.891975	0.960177
ENSMUSG00000004791	91.2251	0.0972729	0.210355	0.462423	0.643778	0.864848
ENSMUSG00000004798	931.195	-0.267912	0.206522	-1.29726	0.194543	0.782126
ENSMUSG00000004815	394.528	0.000532787	0.0956669	0.00556919	0.995556	0.998006
ENSMUSG00000004837	76.739	-0.0546034	0.278066	-0.196368	0.844322	0.943093
ENSMUSG00000004843	359.358	-0.192997	0.151671	-1.27247	0.203205	0.782126
ENSMUSG00000004846	475.28	0.322024	0.16584	1.94178	0.0521641	0.782126
ENSMUSG00000004849	3363.95	0.252812	0.175706	1.43884	0.150196	0.782126
ENSMUSG00000004865	721.871	-0.0857792	0.0631747	-1.35781	0.174524	0.782126
ENSMUSG00000004880	99.3315	-0.0912706	0.189093	-0.482677	0.629325	0.859232
ENSMUSG00000004885	70.0911	-0.307491	0.622825	-0.493704	0.621515	0.85496
ENSMUSG00000004891	169.747	0.131004	0.190326	0.688313	0.491256	0.80312
ENSMUSG00000004892	3185.03	0.0564329	0.135855	0.41539	0.677856	0.879475
ENSMUSG00000004894	425.081	0.210135	0.204501	1.02755	0.30416	0.782126
ENSMUSG00000004895	926.336	0.11085	0.145663	0.761004	0.446655	0.791167
ENSMUSG00000004896	367.79	0.037428	0.140987	0.26547	0.790647	0.923768
ENSMUSG00000004897	2482.78	0.00261639	0.0873622	0.0299488	0.976108	0.990759
ENSMUSG00000004902	884.192	0.124636	0.097957	1.27235	0.203247	0.782126
ENSMUSG00000004929	899.894	0.166942	0.190825	0.874844	0.381659	0.783379
ENSMUSG00000004931	252.904	0.262874	0.180341	1.45765	0.144937	0.782126
ENSMUSG00000004933	2951.85	0.285975	0.191384	1.49425	0.135111	0.782126
ENSMUSG00000004934	351.113	0.224253	0.184636	1.21457	0.224531	0.782126
ENSMUSG00000004936	3472.2	-0.00439133	0.0767877	-0.0571879	0.954396	0.983752
ENSMUSG00000004937	3036.91	0.173805	0.168713	1.03018	0.302924	0.782126
ENSMUSG00000004945	514.24	0.199999	0.17193	1.16326	0.244724	0.782126
ENSMUSG00000004947	160.179	0.33455	0.178561	1.87358	0.0609879	0.782126
ENSMUSG00000004951	124.722	0.186874	0.439577	0.425123	0.670747	0.875613
ENSMUSG00000004952	81.1928	0.79721	0.181681	4.38796	1.14417e-05	0.00145456
ENSMUSG00000004961	3127.81	0.165862	0.195799	0.847104	0.396937	0.784555
ENSMUSG00000004980	5666.09	-0.115459	0.13238	-0.872176	0.383113	0.783379
ENSMUSG00000004994	245.149	0.21869	0.174338	1.25441	0.209694	0.782126
ENSMUSG00000004996	174.584	0.34864	0.146331	2.38254	0.0171938	0.578782
ENSMUSG00000005034	3134.92	-0.301617	0.203876	-1.47941	0.13903	0.782126
ENSMUSG00000005043	146.232	0.0739263	0.140454	0.526339	0.598653	0.845016
ENSMUSG00000005045	3110.45	-0.162382	0.158064	-1.02732	0.304272	0.782126
ENSMUSG00000005054	249.997	0.085503	0.163432	0.523172	0.600854	0.845261
ENSMUSG00000005057	103.39	0.504535	0.216268	2.33292	0.0196523	0.618783
ENSMUSG00000005069	544.511	-0.0310743	0.0900241	-0.345177	0.729961	0.899846
ENSMUSG00000005078	466.207	-0.0115939	0.106679	-0.10868	0.913456	0.967686
ENSMUSG00000005087	74.2039	0.132703	0.362201	0.366378	0.714083	0.893996
ENSMUSG00000005089	19705.8	-0.318142	0.283368	-1.12272	0.261558	0.782126
ENSMUSG00000005102	272.181	-0.109899	0.148706	-0.739033	0.459887	0.794786
ENSMUSG00000005103	2859.39	0.0887299	0.0763971	1.16143	0.245467	0.782126
ENSMUSG00000005107	32.5348	0.268347	0.209617	1.28017	0.200485	0.782126
ENSMUSG00000005124	11.9753	0.289384	0.367424	0.787602	0.43093	0.789192
ENSMUSG00000005125	2437.6	0.168047	0.127292	1.32018	0.186777	0.782126
ENSMUSG00000005142	945.822	0.699868	0.140159	4.99339	5.93275e-07	0.000101373
ENSMUSG00000005148	115.509	-0.445671	0.277112	-1.60827	0.107776	0.782126
ENSMUSG00000005150	329.911	0.25019	0.1747	1.43211	0.152111	0.782126
ENSMUSG00000005161	2744.93	0.172356	0.178645	0.964799	0.334646	0.782126
ENSMUSG00000005198	2349.43	-0.0323499	0.174426	-0.185465	0.852864	0.945791
ENSMUSG00000005204	903.594	0.0773308	0.0938555	0.823934	0.409977	0.787615
ENSMUSG00000005225	149.481	-0.21362	0.174927	-1.22119	0.222013	0.782126
ENSMUSG00000005237	64.9081	0.18159	0.172716	1.05138	0.293084	0.782126
ENSMUSG00000005251	12.9482	0.418947	0.538816	0.777532	0.436845	0.789581
ENSMUSG00000005262	979.595	0.057757	0.0770822	0.74929	0.453682	0.792423
ENSMUSG00000005267	173.754	-0.0961544	0.137538	-0.69911	0.484483	0.801612
ENSMUSG00000005268	147.224	-0.066388	0.887764	-0.0747812	0.940389	0.9778
ENSMUSG00000005299	1623.22	0.0807421	0.123401	0.654305	0.512915	0.807088
ENSMUSG00000005312	2126.25	-0.157999	0.107322	-1.47219	0.140968	0.782126
ENSMUSG00000005338	7418.64	0.0335467	0.122044	0.274874	0.783413	0.921114
ENSMUSG00000005354	2105.85	0.10642	0.157394	0.67614	0.498952	0.803992
ENSMUSG00000005357	127.085	0.118653	0.181407	0.654073	0.513064	0.807088
ENSMUSG00000005360	7178.75	-0.206354	0.199312	-1.03533	0.300514	0.782126
ENSMUSG00000005362	437.015	-0.33672	0.266835	-1.2619	0.206984	0.782126
ENSMUSG00000005370	257.413	-0.0704741	0.149727	-0.470684	0.637866	0.862609
ENSMUSG00000005371	1094.16	-0.415383	0.408452	-1.01697	0.309169	0.782126
ENSMUSG00000005373	71.4437	0.673481	0.2135	3.15448	0.00160784	0.105873
ENSMUSG00000005374	421.874	-0.00573349	0.100146	-0.0572514	0.954345	0.983752
ENSMUSG00000005378	395.911	0.119591	0.1642	0.72833	0.466412	0.797017
ENSMUSG00000005397	91.1915	-0.596142	0.31959	-1.86533	0.0621348	0.782126
ENSMUSG00000005410	88.4494	0.0983539	0.181693	0.54132	0.588287	0.839937
ENSMUSG00000005413	129.498	0.452112	0.189646	2.38398	0.0171267	0.578612
ENSMUSG00000005417	4705.05	-0.0520577	0.0853975	-0.609593	0.542131	0.818606
ENSMUSG00000005442	3096.67	0.109675	0.161749	0.678053	0.497738	0.803992
ENSMUSG00000005447	143.337	0.327889	0.247724	1.32361	0.185634	0.782126
ENSMUSG00000005465	16.7006	0.313032	0.322718	0.969987	0.332053	0.782126
ENSMUSG00000005469	3675.09	0.145834	0.149951	0.972546	0.330779	0.782126
ENSMUSG00000005481	141.852	0.0799227	0.155808	0.512957	0.607982	0.848914
ENSMUSG00000005483	732.4	-0.101231	0.11529	-0.878054	0.379914	0.783379
ENSMUSG00000005501	158.043	-0.167689	0.260849	-0.642858	0.520316	0.810903
ENSMUSG00000005505	200.533	0.0332278	0.108947	0.30499	0.760373	0.91105
ENSMUSG00000005506	1018.86	-0.120936	0.152378	-0.793656	0.427395	0.788491
ENSMUSG00000005510	678.474	0.0856549	0.122329	0.700204	0.4838	0.801454
ENSMUSG00000005514	1683.53	0.168065	0.18436	0.911614	0.361972	0.782126
ENSMUSG00000005533	626.671	-0.172553	0.141676	-1.21794	0.223247	0.782126
ENSMUSG00000005534	430.668	-0.357071	0.24454	-1.46017	0.144243	0.782126
ENSMUSG00000005553	13.318	0.233127	0.356364	0.654183	0.512994	0.807088
ENSMUSG00000005566	2112.52	0.189597	0.137851	1.37537	0.169016	0.782126
ENSMUSG00000005575	2653.1	0.22576	0.196855	1.14683	0.25145	0.782126
ENSMUSG00000005580	725.847	-0.234517	0.267426	-0.876941	0.380519	0.783379
ENSMUSG00000005583	1015.52	-0.652815	0.393361	-1.65958	0.0969984	0.782126
ENSMUSG00000005609	978.934	-0.0404623	0.0824582	-0.490701	0.623638	0.855665
ENSMUSG00000005610	5610.43	-0.191649	0.202029	-0.948624	0.342812	0.782126
ENSMUSG00000005611	33.3098	-0.7859	0.335284	-2.34398	0.0190789	0.612492
ENSMUSG00000005615	374.813	-0.144634	0.129673	-1.11537	0.26469	0.782126
ENSMUSG00000005621	482.434	0.132057	0.114437	1.15397	0.248512	0.782126
ENSMUSG00000005625	1671.78	0.194407	0.188922	1.02904	0.303463	0.782126
ENSMUSG00000005656	271.398	-0.213133	0.227379	-0.937347	0.34858	0.782126
ENSMUSG00000005667	103.875	0.263531	0.150099	1.75571	0.0791383	0.782126
ENSMUSG00000005672	1248.1	-0.115005	0.114422	-1.0051	0.314849	0.782126
ENSMUSG00000005674	940.508	0.0950879	0.161642	0.588264	0.556355	0.825818
ENSMUSG00000005681	12.5648	-0.591058	0.402314	-1.46914	0.141794	0.782126
ENSMUSG00000005682	220.109	-0.0275072	0.163306	-0.16844	0.866237	0.949176
ENSMUSG00000005683	4353.65	-0.0454093	0.0659905	-0.688119	0.491378	0.80312
ENSMUSG00000005686	293.426	-0.024865	0.141546	-0.175668	0.860555	0.947552
ENSMUSG00000005687	687.886	0.00613692	0.0998961	0.061433	0.951014	0.982803
ENSMUSG00000005698	845.405	-0.102726	0.0864873	-1.18776	0.234928	0.782126
ENSMUSG00000005699	300.07	0.204495	0.209069	0.978126	0.328012	0.782126
ENSMUSG00000005716	677.852	0.0963826	0.233782	0.412275	0.680138	0.879993
ENSMUSG00000005718	73.1962	0.140032	0.183566	0.762843	0.445557	0.791167
ENSMUSG00000005732	501.013	0.0491546	0.126694	0.387977	0.698033	0.887764
ENSMUSG00000005774	244.851	-0.101767	0.140035	-0.726728	0.467393	0.79783
ENSMUSG00000005779	1440.16	0.284002	0.186261	1.52475	0.127321	0.782126
ENSMUSG00000005802	125.205	-0.498572	0.4673	-1.06692	0.286008	0.782126
ENSMUSG00000005803	95.487	-0.0278819	0.220619	-0.12638	0.899431	0.962565
ENSMUSG00000005804	258.731	-0.284224	0.175183	-1.62244	0.10471	0.782126
ENSMUSG00000005813	499.972	-0.0673412	0.146584	-0.459405	0.645944	0.865863
ENSMUSG00000005823	369.868	0.20742	0.142351	1.4571	0.145089	0.782126
ENSMUSG00000005846	698.886	-0.0485749	0.0839293	-0.57876	0.562751	0.828716
ENSMUSG00000005871	2424.47	-0.23003	0.309575	-0.743052	0.45745	0.794752
ENSMUSG00000005873	4712.31	-0.0676356	0.0853669	-0.792294	0.42819	0.788491
ENSMUSG00000005881	1853.21	0.220958	0.200776	1.10052	0.271104	0.782126
ENSMUSG00000005882	773.447	-0.0218167	0.0715504	-0.304913	0.760432	0.91105
ENSMUSG00000005886	864.592	-0.302932	0.26209	-1.15583	0.247749	0.782126
ENSMUSG00000005892	16.0683	-1.75513	0.678093	-2.58832	0.0096444	0.401202
ENSMUSG00000005893	931.314	-0.385902	0.267636	-1.44189	0.149333	0.782126
ENSMUSG00000005897	107.438	-0.185379	0.199559	-0.928939	0.352921	0.782126
ENSMUSG00000005899	661.208	0.0150655	0.173926	0.0866198	0.930974	0.974258
ENSMUSG00000005907	217.713	-0.121117	0.131007	-0.924502	0.355225	0.782126
ENSMUSG00000005917	51.0551	0.413024	0.204736	2.01735	0.0436589	0.782126
ENSMUSG00000005936	781.281	-0.0614232	0.0887634	-0.691989	0.488944	0.802426
ENSMUSG00000005949	203.464	0.096409	0.102211	0.943231	0.345563	0.782126
ENSMUSG00000005950	32.3871	-0.346398	0.274705	-1.26098	0.207316	0.782126
ENSMUSG00000005951	63.8069	0.103481	0.185728	0.557162	0.577417	0.835716
ENSMUSG00000005958	264.272	0.085868	0.174037	0.493388	0.621738	0.855119
ENSMUSG00000005968	67.5144	-0.0479032	0.209928	-0.228188	0.8195	0.933525
ENSMUSG00000005973	260.898	-0.102025	0.10464	-0.975011	0.329555	0.782126
ENSMUSG00000005981	987.135	0.06406	0.101825	0.629117	0.529273	0.813464
ENSMUSG00000005982	1277.63	-0.0573601	0.0501787	-1.14312	0.25299	0.782126
ENSMUSG00000005983	68.0473	0.413747	0.246904	1.67574	0.0937897	0.782126
ENSMUSG00000005986	693.762	0.101206	0.166233	0.608822	0.542643	0.818895
ENSMUSG00000006005	1659.95	-0.132709	0.174669	-0.759772	0.447391	0.791167
ENSMUSG00000006010	491.176	-0.393447	0.402106	-0.978466	0.327844	0.782126
ENSMUSG00000006014	154.182	-0.597956	0.706849	-0.845946	0.397583	0.784555
ENSMUSG00000006019	194.214	0.327597	0.167204	1.95927	0.0500816	0.782126
ENSMUSG00000006021	277.286	0.0872525	0.152091	0.573685	0.566181	0.83051
ENSMUSG00000006024	4828.75	0.180425	0.15914	1.13375	0.256899	0.782126
ENSMUSG00000006050	789.405	0.168613	0.107147	1.57366	0.115567	0.782126
ENSMUSG00000006057	2601.77	0.151863	0.184619	0.822578	0.410748	0.787615
ENSMUSG00000006058	887.483	0.208458	0.189723	1.09875	0.271878	0.782126
ENSMUSG00000006095	1049.11	0.253458	0.218896	1.15789	0.246908	0.782126
ENSMUSG00000006127	584.619	0.00580034	0.0680859	0.0851915	0.932109	0.974715
ENSMUSG00000006134	559.835	-0.148485	0.148116	-1.00249	0.316106	0.782126
ENSMUSG00000006154	162.305	0.242073	0.334818	0.722999	0.469681	0.798671
ENSMUSG00000006169	695.147	-0.0890605	0.114425	-0.778334	0.436372	0.789524
ENSMUSG00000006179	16.523	0.324458	0.354914	0.914188	0.360618	0.782126
ENSMUSG00000006191	126.973	-0.121652	0.211661	-0.574748	0.565462	0.830394
ENSMUSG00000006205	2273.95	0.0182192	0.139718	0.1304	0.89625	0.961254
ENSMUSG00000006215	512.698	0.134133	0.169294	0.792308	0.428181	0.788491
ENSMUSG00000006218	37.615	0.40064	0.33168	1.20791	0.227081	0.782126
ENSMUSG00000006219	28.6211	1.01018	0.313562	3.22164	0.0012746	0.0880439
ENSMUSG00000006235	87.0707	0.263413	0.232184	1.1345	0.256584	0.782126
ENSMUSG00000006241	76.2036	0.154815	0.175333	0.882978	0.377248	0.78242
ENSMUSG00000006262	200.6	-0.0709576	0.302981	-0.234198	0.814831	0.931698
ENSMUSG00000006273	7048.26	-0.00774835	0.0779011	-0.099464	0.92077	0.970865
ENSMUSG00000006276	883.935	0.10432	0.103614	1.00681	0.314027	0.782126
ENSMUSG00000006281	72.8116	0.285942	0.184528	1.54959	0.12124	0.782126
ENSMUSG00000006288	427.191	0.0427931	0.0833872	0.513185	0.607822	0.848914
ENSMUSG00000006289	434.11	0.0449464	0.140521	0.319855	0.749079	0.906665
ENSMUSG00000006299	2439.31	0.136708	0.153623	0.889889	0.373526	0.782126
ENSMUSG00000006301	551.712	0.203347	0.115222	1.76482	0.0775932	0.782126
ENSMUSG00000006304	3886.27	0.0191248	0.0870088	0.219803	0.826025	0.9363
ENSMUSG00000006307	789.991	0.189216	0.121967	1.55138	0.120812	0.782126
ENSMUSG00000006315	673.044	0.270308	0.181597	1.48851	0.136617	0.782126
ENSMUSG00000006333	3641.4	0.382418	0.219792	1.73991	0.0818751	0.782126
ENSMUSG00000006335	335.027	0.149982	0.202201	0.74175	0.458239	0.794752
ENSMUSG00000006342	64.8572	-0.0454201	0.259199	-0.175233	0.860897	0.947603
ENSMUSG00000006344	49.1731	0.347334	0.314741	1.10355	0.269786	0.782126
ENSMUSG00000006345	36.2115	-0.0146054	0.318027	-0.0459249	0.96337	0.986037
ENSMUSG00000006356	1483.36	0.17358	0.216491	0.801789	0.422675	0.788491
ENSMUSG00000006360	61.395	0.4577	0.368085	1.24346	0.213697	0.782126
ENSMUSG00000006362	654.833	0.0313351	0.189772	0.16512	0.86885	0.950495
ENSMUSG00000006369	382.121	0.00329139	0.257152	0.0127994	0.989788	0.995929
ENSMUSG00000006373	2621.91	-0.106134	0.0986142	-1.07625	0.281813	0.782126
ENSMUSG00000006378	147.117	0.309755	0.198883	1.55747	0.119358	0.782126
ENSMUSG00000006386	107.606	-0.264709	0.194391	-1.36173	0.173282	0.782126
ENSMUSG00000006390	244.04	0.335748	0.168835	1.98862	0.0467435	0.782126
ENSMUSG00000006392	331.379	0.227985	0.118914	1.91723	0.0552093	0.782126
ENSMUSG00000006395	60.5647	0.197285	0.277302	0.711442	0.47681	0.799782
ENSMUSG00000006403	297.566	0.142511	0.158242	0.900587	0.367808	0.782126
ENSMUSG00000006411	125.167	0.132475	0.120173	1.10236	0.270304	0.782126
ENSMUSG00000006412	1398.27	0.117099	0.146056	0.801737	0.422705	0.788491
ENSMUSG00000006418	854.57	0.103859	0.083804	1.23931	0.215232	0.782126
ENSMUSG00000006423	369.083	-0.189337	0.347694	-0.544548	0.586064	0.838795
ENSMUSG00000006435	2594.75	-0.00610846	0.139215	-0.0438777	0.965002	0.986563
ENSMUSG00000006442	724.512	0.18601	0.189875	0.979647	0.32726	0.782126
ENSMUSG00000006445	18.6807	-0.27057	0.304919	-0.887352	0.374889	0.782126
ENSMUSG00000006456	473.943	0.0298967	0.130596	0.228925	0.818927	0.933274
ENSMUSG00000006457	20.9812	-0.707893	0.333468	-2.12282	0.0337688	0.774258
ENSMUSG00000006463	283.613	-0.00458961	0.0828427	-0.0554015	0.955819	0.984439
ENSMUSG00000006464	556.627	-0.158057	0.10365	-1.52491	0.127282	0.782126
ENSMUSG00000006471	353.881	0.173744	0.146872	1.18296	0.236825	0.782126
ENSMUSG00000006476	12894.3	0.00533961	0.143741	0.0371474	0.970367	0.988011
ENSMUSG00000006494	647.113	-0.18115	0.136301	-1.32905	0.183833	0.782126
ENSMUSG00000006498	574.36	0.136865	0.139353	0.98215	0.326026	0.782126
ENSMUSG00000006517	321.898	0.476514	0.188702	2.52523	0.0115624	0.455886
ENSMUSG00000006519	180.231	1.23896	0.307975	4.02293	5.74782e-05	0.00625607
ENSMUSG00000006522	390.259	0.15122	0.125571	1.20426	0.228489	0.782126
ENSMUSG00000006526	259.818	0.137525	0.131938	1.04234	0.297253	0.782126
ENSMUSG00000006527	296.684	-0.190472	0.178128	-1.0693	0.284934	0.782126
ENSMUSG00000006567	31.8527	0.236314	0.243818	0.969221	0.332435	0.782126
ENSMUSG00000006575	5912.32	0.187	0.179022	1.04456	0.296227	0.782126
ENSMUSG00000006576	1517.31	0.053932	0.120369	0.448056	0.654112	0.868899
ENSMUSG00000006585	18.2118	0.375286	0.294036	1.27632	0.201841	0.782126
ENSMUSG00000006586	163.451	-0.428837	0.342589	-1.25175	0.21066	0.782126
ENSMUSG00000006589	518.04	0.370761	0.207396	1.78769	0.0738254	0.782126
ENSMUSG00000006599	463.832	-0.219141	0.14105	-1.55364	0.120271	0.782126
ENSMUSG00000006611	118.471	0.0154833	0.236792	0.0653878	0.947865	0.981933
ENSMUSG00000006638	48.077	0.311502	0.252687	1.23276	0.217667	0.782126
ENSMUSG00000006641	317.2	0.133032	0.164554	0.808443	0.418835	0.788491
ENSMUSG00000006649	25.6409	-0.218611	0.247764	-0.882334	0.377596	0.78242
ENSMUSG00000006651	26304.7	0.228711	0.204955	1.11591	0.264461	0.782126
ENSMUSG00000006673	1317.5	-0.0379505	0.0675609	-0.561722	0.574305	0.83428
ENSMUSG00000006675	1107.84	0.199335	0.188457	1.05772	0.290183	0.782126
ENSMUSG00000006676	1719.47	0.0100686	0.0942738	0.106801	0.914946	0.967787
ENSMUSG00000006678	38.6223	-0.348408	0.39461	-0.882919	0.37728	0.78242
ENSMUSG00000006699	2529.86	-0.168501	0.177511	-0.949244	0.342497	0.782126
ENSMUSG00000006705	158.004	-0.0842216	0.108372	-0.777156	0.437067	0.789736
ENSMUSG00000006711	345.869	-0.20749	0.193	-1.07508	0.28234	0.782126
ENSMUSG00000006715	23.3073	0.3788	0.282444	1.34115	0.179871	0.782126
ENSMUSG00000006717	1004.93	0.0861077	0.157322	0.547336	0.584148	0.837945
ENSMUSG00000006720	27.6916	-0.507941	0.290983	-1.7456	0.0808801	0.782126
ENSMUSG00000006728	640.571	0.089348	0.127506	0.700738	0.483466	0.801454
ENSMUSG00000006731	2756.73	0.183336	0.175484	1.04474	0.296142	0.782126
ENSMUSG00000006732	137.049	0.114439	0.156711	0.730256	0.465234	0.796887
ENSMUSG00000006736	967.194	0.132846	0.127923	1.03848	0.299047	0.782126
ENSMUSG00000006740	1830.38	-0.253573	0.306005	-0.828656	0.407299	0.787615
ENSMUSG00000006763	145.327	-0.0978288	0.111023	-0.881162	0.37823	0.782901
ENSMUSG00000006764	12.6675	0.498538	0.35382	1.40902	0.15883	0.782126
ENSMUSG00000006782	4629.26	0.385712	0.177992	2.16703	0.0302329	0.737988
ENSMUSG00000006784	40.1043	0.656409	0.379546	1.72946	0.0837273	0.782126
ENSMUSG00000006800	2261.49	0.131732	0.125294	1.05138	0.293083	0.782126
ENSMUSG00000006818	1883.24	-0.231369	0.0962465	-2.40392	0.0162204	0.567027
ENSMUSG00000006850	105.529	0.315236	0.173107	1.82104	0.0686005	0.782126
ENSMUSG00000006906	459.958	-0.0997151	0.116385	-0.856771	0.391571	0.78442
ENSMUSG00000006920	1413.54	0.0311295	0.0682913	0.455834	0.64851	0.866936
ENSMUSG00000006930	3163.78	0.168059	0.114523	1.46748	0.142246	0.782126
ENSMUSG00000006931	196.305	0.134944	0.173476	0.777884	0.436638	0.789581
ENSMUSG00000006932	5072.82	-0.068557	0.0795226	-0.862108	0.388628	0.784261
ENSMUSG00000006941	1468.93	0.16924	0.128643	1.31558	0.188315	0.782126
ENSMUSG00000006958	650.759	0.134946	0.180536	0.747476	0.454777	0.793288
ENSMUSG00000006998	3020.05	0.0898769	0.0992208	0.905827	0.365027	0.782126
ENSMUSG00000007021	2192.83	0.0645032	0.120382	0.535821	0.592082	0.841556
ENSMUSG00000007029	658.734	0.212666	0.137452	1.5472	0.121816	0.782126
ENSMUSG00000007036	1059.58	0.27837	0.166906	1.66782	0.0953516	0.782126
ENSMUSG00000007038	1019.3	0.181202	0.145543	1.24501	0.213128	0.782126
ENSMUSG00000007039	168.51	0.488962	0.236969	2.0634	0.0390744	0.782126
ENSMUSG00000007041	208.672	0.668564	0.246872	2.70814	0.00676615	0.319053
ENSMUSG00000007050	148.666	0.185784	0.206731	0.898677	0.368824	0.782126
ENSMUSG00000007080	25.6538	-0.0981029	0.278731	-0.351963	0.724866	0.898786
ENSMUSG00000007097	16010.1	-0.0992941	0.116039	-0.855699	0.392164	0.78442
ENSMUSG00000007122	11.5274	0.0165658	0.487613	0.0339733	0.972898	0.989302
ENSMUSG00000007207	1821.75	0.0483304	0.156198	0.309418	0.757004	0.909884
ENSMUSG00000007216	118.719	0.160165	0.196061	0.816912	0.413978	0.787615
ENSMUSG00000007279	14.7059	-0.179159	0.325442	-0.55051	0.581969	0.837271
ENSMUSG00000007338	656.31	0.0399734	0.129376	0.308971	0.757344	0.909946
ENSMUSG00000007411	812.495	0.00863095	0.0639053	0.135058	0.892566	0.960177
ENSMUSG00000007415	654.751	-0.0691938	0.0873565	-0.792085	0.428311	0.788491
ENSMUSG00000007440	55.847	-0.0844037	0.292951	-0.288116	0.773258	0.917482
ENSMUSG00000007458	1253.08	0.0286234	0.063046	0.454008	0.649823	0.867425
ENSMUSG00000007476	711.315	0.0732567	0.156405	0.468379	0.639514	0.863351
ENSMUSG00000007564	10580.9	0.118628	0.152672	0.777014	0.43715	0.789736
ENSMUSG00000007570	269.112	0.250616	0.192531	1.30169	0.193021	0.782126
ENSMUSG00000007589	146.128	0.127697	0.132927	0.960651	0.336728	0.782126
ENSMUSG00000007594	2215.77	0.153019	0.119357	1.28203	0.199832	0.782126
ENSMUSG00000007603	777.425	0.123692	0.136176	0.908326	0.363706	0.782126
ENSMUSG00000007610	250.777	0.23641	0.122147	1.93546	0.052934	0.782126
ENSMUSG00000007613	173.904	-0.100799	0.42898	-0.234973	0.81423	0.931528
ENSMUSG00000007617	586.249	-0.447297	0.275984	-1.62074	0.105074	0.782126
ENSMUSG00000007646	39.5513	-0.406345	0.183476	-2.21471	0.0267802	0.713701
ENSMUSG00000007653	386.168	-0.654238	0.613728	-1.06601	0.286421	0.782126
ENSMUSG00000007655	120.522	-0.455076	0.226727	-2.00716	0.0447332	0.782126
ENSMUSG00000007656	755.489	-0.327968	0.196261	-1.67108	0.0947054	0.782126
ENSMUSG00000007659	1990.68	0.162639	0.167808	0.969198	0.332447	0.782126
ENSMUSG00000007670	1499.52	0.0325866	0.135666	0.240197	0.810177	0.930987
ENSMUSG00000007682	402.253	-0.29846	0.268269	-1.11254	0.265906	0.782126
ENSMUSG00000007721	1746.01	0.242136	0.237008	1.02164	0.306953	0.782126
ENSMUSG00000007739	1100.89	-0.245124	0.175459	-1.39705	0.162399	0.782126
ENSMUSG00000007777	122.448	-0.232089	0.14567	-1.59326	0.111102	0.782126
ENSMUSG00000007783	2160.62	0.133007	0.126248	1.05353	0.292098	0.782126
ENSMUSG00000007805	16.3422	0.413264	0.315256	1.31088	0.189897	0.782126
ENSMUSG00000007812	210.318	-0.464006	0.420602	-1.1032	0.269942	0.782126
ENSMUSG00000007815	1878.17	-0.101417	0.1185	-0.855845	0.392083	0.78442
ENSMUSG00000007817	2053.53	-0.150282	0.181199	-0.829377	0.406891	0.787615
ENSMUSG00000007827	134.797	-0.221117	0.338206	-0.653793	0.513245	0.807088
ENSMUSG00000007833	110.178	0.308985	0.196403	1.57322	0.115668	0.782126
ENSMUSG00000007836	1125.01	0.157433	0.0893669	1.76165	0.0781281	0.782126
ENSMUSG00000007837	88.43	0.301514	0.248313	1.21425	0.224653	0.782126
ENSMUSG00000007850	2396.06	-0.181878	0.185039	-0.98292	0.325647	0.782126
ENSMUSG00000007867	115.473	0.288841	0.224621	1.2859	0.198477	0.782126
ENSMUSG00000007872	420.723	0.342593	0.228679	1.49814	0.134097	0.782126
ENSMUSG00000007877	14.2911	0.263817	0.430719	0.612503	0.540205	0.817326
ENSMUSG00000007880	1652.28	-0.124185	0.176677	-0.702895	0.482121	0.801149
ENSMUSG00000007888	289.477	0.268245	0.220572	1.21613	0.223936	0.782126
ENSMUSG00000007891	10915.8	1.26613	0.199998	6.33072	2.44028e-10	7.60361e-08
ENSMUSG00000007892	11077.6	0.40433	0.248948	1.62415	0.104343	0.782126
ENSMUSG00000007908	113.342	-0.295553	0.240916	-1.22679	0.219901	0.782126
ENSMUSG00000007944	768.542	0.20216	0.255315	0.791806	0.428474	0.788491
ENSMUSG00000007950	3217.56	0.14913	0.174165	0.85626	0.391854	0.78442
ENSMUSG00000007987	798.252	0.0627392	0.13303	0.471617	0.6372	0.8626
ENSMUSG00000007989	478.779	-0.59512	0.470828	-1.26399	0.206235	0.782126
ENSMUSG00000008028	23.6268	0.211177	0.288436	0.732143	0.464081	0.796887
ENSMUSG00000008035	1271.11	0.129899	0.102338	1.26931	0.204331	0.782126
ENSMUSG00000008036	1999.18	0.285538	0.213893	1.33496	0.181891	0.782126
ENSMUSG00000008090	368.435	0.31737	0.1473	2.15459	0.0311941	0.753748
ENSMUSG00000008129	44.3944	0.200646	0.204803	0.9797	0.327234	0.782126
ENSMUSG00000008136	400.775	0.2852	0.132873	2.14641	0.0318403	0.760308
ENSMUSG00000008140	4193.7	0.245115	0.192135	1.27574	0.202046	0.782126
ENSMUSG00000008153	4991.98	0.0191949	0.13966	0.13744	0.890683	0.959803
ENSMUSG00000008167	172.959	0.0292628	0.143261	0.204262	0.838149	0.940797
ENSMUSG00000008200	515.976	-0.00302151	0.184478	-0.0163787	0.986932	0.994827
ENSMUSG00000008206	644.362	-0.0982574	0.198145	-0.495888	0.619974	0.854234
ENSMUSG00000008226	350.044	-0.280706	0.174016	-1.6131	0.106722	0.782126
ENSMUSG00000008301	653.904	0.0748843	0.094517	0.792284	0.428195	0.788491
ENSMUSG00000008305	795.354	0.0350989	0.0905348	0.387684	0.69825	0.887884
ENSMUSG00000008307	18.7309	-0.577478	0.384647	-1.50132	0.133273	0.782126
ENSMUSG00000008318	180.914	0.096512	0.171968	0.561221	0.574647	0.834333
ENSMUSG00000008333	180.069	-0.0201409	0.24857	-0.0810273	0.93542	0.97557
ENSMUSG00000008348	11841.2	0.163098	0.167488	0.973787	0.330162	0.782126
ENSMUSG00000008373	697.872	0.128777	0.107504	1.19788	0.230963	0.782126
ENSMUSG00000008384	117.479	0.116009	0.256635	0.452039	0.651241	0.868048
ENSMUSG00000008393	812.848	0.143597	0.143199	1.00277	0.31597	0.782126
ENSMUSG00000008398	145.546	0.3343	0.126213	2.6487	0.00808025	0.365348
ENSMUSG00000008429	486.194	-0.114883	0.122575	-0.937245	0.348632	0.782126
ENSMUSG00000008435	243.124	-0.00646121	0.107823	-0.0599244	0.952216	0.982967
ENSMUSG00000008450	274.833	-0.015498	0.200367	-0.0773482	0.938347	0.977413
ENSMUSG00000008475	1603.37	-0.0409487	0.101084	-0.405097	0.685406	0.88235
ENSMUSG00000008489	430.524	-0.456805	0.373242	-1.22388	0.220996	0.782126
ENSMUSG00000008496	122.659	0.280862	0.130723	2.14852	0.0316723	0.760308
ENSMUSG00000008540	112.595	0.329887	0.20573	1.6035	0.108824	0.782126
ENSMUSG00000008575	1150.51	-0.388196	0.253163	-1.53339	0.125181	0.782126
ENSMUSG00000008604	2128.25	-0.10389	0.115832	-0.896907	0.369768	0.782126
ENSMUSG00000008658	3977.31	-0.130276	0.156178	-0.834149	0.404197	0.787144
ENSMUSG00000008668	2574.24	0.299023	0.226214	1.32185	0.186217	0.782126
ENSMUSG00000008682	3334.57	0.354406	0.168017	2.10935	0.0349142	0.774935
ENSMUSG00000008683	1827.12	-0.0504163	0.154855	-0.32557	0.744749	0.904775
ENSMUSG00000008690	1634.03	0.160426	0.141251	1.13575	0.256061	0.782126
ENSMUSG00000008730	1216.99	-0.260464	0.167714	-1.55303	0.120417	0.782126
ENSMUSG00000008734	3332.87	0.0752893	0.089757	0.838813	0.401574	0.785699
ENSMUSG00000008763	681.812	-0.313059	0.281781	-1.111	0.266569	0.782126
ENSMUSG00000008822	250.683	0.0570699	0.186446	0.306093	0.759534	0.910825
ENSMUSG00000008845	19.3714	-0.797941	0.441836	-1.80596	0.0709239	0.782126
ENSMUSG00000008855	2330.35	0.102843	0.138198	0.744172	0.456773	0.794589
ENSMUSG00000008859	561.515	-0.290229	0.181622	-1.59798	0.110047	0.782126
ENSMUSG00000008892	1334.86	-0.166163	0.207249	-0.801757	0.422693	0.788491
ENSMUSG00000008958	605.768	0.14395	0.186412	0.772211	0.43999	0.790652
ENSMUSG00000008976	255.161	-0.205649	0.281931	-0.729432	0.465738	0.796998
ENSMUSG00000008999	291.181	-0.410849	0.389845	-1.05388	0.291939	0.782126
ENSMUSG00000009013	3453.44	-0.109553	0.113692	-0.963594	0.33525	0.782126
ENSMUSG00000009030	208.011	-0.133675	0.157761	-0.847324	0.396815	0.784555
ENSMUSG00000009035	1164.48	0.0952809	0.1372	0.694467	0.487389	0.80202
ENSMUSG00000009073	1650.23	-0.0360717	0.104434	-0.345401	0.729793	0.899846
ENSMUSG00000009075	4063.56	0.176319	0.156403	1.12734	0.2596	0.782126
ENSMUSG00000009076	300.209	0.459078	0.258315	1.7772	0.0755353	0.782126
ENSMUSG00000009079	3447.32	0.16673	0.084088	1.98281	0.0473889	0.782126
ENSMUSG00000009090	2746.47	0.0585937	0.11062	0.529686	0.59633	0.843688
ENSMUSG00000009092	18.8589	-0.0732254	0.329451	-0.222265	0.824108	0.935564
ENSMUSG00000009097	20.5686	0.341197	0.367794	0.927684	0.353571	0.782126
ENSMUSG00000009112	678.53	-0.0163081	0.100416	-0.162406	0.870986	0.95113
ENSMUSG00000009207	152.813	-0.53737	0.312944	-1.71714	0.0859528	0.782126
ENSMUSG00000009210	12.0284	0.522708	0.582989	0.8966	0.369932	0.782126
ENSMUSG00000009214	11.9597	0.286048	0.382601	0.747641	0.454677	0.793222
ENSMUSG00000009216	3992.36	0.0856658	0.124041	0.690624	0.489802	0.802578
ENSMUSG00000009281	161.599	0.627929	0.33112	1.89638	0.0579096	0.782126
ENSMUSG00000009291	817.365	0.181578	0.106274	1.70858	0.087528	0.782126
ENSMUSG00000009292	457.763	0.0585254	0.122615	0.477311	0.633141	0.86126
ENSMUSG00000009293	1032.98	0.050757	0.162041	0.313236	0.754101	0.908317
ENSMUSG00000009356	10.3726	-0.117802	0.37402	-0.314963	0.75279	0.907914
ENSMUSG00000009376	35.9739	-0.151544	0.391952	-0.386638	0.699024	0.888158
ENSMUSG00000009378	28.352	-0.222707	0.562092	-0.396211	0.691949	0.885536
ENSMUSG00000009394	9321.39	-0.0671935	0.0802128	-0.83769	0.402205	0.786058
ENSMUSG00000009406	1538.8	-0.0492969	0.124931	-0.394593	0.693143	0.88625
ENSMUSG00000009418	1495.79	-0.171568	0.127565	-1.34495	0.178641	0.782126
ENSMUSG00000009470	278.564	-0.373151	0.452088	-0.825395	0.409147	0.787615
ENSMUSG00000009535	520.206	-0.230631	0.219741	-1.04956	0.293921	0.782126
ENSMUSG00000009545	11.3623	0.194425	0.396566	0.490273	0.623941	0.855761
ENSMUSG00000009549	1284.14	0.117185	0.165749	0.707	0.479566	0.799807
ENSMUSG00000009551	13.6657	-0.329133	0.371335	-0.886353	0.375428	0.782126
ENSMUSG00000009555	1153.09	0.178102	0.134067	1.32845	0.184028	0.782126
ENSMUSG00000009563	375.711	0.266209	0.157272	1.69266	0.0905194	0.782126
ENSMUSG00000009566	128.129	0.463991	0.174795	2.65449	0.00794287	0.360877
ENSMUSG00000009569	3048.81	-0.199043	0.150387	-1.32354	0.185657	0.782126
ENSMUSG00000009575	1941.28	-0.221754	0.211026	-1.05083	0.293335	0.782126
ENSMUSG00000009585	59.6646	0.595318	0.189297	3.1449	0.00166146	0.107764
ENSMUSG00000009614	194.826	0.086788	0.158652	0.547035	0.584355	0.838054
ENSMUSG00000009621	163.786	0.0928976	0.131674	0.705511	0.480492	0.800115
ENSMUSG00000009630	1012.75	-0.0865945	0.0883744	-0.979859	0.327156	0.782126
ENSMUSG00000009633	97.6853	0.183987	0.244455	0.752644	0.451664	0.792132
ENSMUSG00000009640	367.624	0.164513	0.169437	0.970938	0.331579	0.782126
ENSMUSG00000009647	534.92	-0.0992746	0.0827685	-1.19943	0.230363	0.782126
ENSMUSG00000009681	2391.93	-0.148852	0.14889	-0.999748	0.317433	0.782126
ENSMUSG00000009687	333.426	0.0352239	0.273596	0.128744	0.89756	0.962028
ENSMUSG00000009731	171.615	0.0297873	0.119233	0.249823	0.802724	0.928746
ENSMUSG00000009733	326.065	-0.0858867	0.0809043	-1.06158	0.288425	0.782126
ENSMUSG00000009739	1652.81	-0.080818	0.105373	-0.766967	0.443101	0.791064
ENSMUSG00000009741	837.464	-0.0436588	0.176709	-0.247066	0.804857	0.929673
ENSMUSG00000009772	24.2873	0.313449	0.283282	1.10649	0.268513	0.782126
ENSMUSG00000009828	333.459	-0.02464	0.0755426	-0.326173	0.744293	0.904775
ENSMUSG00000009863	1772.98	0.164638	0.194338	0.84717	0.396901	0.784555
ENSMUSG00000009876	15.7589	0.0720901	0.419381	0.171896	0.863519	0.948225
ENSMUSG00000009894	5164.33	0.079549	0.121264	0.656001	0.511823	0.806675
ENSMUSG00000009905	277.083	-0.113428	0.105425	-1.07591	0.28197	0.782126
ENSMUSG00000009907	381.105	-0.155897	0.244698	-0.637101	0.524059	0.811919
ENSMUSG00000009927	2821.32	0.250557	0.175224	1.42992	0.15274	0.782126
ENSMUSG00000009995	382.134	0.137901	0.133718	1.03129	0.302407	0.782126
ENSMUSG00000010021	58.0882	0.550321	0.230614	2.38633	0.0170176	0.577868
ENSMUSG00000010025	724.164	0.0332209	0.0826539	0.401928	0.687737	0.883107
ENSMUSG00000010044	55.3012	0.259964	0.232639	1.11746	0.2638	0.782126
ENSMUSG00000010045	488.212	0.244965	0.195527	1.25284	0.210262	0.782126
ENSMUSG00000010047	185.182	0.201326	0.209142	0.962627	0.335735	0.782126
ENSMUSG00000010048	87.2839	0.101739	0.183206	0.555328	0.578671	0.836121
ENSMUSG00000010051	69.4742	-0.0051598	0.264433	-0.0195127	0.984432	0.994103
ENSMUSG00000010054	1502.97	0.0799626	0.153118	0.52223	0.60151	0.845767
ENSMUSG00000010057	538.323	0.116752	0.163801	0.71277	0.475988	0.799782
ENSMUSG00000010064	1233.62	0.168125	0.193216	0.870145	0.384221	0.783524
ENSMUSG00000010066	537.147	-0.00445116	0.215907	-0.020616	0.983552	0.993808
ENSMUSG00000010067	166.045	0.107119	0.12956	0.826792	0.408355	0.787615
ENSMUSG00000010080	134.346	0.208943	0.601098	0.347603	0.728138	0.899846
ENSMUSG00000010086	4964.26	0.237554	0.146229	1.62453	0.104263	0.782126
ENSMUSG00000010095	2047.62	0.146884	0.149879	0.980015	0.327079	0.782126
ENSMUSG00000010097	1400.19	0.0579347	0.101636	0.570023	0.568662	0.831272
ENSMUSG00000010110	661.273	0.0292048	0.107498	0.271677	0.785871	0.922597
ENSMUSG00000010122	53.9455	-0.885638	0.535544	-1.65371	0.0981854	0.782126
ENSMUSG00000010136	23.3011	-0.133027	0.566451	-0.234843	0.814331	0.931576
ENSMUSG00000010142	21.0516	0.54566	0.286331	1.9057	0.0566892	0.782126
ENSMUSG00000010154	307.647	0.159062	0.195527	0.813505	0.415929	0.788444
ENSMUSG00000010175	879.6	-0.277809	0.2523	-1.10111	0.270851	0.782126
ENSMUSG00000010205	806.614	0.0696499	0.1526	0.456423	0.648086	0.866897
ENSMUSG00000010277	3961.17	-0.059045	0.0610402	-0.967313	0.333388	0.782126
ENSMUSG00000010290	257.347	-0.175186	0.222667	-0.786761	0.431422	0.789192
ENSMUSG00000010307	297.013	0.274873	0.252592	1.08821	0.276501	0.782126
ENSMUSG00000010311	16.2616	0.391742	0.378525	1.03492	0.300707	0.782126
ENSMUSG00000010358	58.0858	0.383716	0.307498	1.24786	0.212081	0.782126
ENSMUSG00000010362	69.8133	-0.275777	0.209159	-1.3185	0.187335	0.782126
ENSMUSG00000010376	1288.33	0.236332	0.194181	1.21707	0.223579	0.782126
ENSMUSG00000010392	620.87	-0.0816388	0.0883674	-0.923856	0.355561	0.782126
ENSMUSG00000010406	421.715	0.335706	0.27584	1.21703	0.223592	0.782126
ENSMUSG00000010453	1196.87	-0.0281927	0.0838391	-0.336272	0.736666	0.902017
ENSMUSG00000010461	44.6483	0.136797	0.324281	0.421846	0.673137	0.876845
ENSMUSG00000010476	26.3609	1.0503	0.534623	1.96456	0.0494654	0.782126
ENSMUSG00000010492	13.661	0.0250141	0.371379	0.0673546	0.946299	0.981219
ENSMUSG00000010505	139.779	-0.150203	0.152075	-0.98769	0.323304	0.782126
ENSMUSG00000010517	347.533	-0.210388	0.164571	-1.2784	0.201108	0.782126
ENSMUSG00000010529	27.6143	-0.0333878	0.294139	-0.11351	0.909626	0.96658
ENSMUSG00000010538	17.5874	-0.16355	0.32433	-0.504271	0.614071	0.851212
ENSMUSG00000010554	462.415	-0.178503	0.0903571	-1.97553	0.0482076	0.782126
ENSMUSG00000010592	14.5854	-0.379141	0.573806	-0.660748	0.508774	0.806304
ENSMUSG00000010607	282.408	0.151282	0.210696	0.71801	0.472751	0.799326
ENSMUSG00000010608	1191.61	-0.223826	0.267446	-0.836902	0.402648	0.786633
ENSMUSG00000010609	261.737	0.340839	0.153034	2.22722	0.0259329	0.70085
ENSMUSG00000010651	16.1979	1.10115	0.755613	1.4573	0.145035	0.782126
ENSMUSG00000010660	150.82	0.217647	0.188519	1.15451	0.24829	0.782126
ENSMUSG00000010663	3006.32	-0.0813498	0.0732776	-1.11016	0.26693	0.782126
ENSMUSG00000010721	239.862	-0.267057	0.230116	-1.16053	0.245832	0.782126
ENSMUSG00000010751	28.0533	0.118513	0.252378	0.469584	0.638652	0.863153
ENSMUSG00000010755	574.733	0.0763714	0.118835	0.642665	0.520441	0.810903
ENSMUSG00000010797	63.2855	-0.118691	0.229652	-0.516829	0.605276	0.847699
ENSMUSG00000010803	1982.98	-0.400604	0.335103	-1.19546	0.231905	0.782126
ENSMUSG00000010825	13.8616	0.0538362	0.345802	0.155685	0.876281	0.952592
ENSMUSG00000010911	142.459	-0.0944639	0.145855	-0.647659	0.517206	0.808949
ENSMUSG00000010914	529.413	0.102214	0.0834666	1.22461	0.22072	0.782126
ENSMUSG00000010936	533.003	0.151336	0.136565	1.10816	0.267794	0.782126
ENSMUSG00000011096	848.571	0.192355	0.203668	0.944454	0.344938	0.782126
ENSMUSG00000011114	696.966	0.0556548	0.135624	0.41036	0.681542	0.880821
ENSMUSG00000011148	264.341	0.543626	0.175234	3.10229	0.00192032	0.121094
ENSMUSG00000011154	36.3875	0.438959	0.375618	1.16863	0.242552	0.782126
ENSMUSG00000011158	501.132	0.0793358	0.0934153	0.849281	0.395725	0.784555
ENSMUSG00000011171	12.7301	0.247547	0.431255	0.574015	0.565958	0.83051
ENSMUSG00000011179	1005.37	0.0311836	0.121058	0.257592	0.796722	0.926156
ENSMUSG00000011254	149.605	-0.00488557	0.127657	-0.038271	0.969472	0.98791
ENSMUSG00000011256	193.115	-0.0180895	0.148399	-0.121898	0.90298	0.963632
ENSMUSG00000011257	572.117	0.0341436	0.106123	0.321737	0.747652	0.90598
ENSMUSG00000011267	17.4429	0.239459	0.302952	0.79042	0.429283	0.788491
ENSMUSG00000011305	14.2397	0.740982	0.448269	1.65299	0.0983337	0.782126
ENSMUSG00000011306	1001.93	0.124416	0.126088	0.986733	0.323773	0.782126
ENSMUSG00000011382	193.595	-0.0684305	0.11553	-0.592316	0.553639	0.823926
ENSMUSG00000011427	159.219	-0.040083	0.210426	-0.190485	0.848929	0.944222
ENSMUSG00000011589	602.799	0.158212	0.173984	0.909351	0.363165	0.782126
ENSMUSG00000011658	293.706	0.29061	0.222118	1.30836	0.190752	0.782126
ENSMUSG00000011751	2801.18	-0.00880029	0.138097	-0.0637255	0.949189	0.982333
ENSMUSG00000011752	7714.02	0.0425586	0.10463	0.406753	0.684189	0.88186
ENSMUSG00000011831	450.515	-0.251642	0.299693	-0.839665	0.401096	0.785533
ENSMUSG00000011832	1554.81	0.0683262	0.119598	0.5713	0.567797	0.831269
ENSMUSG00000011837	509.974	0.351447	0.173071	2.03065	0.0422905	0.782126
ENSMUSG00000011877	7648.52	-0.0182033	0.193839	-0.0939094	0.925181	0.972268
ENSMUSG00000011884	770.03	0.352926	0.121427	2.90648	0.00365518	0.199603
ENSMUSG00000011958	241.905	-0.0123873	0.175571	-0.0705547	0.943752	0.979823
ENSMUSG00000011960	323.333	-0.226248	0.218975	-1.03321	0.301506	0.782126
ENSMUSG00000012017	74.8422	0.0318297	0.266417	0.119473	0.9049	0.963985
ENSMUSG00000012076	607.779	-0.210297	0.171657	-1.2251	0.220539	0.782126
ENSMUSG00000012114	1187.33	0.0346619	0.113267	0.30602	0.759589	0.910825
ENSMUSG00000012117	1188.6	0.0248303	0.0928666	0.267376	0.78918	0.923449
ENSMUSG00000012123	17.8684	0.322532	0.397611	0.811175	0.417265	0.788491
ENSMUSG00000012126	144.182	0.398434	0.242562	1.64261	0.100465	0.782126
ENSMUSG00000012296	246.968	0.222546	0.161468	1.37827	0.16812	0.782126
ENSMUSG00000012405	2590.82	0.148537	0.136407	1.08892	0.276189	0.782126
ENSMUSG00000012422	237.191	-0.352296	0.390236	-0.902778	0.366644	0.782126
ENSMUSG00000012429	84.4934	-0.413918	0.212354	-1.94919	0.0512733	0.782126
ENSMUSG00000012483	22.1714	-0.499885	0.515469	-0.969768	0.332162	0.782126
ENSMUSG00000012535	1188.1	-0.135422	0.0988992	-1.3693	0.170906	0.782126
ENSMUSG00000012609	695.578	-0.0203033	0.0861726	-0.235612	0.813734	0.931298
ENSMUSG00000012640	198.214	-0.439629	0.467749	-0.939884	0.347277	0.782126
ENSMUSG00000012819	28.4468	-0.372333	0.235671	-1.57989	0.114133	0.782126
ENSMUSG00000012848	2744.74	0.370819	0.236751	1.56629	0.117281	0.782126
ENSMUSG00000013033	6917.32	-0.015573	0.114744	-0.13572	0.892043	0.960177
ENSMUSG00000013076	273.313	-0.116336	0.154025	-0.755307	0.450065	0.791167
ENSMUSG00000013089	975.548	-0.258342	0.135912	-1.9008	0.0573286	0.782126
ENSMUSG00000013150	295.044	0.106537	0.163155	0.652982	0.513768	0.807459
ENSMUSG00000013155	120.172	0.175602	0.19132	0.917842	0.358702	0.782126
ENSMUSG00000013160	3582.64	0.116763	0.117873	0.99058	0.321891	0.782126
ENSMUSG00000013236	5902.12	-0.000540041	0.12009	-0.00449697	0.996412	0.998485
ENSMUSG00000013275	1333.06	0.101351	0.111343	0.910263	0.362684	0.782126
ENSMUSG00000013367	592.088	0.214787	0.139343	1.54142	0.123215	0.782126
ENSMUSG00000013419	1393.33	0.104207	0.151147	0.689443	0.490544	0.803059
ENSMUSG00000013465	691.701	0.119843	0.109778	1.09169	0.27497	0.782126
ENSMUSG00000013495	459.486	0.119736	0.0818123	1.46354	0.14332	0.782126
ENSMUSG00000013523	3859.88	0.167471	0.141551	1.18311	0.236765	0.782126
ENSMUSG00000013539	451.695	0.086327	0.119445	0.722733	0.469844	0.798671
ENSMUSG00000013584	198.755	-0.3536	0.533725	-0.662513	0.507643	0.806056
ENSMUSG00000013593	2762.19	0.182233	0.154085	1.18268	0.236936	0.782126
ENSMUSG00000013622	735.209	0.270802	0.131215	2.0638	0.0390369	0.782126
ENSMUSG00000013629	236.541	0.0913616	0.147145	0.620895	0.534668	0.815329
ENSMUSG00000013646	591.457	0.139549	0.148617	0.938981	0.347741	0.782126
ENSMUSG00000013662	753.5	-0.367123	0.367855	-0.998011	0.318274	0.782126
ENSMUSG00000013663	873.272	-0.510899	0.456775	-1.11849	0.263357	0.782126
ENSMUSG00000013698	10766.3	0.157603	0.106053	1.48608	0.137258	0.782126
ENSMUSG00000013701	1026	-0.0142763	0.115276	-0.123844	0.901439	0.96286
ENSMUSG00000013707	47.9919	1.18208	0.259402	4.55694	5.19045e-06	0.000749831
ENSMUSG00000013736	253.707	-0.258313	0.259412	-0.995767	0.319364	0.782126
ENSMUSG00000013766	57.3936	-0.318849	0.344541	-0.925432	0.354741	0.782126
ENSMUSG00000013787	2987.48	0.153365	0.155444	0.986626	0.323826	0.782126
ENSMUSG00000013822	589.497	0.239392	0.221564	1.08046	0.279936	0.782126
ENSMUSG00000013833	996.255	0.125779	0.142243	0.884253	0.376559	0.782126
ENSMUSG00000013846	593.024	-0.22763	0.158019	-1.44053	0.149718	0.782126
ENSMUSG00000013858	1955.65	0.251677	0.153588	1.63865	0.101286	0.782126
ENSMUSG00000013878	306.153	-0.161317	0.213485	-0.755637	0.449867	0.791167
ENSMUSG00000013921	12358.1	0.00885326	0.109934	0.0805325	0.935814	0.975853
ENSMUSG00000013973	426.833	0.179142	0.112001	1.59947	0.109716	0.782126
ENSMUSG00000013997	481.001	0.0690039	0.0799012	0.863615	0.387799	0.784261
ENSMUSG00000014039	209.004	-0.199071	0.12558	-1.58522	0.112917	0.782126
ENSMUSG00000014074	335.371	-0.241086	0.158651	-1.5196	0.128611	0.782126
ENSMUSG00000014075	87.974	-0.0714499	0.181535	-0.393587	0.693886	0.886268
ENSMUSG00000014077	1658.05	-0.174963	0.0912793	-1.91678	0.0552656	0.782126
ENSMUSG00000014158	147.843	0.0111989	0.884685	0.0126586	0.9899	0.995929
ENSMUSG00000014164	1043.61	-0.192867	0.103507	-1.86332	0.0624166	0.782126
ENSMUSG00000014177	202.795	0.0126861	0.143347	0.0884989	0.92948	0.973955
ENSMUSG00000014195	2429.7	-0.108333	0.0792206	-1.36749	0.171471	0.782126
ENSMUSG00000014226	733.924	-0.20747	0.296944	-0.698684	0.48475	0.801612
ENSMUSG00000014232	374.322	0.156093	0.0940703	1.65932	0.0970504	0.782126
ENSMUSG00000014243	74.1053	0.303284	0.243211	1.247	0.212398	0.782126
ENSMUSG00000014245	115.87	0.0671945	0.11895	0.564896	0.572145	0.833199
ENSMUSG00000014294	702.279	0.278314	0.257121	1.08242	0.279065	0.782126
ENSMUSG00000014301	308.872	0.203473	0.228091	0.892069	0.372356	0.782126
ENSMUSG00000014303	158.096	0.0741308	0.15371	0.482278	0.629609	0.859472
ENSMUSG00000014313	2143.51	-0.127439	0.179196	-0.711169	0.476979	0.799782
ENSMUSG00000014329	107.941	-0.211642	0.273517	-0.773782	0.43906	0.790371
ENSMUSG00000014349	1533.37	0.0641105	0.0737088	0.86978	0.384421	0.783624
ENSMUSG00000014353	296.352	-0.267866	0.248372	-1.07849	0.280817	0.782126
ENSMUSG00000014355	819.891	-0.17946	0.170621	-1.0518	0.29289	0.782126
ENSMUSG00000014361	441.906	0.0730717	0.148961	0.490541	0.623751	0.855739
ENSMUSG00000014402	997.618	-0.0597087	0.0852326	-0.700538	0.483591	0.801454
ENSMUSG00000014418	140.785	0.187745	0.126311	1.48637	0.137181	0.782126
ENSMUSG00000014426	797.18	-0.0421789	0.0850253	-0.496075	0.619841	0.854234
ENSMUSG00000014444	106.142	0.109772	0.340002	0.322858	0.746803	0.905807
ENSMUSG00000014470	452.351	0.0842585	0.153109	0.550319	0.582101	0.837271
ENSMUSG00000014496	511.417	-0.193071	0.277074	-0.696821	0.485915	0.801612
ENSMUSG00000014498	752.585	-0.106404	0.216843	-0.490694	0.623643	0.855665
ENSMUSG00000014504	391.551	-0.0218897	0.129071	-0.169595	0.865329	0.948707
ENSMUSG00000014547	357.226	0.0668853	0.113799	0.587748	0.556701	0.825818
ENSMUSG00000014550	642.187	-0.128206	0.0913521	-1.40342	0.160491	0.782126
ENSMUSG00000014551	592.602	-0.032714	0.101612	-0.32195	0.74749	0.90598
ENSMUSG00000014554	175.648	0.162953	0.12748	1.27826	0.201158	0.782126
ENSMUSG00000014592	3693.51	-0.339496	0.219812	-1.54449	0.122471	0.782126
ENSMUSG00000014599	580.815	0.484269	0.0997667	4.85402	1.20986e-06	0.000188489
ENSMUSG00000014601	1402.27	0.0661238	0.11712	0.564584	0.572357	0.833211
ENSMUSG00000014602	18386.5	-0.0733356	0.131644	-0.557074	0.577477	0.835716
ENSMUSG00000014603	10.1334	-1.27314	0.612222	-2.07954	0.0375681	0.782126
ENSMUSG00000014606	1431.44	0.1713	0.12677	1.35126	0.176612	0.782126
ENSMUSG00000014633	113.024	0.0888838	0.171931	0.516974	0.605174	0.847699
ENSMUSG00000014668	296.56	0.0219145	0.108223	0.202494	0.83953	0.941553
ENSMUSG00000014748	571.547	-0.0238085	0.0800301	-0.297494	0.766089	0.913821
ENSMUSG00000014763	1148.54	-0.0978625	0.0510733	-1.91612	0.0553498	0.782126
ENSMUSG00000014767	272.38	-0.20136	0.125998	-1.59812	0.110016	0.782126
ENSMUSG00000014769	1445.88	0.0986734	0.141459	0.69754	0.485465	0.801612
ENSMUSG00000014771	143.877	-0.0416631	0.16506	-0.252412	0.800722	0.928246
ENSMUSG00000014773	86.6775	0.00150443	0.182158	0.00825893	0.99341	0.997112
ENSMUSG00000014776	515.757	0.316306	0.167197	1.89182	0.0585153	0.782126
ENSMUSG00000014778	45.1295	0.389888	0.280313	1.3909	0.164255	0.782126
ENSMUSG00000014786	222.972	0.207267	0.190301	1.08916	0.276085	0.782126
ENSMUSG00000014791	40.3885	0.369308	0.515378	0.716577	0.473635	0.799504
ENSMUSG00000014813	38.6267	-0.318248	0.232896	-1.36648	0.171787	0.782126
ENSMUSG00000014837	380.987	-0.070174	0.0946926	-0.741072	0.45865	0.794752
ENSMUSG00000014846	661.562	0.481777	0.286929	1.67908	0.0931369	0.782126
ENSMUSG00000014850	272.106	-0.151059	0.228578	-0.660867	0.508698	0.806304
ENSMUSG00000014852	23.9744	0.27186	0.32251	0.842952	0.399256	0.784555
ENSMUSG00000014856	249.029	0.111026	0.198264	0.559993	0.575484	0.835009
ENSMUSG00000014859	609.166	0.175055	0.156994	1.11504	0.264833	0.782126
ENSMUSG00000014867	1217.97	0.0848897	0.113116	0.750469	0.452972	0.792132
ENSMUSG00000014873	482.874	0.06777	0.120472	0.562536	0.573751	0.833941
ENSMUSG00000014905	227.71	-0.44886	0.442939	-1.01337	0.310884	0.782126
ENSMUSG00000014907	129.406	-0.174935	0.164857	-1.06113	0.28863	0.782126
ENSMUSG00000014932	60.8524	-0.194763	0.511646	-0.38066	0.703455	0.889779
ENSMUSG00000014956	1195.15	-0.427585	0.395236	-1.08185	0.279321	0.782126
ENSMUSG00000014959	2065.3	0.0407598	0.0901926	0.451919	0.651327	0.868088
ENSMUSG00000014980	253.488	0.0356878	0.133721	0.266882	0.78956	0.923449
ENSMUSG00000015002	1351.86	-0.329854	0.324486	-1.01654	0.309372	0.782126
ENSMUSG00000015013	453.998	0.120949	0.194642	0.621392	0.534342	0.815329
ENSMUSG00000015016	238.925	0.243365	0.176244	1.38084	0.16733	0.782126
ENSMUSG00000015023	368.061	-0.0409128	0.106467	-0.384277	0.700773	0.888855
ENSMUSG00000015027	192.053	0.286015	0.187352	1.52662	0.126856	0.782126
ENSMUSG00000015053	58.8049	0.0369309	0.258951	0.142618	0.886592	0.957996
ENSMUSG00000015083	9.96943	0.28919	0.426005	0.678842	0.497238	0.803992
ENSMUSG00000015085	182.374	0.310523	0.169348	1.83364	0.0667068	0.782126
ENSMUSG00000015087	2598.84	0.0390395	0.124336	0.313984	0.753533	0.908019
ENSMUSG00000015090	18346	-0.155765	0.521089	-0.298922	0.765	0.913596
ENSMUSG00000015092	2181.26	0.225151	0.228125	0.986964	0.32366	0.782126
ENSMUSG00000015093	10.7576	0.212644	0.7933	0.26805	0.788661	0.923449
ENSMUSG00000015094	4710.08	0.277585	0.192257	1.44382	0.148789	0.782126
ENSMUSG00000015095	1452.55	0.179618	0.143469	1.25196	0.210583	0.782126
ENSMUSG00000015112	29.4498	0.0167894	0.355586	0.0472161	0.962341	0.985787
ENSMUSG00000015120	1128.1	0.0138248	0.0735925	0.187856	0.85099	0.945141
ENSMUSG00000015126	282.123	0.263014	0.188785	1.39319	0.163562	0.782126
ENSMUSG00000015127	518.98	0.0451616	0.0824176	0.547961	0.583719	0.837939
ENSMUSG00000015133	67.9012	0.147566	0.298457	0.494431	0.621002	0.85492
ENSMUSG00000015134	15.029	-0.319442	0.353973	-0.902447	0.366819	0.782126
ENSMUSG00000015143	1036.48	0.0184487	0.132455	0.139282	0.889227	0.959327
ENSMUSG00000015149	2740.14	0.261044	0.159186	1.63987	0.101033	0.782126
ENSMUSG00000015165	2237.89	0.146956	0.0777865	1.88922	0.0588619	0.782126
ENSMUSG00000015176	1270.62	0.0291483	0.090994	0.320332	0.748716	0.906296
ENSMUSG00000015189	394.499	-0.329296	0.328816	-1.00146	0.316605	0.782126
ENSMUSG00000015202	61.1223	0.0753764	0.208637	0.36128	0.71789	0.896431
ENSMUSG00000015214	480.37	-0.167678	0.173667	-0.965519	0.334285	0.782126
ENSMUSG00000015217	210.654	-0.098745	0.16224	-0.608636	0.542765	0.818895
ENSMUSG00000015222	8469.98	-0.422884	0.335344	-1.26105	0.207292	0.782126
ENSMUSG00000015224	457.314	-0.282931	0.1619	-1.74757	0.0805388	0.782126
ENSMUSG00000015243	285.628	-0.23329	0.346425	-0.673421	0.50068	0.803992
ENSMUSG00000015247	145.122	0.156849	0.114779	1.36653	0.171773	0.782126
ENSMUSG00000015289	170.296	0.0511133	0.177485	0.287986	0.773357	0.917482
ENSMUSG00000015290	978.288	-0.153858	0.0583004	-2.63905	0.00831381	0.369036
ENSMUSG00000015291	10638.8	0.0698759	0.0876376	0.797328	0.42526	0.788491
ENSMUSG00000015305	1091.39	-0.139804	0.166105	-0.841665	0.399976	0.784596
ENSMUSG00000015312	148.646	0.237818	0.207749	1.14474	0.252317	0.782126
ENSMUSG00000015335	114.176	0.273163	0.223755	1.22081	0.222156	0.782126
ENSMUSG00000015337	187.586	0.0820111	0.27954	0.293378	0.769233	0.915647
ENSMUSG00000015340	17.4503	1.32969	0.472614	2.81348	0.00490091	0.248819
ENSMUSG00000015341	797.105	-0.0205663	0.103185	-0.199315	0.842016	0.94261
ENSMUSG00000015342	149.012	-0.424068	0.266709	-1.59	0.111834	0.782126
ENSMUSG00000015354	116.764	0.227776	0.382766	0.595078	0.551791	0.823008
ENSMUSG00000015355	17.7022	1.66008	0.40966	4.05233	5.07106e-05	0.00559613
ENSMUSG00000015357	291.625	-0.159261	0.18987	-0.83879	0.401587	0.785699
ENSMUSG00000015363	331.201	0.276046	0.172214	1.60292	0.108952	0.782126
ENSMUSG00000015377	540.714	0.115128	0.209825	0.548685	0.583221	0.837745
ENSMUSG00000015396	197.78	0.191759	0.150564	1.2736	0.202806	0.782126
ENSMUSG00000015451	28.3335	1.09692	0.519687	2.11073	0.0347957	0.774935
ENSMUSG00000015461	1182.35	0.0551185	0.153666	0.35869	0.719827	0.897138
ENSMUSG00000015467	14.8487	-0.184894	0.425827	-0.4342	0.664143	0.872661
ENSMUSG00000015468	79.9887	-0.0589118	0.2453	-0.240162	0.810205	0.930987
ENSMUSG00000015474	457.16	0.189023	0.172401	1.09642	0.272896	0.782126
ENSMUSG00000015476	5971.17	0.152103	0.170626	0.891443	0.372692	0.782126
ENSMUSG00000015478	1195.45	0.156603	0.149073	1.05051	0.293485	0.782126
ENSMUSG00000015484	234.341	-0.279403	0.132149	-2.1143	0.0344893	0.774935
ENSMUSG00000015488	631.48	0.0962423	0.0856728	1.12337	0.26128	0.782126
ENSMUSG00000015501	2585.99	-0.331238	0.155784	-2.12627	0.0334806	0.773691
ENSMUSG00000015522	379.508	-0.0699369	0.159466	-0.43857	0.660973	0.87111
ENSMUSG00000015536	541.34	-0.0623864	0.1064	-0.586337	0.557649	0.82618
ENSMUSG00000015542	216.97	0.220129	0.182479	1.20633	0.227691	0.782126
ENSMUSG00000015568	412.953	0.208437	0.213406	0.976715	0.32871	0.782126
ENSMUSG00000015575	261.642	0.0349476	0.173179	0.2018	0.840073	0.941722
ENSMUSG00000015597	598.533	-0.207659	0.195905	-1.06	0.289144	0.782126
ENSMUSG00000015599	2007.96	-0.072372	0.176349	-0.41039	0.68152	0.880821
ENSMUSG00000015605	689.188	0.00858979	0.17931	0.0479047	0.961792	0.985787
ENSMUSG00000015647	158.81	0.241718	0.272922	0.885669	0.375796	0.782126
ENSMUSG00000015652	42.1854	-0.0391997	1.26741	-0.0309289	0.975326	0.990219
ENSMUSG00000015653	144.623	-0.157802	0.471074	-0.334985	0.737637	0.902438
ENSMUSG00000015656	37540.9	-0.0649764	0.0963274	-0.674537	0.49997	0.803992
ENSMUSG00000015659	169.174	-0.222684	0.196838	-1.1313	0.257927	0.782126
ENSMUSG00000015668	496.216	0.0293177	0.0933234	0.314152	0.753406	0.908019
ENSMUSG00000015671	1169.45	0.0855376	0.112724	0.758824	0.447958	0.791167
ENSMUSG00000015672	249.583	-0.00846275	0.125722	-0.0673134	0.946332	0.981219
ENSMUSG00000015697	567.718	-0.125478	0.0901954	-1.39118	0.164172	0.782126
ENSMUSG00000015702	11.8317	0.559604	0.352318	1.58835	0.112208	0.782126
ENSMUSG00000015709	3892.37	-0.152023	0.132218	-1.14978	0.250233	0.782126
ENSMUSG00000015711	462.197	-0.0732662	0.098775	-0.741748	0.45824	0.794752
ENSMUSG00000015714	790.554	0.124899	0.111621	1.11896	0.263157	0.782126
ENSMUSG00000015733	1551.11	-0.301775	0.362808	-0.831774	0.405537	0.787615
ENSMUSG00000015745	483.053	0.35357	0.213847	1.65338	0.0982536	0.782126
ENSMUSG00000015747	562.055	-0.0717928	0.0877878	-0.817798	0.413472	0.787615
ENSMUSG00000015748	321.74	-0.0220709	0.0778982	-0.28333	0.776924	0.918929
ENSMUSG00000015749	1113.64	-0.0763953	0.0843763	-0.905412	0.365247	0.782126
ENSMUSG00000015750	640.468	0.222319	0.131313	1.69305	0.0904463	0.782126
ENSMUSG00000015755	917.572	-0.178822	0.203871	-0.877131	0.380416	0.783379
ENSMUSG00000015757	421.223	-0.217348	0.226417	-0.959944	0.337083	0.782126
ENSMUSG00000015759	544.138	-0.126428	0.158795	-0.796171	0.425933	0.788491
ENSMUSG00000015766	401.205	-0.204697	0.181434	-1.12822	0.259228	0.782126
ENSMUSG00000015776	499.462	0.138143	0.146718	0.941555	0.346421	0.782126
ENSMUSG00000015790	840.28	0.163137	0.172432	0.946096	0.3441	0.782126
ENSMUSG00000015804	666.605	-0.00869172	0.0949777	-0.0915132	0.927085	0.972686
ENSMUSG00000015806	2611.5	0.258223	0.16161	1.59782	0.110083	0.782126
ENSMUSG00000015829	2536.25	-0.396187	0.301838	-1.31258	0.189324	0.782126
ENSMUSG00000015837	7824.09	0.146861	0.141729	1.03622	0.300102	0.782126
ENSMUSG00000015839	279.076	0.163753	0.174721	0.937226	0.348642	0.782126
ENSMUSG00000015843	86.3948	0.328893	0.1897	1.73376	0.0829615	0.782126
ENSMUSG00000015846	647.649	-0.116454	0.13143	-0.886051	0.37559	0.782126
ENSMUSG00000015850	167.925	0.52129	0.167136	3.11896	0.00181489	0.116292
ENSMUSG00000015852	523.165	1.17277	0.161205	7.27503	3.46351e-13	1.61878e-10
ENSMUSG00000015869	476.133	0.16023	0.124327	1.28877	0.197477	0.782126
ENSMUSG00000015879	70.3755	0.0770058	0.155071	0.496583	0.619483	0.854234
ENSMUSG00000015882	71.0228	-0.348711	0.555367	-0.627893	0.530074	0.813464
ENSMUSG00000015889	451.173	0.0217254	0.0778903	0.278923	0.780304	0.920018
ENSMUSG00000015932	2083.2	-0.000938236	0.100293	-0.00935492	0.992536	0.996927
ENSMUSG00000015937	1200.67	0.158139	0.121282	1.30389	0.192271	0.782126
ENSMUSG00000015942	251.891	0.100497	0.122795	0.818413	0.413121	0.787615
ENSMUSG00000015943	139.68	0.38339	0.285928	1.34086	0.179965	0.782126
ENSMUSG00000015944	2183.45	-0.190771	0.125972	-1.51439	0.129927	0.782126
ENSMUSG00000015947	64.812	0.890184	0.197737	4.50185	6.7365e-06	0.000922843
ENSMUSG00000015950	159.661	0.75961	0.149316	5.08727	3.63263e-07	6.55979e-05
ENSMUSG00000015957	17.7791	0.628798	0.411742	1.52717	0.12672	0.782126
ENSMUSG00000015961	577.606	-0.332745	0.288208	-1.15453	0.248283	0.782126
ENSMUSG00000015966	14.3495	0.474759	0.293508	1.61754	0.105763	0.782126
ENSMUSG00000015968	514.277	0.0483788	0.136033	0.355641	0.722109	0.898042
ENSMUSG00000015970	127.398	0.242783	0.277936	0.873522	0.382379	0.783379
ENSMUSG00000015971	666.603	0.151723	0.0815573	1.86033	0.062839	0.782126
ENSMUSG00000015980	42.8705	0.0299641	0.174513	0.171701	0.863672	0.948225
ENSMUSG00000015981	679.606	0.084047	0.152154	0.552381	0.580687	0.837085
ENSMUSG00000015994	551.733	-0.0247976	0.123924	-0.200103	0.8414	0.942139
ENSMUSG00000016018	754.305	-0.202841	0.184064	-1.10201	0.270456	0.782126
ENSMUSG00000016024	298.424	0.191057	0.747789	0.255496	0.79834	0.927072
ENSMUSG00000016028	125.147	-0.0640919	0.162607	-0.394153	0.693468	0.886268
ENSMUSG00000016087	45.2898	-0.16719	0.245254	-0.681701	0.495428	0.803992
ENSMUSG00000016128	252.741	-0.0474465	0.129	-0.367802	0.713021	0.893359
ENSMUSG00000016150	219.481	-0.633216	0.507873	-1.2468	0.212471	0.782126
ENSMUSG00000016179	426.122	-0.0427494	0.15849	-0.269729	0.787369	0.9234
ENSMUSG00000016181	216.414	-0.102919	0.0981741	-1.04833	0.294485	0.782126
ENSMUSG00000016194	317.449	-0.0973359	0.129162	-0.753593	0.451094	0.791819
ENSMUSG00000016200	148.404	-0.348358	0.381549	-0.913012	0.361236	0.782126
ENSMUSG00000016206	33.0593	0.87905	0.261898	3.35646	0.000789465	0.0600258
ENSMUSG00000016239	53.7476	-0.129811	0.317276	-0.409142	0.682436	0.881204
ENSMUSG00000016252	848.35	0.258558	0.250521	1.03208	0.302033	0.782126
ENSMUSG00000016253	552.834	0.133492	0.110383	1.20935	0.226527	0.782126
ENSMUSG00000016256	1297.56	1.28338	0.214693	5.97775	2.26238e-09	5.8937e-07
ENSMUSG00000016257	665.919	0.0653829	0.0883203	0.740293	0.459122	0.794752
ENSMUSG00000016262	230.734	0.0485541	0.119358	0.406795	0.684158	0.88186
ENSMUSG00000016308	288.563	-0.059657	0.185788	-0.321102	0.748133	0.906155
ENSMUSG00000016319	2291.65	0.0901303	0.0958147	0.940673	0.346873	0.782126
ENSMUSG00000016344	860.608	0.470269	0.244649	1.92222	0.0545778	0.782126
ENSMUSG00000016346	6789.3	-0.118546	0.110253	-1.07522	0.282275	0.782126
ENSMUSG00000016349	16022	0.0902576	0.164453	0.548835	0.583119	0.837745
ENSMUSG00000016356	31.8984	0.291535	0.3098	0.941042	0.346683	0.782126
ENSMUSG00000016382	2201.38	-0.371145	0.325083	-1.14169	0.253582	0.782126
ENSMUSG00000016386	410.084	-0.144486	0.106688	-1.35428	0.175645	0.782126
ENSMUSG00000016409	128.864	-0.364523	0.218243	-1.67026	0.0948682	0.782126
ENSMUSG00000016427	1086.39	0.221908	0.214488	1.03459	0.300858	0.782126
ENSMUSG00000016477	316.218	0.031845	0.162214	0.196314	0.844364	0.943093
ENSMUSG00000016481	197.652	-0.0757973	0.216485	-0.350128	0.726243	0.899397
ENSMUSG00000016487	212.665	-0.0655975	0.194461	-0.337329	0.735869	0.901805
ENSMUSG00000016493	33.1694	-0.110093	0.534426	-0.206003	0.836788	0.940347
ENSMUSG00000016494	600.786	0.0117855	0.110048	0.107094	0.914714	0.967693
ENSMUSG00000016495	145.477	0.0596818	0.184187	0.324029	0.745916	0.905251
ENSMUSG00000016496	39.2273	0.495257	0.253417	1.95432	0.0506634	0.782126
ENSMUSG00000016503	339.207	0.100051	0.141876	0.7052	0.480686	0.800354
ENSMUSG00000016510	290.662	0.0439104	0.134866	0.325587	0.744737	0.904775
ENSMUSG00000016520	85.4084	0.21331	0.194304	1.09782	0.272285	0.782126
ENSMUSG00000016526	204.836	0.0322765	0.178248	0.181077	0.856307	0.946351
ENSMUSG00000016528	460.375	0.264134	0.133119	1.98419	0.0472341	0.782126
ENSMUSG00000016534	627.502	0.0192251	0.290378	0.0662071	0.947213	0.981492
ENSMUSG00000016541	3956.99	-0.0890902	0.0961247	-0.926819	0.354021	0.782126
ENSMUSG00000016552	242.283	-0.173476	0.105	-1.65215	0.0985032	0.782126
ENSMUSG00000016554	1435.68	0.127019	0.167894	0.756545	0.449323	0.791167
ENSMUSG00000016559	2107.38	0.0657208	0.0923908	0.711335	0.476877	0.799782
ENSMUSG00000016619	597.495	0.0135536	0.0792387	0.171047	0.864187	0.948314
ENSMUSG00000016624	106.604	0.291789	0.156215	1.86786	0.0617813	0.782126
ENSMUSG00000016637	314.496	0.0245163	0.177224	0.138335	0.889976	0.959601
ENSMUSG00000016664	1096.34	0.133606	0.105437	1.26717	0.205095	0.782126
ENSMUSG00000016757	320.279	0.125325	0.159436	0.786056	0.431835	0.789192
ENSMUSG00000016763	278.918	0.00725484	0.252775	0.0287007	0.977103	0.991263
ENSMUSG00000016831	1144.8	-0.0300318	0.0871017	-0.34479	0.730252	0.899846
ENSMUSG00000016833	174.241	-0.183394	0.195122	-0.939891	0.347273	0.782126
ENSMUSG00000016918	336.394	0.154843	0.599355	0.25835	0.796137	0.926063
ENSMUSG00000016921	1025.24	-0.0460263	0.184626	-0.249294	0.803133	0.928993
ENSMUSG00000016933	1117.09	0.109185	0.0838784	1.3017	0.193018	0.782126
ENSMUSG00000016940	844.986	0.0897583	0.138961	0.645924	0.518329	0.809589
ENSMUSG00000016942	14.7557	0.37246	0.488348	0.762694	0.445646	0.791167
ENSMUSG00000016946	252.723	0.142293	0.109065	1.30466	0.19201	0.782126
ENSMUSG00000016984	47.9235	-0.40814	0.414577	-0.984474	0.324883	0.782126
ENSMUSG00000016995	133.241	0.059359	0.158068	0.375527	0.707268	0.891136
ENSMUSG00000017007	11.48	0.126848	0.425296	0.298259	0.765506	0.913773
ENSMUSG00000017009	772.841	0.124851	0.14113	0.884653	0.376344	0.782126
ENSMUSG00000017057	37.3947	0.099643	0.484164	0.205804	0.836944	0.940347
ENSMUSG00000017119	2151.47	-0.141905	0.0828877	-1.71201	0.0868941	0.782126
ENSMUSG00000017132	1286.21	0.0898546	0.108632	0.827146	0.408154	0.787615
ENSMUSG00000017144	106.159	-0.17703	0.259362	-0.682558	0.494886	0.803992
ENSMUSG00000017146	11.2504	0.302481	0.376404	0.803607	0.421624	0.788491
ENSMUSG00000017167	3274.53	0.0648301	0.158222	0.409741	0.681996	0.880891
ENSMUSG00000017176	530.902	0.0231535	0.124424	0.186085	0.852378	0.945757
ENSMUSG00000017188	1107.97	0.182946	0.193213	0.946861	0.343709	0.782126
ENSMUSG00000017210	1744.28	0.0712587	0.117822	0.604798	0.545313	0.820506
ENSMUSG00000017221	2048.97	0.165803	0.134659	1.23128	0.218219	0.782126
ENSMUSG00000017264	769.174	0.0697321	0.108825	0.640771	0.521671	0.811026
ENSMUSG00000017286	650.761	-0.0754044	0.0874225	-0.862528	0.388397	0.784261
ENSMUSG00000017288	1108.41	0.00738314	0.0871876	0.084681	0.932515	0.974715
ENSMUSG00000017291	653.707	-0.445475	0.484805	-0.918875	0.358161	0.782126
ENSMUSG00000017299	387.662	0.184302	0.129504	1.42314	0.154696	0.782126
ENSMUSG00000017307	148.543	0.0475819	0.187909	0.253219	0.800099	0.928057
ENSMUSG00000017314	3351.07	-0.0107303	0.150966	-0.0710774	0.943336	0.979694
ENSMUSG00000017344	1518.79	-0.0383953	0.283189	-0.135582	0.892152	0.960177
ENSMUSG00000017376	499.877	-0.260443	0.185803	-1.40172	0.160999	0.782126
ENSMUSG00000017386	181.458	0.0669894	0.186171	0.359826	0.718977	0.897087
ENSMUSG00000017390	16064.8	0.148429	0.14351	1.03427	0.301008	0.782126
ENSMUSG00000017400	1676.05	0.0520758	0.162223	0.321013	0.748201	0.906155
ENSMUSG00000017404	4780.59	0.328839	0.214747	1.53128	0.125699	0.782126
ENSMUSG00000017405	50.0192	0.160036	0.241266	0.663318	0.507127	0.805795
ENSMUSG00000017412	667.264	-0.505062	0.370155	-1.36446	0.172423	0.782126
ENSMUSG00000017417	287.662	0.000166286	0.226459	0.000734286	0.999414	0.999666
ENSMUSG00000017418	129.986	-0.478043	0.470983	-1.01499	0.31011	0.782126
ENSMUSG00000017421	1143.58	-0.21183	0.199489	-1.06186	0.288297	0.782126
ENSMUSG00000017428	850.526	-0.0891144	0.08993	-0.99093	0.32172	0.782126
ENSMUSG00000017446	29.8445	-0.240986	0.348105	-0.692282	0.48876	0.802426
ENSMUSG00000017453	19.6149	0.0419667	0.311672	0.13465	0.892888	0.960177
ENSMUSG00000017466	4952.67	-0.0320993	0.101204	-0.317173	0.751112	0.907192
ENSMUSG00000017478	711.342	0.0623932	0.114418	0.545309	0.585541	0.838725
ENSMUSG00000017485	732.888	-0.414379	0.431012	-0.961409	0.336347	0.782126
ENSMUSG00000017491	52.8945	-0.000261539	0.169951	-0.00153891	0.998772	0.999395
ENSMUSG00000017493	1400.6	-0.0202728	0.162154	-0.125022	0.900506	0.96286
ENSMUSG00000017548	198.575	-0.511822	0.490282	-1.04393	0.296516	0.782126
ENSMUSG00000017550	29.3383	-0.277602	0.537008	-0.516943	0.605196	0.847699
ENSMUSG00000017561	129.314	0.207488	0.132613	1.56461	0.117674	0.782126
ENSMUSG00000017607	14.7047	0.316794	0.747943	0.423554	0.671891	0.876406
ENSMUSG00000017615	668.786	-0.0362895	0.0610946	-0.593989	0.552519	0.823499
ENSMUSG00000017631	8809.4	-0.0373917	0.104935	-0.356331	0.721592	0.898021
ENSMUSG00000017639	3825.24	-0.0469694	0.0848732	-0.553407	0.579985	0.83682
ENSMUSG00000017664	908.995	0.223867	0.151195	1.48065	0.1387	0.782126
ENSMUSG00000017667	316.533	-0.00906899	0.098868	-0.0917283	0.926914	0.972686
ENSMUSG00000017670	2774.98	0.0826138	0.121362	0.680721	0.496048	0.803992
ENSMUSG00000017677	553.12	-0.0128962	0.321937	-0.0400581	0.968047	0.987382
ENSMUSG00000017679	613.435	-0.157071	0.128748	-1.21999	0.222468	0.782126
ENSMUSG00000017686	621.42	-0.235167	0.210466	-1.11736	0.263839	0.782126
ENSMUSG00000017692	301.353	-0.0444698	0.150634	-0.295218	0.767828	0.914865
ENSMUSG00000017697	13.1798	0.116305	0.458753	0.253525	0.799862	0.927985
ENSMUSG00000017707	2466.01	-0.122293	0.176843	-0.691534	0.48923	0.802468
ENSMUSG00000017713	48.0826	0.20435	0.231098	0.884257	0.376557	0.782126
ENSMUSG00000017715	933.518	0.106475	0.121087	0.879329	0.379223	0.783248
ENSMUSG00000017716	10.3992	0.179061	0.417573	0.428815	0.668058	0.874546
ENSMUSG00000017718	25.3327	1.40754	0.545344	2.58101	0.00985108	0.406606
ENSMUSG00000017721	1599.35	0.167913	0.162644	1.0324	0.301887	0.782126
ENSMUSG00000017723	62.8737	0.0152572	1.14449	0.013331	0.989364	0.995755
ENSMUSG00000017724	121.585	-0.0529127	0.166211	-0.318347	0.750222	0.906806
ENSMUSG00000017734	1987.86	0.19457	0.141521	1.37485	0.169177	0.782126
ENSMUSG00000017737	20.4599	-0.211302	0.296894	-0.711708	0.476646	0.799782
ENSMUSG00000017740	5578.41	-0.0878127	0.140796	-0.623689	0.532832	0.814314
ENSMUSG00000017747	115.821	0.370211	0.205646	1.80023	0.0718241	0.782126
ENSMUSG00000017754	1354.28	0.266382	0.325862	0.817471	0.413659	0.787615
ENSMUSG00000017756	123.19	0.0148889	0.247468	0.0601649	0.952024	0.982967
ENSMUSG00000017760	2130.76	0.588605	0.164476	3.57867	0.000345351	0.0303203
ENSMUSG00000017764	475.849	0.0175147	0.131716	0.132973	0.894214	0.960782
ENSMUSG00000017765	381.754	0.22483	0.236723	0.949757	0.342236	0.782126
ENSMUSG00000017774	250.665	0.197701	0.163885	1.20634	0.227687	0.782126
ENSMUSG00000017776	1065.83	-0.303866	0.241181	-1.25991	0.207703	0.782126
ENSMUSG00000017778	1158.62	0.238228	0.20661	1.15303	0.248897	0.782126
ENSMUSG00000017781	4778.32	-0.139291	0.0913428	-1.52493	0.127277	0.782126
ENSMUSG00000017801	349.584	0.130342	0.0783247	1.66412	0.0960876	0.782126
ENSMUSG00000017802	858.327	0.012232	0.0648969	0.188483	0.850498	0.944859
ENSMUSG00000017817	12.6259	0.28635	0.413616	0.69231	0.488743	0.802426
ENSMUSG00000017830	25.2038	0.379576	0.300722	1.26221	0.206872	0.782126
ENSMUSG00000017831	864.677	-0.208577	0.227012	-0.918793	0.358204	0.782126
ENSMUSG00000017837	144.326	0.188337	0.160682	1.17211	0.241153	0.782126
ENSMUSG00000017843	2039.94	-0.133667	0.0987379	-1.35376	0.175814	0.782126
ENSMUSG00000017858	344.177	-0.0525195	0.127676	-0.411349	0.680817	0.880369
ENSMUSG00000017868	28.5374	0.50517	0.293577	1.72074	0.0852983	0.782126
ENSMUSG00000017897	77.0384	-0.24524	0.323205	-0.758776	0.447987	0.791167
ENSMUSG00000017929	677.989	-0.0195243	0.119173	-0.163831	0.869864	0.950741
ENSMUSG00000017943	1449.36	0.214916	0.174033	1.23492	0.216862	0.782126
ENSMUSG00000017969	28.1864	-0.173244	0.530375	-0.326644	0.743937	0.904775
ENSMUSG00000017978	869.979	-0.306541	0.208437	-1.47066	0.141383	0.782126
ENSMUSG00000017999	444.211	0.12607	0.0924036	1.36434	0.17246	0.782126
ENSMUSG00000018001	582.146	-0.0877876	0.103963	-0.844415	0.398438	0.784555
ENSMUSG00000018008	379.823	0.487417	0.137877	3.53515	0.000407547	0.0351975
ENSMUSG00000018012	240.937	0.324491	0.184061	1.76295	0.0779084	0.782126
ENSMUSG00000018040	1992.87	0.127138	0.187274	0.678891	0.497207	0.803992
ENSMUSG00000018042	2134.08	0.288757	0.180572	1.59913	0.109793	0.782126
ENSMUSG00000018068	128.421	-0.317645	0.364778	-0.870791	0.383868	0.783524
ENSMUSG00000018076	869.365	-0.29134	0.199345	-1.46149	0.143882	0.782126
ENSMUSG00000018102	627.556	0.051144	0.185875	0.275153	0.783199	0.920957
ENSMUSG00000018126	49.3659	1.63109	0.261991	6.22574	4.79291e-10	1.46469e-07
ENSMUSG00000018143	175.647	0.115249	0.151678	0.759823	0.44736	0.791167
ENSMUSG00000018160	519.996	-0.269215	0.157724	-1.70687	0.0878462	0.782126
ENSMUSG00000018166	162.21	0.114625	0.136999	0.836682	0.402771	0.78664
ENSMUSG00000018167	478.686	0.168957	0.163184	1.03538	0.300492	0.782126
ENSMUSG00000018169	64.6185	0.570806	0.194234	2.93875	0.0032954	0.184392
ENSMUSG00000018171	698.496	-0.0756394	0.117199	-0.645393	0.518673	0.809732
ENSMUSG00000018189	291.741	-0.265299	0.359285	-0.738407	0.460267	0.794944
ENSMUSG00000018196	613.707	-0.282447	0.186478	-1.51464	0.129863	0.782126
ENSMUSG00000018199	178.76	-0.404485	0.452725	-0.893444	0.371619	0.782126
ENSMUSG00000018209	641.881	-0.221624	0.154909	-1.43067	0.152524	0.782126
ENSMUSG00000018217	375.807	0.425742	0.119102	3.5746	0.000350761	0.030626
ENSMUSG00000018238	16.9745	0.142765	0.313236	0.455776	0.648551	0.866936
ENSMUSG00000018239	61.6515	-0.1687	0.191258	-0.882054	0.377747	0.782586
ENSMUSG00000018286	1852.34	0.245313	0.216765	1.1317	0.257759	0.782126
ENSMUSG00000018287	960.817	0.106506	0.153696	0.692968	0.488329	0.802143
ENSMUSG00000018293	2860.12	0.283634	0.186744	1.51884	0.128804	0.782126
ENSMUSG00000018322	1933.83	0.146844	0.0984341	1.4918	0.135751	0.782126
ENSMUSG00000018326	7821.93	-0.0949877	0.0972283	-0.976955	0.328591	0.782126
ENSMUSG00000018334	2153.1	0.0278704	0.128338	0.217164	0.828081	0.936986
ENSMUSG00000018339	168.09	0.204506	0.26726	0.765196	0.444155	0.791064
ENSMUSG00000018340	2024.51	0.193132	0.157208	1.22851	0.219257	0.782126
ENSMUSG00000018347	217.487	0.0872574	0.103151	0.845921	0.397597	0.784555
ENSMUSG00000018362	247.59	-0.043129	0.170618	-0.252781	0.800437	0.928219
ENSMUSG00000018363	275.881	-0.138705	0.242474	-0.57204	0.567295	0.831269
ENSMUSG00000018372	91.047	-0.3042	0.220867	-1.3773	0.168419	0.782126
ENSMUSG00000018377	163.909	-0.110647	0.172487	-0.64148	0.521211	0.810903
ENSMUSG00000018378	240.875	0.201737	0.139362	1.44757	0.147736	0.782126
ENSMUSG00000018379	528.41	-0.197587	0.293805	-0.67251	0.501259	0.803992
ENSMUSG00000018381	124.211	1.08152	0.184947	5.84774	4.9829e-09	1.19975e-06
ENSMUSG00000018387	106.33	0.0194439	0.196319	0.0990423	0.921105	0.971082
ENSMUSG00000018395	1848	-0.202577	0.116238	-1.74277	0.0813736	0.782126
ENSMUSG00000018398	4781.84	-0.0629901	0.0483441	-1.30296	0.19259	0.782126
ENSMUSG00000018401	898.301	-0.107336	0.159111	-0.674597	0.499932	0.803992
ENSMUSG00000018405	132.039	0.253144	0.139535	1.81419	0.0696478	0.782126
ENSMUSG00000018411	7828.46	0.00220984	0.101819	0.0217036	0.982684	0.993634
ENSMUSG00000018412	1207.39	-0.0704104	0.104689	-0.672571	0.50122	0.803992
ENSMUSG00000018415	908.984	-0.183299	0.106036	-1.72865	0.0838715	0.782126
ENSMUSG00000018417	109.861	-0.346454	0.215855	-1.60503	0.108487	0.782126
ENSMUSG00000018425	277.457	-0.235548	0.319866	-0.736396	0.46149	0.795912
ENSMUSG00000018427	396.11	-0.0589722	0.148678	-0.396642	0.691631	0.885445
ENSMUSG00000018428	639.332	0.0991991	0.113982	0.870302	0.384136	0.783524
ENSMUSG00000018433	223.175	-0.114196	0.221884	-0.514665	0.606787	0.84874
ENSMUSG00000018442	180.933	-0.197186	0.168557	-1.16985	0.242062	0.782126
ENSMUSG00000018446	835.832	0.161165	0.129072	1.24864	0.211796	0.782126
ENSMUSG00000018449	148.114	0.133039	0.190604	0.697985	0.485186	0.801612
ENSMUSG00000018451	2325.39	0.0120667	0.0719754	0.167651	0.866858	0.949176
ENSMUSG00000018459	406.184	-0.112767	0.355984	-0.316775	0.751415	0.907212
ENSMUSG00000018470	451.552	-0.00424095	0.113649	-0.0373161	0.970233	0.988011
ENSMUSG00000018474	12292	-0.0223894	0.138355	-0.161825	0.871444	0.951302
ENSMUSG00000018476	600.203	0.134663	0.163565	0.823299	0.410338	0.787615
ENSMUSG00000018481	738.759	-0.281803	0.26338	-1.06995	0.284643	0.782126
ENSMUSG00000018500	45.4658	0.203806	0.219377	0.929021	0.352878	0.782126
ENSMUSG00000018501	2844.52	-0.215593	0.175433	-1.22892	0.219102	0.782126
ENSMUSG00000018507	228.463	0.197796	0.146856	1.34687	0.178022	0.782126
ENSMUSG00000018509	311.113	0.178859	0.155334	1.15145	0.249548	0.782126
ENSMUSG00000018537	342.537	0.135268	0.171813	0.787296	0.431108	0.789192
ENSMUSG00000018541	226.993	0.0911298	0.095206	0.957186	0.338474	0.782126
ENSMUSG00000018547	2286.93	-0.0368593	0.130568	-0.282299	0.777714	0.919133
ENSMUSG00000018548	2984.02	-0.26843	0.175062	-1.53334	0.125192	0.782126
ENSMUSG00000018554	33.6139	0.419596	0.393368	1.06668	0.286117	0.782126
ENSMUSG00000018559	1135.07	0.0789796	0.127828	0.617857	0.536669	0.816865
ENSMUSG00000018565	780.767	0.200877	0.164893	1.21823	0.223137	0.782126
ENSMUSG00000018566	20.4664	0.00235806	0.397355	0.00593439	0.995265	0.99793
ENSMUSG00000018567	2973.28	0.101257	0.140524	0.720571	0.471173	0.798993
ENSMUSG00000018572	750.058	0.151191	0.132233	1.14336	0.252887	0.782126
ENSMUSG00000018574	675.943	0.200385	0.134052	1.49483	0.13496	0.782126
ENSMUSG00000018581	35.7276	0.510449	0.428839	1.1903	0.233927	0.782126
ENSMUSG00000018583	972.637	-0.0620951	0.0655979	-0.946603	0.343841	0.782126
ENSMUSG00000018585	510.707	0.312673	0.279037	1.12054	0.262483	0.782126
ENSMUSG00000018589	55.5555	-0.281679	0.362149	-0.777797	0.436688	0.789581
ENSMUSG00000018593	4864.67	0.158653	0.093417	1.69833	0.0894454	0.782126
ENSMUSG00000018599	267.894	0.113311	0.180769	0.626825	0.530774	0.813477
ENSMUSG00000018604	24.5303	-0.339381	0.289415	-1.17265	0.240938	0.782126
ENSMUSG00000018634	164.526	0.00558818	0.177976	0.0313985	0.974952	0.989941
ENSMUSG00000018648	480.447	0.0270244	0.164205	0.164577	0.869277	0.950701
ENSMUSG00000018651	341.85	-0.0490066	0.114807	-0.426861	0.66948	0.875348
ENSMUSG00000018654	58.7577	0.841846	0.184983	4.55094	5.34067e-06	0.000764582
ENSMUSG00000018659	752.814	0.177379	0.143975	1.23201	0.217944	0.782126
ENSMUSG00000018661	877.865	0.046981	0.131976	0.355982	0.721854	0.898042
ENSMUSG00000018666	447.162	-0.117158	0.114446	-1.0237	0.305978	0.782126
ENSMUSG00000018669	475.607	0.236014	0.174624	1.35156	0.176517	0.782126
ENSMUSG00000018672	180.392	0.304899	0.248521	1.22685	0.219878	0.782126
ENSMUSG00000018677	1182.77	0.220649	0.202575	1.08922	0.276055	0.782126
ENSMUSG00000018678	373.397	-0.0231755	0.156105	-0.148461	0.881979	0.954997
ENSMUSG00000018697	246.93	-0.038607	0.128128	-0.301315	0.763174	0.91233
ENSMUSG00000018707	9437.1	0.00928329	0.112869	0.0822487	0.934449	0.975311
ENSMUSG00000018733	65.851	-0.455116	0.301527	-1.50937	0.131204	0.782126
ENSMUSG00000018736	1204.37	-0.143545	0.0740304	-1.93901	0.0525005	0.782126
ENSMUSG00000018740	113.474	0.0199082	0.130401	0.152669	0.878659	0.953611
ENSMUSG00000018750	2384.38	-0.212415	0.110662	-1.91949	0.054922	0.782126
ENSMUSG00000018752	51.7196	0.0267613	0.273396	0.0978848	0.922024	0.971352
ENSMUSG00000018761	625.608	0.225122	0.140206	1.60566	0.108349	0.782126
ENSMUSG00000018765	2276.85	0.209609	0.153937	1.36165	0.173307	0.782126
ENSMUSG00000018770	2763.02	0.161664	0.157756	1.02477	0.305472	0.782126
ENSMUSG00000018774	544.503	2.1658	0.196984	10.9948	4.0485e-28	9.19067e-25
ENSMUSG00000018796	705.707	0.0016162	0.119034	0.0135776	0.989167	0.995746
ENSMUSG00000018800	244.482	-0.332655	0.400005	-0.831627	0.405619	0.787615
ENSMUSG00000018809	162.894	0.242658	0.131397	1.84675	0.0647837	0.782126
ENSMUSG00000018819	135.779	1.30353	0.229814	5.67209	1.41066e-08	3.3458e-06
ENSMUSG00000018820	958.263	0.052625	0.107518	0.489454	0.62452	0.856195
ENSMUSG00000018821	291.339	0.386405	0.238734	1.61856	0.105542	0.782126
ENSMUSG00000018822	36.6551	0.273299	0.810368	0.337253	0.735926	0.901805
ENSMUSG00000018830	172.289	-0.245124	0.424577	-0.577338	0.563711	0.82947
ENSMUSG00000018841	238.528	-0.0139031	0.0933534	-0.14893	0.881609	0.954726
ENSMUSG00000018845	10.6688	0.350095	0.374654	0.934448	0.350073	0.782126
ENSMUSG00000018846	270.485	-0.505747	0.396007	-1.27712	0.20156	0.782126
ENSMUSG00000018848	773.434	0.039018	0.0927142	0.420842	0.67387	0.877312
ENSMUSG00000018849	1276.76	-0.0861651	0.118019	-0.730094	0.465333	0.796887
ENSMUSG00000018858	625.758	0.1345	0.16864	0.797557	0.425128	0.788491
ENSMUSG00000018861	162.673	0.279726	0.173235	1.61473	0.10637	0.782126
ENSMUSG00000018865	6393.58	0.134174	0.164724	0.814537	0.415338	0.787981
ENSMUSG00000018882	474.892	-0.0594047	0.0988412	-0.601012	0.547832	0.821383
ENSMUSG00000018899	139.265	0.346849	0.177985	1.94875	0.0513247	0.782126
ENSMUSG00000018900	123.774	0.096345	0.199029	0.484074	0.628333	0.858497
ENSMUSG00000018906	161.862	-0.020136	0.149591	-0.134607	0.892923	0.960177
ENSMUSG00000018909	3652.47	-0.135497	0.0895347	-1.51335	0.130191	0.782126
ENSMUSG00000018920	49.1384	0.893554	0.322307	2.77237	0.00556505	0.275211
ENSMUSG00000018921	612.774	0.0708479	0.125669	0.563764	0.572915	0.833488
ENSMUSG00000018923	137.278	0.171848	0.223915	0.767472	0.442801	0.791064
ENSMUSG00000018927	73.5228	2.91511	0.30891	9.43675	3.84511e-21	4.36448e-18
ENSMUSG00000018930	9.75042	2.8678	0.516892	5.54816	2.88687e-08	6.28428e-06
ENSMUSG00000018931	225.861	-0.00348156	0.144489	-0.0240957	0.980776	0.993013
ENSMUSG00000018932	139.712	0.179756	0.169434	1.06092	0.288726	0.782126
ENSMUSG00000018965	16869.4	-0.0364066	0.0769316	-0.473233	0.636047	0.862261
ENSMUSG00000018974	777.784	0.145692	0.123025	1.18425	0.236315	0.782126
ENSMUSG00000018983	16.3951	0.286238	0.278038	1.02949	0.303248	0.782126
ENSMUSG00000018995	101.448	0.04227	0.242847	0.17406	0.861818	0.947869
ENSMUSG00000018999	705.812	-0.162395	0.121744	-1.33391	0.182234	0.782126
ENSMUSG00000019027	166.823	0.0922215	0.160842	0.573368	0.566396	0.83061
ENSMUSG00000019039	992.788	0.213815	0.156256	1.36837	0.171197	0.782126
ENSMUSG00000019054	1854.87	0.38097	0.255976	1.4883	0.136671	0.782126
ENSMUSG00000019055	381.551	0.253638	0.201908	1.2562	0.209042	0.782126
ENSMUSG00000019066	253.002	0.165895	0.0944125	1.75713	0.0788952	0.782126
ENSMUSG00000019080	70.3143	0.292728	0.215701	1.3571	0.174749	0.782126
ENSMUSG00000019082	5343.99	0.210326	0.138888	1.51436	0.129936	0.782126
ENSMUSG00000019087	4828.4	-0.0140902	0.065438	-0.215322	0.829516	0.937609
ENSMUSG00000019088	20.0161	0.433953	0.343099	1.2648	0.205942	0.782126
ENSMUSG00000019102	15.937	0.350165	0.364148	0.961601	0.33625	0.782126
ENSMUSG00000019122	28.4944	-0.0326418	0.246938	-0.132186	0.894837	0.960935
ENSMUSG00000019124	2828.42	-0.0632587	0.0994031	-0.636385	0.524525	0.81219
ENSMUSG00000019132	1578.13	-0.248173	0.267908	-0.926337	0.354271	0.782126
ENSMUSG00000019139	608.604	0.158886	0.256529	0.61937	0.535672	0.816221
ENSMUSG00000019143	222.848	0.0442511	0.147923	0.299149	0.764826	0.913568
ENSMUSG00000019146	1083.16	-0.0561135	0.126585	-0.443287	0.657558	0.870106
ENSMUSG00000019158	387.938	0.316165	0.271401	1.16494	0.244044	0.782126
ENSMUSG00000019173	2501.85	0.161142	0.149493	1.07792	0.281069	0.782126
ENSMUSG00000019179	5871.11	0.111012	0.154337	0.719282	0.471967	0.79912
ENSMUSG00000019188	1001.72	0.161659	0.105498	1.53235	0.125436	0.782126
ENSMUSG00000019189	1016.58	-0.12201	0.0657932	-1.85445	0.0636741	0.782126
ENSMUSG00000019194	6346.75	0.203741	0.16506	1.23435	0.217073	0.782126
ENSMUSG00000019210	4159.29	-0.0135544	0.0842372	-0.160907	0.872166	0.951535
ENSMUSG00000019214	17.5404	0.732802	0.288489	2.54014	0.0110807	0.442422
ENSMUSG00000019230	161.444	-0.109194	0.263888	-0.41379	0.679028	0.879756
ENSMUSG00000019232	253.57	-0.275793	0.182027	-1.51512	0.129742	0.782126
ENSMUSG00000019235	690.543	0.0750697	0.164214	0.457147	0.647565	0.866711
ENSMUSG00000019254	1562.25	0.154173	0.170249	0.905575	0.365161	0.782126
ENSMUSG00000019256	63.4841	-0.302817	0.324024	-0.934551	0.35002	0.782126
ENSMUSG00000019261	1277.62	0.126131	0.183144	0.6887	0.491012	0.80312
ENSMUSG00000019295	376.95	0.0260147	0.114383	0.227435	0.820086	0.933847
ENSMUSG00000019297	154.227	0.324908	0.148857	2.18269	0.0290585	0.723531
ENSMUSG00000019302	8904.52	0.0631101	0.129396	0.487727	0.625743	0.856859
ENSMUSG00000019303	34.4753	0.409659	0.25621	1.59892	0.109839	0.782126
ENSMUSG00000019312	32.4828	-0.10768	0.306431	-0.351399	0.725289	0.898929
ENSMUSG00000019320	19.7516	0.0771218	0.305148	0.252735	0.800473	0.928219
ENSMUSG00000019326	10.1904	-0.520888	0.584632	-0.890967	0.372947	0.782126
ENSMUSG00000019338	538.862	0.0978128	0.109041	0.897031	0.369702	0.782126
ENSMUSG00000019359	105.446	0.204364	0.19818	1.03121	0.302444	0.782126
ENSMUSG00000019362	752.784	0.17555	0.209876	0.836445	0.402904	0.786651
ENSMUSG00000019368	10.9734	-0.268903	0.421749	-0.63759	0.52374	0.811919
ENSMUSG00000019370	35454.1	0.114363	0.172111	0.664476	0.506386	0.805574
ENSMUSG00000019373	712.102	-0.167644	0.11884	-1.41068	0.158339	0.782126
ENSMUSG00000019428	6562.31	0.210088	0.205339	1.02313	0.306247	0.782126
ENSMUSG00000019432	2474.08	0.147252	0.117563	1.25253	0.210376	0.782126
ENSMUSG00000019433	837.184	0.207891	0.205471	1.01178	0.311644	0.782126
ENSMUSG00000019437	215.846	0.0412751	0.104878	0.393553	0.693911	0.886268
ENSMUSG00000019461	221.879	0.259375	0.152922	1.69612	0.0898627	0.782126
ENSMUSG00000019464	15.2122	0.0535922	0.411066	0.130374	0.896271	0.961254
ENSMUSG00000019467	4466.91	0.147295	0.131383	1.12111	0.262243	0.782126
ENSMUSG00000019470	798.226	0.115588	0.157143	0.73556	0.461999	0.796099
ENSMUSG00000019471	2660.42	0.19535	0.186737	1.04612	0.295506	0.782126
ENSMUSG00000019478	545.088	0.0683651	0.124343	0.549809	0.58245	0.837496
ENSMUSG00000019487	131.864	0.131821	0.259914	0.507172	0.612034	0.850025
ENSMUSG00000019494	1373.58	0.0850698	0.117333	0.725029	0.468434	0.798485
ENSMUSG00000019505	25019.2	0.119536	0.174201	0.686195	0.49259	0.803783
ENSMUSG00000019518	278.733	-0.0337153	0.109083	-0.30908	0.757261	0.909946
ENSMUSG00000019528	436.047	-0.0536884	0.111795	-0.48024	0.631057	0.860379
ENSMUSG00000019539	219.823	0.267818	0.298508	0.89719	0.369617	0.782126
ENSMUSG00000019558	1240.92	0.0150203	0.0769442	0.19521	0.845229	0.943093
ENSMUSG00000019564	73.4391	-0.0303863	0.187649	-0.161932	0.871359	0.951291
ENSMUSG00000019577	127.8	-0.0649621	0.147249	-0.441172	0.659088	0.870826
ENSMUSG00000019578	1339.26	0.166524	0.171169	0.972862	0.330622	0.782126
ENSMUSG00000019579	502.071	0.134768	0.198062	0.680432	0.496231	0.803992
ENSMUSG00000019590	668.13	-0.0301263	0.158169	-0.190468	0.848942	0.944222
ENSMUSG00000019647	488.916	-0.0206076	0.112119	-0.183802	0.854169	0.945791
ENSMUSG00000019659	576.65	0.169401	0.210946	0.803056	0.421943	0.788491
ENSMUSG00000019689	210.07	0.206728	0.253696	0.814865	0.41515	0.787907
ENSMUSG00000019699	1486.35	-0.378631	0.216271	-1.75072	0.0799935	0.782126
ENSMUSG00000019710	616.799	0.109137	0.152805	0.714227	0.475087	0.799676
ENSMUSG00000019715	710.708	-0.0202899	0.0700368	-0.289703	0.772044	0.917206
ENSMUSG00000019718	23.0241	0.122546	0.296195	0.413734	0.679069	0.879756
ENSMUSG00000019726	855.609	-0.123931	0.174932	-0.708452	0.478664	0.799807
ENSMUSG00000019731	842.868	-0.13939	0.0970908	-1.43566	0.151098	0.782126
ENSMUSG00000019732	14.4179	0.308929	0.365205	0.845907	0.397605	0.784555
ENSMUSG00000019734	33.5519	-0.071991	0.362453	-0.198622	0.842559	0.94265
ENSMUSG00000019737	20.0318	0.036378	0.525185	0.0692669	0.944777	0.980323
ENSMUSG00000019738	289.407	0.354014	0.229877	1.54002	0.123556	0.782126
ENSMUSG00000019756	19.6248	-0.0302268	1.20125	-0.0251628	0.979925	0.992795
ENSMUSG00000019761	98.3423	0.0220544	0.176436	0.125	0.900524	0.96286
ENSMUSG00000019762	37.7099	0.209138	0.214592	0.974584	0.329766	0.782126
ENSMUSG00000019763	266.801	0.0338165	0.130019	0.260089	0.794795	0.92539
ENSMUSG00000019767	15.9561	0.146334	0.421257	0.347375	0.728309	0.899846
ENSMUSG00000019768	24.6972	-0.573027	0.397543	-1.44142	0.149465	0.782126
ENSMUSG00000019772	134.176	-0.557794	0.175603	-3.17645	0.00149091	0.0995465
ENSMUSG00000019773	11.9567	-0.0656468	0.379525	-0.172971	0.862674	0.948047
ENSMUSG00000019774	66.1843	-0.199938	0.17831	-1.12129	0.262163	0.782126
ENSMUSG00000019775	364.055	-0.423678	0.35759	-1.18482	0.236091	0.782126
ENSMUSG00000019777	910.574	-0.213777	0.214492	-0.996665	0.318927	0.782126
ENSMUSG00000019782	409.911	-0.108031	0.15309	-0.705672	0.480392	0.800115
ENSMUSG00000019785	456.999	-0.0977209	0.115582	-0.845471	0.397848	0.784555
ENSMUSG00000019789	51.6122	-0.369762	0.313524	-1.17937	0.23825	0.782126
ENSMUSG00000019790	1017.26	-0.203696	0.203697	-0.999994	0.317313	0.782126
ENSMUSG00000019791	29.9214	-0.547002	0.293262	-1.86523	0.0621488	0.782126
ENSMUSG00000019792	62.0898	-0.0290023	0.275189	-0.105391	0.916066	0.96835
ENSMUSG00000019794	58.0464	-0.065285	0.167606	-0.389514	0.696896	0.887764
ENSMUSG00000019795	673.051	-0.142346	0.120421	-1.18207	0.237179	0.782126
ENSMUSG00000019796	1043.89	-0.100733	0.103625	-0.972093	0.331004	0.782126
ENSMUSG00000019797	300.362	0.00737315	0.159201	0.0463134	0.96306	0.986037
ENSMUSG00000019802	848.243	-0.227571	0.183404	-1.24082	0.214674	0.782126
ENSMUSG00000019803	207.822	0.010043	0.164512	0.0610475	0.951321	0.982855
ENSMUSG00000019804	2273.24	-0.0717554	0.0915627	-0.783674	0.433231	0.789262
ENSMUSG00000019806	548.032	0.0403256	0.101432	0.397564	0.690951	0.885048
ENSMUSG00000019808	52.305	-0.0285255	0.190635	-0.149634	0.881053	0.954384
ENSMUSG00000019809	280.195	-0.222606	0.250335	-0.889232	0.373878	0.782126
ENSMUSG00000019810	462.491	-0.0173907	0.118313	-0.146989	0.883141	0.955755
ENSMUSG00000019813	49.9292	0.113697	0.168697	0.673967	0.500332	0.803992
ENSMUSG00000019814	219.912	-0.0882015	0.116618	-0.756332	0.44945	0.791167
ENSMUSG00000019817	227.676	-0.0812721	0.313446	-0.259286	0.795415	0.925731
ENSMUSG00000019818	418.949	-0.233381	0.30814	-0.757385	0.448819	0.791167
ENSMUSG00000019820	460.319	-0.291151	0.254101	-1.14581	0.251875	0.782126
ENSMUSG00000019822	205.324	0.258586	0.152673	1.69373	0.090317	0.782126
ENSMUSG00000019823	184.77	0.421258	0.154655	2.72386	0.0064524	0.307247
ENSMUSG00000019826	178.099	-0.0378668	0.114007	-0.332146	0.739779	0.903252
ENSMUSG00000019828	575.953	-0.223544	0.201463	-1.1096	0.26717	0.782126
ENSMUSG00000019831	6287.66	0.0511068	0.132145	0.386747	0.698944	0.888127
ENSMUSG00000019832	31.637	0.0190474	0.244925	0.0777681	0.938013	0.977183
ENSMUSG00000019837	436.841	-0.132894	0.114446	-1.16119	0.245566	0.782126
ENSMUSG00000019838	43.0926	0.00407954	0.225725	0.018073	0.985581	0.994435
ENSMUSG00000019841	281.311	-0.518268	0.469664	-1.10349	0.269815	0.782126
ENSMUSG00000019842	27.2766	-0.0122256	0.296546	-0.0412267	0.967115	0.986971
ENSMUSG00000019843	1861.14	0.0681798	0.0973995	0.700002	0.483926	0.801467
ENSMUSG00000019845	26.0337	0.215037	0.284767	0.755133	0.450169	0.791167
ENSMUSG00000019846	61.8161	-0.361919	0.269136	-1.34474	0.178709	0.782126
ENSMUSG00000019848	58.778	-0.295816	0.271365	-1.0901	0.275667	0.782126
ENSMUSG00000019849	440.175	-0.000181761	0.0912886	-0.00199106	0.998411	0.999395
ENSMUSG00000019850	91.4275	0.13632	0.215238	0.633346	0.526507	0.813208
ENSMUSG00000019851	82.9313	-0.286959	0.459944	-0.623899	0.532694	0.814181
ENSMUSG00000019852	942.279	-0.500696	0.363651	-1.37686	0.168556	0.782126
ENSMUSG00000019853	43.2929	0.14942	0.220524	0.677568	0.498046	0.803992
ENSMUSG00000019854	732.375	0.138809	0.0754165	1.84057	0.0656845	0.782126
ENSMUSG00000019856	261.045	-0.0858844	0.142976	-0.600693	0.548045	0.821383
ENSMUSG00000019857	62.8244	-0.322557	0.270666	-1.19172	0.233372	0.782126
ENSMUSG00000019861	505.043	-0.305857	0.183983	-1.66242	0.0964278	0.782126
ENSMUSG00000019863	159.425	-0.0592524	0.127909	-0.46324	0.643192	0.864789
ENSMUSG00000019864	179.434	0.0708693	0.0928819	0.763004	0.445461	0.791167
ENSMUSG00000019865	24.66	-0.913883	0.344309	-2.65426	0.00794834	0.360877
ENSMUSG00000019866	21.3417	-0.71404	0.344614	-2.072	0.0382652	0.782126
ENSMUSG00000019868	429.703	-0.1164	0.0811126	-1.43504	0.151276	0.782126
ENSMUSG00000019872	332.267	-0.0384036	0.208048	-0.18459	0.853551	0.945791
ENSMUSG00000019873	411.881	-0.115429	0.14092	-0.819107	0.412725	0.787615
ENSMUSG00000019874	262.06	0.0111328	0.225392	0.0493929	0.960606	0.985659
ENSMUSG00000019876	102.227	-0.125523	0.185958	-0.675005	0.499672	0.803992
ENSMUSG00000019877	6108.23	-0.30717	0.235025	-1.30697	0.191224	0.782126
ENSMUSG00000019878	181.819	-0.133993	0.269091	-0.497947	0.618522	0.853482
ENSMUSG00000019880	171.16	0.0880653	0.130138	0.676705	0.498593	0.803992
ENSMUSG00000019883	292.202	-0.121707	0.236231	-0.515206	0.606409	0.848477
ENSMUSG00000019888	25.7695	-0.36889	0.561611	-0.656842	0.511283	0.806544
ENSMUSG00000019889	659.211	-0.215722	0.170227	-1.26726	0.205062	0.782126
ENSMUSG00000019890	54.142	0.147138	0.253252	0.580995	0.561244	0.827954
ENSMUSG00000019891	112.777	0.116887	0.112481	1.03916	0.298728	0.782126
ENSMUSG00000019892	17.8619	0.0181651	0.484534	0.0374899	0.970094	0.988011
ENSMUSG00000019894	437.918	-0.324597	0.326173	-0.99517	0.319654	0.782126
ENSMUSG00000019897	307.632	-0.0482719	0.126502	-0.38159	0.702765	0.889779
ENSMUSG00000019899	215.935	-0.234901	0.159265	-1.47491	0.140237	0.782126
ENSMUSG00000019906	119.176	-0.225716	0.244558	-0.922955	0.356031	0.782126
ENSMUSG00000019907	809.17	-0.347324	0.272746	-1.27343	0.202865	0.782126
ENSMUSG00000019916	701.709	-0.0580502	0.0992735	-0.584751	0.558715	0.826627
ENSMUSG00000019917	53.7584	0.103596	0.36441	0.284285	0.776192	0.918563
ENSMUSG00000019920	217.571	-0.141644	0.236554	-0.598782	0.549318	0.822115
ENSMUSG00000019923	11325.5	-0.0665248	0.0821323	-0.809971	0.417957	0.788491
ENSMUSG00000019927	537.493	-0.100021	0.212957	-0.469677	0.638586	0.863153
ENSMUSG00000019929	927.319	-0.154075	0.189988	-0.810975	0.41738	0.788491
ENSMUSG00000019935	37.2967	-0.148805	0.297352	-0.500433	0.61677	0.852862
ENSMUSG00000019943	6082.12	-0.284049	0.264197	-1.07514	0.282311	0.782126
ENSMUSG00000019944	59.9727	-0.153952	0.143376	-1.07376	0.28293	0.782126
ENSMUSG00000019945	45.1327	0.103962	0.279773	0.371595	0.710194	0.892061
ENSMUSG00000019947	428.542	-0.318364	0.181316	-1.75586	0.0791131	0.782126
ENSMUSG00000019948	128.107	-0.329665	0.317504	-1.0383	0.299129	0.782126
ENSMUSG00000019951	883.404	-0.26068	0.17505	-1.48918	0.136441	0.782126
ENSMUSG00000019952	93.7866	0.0741693	0.143751	0.515958	0.605884	0.848291
ENSMUSG00000019960	539.849	-0.0396839	0.157613	-0.25178	0.801211	0.928465
ENSMUSG00000019961	249.215	-0.104066	0.126325	-0.823794	0.410056	0.787615
ENSMUSG00000019966	82.6843	-0.948847	0.509182	-1.86347	0.062396	0.782126
ENSMUSG00000019969	985.781	0.129444	0.0790814	1.63684	0.101664	0.782126
ENSMUSG00000019970	992.277	-0.171342	0.334205	-0.512684	0.608173	0.848914
ENSMUSG00000019971	125.662	-0.450177	0.464102	-0.969995	0.332049	0.782126
ENSMUSG00000019975	117.164	0.0304953	0.175234	0.174026	0.861845	0.947869
ENSMUSG00000019977	460.462	-0.149157	0.114235	-1.30571	0.191652	0.782126
ENSMUSG00000019978	1043.45	0.0755452	0.112217	0.673208	0.500815	0.803992
ENSMUSG00000019979	196.395	-0.117975	0.193195	-0.610651	0.541431	0.818043
ENSMUSG00000019982	11.7754	0.652983	0.394734	1.65423	0.0980798	0.782126
ENSMUSG00000019984	377.603	-0.0652424	0.129171	-0.505086	0.613498	0.851078
ENSMUSG00000019986	2438.24	-0.220396	0.109343	-2.01564	0.0438376	0.782126
ENSMUSG00000019988	21.0607	-0.048649	0.248508	-0.195764	0.844795	0.943093
ENSMUSG00000019990	146.405	-0.294099	0.235603	-1.24828	0.211929	0.782126
ENSMUSG00000019996	1187.4	-0.00115173	0.10247	-0.0112397	0.991032	0.996499
ENSMUSG00000019997	321.65	-0.34114	0.254945	-1.33809	0.180866	0.782126
ENSMUSG00000019998	954.756	-0.12732	0.138798	-0.917306	0.358982	0.782126
ENSMUSG00000020000	107.979	-0.337546	0.20893	-1.6156	0.106182	0.782126
ENSMUSG00000020003	265.936	-0.0267252	0.12197	-0.219112	0.826563	0.936488
ENSMUSG00000020009	217.191	0.26452	0.120604	2.19329	0.0282865	0.717042
ENSMUSG00000020014	57.3927	0.12186	0.325724	0.37412	0.708315	0.891605
ENSMUSG00000020015	1288.3	-0.223318	0.18974	-1.17697	0.239207	0.782126
ENSMUSG00000020018	137.091	0.0291901	0.220577	0.132335	0.894719	0.960935
ENSMUSG00000020019	90.3438	-0.0723633	0.248988	-0.29063	0.771334	0.916774
ENSMUSG00000020021	179.501	-0.175432	0.309269	-0.567246	0.570547	0.83254
ENSMUSG00000020022	1948.88	0.130806	0.174709	0.748707	0.454034	0.792519
ENSMUSG00000020023	713.249	-0.071397	0.126092	-0.566227	0.571239	0.833039
ENSMUSG00000020024	320.321	-0.2808	0.249931	-1.12351	0.26122	0.782126
ENSMUSG00000020027	209.682	-0.128552	0.12824	-1.00243	0.316135	0.782126
ENSMUSG00000020029	914.772	-0.211549	0.163911	-1.29063	0.196832	0.782126
ENSMUSG00000020032	983.474	-0.120408	0.136618	-0.881348	0.378129	0.782901
ENSMUSG00000020034	291.284	-0.169839	0.106111	-1.60058	0.109469	0.782126
ENSMUSG00000020037	183.438	-0.0541024	0.161652	-0.334683	0.737864	0.902438
ENSMUSG00000020038	146.915	-0.0419978	0.143563	-0.29254	0.769874	0.915792
ENSMUSG00000020042	267.155	-0.218597	0.20179	-1.08329	0.278681	0.782126
ENSMUSG00000020044	1424.59	-0.292081	0.192088	-1.52056	0.12837	0.782126
ENSMUSG00000020048	4512.2	-0.294803	0.154856	-1.90373	0.056946	0.782126
ENSMUSG00000020052	126.691	0.0369578	0.194396	0.190116	0.849218	0.944361
ENSMUSG00000020053	53.0034	0.642324	0.290349	2.21225	0.0269494	0.713701
ENSMUSG00000020056	188.644	-0.136042	0.110126	-1.23533	0.216708	0.782126
ENSMUSG00000020057	13.9327	0.248305	0.337571	0.735564	0.461996	0.796099
ENSMUSG00000020061	29.2274	-0.417852	0.313823	-1.33149	0.183028	0.782126
ENSMUSG00000020063	75.6613	-0.198175	0.372502	-0.532011	0.594718	0.843046
ENSMUSG00000020064	162.325	-0.235893	0.319141	-0.739149	0.459817	0.794752
ENSMUSG00000020067	20.6529	-0.624894	0.338074	-1.84839	0.0645456	0.782126
ENSMUSG00000020069	669.067	-0.158879	0.113254	-1.40286	0.16066	0.782126
ENSMUSG00000020070	593.72	-0.216964	0.22702	-0.955703	0.339222	0.782126
ENSMUSG00000020072	9.88762	-0.531478	0.472958	-1.12373	0.261127	0.782126
ENSMUSG00000020074	497.979	-0.327766	0.354585	-0.924366	0.355296	0.782126
ENSMUSG00000020075	303.596	-0.00587314	0.13698	-0.0428759	0.9658	0.986706
ENSMUSG00000020076	631.349	-0.155286	0.138814	-1.11866	0.263285	0.782126
ENSMUSG00000020077	75.3994	0.502118	0.256698	1.95607	0.0504571	0.782126
ENSMUSG00000020078	742.445	-0.103599	0.154263	-0.671572	0.501856	0.803992
ENSMUSG00000020079	276.079	0.0287866	0.0832227	0.345899	0.729419	0.899846
ENSMUSG00000020080	73.2236	0.0352763	0.191288	0.184414	0.853689	0.945791
ENSMUSG00000020083	289.713	0.157536	0.168412	0.935417	0.349574	0.782126
ENSMUSG00000020085	102.681	-0.0976664	0.154766	-0.631059	0.528002	0.813464
ENSMUSG00000020086	240.604	0.061648	0.141082	0.436966	0.662136	0.871749
ENSMUSG00000020087	279.692	0.228089	0.203253	1.12219	0.261782	0.782126
ENSMUSG00000020088	1270.55	-0.0485374	0.0720071	-0.674064	0.500271	0.803992
ENSMUSG00000020089	888.808	-0.0444051	0.0907363	-0.489386	0.624568	0.856195
ENSMUSG00000020090	38.1426	0.0777059	0.302226	0.257112	0.797093	0.926395
ENSMUSG00000020091	965.818	-0.0745788	0.105503	-0.706887	0.479637	0.799807
ENSMUSG00000020092	198.055	0.27189	0.139083	1.95487	0.0505984	0.782126
ENSMUSG00000020096	293.855	0.31858	0.190301	1.67408	0.0941145	0.782126
ENSMUSG00000020097	391.67	0.192533	0.0925221	2.08094	0.0374395	0.782126
ENSMUSG00000020098	49.9154	0.0917004	0.243887	0.375995	0.706921	0.891003
ENSMUSG00000020099	497.055	0.214902	0.171755	1.25121	0.210856	0.782126
ENSMUSG00000020100	237.295	-0.067304	0.182292	-0.36921	0.711971	0.893041
ENSMUSG00000020101	528.705	0.857181	0.146387	5.85558	4.75356e-09	1.18029e-06
ENSMUSG00000020102	152.15	-0.425245	0.495309	-0.858546	0.390591	0.784416
ENSMUSG00000020105	44.5154	-0.121747	0.230637	-0.527872	0.597588	0.844249
ENSMUSG00000020107	829.752	0.0714012	0.11343	0.629473	0.52904	0.813464
ENSMUSG00000020108	714.552	0.176374	0.208147	0.847351	0.3968	0.784555
ENSMUSG00000020109	900.651	0.0749728	0.144966	0.517175	0.605034	0.847698
ENSMUSG00000020111	1477.36	0.0727819	0.129607	0.561559	0.574417	0.834298
ENSMUSG00000020114	1308.63	-0.162365	0.194243	-0.835887	0.403218	0.786749
ENSMUSG00000020115	493.998	-0.105642	0.129582	-0.815251	0.414929	0.787852
ENSMUSG00000020116	215.949	-0.190601	0.149683	-1.27336	0.202891	0.782126
ENSMUSG00000020120	157.343	0.826346	0.309965	2.66593	0.00767754	0.350776
ENSMUSG00000020121	271.406	-0.169321	0.133601	-1.26736	0.205025	0.782126
ENSMUSG00000020122	134.1	-0.303177	0.278099	-1.09018	0.275634	0.782126
ENSMUSG00000020124	673.832	-0.337432	0.289188	-1.16682	0.243282	0.782126
ENSMUSG00000020128	225.425	-0.122229	0.257891	-0.473957	0.63553	0.862181
ENSMUSG00000020130	247.348	-0.308589	0.238082	-1.29614	0.194926	0.782126
ENSMUSG00000020131	31.2502	0.0963542	0.280572	0.34342	0.731283	0.899935
ENSMUSG00000020132	725.597	-0.117687	0.137079	-0.858532	0.390599	0.784416
ENSMUSG00000020133	522.087	0.156971	0.169495	0.92611	0.354389	0.782126
ENSMUSG00000020134	385.14	-0.141525	0.175832	-0.804886	0.420885	0.788491
ENSMUSG00000020135	2064.25	0.00252266	0.152624	0.0165286	0.986813	0.994827
ENSMUSG00000020137	146.003	-0.309755	0.350793	-0.883015	0.377228	0.78242
ENSMUSG00000020140	16.1585	-0.496481	0.487002	-1.01947	0.307982	0.782126
ENSMUSG00000020142	1057.51	0.0673319	0.125365	0.537086	0.591208	0.840932
ENSMUSG00000020143	101.772	0.782918	0.149242	5.24597	1.55463e-07	3.08808e-05
ENSMUSG00000020149	1748	-0.168031	0.191559	-0.877178	0.38039	0.783379
ENSMUSG00000020150	167.746	0.599055	0.216995	2.76068	0.00576803	0.2829
ENSMUSG00000020151	187.657	0.0804775	0.145924	0.551503	0.581289	0.837163
ENSMUSG00000020152	2133.18	-0.321875	0.334661	-0.961794	0.336153	0.782126
ENSMUSG00000020153	1284.59	0.307201	0.249368	1.23192	0.21798	0.782126
ENSMUSG00000020154	278.662	-0.489517	0.230656	-2.12229	0.0338138	0.774258
ENSMUSG00000020155	23.3125	0.356425	0.330878	1.07721	0.281387	0.782126
ENSMUSG00000020156	510.296	0.255437	0.119764	2.13284	0.0329377	0.770236
ENSMUSG00000020160	23.3746	0.183616	0.279186	0.657685	0.510741	0.806544
ENSMUSG00000020163	2268.85	0.292308	0.269246	1.08565	0.277632	0.782126
ENSMUSG00000020166	659.018	-0.150908	0.12751	-1.1835	0.236611	0.782126
ENSMUSG00000020167	417.899	0.240004	0.156811	1.53053	0.125885	0.782126
ENSMUSG00000020169	13.5186	0.12443	0.396562	0.313771	0.753695	0.908034
ENSMUSG00000020170	583.386	-0.0412093	0.239977	-0.171722	0.863656	0.948225
ENSMUSG00000020171	363.026	-0.119401	0.0908498	-1.31427	0.188756	0.782126
ENSMUSG00000020173	416.555	-0.516198	0.214359	-2.4081	0.0160359	0.566745
ENSMUSG00000020175	395.803	0.15572	0.0874131	1.78142	0.0748436	0.782126
ENSMUSG00000020176	405.539	-0.172896	0.167229	-1.03388	0.30119	0.782126
ENSMUSG00000020178	22.2023	-0.655804	0.281952	-2.32594	0.0200215	0.619663
ENSMUSG00000020180	1232.35	-0.0252278	0.0782124	-0.322555	0.747032	0.90598
ENSMUSG00000020181	590.671	-0.30131	0.250181	-1.20437	0.228447	0.782126
ENSMUSG00000020182	70.6494	0.0497896	0.180844	0.275317	0.783072	0.920951
ENSMUSG00000020183	186.909	-0.0667972	0.144221	-0.463159	0.64325	0.864789
ENSMUSG00000020184	490.198	-0.0660861	0.122804	-0.538144	0.590478	0.84057
ENSMUSG00000020186	104.873	-0.0454778	0.374774	-0.121347	0.903416	0.963632
ENSMUSG00000020189	278.753	-0.43208	0.444799	-0.971404	0.331347	0.782126
ENSMUSG00000020190	643.529	0.139916	0.160903	0.869568	0.384536	0.783624
ENSMUSG00000020196	1457.81	0.070089	0.143726	0.487656	0.625793	0.856859
ENSMUSG00000020198	2873.31	0.0231024	0.0971336	0.237842	0.812004	0.930987
ENSMUSG00000020205	321.064	0.204364	0.190507	1.07274	0.283387	0.782126
ENSMUSG00000020211	871.14	0.184281	0.201911	0.912685	0.361408	0.782126
ENSMUSG00000020212	81.9873	-0.090298	0.148332	-0.608754	0.542687	0.818895
ENSMUSG00000020216	51.0353	-0.198151	0.344127	-0.575808	0.564745	0.829859
ENSMUSG00000020219	815.65	0.3643	0.244331	1.49101	0.135959	0.782126
ENSMUSG00000020220	1683.38	-0.151848	0.113066	-1.343	0.179271	0.782126
ENSMUSG00000020224	431.417	0.133297	0.176756	0.754128	0.450773	0.791692
ENSMUSG00000020225	261.977	-0.0493089	0.136109	-0.362275	0.717146	0.895855
ENSMUSG00000020227	24.6048	0.0639331	0.327113	0.195446	0.845044	0.943093
ENSMUSG00000020228	55.9076	0.142433	0.169518	0.840223	0.400783	0.785308
ENSMUSG00000020230	1169.96	0.124337	0.12881	0.965276	0.334407	0.782126
ENSMUSG00000020231	818.155	-0.0836667	0.116113	-0.72056	0.47118	0.798993
ENSMUSG00000020232	249.072	0.314359	0.177015	1.77589	0.0757513	0.782126
ENSMUSG00000020235	1156.09	0.195918	0.168161	1.16507	0.243992	0.782126
ENSMUSG00000020238	966.673	0.230615	0.171064	1.34812	0.17762	0.782126
ENSMUSG00000020241	205.911	-0.224346	0.263914	-0.850071	0.395285	0.784555
ENSMUSG00000020246	280.079	-0.206346	0.212626	-0.970462	0.331816	0.782126
ENSMUSG00000020248	414.506	-0.148485	0.127596	-1.16372	0.244539	0.782126
ENSMUSG00000020250	751.043	0.0511841	0.0947819	0.54002	0.589183	0.839959
ENSMUSG00000020251	202.2	-0.361324	0.149182	-2.42204	0.0154336	0.554054
ENSMUSG00000020253	233.683	-0.118269	0.159429	-0.741831	0.45819	0.794752
ENSMUSG00000020255	678.001	-0.150915	0.16789	-0.898895	0.368709	0.782126
ENSMUSG00000020256	52.361	0.506832	0.2526	2.00647	0.0448066	0.782126
ENSMUSG00000020257	1714.05	-0.187862	0.0816429	-2.30102	0.0213904	0.637737
ENSMUSG00000020258	58.8952	-0.0792287	0.23606	-0.33563	0.73715	0.902274
ENSMUSG00000020260	493.947	0.0420784	0.156861	0.268253	0.788505	0.923449
ENSMUSG00000020261	794.192	-0.0379077	0.12347	-0.307019	0.758829	0.910542
ENSMUSG00000020262	1994.93	-0.158521	0.114914	-1.37947	0.16775	0.782126
ENSMUSG00000020263	1108.3	0.0236782	0.158385	0.149498	0.881161	0.954436
ENSMUSG00000020265	1724.68	0.0884812	0.108069	0.818748	0.41293	0.787615
ENSMUSG00000020267	2298.86	0.226847	0.228076	0.994614	0.319924	0.782126
ENSMUSG00000020268	154.129	-0.210336	0.137759	-1.52685	0.126799	0.782126
ENSMUSG00000020271	1511.98	-0.109203	0.121333	-0.900029	0.368105	0.782126
ENSMUSG00000020272	129.881	0.513528	0.120595	4.2583	2.05988e-05	0.00242522
ENSMUSG00000020273	154.064	-0.213089	0.289118	-0.737031	0.461103	0.79556
ENSMUSG00000020275	35.566	-0.209754	0.342254	-0.612861	0.539968	0.817318
ENSMUSG00000020277	4529.63	0.180086	0.16344	1.10185	0.270527	0.782126
ENSMUSG00000020280	71.0265	-0.168062	0.320841	-0.523817	0.600406	0.845214
ENSMUSG00000020282	152.16	0.115527	0.191367	0.603696	0.546045	0.820971
ENSMUSG00000020283	235.421	-0.320579	0.244612	-1.31057	0.190005	0.782126
ENSMUSG00000020284	571.87	0.156346	0.168605	0.927293	0.353774	0.782126
ENSMUSG00000020287	189.763	0.10388	0.160601	0.64682	0.517748	0.809364
ENSMUSG00000020288	275.337	-0.182948	0.176809	-1.03472	0.300799	0.782126
ENSMUSG00000020289	411.921	0.110948	0.0979355	1.13286	0.257272	0.782126
ENSMUSG00000020290	279.081	-0.532992	0.604513	-0.881687	0.377946	0.782635
ENSMUSG00000020297	10119.9	-0.0275926	0.0528384	-0.522207	0.601526	0.845767
ENSMUSG00000020300	596.556	-0.410549	0.394136	-1.04164	0.297577	0.782126
ENSMUSG00000020303	62.204	-0.355436	0.186809	-1.90267	0.0570838	0.782126
ENSMUSG00000020305	104.608	-0.484213	0.27607	-1.75395	0.0794386	0.782126
ENSMUSG00000020307	674.707	0.228582	0.20568	1.11134	0.26642	0.782126
[truncated: 13,898 more rows]

## Sheet: AtgTtgSTD
	baseMean	log2FoldChange	lfcSE	stat	pvalue	padj
ENSMUSG00000000001	217.396	-0.764354	0.425223	-1.79754	0.0722504	0.255701
ENSMUSG00000000028	27.7254	-4.17808e-05	0.317736	-0.000131495	0.999895	0.999958
ENSMUSG00000000056	620.449	-0.0205959	0.0819891	-0.251203	0.801657	0.88545
ENSMUSG00000000058	98.1631	-0.461952	0.390555	-1.18281	0.236885	0.448338
ENSMUSG00000000078	278.668	-0.596821	0.345444	-1.72769	0.0840437	0.273554
ENSMUSG00000000085	597.104	-0.0321363	0.115055	-0.279313	0.780005	0.872558
ENSMUSG00000000088	1191.29	-0.168219	0.141251	-1.19092	0.233684	0.445154
ENSMUSG00000000093	24.4775	0.596708	0.355096	1.68042	0.0928766	0.287072
ENSMUSG00000000120	63.7404	0.587665	0.303862	1.93399	0.0531149	0.227078
ENSMUSG00000000125	28.0535	0.657988	0.352493	1.86667	0.0619476	0.239802
ENSMUSG00000000126	82.0916	-0.128142	0.265928	-0.481865	0.629902	0.77469
ENSMUSG00000000127	190.397	-0.396394	0.133878	-2.96085	0.00306792	0.0933951
ENSMUSG00000000131	1324.21	0.0573446	0.107167	0.535096	0.592583	0.74541
ENSMUSG00000000134	639.666	0.132047	0.137158	0.962736	0.33568	0.541074
ENSMUSG00000000142	356.153	0.0988008	0.1442	0.685163	0.493241	0.670155
ENSMUSG00000000148	276.256	0.144511	0.140804	1.02632	0.30474	0.51457
ENSMUSG00000000149	1549.18	0.259984	0.131016	1.98437	0.0472144	0.218806
ENSMUSG00000000154	18.7266	1.24486	0.655331	1.89959	0.0574865	0.233474
ENSMUSG00000000167	21.6487	0.107906	0.400393	0.2695	0.787545	0.877033
ENSMUSG00000000168	1198.29	-0.190623	0.106339	-1.7926	0.0730369	0.257061
ENSMUSG00000000171	894.986	0.00634808	0.100941	0.0628889	0.949855	0.972823
ENSMUSG00000000184	1144.91	0.00468555	0.117402	0.0399102	0.968165	0.983137
ENSMUSG00000000194	684.674	0.0696803	0.110362	0.631379	0.527793	0.69736
ENSMUSG00000000197	818.46	-0.52589	0.259082	-2.02982	0.0423748	0.210281
ENSMUSG00000000202	179.426	-0.213093	0.274132	-0.777339	0.436959	0.629644
ENSMUSG00000000214	21.3664	-1.34507	0.653954	-2.05682	0.0397034	0.206437
ENSMUSG00000000223	835.949	-0.312783	0.129123	-2.42237	0.0154195	0.161954
ENSMUSG00000000247	1221.23	0.0580987	0.183601	0.316439	0.751669	0.855336
ENSMUSG00000000253	940.514	0.270077	0.221118	1.22142	0.221929	0.433763
ENSMUSG00000000266	172.909	-0.944208	0.509472	-1.85331	0.0638383	0.242531
ENSMUSG00000000275	89.733	0.24135	0.251241	0.960633	0.336737	0.541827
ENSMUSG00000000276	664.591	-0.510192	0.197356	-2.58513	0.00973421	0.144311
ENSMUSG00000000278	264.472	0.59749	0.16297	3.66625	0.000246135	0.01786
ENSMUSG00000000282	780.482	0.181892	0.181492	1.0022	0.316245	0.524492
ENSMUSG00000000290	192.122	1.53166	0.187976	8.14818	3.69456e-16	3.91402e-13
ENSMUSG00000000295	145.949	0.422512	0.199475	2.11812	0.0341648	0.197101
ENSMUSG00000000296	391.157	-0.00729467	0.149784	-0.0487012	0.961157	0.979781
ENSMUSG00000000301	34.5273	0.47869	0.356305	1.34349	0.179115	0.392265
ENSMUSG00000000303	44.4892	1.79539	0.760141	2.36191	0.0181809	0.167133
ENSMUSG00000000305	179.132	-0.0899687	0.147964	-0.608045	0.543158	0.708996
ENSMUSG00000000308	3857.58	0.0166763	0.190214	0.0876711	0.930138	0.961667
ENSMUSG00000000317	20.9658	-0.379285	0.298594	-1.27023	0.204001	0.417863
ENSMUSG00000000320	10.7334	0.0200942	0.569418	0.035289	0.971849	0.98517
ENSMUSG00000000325	429.681	0.487201	0.245391	1.98541	0.0470993	0.218734
ENSMUSG00000000326	711.175	0.324187	0.197265	1.64341	0.100298	0.297436
ENSMUSG00000000339	542.478	0.0798162	0.112488	0.709556	0.477979	0.659711
ENSMUSG00000000340	189.613	-0.238173	0.265409	-0.897384	0.369514	0.570834
ENSMUSG00000000346	1860.86	0.0130357	0.074358	0.17531	0.860836	0.920647
ENSMUSG00000000355	157.797	-1.44353	0.672855	-2.14539	0.0319221	0.193542
ENSMUSG00000000374	1310.29	0.141994	0.138688	1.02384	0.305911	0.515671
ENSMUSG00000000378	654.981	0.174384	0.171034	1.01959	0.307924	0.517114
ENSMUSG00000000384	418.921	0.326467	0.154154	2.1178	0.034192	0.197101
ENSMUSG00000000392	18.8843	-0.0243294	0.85142	-0.0285751	0.977203	0.988211
ENSMUSG00000000399	1338.36	0.131528	0.116317	1.13077	0.25815	0.468494
ENSMUSG00000000402	40.3975	-0.489709	0.291831	-1.67806	0.0933361	0.287443
ENSMUSG00000000409	27.3925	0.216528	0.274334	0.789286	0.429945	0.623549
ENSMUSG00000000416	1654.8	-0.604251	0.213883	-2.82514	0.00472594	0.113102
ENSMUSG00000000420	426.779	-0.451409	0.320498	-1.40846	0.158995	0.368953
ENSMUSG00000000439	431.312	0.00665902	0.0800145	0.0832227	0.933674	0.964009
ENSMUSG00000000440	21.1431	-0.00743119	0.296075	-0.0250991	0.979976	0.98971
ENSMUSG00000000441	916.284	0.0199079	0.073971	0.269131	0.787829	0.877261
ENSMUSG00000000486	49.126	0.386002	0.276083	1.39814	0.162071	0.372717
ENSMUSG00000000489	374.115	0.462556	0.163138	2.83537	0.0045772	0.111358
ENSMUSG00000000530	166.082	0.59444	0.317442	1.8726	0.0611241	0.23835
ENSMUSG00000000531	1186.7	0.214714	0.223238	0.961817	0.336141	0.541362
ENSMUSG00000000532	1471	-0.0818788	0.120518	-0.679389	0.496892	0.672638
ENSMUSG00000000538	4438.6	0.0832141	0.143705	0.57906	0.562549	0.722673
ENSMUSG00000000552	1256.29	0.4681	0.246408	1.89969	0.0574735	0.233474
ENSMUSG00000000555	45.0891	1.40624	0.338375	4.15584	3.24089e-05	0.00359077
ENSMUSG00000000560	515.092	-1.20165	0.529436	-2.26968	0.0232268	0.178277
ENSMUSG00000000561	545.366	-0.173999	0.126479	-1.37572	0.16891	0.380622
ENSMUSG00000000562	18.099	0.173431	0.359187	0.482842	0.629208	0.774017
ENSMUSG00000000563	2695.82	-0.271549	0.114983	-2.36164	0.0181944	0.167133
ENSMUSG00000000567	455.681	0.23227	0.263401	0.881809	0.37788	0.578426
ENSMUSG00000000568	1364.6	-0.612927	0.234809	-2.61033	0.00904552	0.140339
ENSMUSG00000000579	32.343	-0.288815	0.44011	-0.656233	0.511674	0.684486
ENSMUSG00000000581	245.583	-0.47352	0.241904	-1.95747	0.050292	0.2225
ENSMUSG00000000594	1280.46	0.420138	0.154161	2.72533	0.00642378	0.127441
ENSMUSG00000000600	303.543	-0.984787	0.384132	-2.56367	0.0103572	0.146826
ENSMUSG00000000605	1606.72	-0.322973	0.156033	-2.06991	0.038461	0.203883
ENSMUSG00000000627	605.137	0.140476	0.13137	1.06932	0.284926	0.49592
ENSMUSG00000000628	111.666	0.442422	0.195661	2.26117	0.023749	0.179383
ENSMUSG00000000631	2852.04	0.0619036	0.162951	0.379891	0.704027	0.825455
ENSMUSG00000000632	4407.01	-0.00985929	0.175149	-0.0562909	0.95511	0.97618
ENSMUSG00000000673	9.94265	2.08303	0.603613	3.45093	0.000558655	0.0322821
ENSMUSG00000000682	82.1492	2.21958	0.294116	7.54661	4.46745e-14	3.38058e-11
ENSMUSG00000000686	11.3199	1.48815	0.444483	3.34804	0.000813847	0.0429663
ENSMUSG00000000693	82.3865	0.554206	0.190144	2.91467	0.0035607	0.100147
ENSMUSG00000000708	170.231	-0.476106	0.358519	-1.32798	0.184185	0.397552
ENSMUSG00000000711	2533.69	-0.138665	0.116857	-1.18662	0.235376	0.446878
ENSMUSG00000000732	227.476	0.276078	0.188643	1.4635	0.143331	0.350929
ENSMUSG00000000738	630.296	0.300006	0.140704	2.13218	0.032992	0.195635
ENSMUSG00000000739	31.1897	0.34211	0.352314	0.971036	0.33153	0.537586
ENSMUSG00000000740	2684.09	0.556398	0.28581	1.94674	0.0515658	0.224633
ENSMUSG00000000743	1346.67	0.210935	0.173026	1.2191	0.222808	0.434222
ENSMUSG00000000751	889.373	0.0754661	0.0642178	1.17516	0.239931	0.450894
ENSMUSG00000000753	285.245	0.829304	0.28507	2.90912	0.00362443	0.101045
ENSMUSG00000000759	508.467	-0.141294	0.109189	-1.29404	0.195653	0.409191
ENSMUSG00000000776	298.482	0.107192	0.147048	0.728961	0.466026	0.651788
ENSMUSG00000000782	40.0612	0.306091	0.270253	1.13261	0.257378	0.467898
ENSMUSG00000000787	1808.61	-0.652791	0.42812	-1.52478	0.127313	0.331239
ENSMUSG00000000792	636.658	0.470035	0.211493	2.22246	0.0262522	0.184153
ENSMUSG00000000794	235.303	-0.445796	0.238261	-1.87104	0.0613397	0.238577
ENSMUSG00000000804	1063	-0.673924	0.355182	-1.89741	0.0577743	0.234088
ENSMUSG00000000805	604.799	-0.0160115	0.215885	-0.0741665	0.940878	0.967859
ENSMUSG00000000811	70.2742	0.640198	0.233434	2.74252	0.00609695	0.125015
ENSMUSG00000000823	872.333	-0.0458106	0.128211	-0.357306	0.720862	0.836331
ENSMUSG00000000826	3966.41	-0.118491	0.122053	-0.970815	0.33164	0.53771
ENSMUSG00000000827	720.385	0.143645	0.111986	1.2827	0.199596	0.413369
ENSMUSG00000000838	260.122	-1.19546	0.462706	-2.58362	0.00977689	0.144311
ENSMUSG00000000861	1919.92	-0.123369	0.128438	-0.960538	0.336785	0.541849
ENSMUSG00000000876	247.387	0.116887	0.14285	0.818248	0.413215	0.609802
ENSMUSG00000000881	3532.11	-0.170502	0.0868096	-1.9641	0.0495189	0.221976
ENSMUSG00000000884	57.9046	0.360531	0.243574	1.48017	0.138828	0.34542
ENSMUSG00000000889	13.3813	0.26619	0.507786	0.524218	0.600127	0.751507
ENSMUSG00000000901	31.5251	0.622356	0.300453	2.07139	0.0383223	0.203684
ENSMUSG00000000902	1100.73	0.118476	0.155605	0.761391	0.446424	0.636301
ENSMUSG00000000915	1079.59	0.235435	0.157036	1.49924	0.133813	0.339353
ENSMUSG00000000916	140.607	0.161284	0.188843	0.854067	0.393068	0.591668
ENSMUSG00000000934	288.444	0.165234	0.172485	0.957963	0.338081	0.542672
ENSMUSG00000000948	534.217	1.07887	1.01101	1.06712	0.285916	0.496991
ENSMUSG00000000957	239.354	0.484628	0.230081	2.10634	0.0351749	0.198887
ENSMUSG00000000958	29.0891	0.443606	0.292209	1.51811	0.128986	0.333015
ENSMUSG00000000959	726.701	0.180094	0.156835	1.1483	0.250844	0.4612
ENSMUSG00000000976	267.497	-0.25342	0.11775	-2.15218	0.0313829	0.192442
ENSMUSG00000000982	37.9748	3.43531	0.378723	9.07078	1.18172e-19	2.34733e-16
ENSMUSG00000001014	14.5273	0.0746555	0.465807	0.160271	0.872667	0.927224
ENSMUSG00000001016	1243.65	0.00037538	0.0831835	0.00451268	0.996399	0.998347
ENSMUSG00000001017	1332.5	-0.0566266	0.0831206	-0.681259	0.495708	0.671723
ENSMUSG00000001018	628.131	0.0177133	0.100833	0.17567	0.860553	0.920569
ENSMUSG00000001020	39.6746	1.19628	0.400691	2.98554	0.00283081	0.0910743
ENSMUSG00000001025	197.487	1.29785	0.309934	4.18749	2.82059e-05	0.00324797
ENSMUSG00000001029	32.3205	0.101803	0.3714	0.274106	0.784003	0.874853
ENSMUSG00000001034	385.225	0.260726	0.1745	1.49413	0.135142	0.340403
ENSMUSG00000001036	2143.35	-0.0528664	0.0968716	-0.545737	0.585247	0.740438
ENSMUSG00000001039	151.938	0.347522	0.284731	1.22053	0.222264	0.434013
ENSMUSG00000001052	717.25	-0.181693	0.135149	-1.34439	0.178822	0.392192
ENSMUSG00000001053	314.16	0.284906	0.252047	1.13037	0.258321	0.468605
ENSMUSG00000001054	766.971	0.0720237	0.168444	0.427582	0.668955	0.800654
ENSMUSG00000001056	508.36	0.133154	0.246539	0.540093	0.589133	0.743245
ENSMUSG00000001062	607.639	0.0800058	0.132643	0.603166	0.546399	0.711298
ENSMUSG00000001065	296.745	0.441478	0.230236	1.9175	0.0551741	0.230846
ENSMUSG00000001082	215.457	0.18351	0.204623	0.896818	0.369816	0.571223
ENSMUSG00000001089	1295.86	-0.347026	0.153532	-2.26028	0.023804	0.179383
ENSMUSG00000001098	761.839	0.264085	0.102124	2.58592	0.00971194	0.144311
ENSMUSG00000001100	1559.33	0.216971	0.130218	1.66621	0.0956709	0.290489
ENSMUSG00000001103	110.285	-0.0617445	0.201654	-0.30619	0.75946	0.859647
ENSMUSG00000001105	515.626	0.175116	0.148679	1.17781	0.238871	0.450071
ENSMUSG00000001119	414.32	0.736656	0.412563	1.78556	0.0741709	0.258873
ENSMUSG00000001120	1042.84	0.16316	0.139869	1.16652	0.243405	0.454543
ENSMUSG00000001123	197.057	0.74055	0.233209	3.17548	0.00149587	0.0630525
ENSMUSG00000001127	1552.03	-0.0306521	0.0647031	-0.473734	0.635689	0.778554
ENSMUSG00000001128	81.4052	-0.236732	0.412798	-0.573482	0.566318	0.725872
ENSMUSG00000001131	13.9056	1.88943	0.634536	2.97765	0.00290467	0.0919483
ENSMUSG00000001134	67.3141	0.13379	0.239249	0.55921	0.576018	0.733925
ENSMUSG00000001138	445.149	0.110614	0.110151	1.0042	0.315282	0.523691
ENSMUSG00000001143	745.522	-0.2387	0.112347	-2.12466	0.033615	0.196316
ENSMUSG00000001150	703.208	-0.000421077	0.100058	-0.00420834	0.996642	0.998441
ENSMUSG00000001151	532.527	0.163546	0.169712	0.963668	0.335212	0.540633
ENSMUSG00000001156	247.491	0.0320849	0.113127	0.283619	0.776703	0.870427
ENSMUSG00000001157	206.886	-0.196049	0.251976	-0.778048	0.436541	0.629343
ENSMUSG00000001158	439.616	-0.195403	0.121566	-1.60737	0.107972	0.306884
ENSMUSG00000001166	14.8545	0.24212	0.415571	0.582621	0.560148	0.72093
ENSMUSG00000001173	805.88	-0.4529	0.228291	-1.98387	0.0472705	0.218851
ENSMUSG00000001175	27647.4	-0.443951	0.169271	-2.62273	0.00872293	0.139734
ENSMUSG00000001211	3114.37	-0.00930311	0.0987637	-0.0941957	0.924954	0.958677
ENSMUSG00000001227	2009.57	0.199305	0.200816	0.992476	0.320965	0.528546
ENSMUSG00000001228	11.2638	1.19004	0.490648	2.42544	0.0152897	0.161668
ENSMUSG00000001229	1108.16	-0.00632296	0.176402	-0.0358441	0.971407	0.984981
ENSMUSG00000001240	529.295	0.467267	0.267865	1.74441	0.0810879	0.269012
ENSMUSG00000001247	120.92	0.812452	0.397778	2.04247	0.0411045	0.208925
ENSMUSG00000001248	1590.07	0.0944392	0.130829	0.721849	0.470387	0.654661
ENSMUSG00000001249	13.4553	0.118674	0.480841	0.246805	0.805059	0.88743
ENSMUSG00000001260	77.3215	-1.15535	0.635313	-1.81855	0.0689801	0.250802
ENSMUSG00000001270	15961	0.277252	0.226083	1.22633	0.220075	0.431815
ENSMUSG00000001280	194.705	-0.395302	0.351906	-1.12332	0.261303	0.471646
ENSMUSG00000001281	10.8239	1.03405	0.53292	1.94034	0.0523378	0.225821
ENSMUSG00000001285	520.567	0.1696	0.20431	0.830114	0.406474	0.603502
ENSMUSG00000001288	171.537	0.284664	0.207031	1.37498	0.169137	0.380971
ENSMUSG00000001289	3343.09	0.34475	0.243994	1.41294	0.157672	0.367548
ENSMUSG00000001300	460.655	-0.173358	0.207124	-0.836977	0.402606	0.599979
ENSMUSG00000001305	128.954	0.312077	0.143816	2.16997	0.0300094	0.190291
ENSMUSG00000001313	1158.86	0.370334	0.187141	1.9789	0.047827	0.21962
ENSMUSG00000001323	1273.27	-0.280351	0.17491	-1.60283	0.108973	0.30808
ENSMUSG00000001333	11.9934	0.681474	0.370639	1.83865	0.065967	0.246307
ENSMUSG00000001334	1390.07	-0.0673527	0.146873	-0.458579	0.646537	0.785723
ENSMUSG00000001349	13.8551	1.82835	0.632303	2.89157	0.00383327	0.102771
ENSMUSG00000001366	973.452	-0.0873142	0.0813364	-1.0735	0.283049	0.494278
ENSMUSG00000001376	534.632	-0.711407	0.313133	-2.2719	0.0230926	0.177882
ENSMUSG00000001380	1356	0.116683	0.110807	1.05304	0.292324	0.503502
ENSMUSG00000001383	3031.14	-0.213681	0.141667	-1.50834	0.131468	0.336582
ENSMUSG00000001415	1309.72	0.0843907	0.150606	0.560342	0.575246	0.733235
ENSMUSG00000001416	1636.38	0.01378	0.102043	0.135041	0.89258	0.939235
ENSMUSG00000001418	663.071	0.544629	0.225159	2.41886	0.0155693	0.162237
ENSMUSG00000001419	4293.4	-0.00979344	0.154251	-0.0634904	0.949376	0.972627
ENSMUSG00000001424	1558.32	0.188941	0.144604	1.30662	0.191343	0.404651
ENSMUSG00000001435	125.995	1.26586	0.514558	2.46009	0.0138901	0.159834
ENSMUSG00000001436	202.069	0.736995	0.19609	3.75844	0.000170973	0.0131253
ENSMUSG00000001440	2259.73	-0.298376	0.180335	-1.65457	0.0980121	0.29389
ENSMUSG00000001441	1981.61	-0.221767	0.092835	-2.38883	0.016902	0.165285
ENSMUSG00000001445	902.743	0.171121	0.152148	1.1247	0.260717	0.470962
ENSMUSG00000001467	622.048	-0.380232	0.192969	-1.97043	0.0487887	0.220432
ENSMUSG00000001472	9450.48	0.0813215	0.136668	0.595028	0.551825	0.714499
ENSMUSG00000001473	22.8185	0.999432	0.372816	2.68077	0.0073454	0.132492
ENSMUSG00000001482	606.915	0.0933862	0.117177	0.796968	0.42547	0.619454
ENSMUSG00000001493	22.8713	0.0937702	0.345469	0.271429	0.786061	0.876114
ENSMUSG00000001506	173.775	0.780315	0.5326	1.4651	0.142892	0.350131
ENSMUSG00000001507	265.646	0.553582	0.219524	2.52174	0.0116775	0.151742
ENSMUSG00000001517	28.2674	0.323988	0.292495	1.10767	0.268005	0.478956
ENSMUSG00000001518	277.651	0.168118	0.17571	0.956789	0.338674	0.543348
ENSMUSG00000001520	357.017	-0.0814823	0.201343	-0.404694	0.685703	0.813208
ENSMUSG00000001521	256.376	0.301185	0.127376	2.36454	0.0180523	0.167133
ENSMUSG00000001524	201.657	0.112561	0.198891	0.565942	0.571433	0.730484
ENSMUSG00000001525	6941.63	0.218764	0.179292	1.22016	0.222406	0.434077
ENSMUSG00000001542	214.786	-0.749701	0.300485	-2.49497	0.0125967	0.155933
ENSMUSG00000001552	737.63	0.329507	0.21674	1.52029	0.128439	0.332415
ENSMUSG00000001555	146.145	0.509911	0.237081	2.15079	0.0314925	0.192442
ENSMUSG00000001569	401.204	-0.0653149	0.0976355	-0.668967	0.503517	0.677842
ENSMUSG00000001576	1945.94	0.0432768	0.126783	0.341344	0.732845	0.843214
ENSMUSG00000001604	32.9574	1.44013	0.734242	1.96138	0.0498348	0.222353
ENSMUSG00000001627	261.619	-0.477918	0.26573	-1.79851	0.0720968	0.255551
ENSMUSG00000001630	267.368	-0.220178	0.244666	-0.899914	0.368166	0.569603
ENSMUSG00000001632	548.579	0.090333	0.129191	0.699222	0.484413	0.664578
ENSMUSG00000001642	599.957	0.287363	0.14325	2.00602	0.0448539	0.215274
ENSMUSG00000001663	153.595	0.588197	0.240337	2.44739	0.0143897	0.161487
ENSMUSG00000001665	66.8757	0.333264	0.283849	1.17409	0.24036	0.451164
ENSMUSG00000001666	412.731	0.26123	0.232924	1.12153	0.262064	0.472434
ENSMUSG00000001674	246.285	0.0752911	0.118306	0.636411	0.524509	0.69516
ENSMUSG00000001687	1722.31	-0.0414203	0.114572	-0.361521	0.71771	0.834013
ENSMUSG00000001700	152.218	-0.32736	0.220859	-1.48221	0.138284	0.344593
ENSMUSG00000001707	191.539	-0.214668	0.183753	-1.16824	0.242708	0.453537
ENSMUSG00000001729	2806.95	0.284273	0.187582	1.51546	0.129655	0.33366
ENSMUSG00000001741	588.781	-0.0303884	0.15731	-0.193175	0.846822	0.912452
ENSMUSG00000001750	208.484	0.442744	0.18151	2.43923	0.0147187	0.161668
ENSMUSG00000001751	208.077	1.06138	0.296911	3.57475	0.000350565	0.0232118
ENSMUSG00000001755	397.039	0.222042	0.162237	1.36863	0.171116	0.383363
ENSMUSG00000001761	361.743	0.31002	0.137017	2.26265	0.0236574	0.179383
ENSMUSG00000001763	673.615	0.395153	0.236871	1.66822	0.0952724	0.289922
ENSMUSG00000001767	173.99	-0.373088	0.24645	-1.51385	0.130064	0.334235
ENSMUSG00000001768	388.28	0.148562	0.218257	0.680676	0.496076	0.671993
ENSMUSG00000001773	54.2799	-0.63338	0.502644	-1.2601	0.207635	0.420969
ENSMUSG00000001774	426.945	-1.15711	0.442006	-2.61786	0.00884824	0.139908
ENSMUSG00000001783	1705.35	0.201318	0.121962	1.65066	0.0988082	0.295143
ENSMUSG00000001785	233.168	0.0447565	0.123568	0.3622	0.717202	0.833796
ENSMUSG00000001786	360.879	0.128954	0.110957	1.1622	0.245156	0.455814
ENSMUSG00000001794	3095.73	0.365382	0.219457	1.66494	0.0959249	0.290897
ENSMUSG00000001802	1306.28	0.046621	0.173378	0.268897	0.788009	0.877286
ENSMUSG00000001827	225.446	2.10661	1.18403	1.77919	0.075209	0.26004
ENSMUSG00000001829	796.759	-0.109895	0.0858532	-1.28003	0.200533	0.414573
ENSMUSG00000001833	2247.91	-1.04522	0.478182	-2.18583	0.0288284	0.188233
ENSMUSG00000001844	352.008	0.20751	0.167256	1.24067	0.214728	0.428028
ENSMUSG00000001847	4469.76	-0.236568	0.0956936	-2.47214	0.0134307	0.158682
ENSMUSG00000001855	677.457	0.0624232	0.142574	0.437832	0.661508	0.79562
ENSMUSG00000001864	164.423	0.17596	0.155078	1.13466	0.25652	0.467044
ENSMUSG00000001870	88.4939	0.212748	0.174789	1.21717	0.22354	0.435064
ENSMUSG00000001891	488.692	-1.31032	0.630481	-2.07828	0.0376834	0.202717
ENSMUSG00000001901	27.0931	0.495397	0.293562	1.68754	0.0914994	0.284543
ENSMUSG00000001909	804.227	0.0483723	0.177249	0.272906	0.784925	0.875254
ENSMUSG00000001910	2481.53	0.189286	0.173553	1.09065	0.275427	0.487102
ENSMUSG00000001911	5435.77	0.0434407	0.211731	0.205169	0.83744	0.906797
ENSMUSG00000001918	36.3699	1.42953	0.368029	3.8843	0.000102627	0.00867471
ENSMUSG00000001924	6796.42	0.039602	0.130158	0.304261	0.760929	0.860329
ENSMUSG00000001930	305.408	0.691386	0.395484	1.7482	0.0804287	0.268443
ENSMUSG00000001942	233.705	-0.162366	0.189333	-0.857571	0.391129	0.590036
ENSMUSG00000001943	10.7206	0.0354578	0.648979	0.0546362	0.956428	0.977073
ENSMUSG00000001946	144.287	0.292435	0.298578	0.979427	0.327369	0.534219
ENSMUSG00000001948	62.2834	0.397576	0.34894	1.13938	0.254544	0.464885
ENSMUSG00000001962	358.989	0.184485	0.145405	1.26876	0.204525	0.41829
ENSMUSG00000001964	561.033	0.127569	0.137215	0.929705	0.352524	0.555143
ENSMUSG00000001983	125.669	-0.140509	0.223251	-0.629377	0.529102	0.698335
ENSMUSG00000001985	761.612	-0.107568	0.227749	-0.472307	0.636708	0.779039
ENSMUSG00000001986	1306.99	-0.752745	0.34666	-2.17142	0.0298994	0.190281
ENSMUSG00000001988	189.043	0.175249	0.25492	0.687469	0.491787	0.669276
ENSMUSG00000001995	1074.14	-0.129396	0.159961	-0.808925	0.418558	0.614399
ENSMUSG00000001998	67.4932	-0.538278	0.38191	-1.40944	0.158706	0.368659
ENSMUSG00000001999	182.103	0.149585	0.147974	1.01089	0.312069	0.521296
ENSMUSG00000002006	1912.93	0.239263	0.165763	1.44341	0.148906	0.357306
ENSMUSG00000002007	38.9288	0.392332	0.386534	1.015	0.310106	0.519361
ENSMUSG00000002010	2338.23	0.149965	0.147766	1.01488	0.310163	0.519361
ENSMUSG00000002012	1212.22	0.364197	0.204979	1.77675	0.0756086	0.260798
ENSMUSG00000002014	601.353	0.246232	0.198876	1.23812	0.215672	0.428856
ENSMUSG00000002015	787.557	0.216808	0.164452	1.31837	0.187381	0.400832
ENSMUSG00000002017	322.22	-0.314511	0.176362	-1.78333	0.0745326	0.258951
ENSMUSG00000002028	1834.11	-0.137678	0.204116	-0.674508	0.499989	0.675335
ENSMUSG00000002031	623.726	0.093926	0.0910055	1.03209	0.302029	0.512116
ENSMUSG00000002032	712.335	0.105253	0.142814	0.736992	0.461127	0.647921
ENSMUSG00000002043	117.175	0.628144	0.326629	1.92311	0.0544664	0.229339
ENSMUSG00000002052	4434.94	0.040306	0.155901	0.258536	0.795993	0.882087
ENSMUSG00000002055	83.2344	-0.502537	0.259322	-1.93789	0.0526369	0.226313
ENSMUSG00000002058	487.278	0.356305	0.23291	1.5298	0.126067	0.329752
ENSMUSG00000002059	205.494	0.467487	0.210044	2.22566	0.026037	0.183528
ENSMUSG00000002064	631.154	0.382159	0.174168	2.1942	0.028221	0.187398
ENSMUSG00000002068	208.669	-0.0630714	0.159843	-0.394585	0.693149	0.818095
ENSMUSG00000002083	124.271	0.490503	0.259652	1.88907	0.058882	0.235191
ENSMUSG00000002102	2864.03	0.225613	0.208805	1.0805	0.279922	0.491518
ENSMUSG00000002103	1118.18	-0.0523605	0.128652	-0.406992	0.684014	0.811896
ENSMUSG00000002105	408.639	0.426095	0.17262	2.46841	0.0135717	0.159138
ENSMUSG00000002107	3538.65	-0.523866	0.189165	-2.76936	0.0056166	0.122523
ENSMUSG00000002108	65.2743	0.296431	0.257455	1.15139	0.249573	0.460105
ENSMUSG00000002109	133.884	-0.161658	0.250583	-0.645128	0.518844	0.690358
ENSMUSG00000002111	99.1027	0.998085	0.259097	3.85217	0.000117076	0.00974062
ENSMUSG00000002129	1395.54	0.0714061	0.140037	0.509909	0.610115	0.75888
ENSMUSG00000002147	178.75	0.604938	0.224849	2.69042	0.00713632	0.131165
ENSMUSG00000002190	134.117	-0.216975	0.163012	-1.33104	0.183176	0.396843
ENSMUSG00000002205	397.106	0.247129	0.155374	1.59054	0.111713	0.312104
ENSMUSG00000002210	485.484	0.195954	0.170527	1.14911	0.250512	0.460964
ENSMUSG00000002221	734.881	-0.00694775	0.102585	-0.0677265	0.946003	0.971308
ENSMUSG00000002222	972.737	-0.696209	0.305631	-2.27794	0.0227301	0.177066
ENSMUSG00000002227	152.421	0.0838648	0.255198	0.328626	0.742438	0.849516
ENSMUSG00000002233	233.275	0.869514	0.284388	3.05749	0.002232	0.0797051
ENSMUSG00000002249	49.2812	0.635008	0.296279	2.14328	0.0320908	0.193963
ENSMUSG00000002250	384.284	0.367173	0.209557	1.75213	0.0797509	0.267675
ENSMUSG00000002257	38.124	0.714611	0.322512	2.21577	0.0267073	0.185306
ENSMUSG00000002265	2373.32	-0.656173	0.322385	-2.03537	0.0418132	0.20944
ENSMUSG00000002266	43.7567	-0.885293	0.398988	-2.21885	0.0264973	0.184779
ENSMUSG00000002274	680.846	0.494719	0.283437	1.74543	0.0809102	0.268872
ENSMUSG00000002279	280.218	0.294371	0.21557	1.36555	0.172081	0.384537
ENSMUSG00000002280	417.629	0.136045	0.155289	0.876077	0.380988	0.581377
ENSMUSG00000002289	53.6211	0.933483	0.370546	2.51921	0.0117619	0.151742
ENSMUSG00000002297	13.8872	-0.247865	0.436285	-0.568128	0.569948	0.72929
ENSMUSG00000002307	351.065	0.239022	0.171167	1.39643	0.162586	0.373344
ENSMUSG00000002308	134.595	0.230867	0.219811	1.05029	0.293583	0.504742
ENSMUSG00000002319	1193.07	0.144644	0.156905	0.921853	0.356605	0.559177
ENSMUSG00000002320	379.722	0.228388	0.0969483	2.35577	0.0184845	0.168244
ENSMUSG00000002324	43.0295	0.129114	0.320477	0.402879	0.687037	0.813567
ENSMUSG00000002325	183.092	0.775309	0.190764	4.06422	4.81927e-05	0.00469835
ENSMUSG00000002326	270.236	-0.000745671	0.136517	-0.00546212	0.995642	0.997966
ENSMUSG00000002329	696.134	0.19656	0.144816	1.35731	0.174684	0.387749
ENSMUSG00000002332	962.239	0.429577	0.157567	2.72632	0.00640454	0.127441
ENSMUSG00000002341	2924.31	-0.103884	0.118179	-0.879036	0.379382	0.579896
ENSMUSG00000002342	406.803	0.187139	0.193002	0.969622	0.332235	0.538454
ENSMUSG00000002343	371.601	0.26188	0.17618	1.48644	0.137163	0.343067
ENSMUSG00000002345	380.655	0.191391	0.206729	0.925807	0.354547	0.557179
ENSMUSG00000002346	500.28	-0.252854	0.158183	-1.59848	0.109936	0.309694
ENSMUSG00000002365	243.006	0.240146	0.137853	1.74204	0.0815009	0.269707
ENSMUSG00000002372	1270.77	0.22454	0.179982	1.24756	0.212191	0.425211
ENSMUSG00000002379	1372.25	0.430416	0.307846	1.39815	0.162067	0.372717
ENSMUSG00000002393	363.841	0.35242	0.240238	1.46696	0.142387	0.34979
ENSMUSG00000002395	912.967	0.530902	0.259601	2.04507	0.0408481	0.208442
ENSMUSG00000002396	244.504	0.0815772	0.191297	0.426442	0.669786	0.801181
ENSMUSG00000002409	413.865	0.295711	0.183025	1.61569	0.106162	0.304406
ENSMUSG00000002413	1172.89	-0.814079	0.34389	-2.36726	0.0179203	0.16709
ENSMUSG00000002416	734.229	-0.0196336	0.181601	-0.108114	0.913905	0.95182
ENSMUSG00000002428	185.025	-1.02322	0.421179	-2.42941	0.0151232	0.161668
ENSMUSG00000002455	1170.93	0.148231	0.121097	1.22407	0.220926	0.432622
ENSMUSG00000002458	372.421	-0.0700596	0.174882	-0.400611	0.688707	0.814644
ENSMUSG00000002459	179.663	-0.498263	0.247359	-2.01433	0.043975	0.212921
ENSMUSG00000002475	584.719	0.0858371	0.123167	0.696917	0.485854	0.665464
ENSMUSG00000002477	561.526	-0.00142038	0.171892	-0.00826322	0.993407	0.997109
ENSMUSG00000002486	175.756	0.0438767	0.138279	0.317305	0.751012	0.854711
ENSMUSG00000002489	1436.34	-0.324553	0.183216	-1.77142	0.0764909	0.262191
ENSMUSG00000002496	2344.03	0.062802	0.140914	0.445675	0.655832	0.791845
ENSMUSG00000002504	560.29	0.253969	0.212227	1.19669	0.231429	0.443142
ENSMUSG00000002524	2472.33	0.287584	0.212752	1.35174	0.17646	0.389701
ENSMUSG00000002546	1928.23	0.125215	0.14702	0.851684	0.394389	0.592815
ENSMUSG00000002550	602.663	0.174601	0.149938	1.16449	0.244227	0.455152
ENSMUSG00000002578	212.365	-0.0957808	0.166763	-0.574352	0.56573	0.725293
ENSMUSG00000002580	729.431	0.20371	0.215925	0.943429	0.345461	0.549549
ENSMUSG00000002602	749.931	0.418676	0.155641	2.69001	0.0071449	0.131165
ENSMUSG00000002603	149.225	1.21974	0.244894	4.98068	6.33613e-07	0.000119866
ENSMUSG00000002608	1071.06	0.0993286	0.17724	0.560419	0.575194	0.733226
ENSMUSG00000002617	70.4568	-2.27494	0.828945	-2.74437	0.00606263	0.124991
ENSMUSG00000002625	939.235	-0.25681	0.202859	-1.26595	0.20553	0.419221
ENSMUSG00000002633	14.0235	-0.0328314	0.409509	-0.0801725	0.9361	0.965068
ENSMUSG00000002635	165.877	0.321617	0.210395	1.52864	0.126354	0.330141
ENSMUSG00000002658	1558	0.190672	0.193091	0.987472	0.323411	0.530738
ENSMUSG00000002660	884.094	0.431378	0.272045	1.58569	0.112811	0.313022
ENSMUSG00000002661	156.825	0.235072	0.271711	0.865155	0.386954	0.586409
ENSMUSG00000002668	29.3377	0.163588	0.357881	0.457102	0.647598	0.786244
ENSMUSG00000002679	158.734	-0.117897	0.171715	-0.686583	0.492346	0.669393
ENSMUSG00000002688	105.859	-0.200144	0.208721	-0.958903	0.337608	0.54235
ENSMUSG00000002699	66.1462	0.530294	0.210463	2.51965	0.0117471	0.151742
ENSMUSG00000002718	428.606	-0.830712	0.353918	-2.34719	0.0189158	0.169691
ENSMUSG00000002728	477.669	-0.726257	0.316659	-2.2935	0.0218193	0.176168
ENSMUSG00000002731	163.211	0.00642316	0.121021	0.0530748	0.957672	0.97753
ENSMUSG00000002732	34.1398	0.0713479	0.36165	0.197284	0.843605	0.910159
ENSMUSG00000002733	556.006	-0.0980108	0.0977756	-1.00241	0.316148	0.524492
ENSMUSG00000002741	1430.42	0.201774	0.124578	1.61967	0.105304	0.303351
ENSMUSG00000002748	1796.43	-0.261816	0.104302	-2.51018	0.012067	0.152974
ENSMUSG00000002763	992.898	0.22121	0.231665	0.95487	0.339644	0.544355
ENSMUSG00000002767	495.336	0.346536	0.272429	1.27202	0.203364	0.417139
ENSMUSG00000002768	1249.69	0.245163	0.239113	1.0253	0.30522	0.51507
ENSMUSG00000002769	10.4905	1.40268	0.62985	2.22701	0.0259468	0.183518
ENSMUSG00000002771	229.601	0.119424	0.199756	0.59785	0.54994	0.713337
ENSMUSG00000002778	1070.45	0.219742	0.126863	1.73212	0.0832515	0.272044
ENSMUSG00000002781	313.705	0.078179	0.185141	0.422268	0.67283	0.803422
ENSMUSG00000002797	228.844	-0.123369	0.180375	-0.683958	0.494002	0.670693
ENSMUSG00000002799	463.711	0.320461	0.188417	1.7008	0.0889797	0.281026
ENSMUSG00000002803	856.163	0.0991649	0.164448	0.603018	0.546496	0.711308
ENSMUSG00000002804	103.584	0.52639	0.288691	1.82337	0.0682478	0.24967
ENSMUSG00000002808	1519.26	-0.0650832	0.0940374	-0.692099	0.488875	0.667817
ENSMUSG00000002812	933.68	0.212859	0.137498	1.54808	0.121602	0.323953
ENSMUSG00000002814	88.5278	0.326387	0.165423	1.97305	0.0484899	0.220111
ENSMUSG00000002820	322.416	0.193112	0.202412	0.954053	0.340057	0.54458
ENSMUSG00000002825	155.787	0.0993327	0.212149	0.46822	0.639627	0.780969
ENSMUSG00000002831	117.551	1.94969	0.471721	4.13314	3.57841e-05	0.00371384
ENSMUSG00000002833	1500.47	0.159558	0.182159	0.875927	0.38107	0.581377
ENSMUSG00000002835	101.167	0.432108	0.189527	2.27993	0.0226119	0.177066
ENSMUSG00000002844	1245.25	0.0893559	0.186316	0.479594	0.631516	0.775535
ENSMUSG00000002845	100.43	-0.286595	0.197149	-1.4537	0.14603	0.353787
ENSMUSG00000002846	273.066	0.0292632	0.141724	0.206479	0.836416	0.906428
ENSMUSG00000002847	14.6174	0.881008	0.36089	2.44121	0.0146383	0.161668
ENSMUSG00000002870	97.962	0.338186	0.212863	1.58875	0.112117	0.312352
ENSMUSG00000002871	345.767	0.355845	0.183984	1.93411	0.0530997	0.227074
ENSMUSG00000002881	241.186	-0.49692	0.311983	-1.59278	0.11121	0.311682
ENSMUSG00000002885	135.932	0.213681	0.19259	1.10951	0.26721	0.478017
ENSMUSG00000002897	193.631	0.305794	0.159384	1.9186	0.0550355	0.230696
ENSMUSG00000002900	546.173	0.185313	0.113977	1.62588	0.103975	0.301288
ENSMUSG00000002908	157.275	-0.0682191	0.18517	-0.368414	0.712565	0.83089
ENSMUSG00000002910	122.116	1.20597	0.423219	2.84951	0.00437868	0.109923
ENSMUSG00000002948	1597.81	0.216225	0.14287	1.51344	0.130167	0.334274
ENSMUSG00000002949	600.57	-0.0566345	0.126686	-0.447047	0.654841	0.791277
ENSMUSG00000002957	4186.8	0.0980636	0.0999562	0.981066	0.32656	0.533757
ENSMUSG00000002963	320.299	0.242911	0.191378	1.26928	0.204343	0.41829
ENSMUSG00000002968	1413.28	0.118897	0.172718	0.688393	0.491206	0.669276
ENSMUSG00000002980	311.421	1.05917	0.382589	2.76842	0.00563288	0.122523
ENSMUSG00000002981	2878.03	0.23264	0.179787	1.29398	0.195673	0.409191
ENSMUSG00000002983	120.286	0.278307	0.269002	1.03459	0.30086	0.511203
ENSMUSG00000002984	1115.8	0.296917	0.251598	1.18013	0.23795	0.448794
ENSMUSG00000002985	39842	0.704033	0.245838	2.8638	0.00418586	0.107113
ENSMUSG00000002996	258.738	-0.115244	0.221826	-0.519522	0.603397	0.754168
ENSMUSG00000002997	247.625	-0.618905	0.250952	-2.46623	0.0136545	0.159546
ENSMUSG00000003031	455.836	-0.359396	0.158533	-2.26701	0.0233897	0.178953
ENSMUSG00000003032	60.7638	0.491877	0.335347	1.46677	0.142439	0.349791
ENSMUSG00000003033	1178.6	0.0416936	0.137893	0.302362	0.762376	0.861229
ENSMUSG00000003037	762.558	0.13298	0.121533	1.09419	0.273873	0.485333
ENSMUSG00000003038	874.121	-0.179758	0.160338	-1.12112	0.262237	0.472582
ENSMUSG00000003039	1283.73	0.226325	0.124985	1.81082	0.0701686	0.252273
ENSMUSG00000003062	295.77	-0.0560135	0.137111	-0.408528	0.682886	0.811224
ENSMUSG00000003068	1239	0.237001	0.20259	1.16986	0.242058	0.453067
ENSMUSG00000003070	149.323	0.0882154	0.187009	0.471719	0.637128	0.779235
ENSMUSG00000003072	4125.28	0.333013	0.2715	1.22657	0.219985	0.431815
ENSMUSG00000003099	2000.38	0.211466	0.181285	1.16648	0.243418	0.454543
ENSMUSG00000003119	310.33	-0.209384	0.201719	-1.038	0.299271	0.510161
ENSMUSG00000003123	164.142	0.502603	0.19206	2.61691	0.00887299	0.140021
ENSMUSG00000003131	1821.69	-0.387496	0.177147	-2.18742	0.0287115	0.188233
ENSMUSG00000003134	189.221	0.150493	0.136499	1.10252	0.270237	0.481373
ENSMUSG00000003135	463.385	-0.0732945	0.0931284	-0.787026	0.431267	0.624556
ENSMUSG00000003153	1527.18	-0.0598999	0.0841212	-0.712066	0.476424	0.658561
ENSMUSG00000003154	527.739	0.0307886	0.136436	0.225663	0.821463	0.897485
ENSMUSG00000003161	609.793	-0.16553	0.112979	-1.46514	0.142884	0.350131
ENSMUSG00000003166	1774.46	0.208286	0.12741	1.63477	0.102098	0.299177
ENSMUSG00000003184	320.726	0.0115905	0.207659	0.0558152	0.955489	0.9764
ENSMUSG00000003190	30.9778	0.719776	0.301739	2.38543	0.0170591	0.166181
ENSMUSG00000003198	25.6555	-1.66587	0.718216	-2.31946	0.0203703	0.173382
ENSMUSG00000003199	1115.01	0.315221	0.219649	1.43511	0.151255	0.360359
ENSMUSG00000003200	563.966	0.14242	0.173061	0.822949	0.410537	0.607513
ENSMUSG00000003206	17.9936	0.111402	0.385012	0.289346	0.772317	0.867709
ENSMUSG00000003208	132.402	0.452604	0.207081	2.18563	0.0288424	0.188233
ENSMUSG00000003226	731.133	-1.30428	0.688992	-1.89302	0.058355	0.234518
ENSMUSG00000003228	103.623	-0.293551	0.236719	-1.24008	0.214946	0.428141
ENSMUSG00000003233	720.168	0.0340333	0.139194	0.244503	0.806841	0.888444
ENSMUSG00000003234	935.725	0.109613	0.108338	1.01177	0.311647	0.520811
ENSMUSG00000003235	902.224	0.146835	0.149561	0.981771	0.326213	0.53351
ENSMUSG00000003269	1270.75	0.241958	0.207275	1.16733	0.243079	0.454016
ENSMUSG00000003271	149.987	0.199963	0.244604	0.817496	0.413645	0.610101
ENSMUSG00000003273	2489.48	0.15527	0.203368	0.763494	0.445169	0.635346
ENSMUSG00000003279	6119.11	-0.33093	0.177096	-1.86865	0.0616715	0.239303
ENSMUSG00000003282	20.9728	-1.26506	0.553288	-2.28644	0.0222288	0.176759
ENSMUSG00000003283	52.3314	1.13408	0.261461	4.33748	1.44123e-05	0.00187726
ENSMUSG00000003299	769.649	0.101264	0.244896	0.413499	0.679241	0.808465
ENSMUSG00000003308	1312.63	0.27669	0.186934	1.48015	0.138833	0.34542
ENSMUSG00000003316	2499.06	-0.083126	0.207645	-0.400327	0.688916	0.814732
ENSMUSG00000003344	1497.18	0.180587	0.202704	0.890886	0.37299	0.574173
ENSMUSG00000003345	2793.05	0.168438	0.221144	0.761664	0.446261	0.636183
ENSMUSG00000003346	1712.69	0.265267	0.272696	0.972759	0.330673	0.536964
ENSMUSG00000003348	181.903	0.469907	0.158793	2.95924	0.00308396	0.0937039
ENSMUSG00000003352	3936.51	0.0638065	0.212486	0.300285	0.76396	0.862099
ENSMUSG00000003354	105.549	0.139201	0.206878	0.672868	0.501032	0.675882
ENSMUSG00000003355	10.3926	0.914772	0.463955	1.97168	0.0486459	0.2203
ENSMUSG00000003360	1062.13	0.12886	0.102519	1.25693	0.208778	0.421776
ENSMUSG00000003363	10262.6	0.0756417	0.19922	0.379689	0.704176	0.825455
ENSMUSG00000003378	3461.14	-0.0174529	0.176394	-0.0989425	0.921184	0.956767
ENSMUSG00000003379	11.8564	0.683296	0.753079	0.907336	0.364229	0.565894
ENSMUSG00000003380	1397.42	0.520425	0.274788	1.89391	0.0582364	0.234518
ENSMUSG00000003382	295.977	-0.000421858	0.140885	-0.00299434	0.997611	0.99887
ENSMUSG00000003402	1291.31	0.182554	0.20431	0.893516	0.371581	0.57278
ENSMUSG00000003410	4379.12	0.0191325	0.158814	0.120471	0.90411	0.945211
ENSMUSG00000003411	1299.94	0.0971343	0.188288	0.515881	0.605937	0.755645
ENSMUSG00000003418	43.4487	-0.356692	0.457109	-0.780322	0.435201	0.628179
ENSMUSG00000003420	291.969	0.692831	0.289085	2.39663	0.0165465	0.164152
ENSMUSG00000003421	982.919	0.27174	0.215514	1.2609	0.207347	0.420757
ENSMUSG00000003423	359.669	0.287048	0.218178	1.31566	0.188289	0.401565
ENSMUSG00000003429	2702.78	0.407392	0.245844	1.65712	0.0974961	0.293116
ENSMUSG00000003435	2855.43	0.184507	0.153625	1.20102	0.229742	0.441241
ENSMUSG00000003436	24.2813	0.0526654	0.336523	0.156499	0.87564	0.928938
ENSMUSG00000003437	1293.8	0.106354	0.127526	0.833984	0.40429	0.601383
ENSMUSG00000003438	387.675	0.248129	0.21002	1.18145	0.237423	0.448564
ENSMUSG00000003444	324.835	0.231896	0.24221	0.957419	0.338356	0.542947
ENSMUSG00000003452	187.846	-0.976757	0.464157	-2.10437	0.0353464	0.199181
ENSMUSG00000003458	1003.46	0.355022	0.132657	2.67623	0.00744544	0.133022
ENSMUSG00000003464	1077.8	0.102845	0.0765902	1.34279	0.17934	0.392392
ENSMUSG00000003469	12245	0.109486	0.182467	0.600031	0.548486	0.712736
ENSMUSG00000003476	74.3651	1.10875	0.517751	2.14147	0.032236	0.194177
ENSMUSG00000003477	29.765	1.11178	0.725526	1.53238	0.125429	0.329187
ENSMUSG00000003500	684.333	0.0710475	0.204794	0.346921	0.728651	0.840653
ENSMUSG00000003518	2121.23	-0.189376	0.0742681	-2.5499	0.0107754	0.148981
ENSMUSG00000003526	221.837	0.578211	0.223199	2.59057	0.00958181	0.143106
ENSMUSG00000003527	459.552	0.0947966	0.142228	0.666512	0.505084	0.6791
ENSMUSG00000003528	598.559	0.414083	0.176082	2.35165	0.0186903	0.169235
ENSMUSG00000003531	393.331	0.455842	0.278385	1.63746	0.101535	0.298626
ENSMUSG00000003534	1374.76	0.567261	0.204243	2.77738	0.00547998	0.121075
ENSMUSG00000003541	75.4155	0.516614	0.298656	1.7298	0.0836663	0.272838
ENSMUSG00000003545	160.193	0.0194038	0.251541	0.0771396	0.938512	0.966886
ENSMUSG00000003546	322.131	0.246101	0.202409	1.21586	0.224038	0.435643
ENSMUSG00000003549	321.021	0.0722772	0.211597	0.34158	0.732667	0.843119
ENSMUSG00000003559	155.91	0.284063	0.14394	1.97348	0.0484408	0.220111
ENSMUSG00000003573	885.517	0.33959	0.215133	1.57851	0.114448	0.314709
ENSMUSG00000003575	4461.62	-0.0373828	0.155237	-0.240811	0.809702	0.890263
ENSMUSG00000003581	308.761	0.256967	0.178093	1.44289	0.149053	0.357416
ENSMUSG00000003585	1361.35	0.183089	0.161374	1.13457	0.256557	0.467058
ENSMUSG00000003604	103.466	0.127548	0.165756	0.769491	0.441602	0.632777
ENSMUSG00000003617	196.772	0.297223	0.465337	0.638727	0.523001	0.693624
ENSMUSG00000003623	225.428	-0.698718	0.387389	-1.80366	0.0712843	0.254557
ENSMUSG00000003644	294.814	0.547772	0.197283	2.77658	0.00549335	0.121075
ENSMUSG00000003657	826.56	0.0984461	0.267589	0.367901	0.712947	0.831246
ENSMUSG00000003660	2056.87	-0.00477771	0.114819	-0.0416109	0.966809	0.982277
ENSMUSG00000003662	691.187	-0.0934101	0.0916999	-1.01865	0.308369	0.517369
ENSMUSG00000003680	238.241	0.354768	0.180131	1.9695	0.0488953	0.220726
ENSMUSG00000003721	406.653	-0.488412	0.236876	-2.06189	0.0392179	0.205317
ENSMUSG00000003731	1461.09	-0.0568665	0.107036	-0.531285	0.595221	0.748039
ENSMUSG00000003746	403.574	-0.48902	0.33547	-1.45772	0.144919	0.352762
ENSMUSG00000003752	122.981	0.418243	0.150768	2.77408	0.00553583	0.121338
ENSMUSG00000003762	421.491	0.160564	0.193754	0.828704	0.407272	0.604345
ENSMUSG00000003778	668.689	-0.0720761	0.111804	-0.644663	0.519146	0.690446
ENSMUSG00000003808	459.679	0.146451	0.164433	0.890642	0.373121	0.574269
ENSMUSG00000003809	355.046	0.010899	0.115165	0.0946386	0.924602	0.958677
ENSMUSG00000003810	1877.71	-0.0724299	0.164238	-0.441006	0.659209	0.794139
ENSMUSG00000003812	106.373	0.959522	0.268307	3.57621	0.000348607	0.0231787
ENSMUSG00000003813	984.226	0.297187	0.206169	1.44147	0.149452	0.357755
ENSMUSG00000003814	8935.69	-0.065631	0.155186	-0.422919	0.672354	0.803035
ENSMUSG00000003824	53.6866	0.0764014	0.210607	0.362768	0.716778	0.83367
ENSMUSG00000003847	720.763	-0.82539	0.469574	-1.75774	0.0787916	0.265291
ENSMUSG00000003848	403.184	0.127726	0.138283	0.923658	0.355664	0.557886
ENSMUSG00000003849	79.9622	0.781491	0.354557	2.20413	0.0275151	0.186734
ENSMUSG00000003863	2702.45	0.179196	0.188112	0.952607	0.340789	0.545152
ENSMUSG00000003865	372.001	0.335453	0.142905	2.34738	0.0189059	0.169691
ENSMUSG00000003868	439.124	0.261764	0.211801	1.2359	0.216496	0.429598
ENSMUSG00000003872	527.031	0.144556	0.256063	0.564532	0.572392	0.730793
ENSMUSG00000003873	627.897	0.311135	0.240589	1.29323	0.195933	0.409626
ENSMUSG00000003923	333.805	-0.445107	0.212466	-2.09496	0.0361748	0.200977
ENSMUSG00000003929	165.413	-1.17523	0.526768	-2.23101	0.0256803	0.182588
ENSMUSG00000003934	2649.19	0.125208	0.114011	1.09821	0.272114	0.483274
ENSMUSG00000003948	2955.1	-1.00531	0.443572	-2.2664	0.0234269	0.179066
ENSMUSG00000003949	1680.42	-0.516004	0.198448	-2.6002	0.00931699	0.141825
ENSMUSG00000003955	407.909	0.0394325	0.204945	0.192405	0.847425	0.912792
ENSMUSG00000003970	5127.47	0.439104	0.289559	1.51646	0.129403	0.333497
ENSMUSG00000003974	397.055	-0.5916	0.239802	-2.46704	0.0136236	0.159303
ENSMUSG00000003992	932.079	-0.384399	0.132879	-2.89284	0.0038177	0.102771
ENSMUSG00000004018	45.9672	-0.706791	0.379669	-1.8616	0.0626598	0.240897
ENSMUSG00000004031	1244.83	-0.0545023	0.148339	-0.367416	0.713309	0.83133
ENSMUSG00000004032	2248.17	0.0331418	0.134592	0.246239	0.805497	0.887667
ENSMUSG00000004035	517.332	0.149398	0.190638	0.783672	0.433233	0.626661
ENSMUSG00000004040	817.785	0.383095	0.147622	2.59511	0.00945602	0.142589
ENSMUSG00000004043	32.224	0.826332	0.3038	2.71999	0.00652838	0.12789
ENSMUSG00000004044	379.493	0.824366	0.283802	2.90472	0.00367585	0.101734
ENSMUSG00000004054	494.819	0.457074	0.230256	1.98507	0.0471368	0.218734
ENSMUSG00000004056	1464.1	0.0906971	0.152319	0.59544	0.551549	0.714338
ENSMUSG00000004069	932.262	0.0561235	0.100505	0.558412	0.576563	0.734071
ENSMUSG00000004070	1438.81	0.236349	0.164379	1.43783	0.150482	0.359164
ENSMUSG00000004071	4494.64	0.0942737	0.105362	0.894763	0.370914	0.572209
ENSMUSG00000004085	102.094	-0.155968	0.201689	-0.773311	0.439338	0.631307
ENSMUSG00000004096	1086.53	0.124164	0.150667	0.8241	0.409883	0.606881
ENSMUSG00000004098	33.5359	0.0314087	0.382532	0.0821073	0.934561	0.964546
ENSMUSG00000004099	772.28	0.0933683	0.147128	0.634608	0.525684	0.696238
ENSMUSG00000004100	324.833	0.0869586	0.236556	0.367603	0.71317	0.831246
ENSMUSG00000004105	148.59	1.54186	0.650362	2.37077	0.0177512	0.16709
ENSMUSG00000004110	3340.98	-0.732977	0.318773	-2.29937	0.0214841	0.175381
ENSMUSG00000004113	1230.62	-0.162961	0.158837	-1.02596	0.304909	0.514746
ENSMUSG00000004127	59.8341	-0.273442	0.246286	-1.11026	0.266886	0.4776
ENSMUSG00000004151	957.439	-0.583084	0.297702	-1.95861	0.0501579	0.2225
ENSMUSG00000004187	8770.15	0.123529	0.171364	0.720857	0.470998	0.655224
ENSMUSG00000004207	25034.5	0.355249	0.121392	2.92646	0.00342844	0.0988667
ENSMUSG00000004221	369.738	-0.246801	0.23333	-1.05774	0.290176	0.501107
ENSMUSG00000004231	11.6489	-0.241849	0.514133	-0.470402	0.638068	0.779724
ENSMUSG00000004233	73.4578	-0.461554	0.226347	-2.03914	0.0414359	0.20916
ENSMUSG00000004263	2770.95	0.107137	0.232386	0.46103	0.644777	0.784725
ENSMUSG00000004264	1152.25	0.267722	0.205497	1.3028	0.192643	0.406167
ENSMUSG00000004266	142.884	1.20249	0.194677	6.17688	6.53789e-10	2.80793e-07
ENSMUSG00000004267	16020.8	0.177869	0.16967	1.04833	0.294488	0.505368
ENSMUSG00000004268	423.192	0.100637	0.14404	0.698672	0.484757	0.664708
ENSMUSG00000004270	260.617	0.307115	0.143975	2.13311	0.0329154	0.195635
ENSMUSG00000004285	1644.15	0.350573	0.26374	1.32924	0.18377	0.397231
ENSMUSG00000004317	87.2427	-0.446031	0.311617	-1.43134	0.152332	0.361894
ENSMUSG00000004319	1339.25	-0.564945	0.327311	-1.72602	0.0843437	0.273811
ENSMUSG00000004328	61.2648	0.856981	0.452569	1.89359	0.0582791	0.234518
ENSMUSG00000004347	89.1878	-0.765247	0.338351	-2.26169	0.0237163	0.179383
ENSMUSG00000004356	244.067	-0.332614	0.175313	-1.89726	0.0577936	0.234106
ENSMUSG00000004359	13.2936	-0.922917	0.597738	-1.54401	0.122585	0.325208
ENSMUSG00000004360	668.625	-0.895812	0.364149	-2.46002	0.0138931	0.159834
ENSMUSG00000004364	881.701	-1.02452	0.439101	-2.33321	0.0196371	0.17193
ENSMUSG00000004366	5324.72	-0.0459503	0.220555	-0.20834	0.834964	0.905735
ENSMUSG00000004383	1937.37	-0.23595	0.149209	-1.58134	0.1138	0.314289
ENSMUSG00000004393	504.427	0.317665	0.17761	1.78855	0.0736876	0.258207
ENSMUSG00000004394	961.409	0.0968273	0.124361	0.778599	0.436216	0.629144
ENSMUSG00000004415	42.025	0.146709	0.291648	0.503032	0.614942	0.76286
ENSMUSG00000004446	159.34	0.181652	0.15142	1.19966	0.230273	0.441815
ENSMUSG00000004451	271.65	0.347966	0.159393	2.18307	0.0290304	0.188506
ENSMUSG00000004455	1572.1	-0.307746	0.12904	-2.38489	0.0170841	0.166181
ENSMUSG00000004460	764.796	0.0242198	0.118271	0.204783	0.837741	0.906911
ENSMUSG00000004462	210.965	-0.0175524	0.105601	-0.166215	0.867988	0.92426
ENSMUSG00000004473	74.8486	0.331821	0.233754	1.41953	0.155743	0.365507
ENSMUSG00000004500	149.312	0.177555	0.152934	1.16099	0.245646	0.456241
ENSMUSG00000004508	390.723	0.376817	0.133732	2.81771	0.0048368	0.114038
ENSMUSG00000004530	1713.93	0.174662	0.135391	1.29006	0.19703	0.410223
ENSMUSG00000004535	1505.47	-0.609053	0.252892	-2.40835	0.0160246	0.163156
ENSMUSG00000004558	11901	0.139002	0.12448	1.11666	0.264141	0.474719
ENSMUSG00000004561	198.418	-0.415581	0.185213	-2.24379	0.0248456	0.180866
ENSMUSG00000004562	317.658	0.181702	0.15208	1.19478	0.232175	0.443869
ENSMUSG00000004565	659.63	0.0808342	0.138331	0.584353	0.558983	0.720013
ENSMUSG00000004567	897.502	-0.00618504	0.0970563	-0.0637263	0.949188	0.972627
ENSMUSG00000004568	925.98	0.0560303	0.138745	0.403837	0.686333	0.813368
ENSMUSG00000004591	156.5	-0.739806	0.437159	-1.6923	0.090588	0.283306
ENSMUSG00000004609	78.4717	-0.0917494	0.340483	-0.269468	0.787569	0.877033
ENSMUSG00000004610	599.123	0.435696	0.3129	1.39245	0.163787	0.374758
ENSMUSG00000004626	355.674	0.0722181	0.243663	0.296385	0.766936	0.863986
ENSMUSG00000004631	348.409	-0.0734217	0.136007	-0.539837	0.58931	0.743409
ENSMUSG00000004633	327.867	0.0643557	0.173845	0.370191	0.71124	0.830259
ENSMUSG00000004637	308.993	0.236977	0.128933	1.83799	0.0660645	0.246555
ENSMUSG00000004642	207.898	-0.335708	0.127926	-2.62423	0.0086846	0.139734
ENSMUSG00000004655	198.221	2.17559	1.40127	1.55258	0.120523	0.322709
ENSMUSG00000004661	61.8819	-0.0781528	0.213884	-0.365398	0.714814	0.832373
ENSMUSG00000004665	139.644	0.716794	0.322966	2.21941	0.0264587	0.184779
ENSMUSG00000004667	1168.13	0.267108	0.243128	1.09863	0.271931	0.483145
ENSMUSG00000004677	607.697	0.137736	0.189593	0.726483	0.467543	0.653162
ENSMUSG00000004698	319.748	-0.420947	0.314669	-1.33774	0.18098	0.394512
ENSMUSG00000004707	21.5898	2.0736	0.368581	5.6259	1.84545e-08	4.9705e-06
ENSMUSG00000004730	65.1435	0.697122	0.270637	2.57586	0.00999917	0.145377
ENSMUSG00000004748	1697.12	0.0930195	0.17079	0.544642	0.586	0.740919
ENSMUSG00000004768	333.364	-0.129833	0.128383	-1.01129	0.311877	0.521089
ENSMUSG00000004771	565.503	-0.7614	0.321447	-2.36866	0.0178525	0.16709
ENSMUSG00000004788	555.098	0.287657	0.188582	1.52537	0.127167	0.331212
ENSMUSG00000004789	1866.45	0.00120339	0.0566027	0.0212603	0.983038	0.991258
ENSMUSG00000004791	91.2251	0.318226	0.246399	1.2915	0.196529	0.410045
ENSMUSG00000004798	931.195	-0.362881	0.24343	-1.4907	0.13604	0.34195
ENSMUSG00000004815	394.528	-0.0509701	0.111985	-0.455151	0.649001	0.786972
ENSMUSG00000004837	76.739	0.164119	0.324501	0.505759	0.613026	0.761235
ENSMUSG00000004843	359.358	-0.353409	0.178605	-1.97873	0.0478469	0.21962
ENSMUSG00000004846	475.28	0.304913	0.195349	1.56087	0.118556	0.320293
ENSMUSG00000004849	3363.95	0.325115	0.206942	1.57104	0.116173	0.317555
ENSMUSG00000004865	721.871	-0.184427	0.074942	-2.46092	0.013858	0.159834
ENSMUSG00000004880	99.3315	0.0416653	0.219645	0.189694	0.849549	0.913842
ENSMUSG00000004885	70.0911	1.3312	0.727792	1.82909	0.0673861	0.248963
ENSMUSG00000004891	169.747	0.131075	0.224477	0.583914	0.559278	0.720101
ENSMUSG00000004892	3185.03	0.0691578	0.160061	0.43207	0.66569	0.798557
ENSMUSG00000004894	425.081	0.340764	0.240737	1.41551	0.15692	0.36672
ENSMUSG00000004895	926.336	0.0944305	0.172038	0.548893	0.583079	0.738539
ENSMUSG00000004896	367.79	-0.221388	0.16737	-1.32275	0.185918	0.399679
ENSMUSG00000004897	2482.78	0.0872423	0.102933	0.847564	0.396681	0.594524
ENSMUSG00000004902	884.192	0.265251	0.114925	2.30805	0.0209966	0.174636
ENSMUSG00000004929	899.894	0.17218	0.224946	0.765431	0.444015	0.634382
ENSMUSG00000004931	252.904	0.339315	0.211774	1.60225	0.109101	0.308381
ENSMUSG00000004933	2951.85	0.185509	0.225559	0.822442	0.410825	0.607748
ENSMUSG00000004934	351.113	0.268095	0.217592	1.2321	0.217913	0.430606
ENSMUSG00000004936	3472.2	-0.0181935	0.0903184	-0.201437	0.840357	0.908566
ENSMUSG00000004937	3036.91	0.151539	0.198906	0.761862	0.446142	0.636115
ENSMUSG00000004945	514.24	0.370056	0.201595	1.83564	0.0664103	0.246918
ENSMUSG00000004947	160.179	0.486245	0.210491	2.31005	0.0208851	0.174493
ENSMUSG00000004951	124.722	1.34214	0.512324	2.6197	0.00880068	0.139856
ENSMUSG00000004952	81.1928	0.809676	0.212852	3.80394	0.000142415	0.0114879
ENSMUSG00000004961	3127.81	0.128434	0.230772	0.556541	0.577841	0.734794
ENSMUSG00000004980	5666.09	-0.424319	0.156066	-2.71884	0.00655107	0.128048
ENSMUSG00000004994	245.149	0.00460763	0.207663	0.022188	0.982298	0.991209
ENSMUSG00000004996	174.584	0.401643	0.171233	2.3456	0.0189966	0.169691
ENSMUSG00000005034	3134.92	-0.450364	0.240238	-1.87466	0.0608392	0.238245
ENSMUSG00000005043	146.232	0.33247	0.163321	2.03568	0.0417822	0.20944
ENSMUSG00000005045	3110.45	-0.0139568	0.186191	-0.0749595	0.940247	0.967523
ENSMUSG00000005054	249.997	0.108554	0.191426	0.567079	0.57066	0.729962
ENSMUSG00000005057	103.39	0.65417	0.254602	2.56939	0.0101878	0.14652
ENSMUSG00000005069	544.511	0.0730435	0.104586	0.698405	0.484924	0.664708
ENSMUSG00000005078	466.207	-0.0803402	0.12549	-0.640213	0.522034	0.692809
ENSMUSG00000005087	74.2039	0.159263	0.426392	0.373513	0.708766	0.828955
ENSMUSG00000005089	19705.8	-0.625821	0.333868	-1.87446	0.0608677	0.238245
ENSMUSG00000005102	272.181	-0.106271	0.174767	-0.608075	0.543137	0.708996
ENSMUSG00000005103	2859.39	0.104186	0.0899516	1.15824	0.246766	0.457461
ENSMUSG00000005107	32.5348	0.341519	0.241015	1.417	0.156482	0.366621
ENSMUSG00000005124	11.9753	0.190806	0.432081	0.441599	0.65878	0.793742
ENSMUSG00000005125	2437.6	0.296538	0.149924	1.97792	0.0479375	0.21962
ENSMUSG00000005142	945.822	0.967509	0.164695	5.87454	4.24024e-09	1.34763e-06
ENSMUSG00000005148	115.509	0.173457	0.325655	0.532642	0.594281	0.747189
ENSMUSG00000005150	329.911	0.12775	0.206126	0.619768	0.53541	0.703165
ENSMUSG00000005161	2744.93	0.277434	0.210326	1.31907	0.187147	0.400639
ENSMUSG00000005198	2349.43	0.0875002	0.205752	0.425271	0.670639	0.801891
ENSMUSG00000005204	903.594	0.0574311	0.110313	0.520619	0.602632	0.753607
ENSMUSG00000005225	149.481	-0.365718	0.206992	-1.76682	0.0772582	0.263109
ENSMUSG00000005237	64.9081	0.267254	0.202742	1.3182	0.187437	0.400832
ENSMUSG00000005251	12.9482	1.14174	0.613965	1.85961	0.0629403	0.241125
ENSMUSG00000005262	979.595	0.0543137	0.0906944	0.598865	0.549263	0.713111
ENSMUSG00000005267	173.754	-0.140872	0.163247	-0.862935	0.388173	0.587361
ENSMUSG00000005268	147.224	0.127597	1.0456	0.122032	0.902873	0.944602
ENSMUSG00000005299	1623.22	0.180839	0.145295	1.24463	0.213267	0.426508
ENSMUSG00000005312	2126.25	-0.219772	0.126548	-1.73667	0.0824461	0.271084
ENSMUSG00000005338	7418.64	0.133169	0.143805	0.926037	0.354427	0.557091
ENSMUSG00000005354	2105.85	0.13218	0.185456	0.712729	0.476014	0.658226
ENSMUSG00000005357	127.085	0.298633	0.209865	1.42298	0.154743	0.364245
ENSMUSG00000005360	7178.75	-0.333427	0.234843	-1.41979	0.15567	0.365469
ENSMUSG00000005362	437.015	-0.568983	0.314457	-1.80941	0.0703868	0.252715
ENSMUSG00000005370	257.413	-0.048662	0.175907	-0.276635	0.78206	0.873592
ENSMUSG00000005371	1094.16	-1.09308	0.481623	-2.26956	0.023234	0.178277
ENSMUSG00000005373	71.4437	0.0819184	0.263107	0.31135	0.755535	0.857157
ENSMUSG00000005374	421.874	-0.0473002	0.118022	-0.400775	0.688586	0.814644
ENSMUSG00000005378	395.911	0.0906178	0.1937	0.467825	0.63991	0.781134
ENSMUSG00000005397	91.1915	0.197399	0.372471	0.529972	0.596131	0.748804
ENSMUSG00000005410	88.4494	0.0161267	0.216127	0.0746168	0.94052	0.967618
ENSMUSG00000005413	129.498	0.370588	0.223725	1.65645	0.0976314	0.293116
ENSMUSG00000005417	4705.05	-0.0693036	0.100605	-0.688871	0.490904	0.669094
ENSMUSG00000005442	3096.67	0.174444	0.190715	0.914685	0.360357	0.562628
ENSMUSG00000005447	143.337	0.587221	0.289479	2.02854	0.0425051	0.210617
ENSMUSG00000005465	16.7006	-0.140428	0.399992	-0.351077	0.72553	0.83899
ENSMUSG00000005469	3675.09	0.208011	0.176682	1.17731	0.23907	0.450126
ENSMUSG00000005481	141.852	0.0253383	0.181378	0.139699	0.888898	0.937034
ENSMUSG00000005483	732.4	-0.0958048	0.135566	-0.706703	0.479751	0.660721
ENSMUSG00000005501	158.043	-0.555756	0.308532	-1.80129	0.0716574	0.255201
ENSMUSG00000005505	200.533	0.0842035	0.126941	0.663326	0.507122	0.680804
ENSMUSG00000005506	1018.86	-0.278825	0.179831	-1.55048	0.121025	0.32309
ENSMUSG00000005510	678.474	0.0990407	0.143301	0.691137	0.489479	0.668149
ENSMUSG00000005514	1683.53	0.402341	0.217243	1.85203	0.0640218	0.242619
ENSMUSG00000005533	626.671	-0.22989	0.167012	-1.37648	0.168672	0.380463
ENSMUSG00000005534	430.668	-0.443588	0.288182	-1.53926	0.12374	0.326528
ENSMUSG00000005553	13.318	0.443603	0.409678	1.08281	0.278894	0.490751
ENSMUSG00000005566	2112.52	0.222795	0.162378	1.37207	0.170041	0.382086
ENSMUSG00000005575	2653.1	0.244383	0.231982	1.05346	0.292131	0.503444
ENSMUSG00000005580	725.847	-0.0303971	0.3149	-0.0965292	0.9231	0.957818
ENSMUSG00000005583	1015.52	-0.86387	0.463564	-1.86354	0.0623864	0.240568
ENSMUSG00000005609	978.934	-0.0288577	0.0973011	-0.296582	0.766786	0.863986
ENSMUSG00000005610	5610.43	-0.359829	0.238061	-1.5115	0.130661	0.335218
ENSMUSG00000005611	33.3098	0.299956	0.37851	0.792465	0.42809	0.621883
ENSMUSG00000005615	374.813	0.0463329	0.151511	0.305806	0.759753	0.85971
ENSMUSG00000005621	482.434	0.0736958	0.135322	0.544597	0.586031	0.740919
ENSMUSG00000005625	1671.78	0.314113	0.22247	1.41194	0.157968	0.367771
ENSMUSG00000005656	271.398	-0.59292	0.268183	-2.21088	0.0270441	0.185999
ENSMUSG00000005667	103.875	0.0454953	0.176729	0.257429	0.796847	0.882508
ENSMUSG00000005672	1248.1	-0.119712	0.134944	-0.887123	0.375013	0.576226
ENSMUSG00000005674	940.508	0.0815502	0.190203	0.428754	0.668102	0.800031
ENSMUSG00000005681	12.5648	0.657148	0.427367	1.53766	0.124131	0.327134
ENSMUSG00000005682	220.109	-0.195061	0.193796	-1.00653	0.314162	0.522868
ENSMUSG00000005683	4353.65	-0.0775265	0.0777411	-0.99724	0.318648	0.526987
ENSMUSG00000005686	293.426	0.120604	0.167063	0.721912	0.470349	0.654661
ENSMUSG00000005687	687.886	-0.15985	0.118445	-1.34957	0.177155	0.390182
ENSMUSG00000005698	845.405	-0.159409	0.102095	-1.56138	0.118434	0.320108
ENSMUSG00000005699	300.07	0.320621	0.245394	1.30656	0.191363	0.404651
ENSMUSG00000005716	677.852	0.224342	0.275417	0.814555	0.415327	0.611731
ENSMUSG00000005718	73.1962	0.0941783	0.22029	0.42752	0.669001	0.800654
ENSMUSG00000005732	501.013	-0.0191773	0.150705	-0.127251	0.898742	0.942454
ENSMUSG00000005774	244.851	-0.197457	0.166071	-1.18899	0.234443	0.445958
ENSMUSG00000005779	1440.16	0.279112	0.218979	1.2746	0.20245	0.416295
ENSMUSG00000005802	125.205	-1.24811	0.552502	-2.25902	0.0238824	0.179383
ENSMUSG00000005803	95.487	0.448405	0.253219	1.77082	0.0765903	0.262192
ENSMUSG00000005804	258.731	-0.529166	0.206787	-2.55899	0.0104975	0.147564
ENSMUSG00000005813	499.972	-0.260677	0.173064	-1.50624	0.132005	0.33714
ENSMUSG00000005823	369.868	0.372103	0.167124	2.22651	0.0259801	0.183518
ENSMUSG00000005846	698.886	-0.104803	0.0991126	-1.05742	0.290321	0.501248
ENSMUSG00000005871	2424.47	-0.577631	0.364858	-1.58317	0.113384	0.31379
ENSMUSG00000005873	4712.31	-0.0883467	0.100557	-0.878574	0.379632	0.57996
ENSMUSG00000005881	1853.21	0.482535	0.236434	2.04088	0.0412623	0.20916
ENSMUSG00000005882	773.447	-0.0309052	0.0836695	-0.369372	0.71185	0.830463
ENSMUSG00000005886	864.592	-0.341381	0.308933	-1.10503	0.269145	0.480188
ENSMUSG00000005892	16.0683	-1.05736	0.793063	-1.33326	0.182446	0.396127
ENSMUSG00000005893	931.314	-0.601507	0.315395	-1.90715	0.0565009	0.232873
ENSMUSG00000005897	107.438	-0.392865	0.236656	-1.66006	0.0969015	0.29197
ENSMUSG00000005899	661.208	-0.119377	0.205395	-0.581208	0.5611	0.721453
ENSMUSG00000005907	217.713	-0.391959	0.155427	-2.52183	0.0116747	0.151742
ENSMUSG00000005917	51.0551	0.343053	0.247742	1.38472	0.16614	0.377107
ENSMUSG00000005936	781.281	-0.1652	0.104313	-1.5837	0.113262	0.313616
ENSMUSG00000005949	203.464	0.0257481	0.119788	0.214947	0.829809	0.902557
ENSMUSG00000005950	32.3871	-0.212292	0.320952	-0.661445	0.508327	0.681737
ENSMUSG00000005951	63.8069	0.389066	0.212644	1.82966	0.0673008	0.248715
ENSMUSG00000005958	264.272	-0.0516272	0.205454	-0.251284	0.801595	0.88545
ENSMUSG00000005968	67.5144	0.372492	0.239728	1.55381	0.12023	0.322622
ENSMUSG00000005973	260.898	0.284885	0.120793	2.35846	0.0183511	0.167886
ENSMUSG00000005981	987.135	0.0852743	0.119782	0.711913	0.476519	0.65858
ENSMUSG00000005982	1277.63	-0.11815	0.0592146	-1.99528	0.0460118	0.217838
ENSMUSG00000005983	68.0473	0.565458	0.286833	1.97138	0.0486802	0.220311
ENSMUSG00000005986	693.762	0.165978	0.195745	0.847927	0.396479	0.594403
ENSMUSG00000006005	1659.95	-0.284174	0.206019	-1.37936	0.167784	0.379268
ENSMUSG00000006010	491.176	-1.06911	0.474286	-2.25415	0.024187	0.180503
ENSMUSG00000006014	154.182	1.48299	0.83062	1.7854	0.0741962	0.258873
ENSMUSG00000006019	194.214	0.316972	0.197283	1.60669	0.108123	0.307146
ENSMUSG00000006021	277.286	0.130621	0.178741	0.730786	0.46491	0.650755
ENSMUSG00000006024	4828.75	0.149238	0.187514	0.795881	0.426101	0.619772
ENSMUSG00000006050	789.405	0.0360939	0.126035	0.286381	0.774587	0.869031
ENSMUSG00000006057	2601.77	0.229257	0.217432	1.05438	0.291707	0.502931
ENSMUSG00000006058	887.483	0.278484	0.223337	1.24692	0.212426	0.425522
ENSMUSG00000006095	1049.11	0.364525	0.257647	1.41482	0.157121	0.36672
ENSMUSG00000006127	584.619	0.0532593	0.0797604	0.667741	0.504299	0.678504
ENSMUSG00000006134	559.835	-0.0393037	0.173823	-0.226114	0.821113	0.897485
ENSMUSG00000006154	162.305	-0.856056	0.401595	-2.13164	0.0330363	0.195635
ENSMUSG00000006169	695.147	0.0558434	0.134461	0.415314	0.677912	0.807432
ENSMUSG00000006179	16.523	0.167756	0.411781	0.407392	0.68372	0.811876
ENSMUSG00000006191	126.973	-0.427236	0.250586	-1.70495	0.0882034	0.279992
ENSMUSG00000006205	2273.95	0.277982	0.164431	1.69057	0.0909199	0.283818
ENSMUSG00000006215	512.698	0.254952	0.199347	1.27893	0.20092	0.414877
ENSMUSG00000006218	37.615	0.478644	0.392229	1.22032	0.222345	0.434064
ENSMUSG00000006219	28.6211	1.62528	0.359583	4.5199	6.18675e-06	0.000901959
ENSMUSG00000006235	87.0707	0.317931	0.273105	1.16413	0.24437	0.455152
ENSMUSG00000006241	76.2036	-0.217197	0.210329	-1.03265	0.301766	0.511773
ENSMUSG00000006262	200.6	-0.576087	0.359225	-1.60369	0.108782	0.308027
ENSMUSG00000006273	7048.26	0.00825755	0.0916389	0.0901097	0.9282	0.960538
ENSMUSG00000006276	883.935	0.0116437	0.122829	0.0947963	0.924477	0.95862
ENSMUSG00000006281	72.8116	0.387972	0.212664	1.82434	0.0681006	0.24967
ENSMUSG00000006288	427.191	-0.00450469	0.0969797	-0.0464498	0.962952	0.980412
ENSMUSG00000006289	434.11	-0.0687638	0.166222	-0.413687	0.679103	0.808362
ENSMUSG00000006299	2439.31	0.213292	0.180909	1.179	0.238397	0.449338
ENSMUSG00000006301	551.712	0.23799	0.135504	1.75633	0.0790314	0.265909
ENSMUSG00000006304	3886.27	-0.108708	0.102736	-1.05812	0.29	0.500967
ENSMUSG00000006307	789.991	0.112713	0.14434	0.780886	0.43487	0.627943
ENSMUSG00000006315	673.044	0.316837	0.213158	1.48639	0.137175	0.343067
ENSMUSG00000006333	3641.4	0.496155	0.258858	1.91671	0.0552747	0.230932
ENSMUSG00000006335	335.027	0.222775	0.237985	0.93609	0.349227	0.552485
ENSMUSG00000006342	64.8572	0.577918	0.299981	1.92652	0.0540397	0.22839
ENSMUSG00000006344	49.1731	0.90866	0.364428	2.49338	0.0126532	0.155933
ENSMUSG00000006345	36.2115	0.650163	0.366854	1.77227	0.0763503	0.261877
ENSMUSG00000006356	1483.36	0.324636	0.255079	1.27269	0.203129	0.417139
ENSMUSG00000006360	61.395	1.07683	0.426485	2.5249	0.0115731	0.151742
ENSMUSG00000006362	654.833	-0.064412	0.224216	-0.287277	0.7739	0.868691
ENSMUSG00000006369	382.121	0.829451	0.30177	2.74862	0.00598474	0.124696
ENSMUSG00000006373	2621.91	-0.032986	0.116027	-0.284295	0.776184	0.870086
ENSMUSG00000006378	147.117	0.610067	0.230204	2.65011	0.00804649	0.137196
ENSMUSG00000006386	107.606	0.169495	0.224843	0.753837	0.450947	0.639847
ENSMUSG00000006390	244.04	0.471444	0.198303	2.37739	0.0174356	0.166339
ENSMUSG00000006392	331.379	0.218467	0.140536	1.55452	0.120059	0.322498
ENSMUSG00000006395	60.5647	0.760876	0.319348	2.38259	0.0171912	0.166314
ENSMUSG00000006403	297.566	0.0264497	0.187119	0.141352	0.887592	0.936478
ENSMUSG00000006411	125.167	0.228594	0.140227	1.63017	0.103066	0.300517
ENSMUSG00000006412	1398.27	0.149991	0.172064	0.871717	0.383363	0.583136
ENSMUSG00000006418	854.57	0.120539	0.0986432	1.22197	0.22172	0.433482
ENSMUSG00000006423	369.083	-0.790249	0.410474	-1.92521	0.0542028	0.228575
ENSMUSG00000006435	2594.75	-0.0863873	0.16406	-0.52656	0.598499	0.750355
ENSMUSG00000006442	724.512	0.254752	0.223695	1.13884	0.254771	0.465085
ENSMUSG00000006445	18.6807	0.0213727	0.348605	0.0613093	0.951113	0.97341
ENSMUSG00000006456	473.943	0.0117165	0.154201	0.0759822	0.939433	0.967312
ENSMUSG00000006457	20.9812	0.206259	0.3734	0.55238	0.580688	0.736802
ENSMUSG00000006463	283.613	-0.0631664	0.097388	-0.648605	0.516594	0.688972
ENSMUSG00000006464	556.627	-0.0813159	0.12171	-0.668113	0.504061	0.678299
ENSMUSG00000006471	353.881	0.127337	0.173315	0.734715	0.462513	0.648759
ENSMUSG00000006476	12894.3	-0.139895	0.169371	-0.825969	0.408822	0.605799
ENSMUSG00000006494	647.113	-0.168172	0.160268	-1.04932	0.294032	0.50524
ENSMUSG00000006498	574.36	0.520039	0.163726	3.17628	0.00149177	0.0630471
ENSMUSG00000006517	321.898	0.57306	0.221762	2.58413	0.00976259	0.144311
ENSMUSG00000006519	180.231	1.58726	0.361344	4.39267	1.11965e-05	0.00148269
ENSMUSG00000006522	390.259	0.447124	0.146641	3.0491	0.0022953	0.0810548
ENSMUSG00000006526	259.818	0.279645	0.153613	1.82044	0.0686914	0.250361
ENSMUSG00000006527	296.684	-0.32666	0.209987	-1.55562	0.119799	0.322065
ENSMUSG00000006567	31.8527	0.169805	0.285755	0.594233	0.552356	0.714896
ENSMUSG00000006575	5912.32	0.204363	0.210942	0.968809	0.332641	0.538905
ENSMUSG00000006576	1517.31	0.130421	0.141703	0.920387	0.357371	0.559891
ENSMUSG00000006585	18.2118	0.658011	0.337514	1.94958	0.051226	0.224128
ENSMUSG00000006586	163.451	-0.813374	0.405633	-2.0052	0.0449418	0.215501
ENSMUSG00000006589	518.04	0.337823	0.244367	1.38244	0.166836	0.377932
ENSMUSG00000006599	463.832	-0.324983	0.166342	-1.9537	0.0507367	0.223588
ENSMUSG00000006611	118.471	0.579856	0.274789	2.11019	0.034842	0.198221
ENSMUSG00000006638	48.077	0.369252	0.299441	1.23314	0.217523	0.430147
ENSMUSG00000006641	317.2	0.573038	0.191804	2.98762	0.00281162	0.0909967
ENSMUSG00000006649	25.6409	-0.265963	0.295689	-0.89947	0.368402	0.569815
ENSMUSG00000006651	26304.7	0.25641	0.241476	1.06184	0.288307	0.499348
ENSMUSG00000006673	1317.5	-0.0303123	0.0798967	-0.379394	0.704396	0.825455
ENSMUSG00000006675	1107.84	0.240383	0.221776	1.0839	0.278408	0.490486
ENSMUSG00000006676	1719.47	-0.0278695	0.111121	-0.250802	0.801967	0.885557
ENSMUSG00000006678	38.6223	-0.599337	0.465575	-1.28731	0.197988	0.411539
ENSMUSG00000006699	2529.86	-0.376596	0.209175	-1.80038	0.0718	0.255323
ENSMUSG00000006705	158.004	-0.298464	0.128883	-2.31577	0.0205707	0.173785
ENSMUSG00000006711	345.869	-0.123255	0.227056	-0.542839	0.58724	0.741976
ENSMUSG00000006715	23.3073	-0.243034	0.336406	-0.722443	0.470022	0.654533
ENSMUSG00000006717	1004.93	0.0686399	0.185248	0.370529	0.710988	0.830232
ENSMUSG00000006720	27.6916	-0.5467	0.339832	-1.60874	0.107674	0.30618
ENSMUSG00000006728	640.571	0.202034	0.149888	1.3479	0.177691	0.390876
ENSMUSG00000006731	2756.73	0.111999	0.206974	0.541128	0.588419	0.743106
ENSMUSG00000006732	137.049	0.130082	0.183265	0.709802	0.477827	0.659643
ENSMUSG00000006736	967.194	0.116046	0.150898	0.769033	0.441874	0.632995
ENSMUSG00000006740	1830.38	-0.448812	0.360579	-1.2447	0.213243	0.426508
ENSMUSG00000006763	145.327	-0.0970757	0.129591	-0.749096	0.4538	0.641515
ENSMUSG00000006764	12.6675	-0.171277	0.432997	-0.395561	0.692429	0.81761
ENSMUSG00000006782	4629.26	0.467307	0.209632	2.22918	0.0258019	0.183126
ENSMUSG00000006784	40.1043	0.539671	0.449012	1.20191	0.229399	0.440742
ENSMUSG00000006800	2261.49	0.12037	0.147761	0.81463	0.415284	0.611724
ENSMUSG00000006818	1883.24	-0.340604	0.113416	-3.00315	0.00267198	0.0882752
ENSMUSG00000006850	105.529	-0.00122405	0.206553	-0.00592606	0.995272	0.997909
ENSMUSG00000006906	459.958	-0.29143	0.137657	-2.11706	0.0342544	0.197101
ENSMUSG00000006920	1413.54	0.0159635	0.0805931	0.198076	0.842986	0.909857
ENSMUSG00000006930	3163.78	0.220834	0.134926	1.6367	0.101692	0.298815
ENSMUSG00000006931	196.305	0.479458	0.201565	2.37867	0.0173751	0.166339
ENSMUSG00000006932	5072.82	-0.014688	0.0935582	-0.156993	0.87525	0.928726
ENSMUSG00000006941	1468.93	0.114911	0.151584	0.758067	0.448411	0.637875
ENSMUSG00000006958	650.759	-0.230811	0.21317	-1.08275	0.278917	0.490751
ENSMUSG00000006998	3020.05	0.17488	0.116755	1.49784	0.134175	0.339736
ENSMUSG00000007021	2192.83	0.114649	0.141754	0.80879	0.418636	0.614399
ENSMUSG00000007029	658.734	0.222402	0.161723	1.3752	0.169069	0.380872
ENSMUSG00000007036	1059.58	0.313599	0.196555	1.59548	0.110605	0.310793
ENSMUSG00000007038	1019.3	0.259825	0.171417	1.51575	0.129583	0.33366
ENSMUSG00000007039	168.51	0.701698	0.277549	2.5282	0.011465	0.151537
ENSMUSG00000007041	208.672	1.02836	0.288914	3.55938	0.000371726	0.0240697
ENSMUSG00000007050	148.666	0.139287	0.245579	0.567179	0.570593	0.729938
ENSMUSG00000007080	25.6538	0.300925	0.321413	0.936255	0.349142	0.552485
ENSMUSG00000007097	16010.1	0.285274	0.13668	2.08717	0.0368728	0.201939
ENSMUSG00000007122	11.5274	-0.427091	0.603845	-0.707286	0.479389	0.660721
ENSMUSG00000007207	1821.75	0.26121	0.183982	1.41976	0.155678	0.365469
ENSMUSG00000007216	118.719	0.429352	0.227391	1.88817	0.0590036	0.235191
ENSMUSG00000007279	14.7059	0.199409	0.37811	0.527383	0.597928	0.750008
ENSMUSG00000007338	656.31	0.035793	0.15232	0.234985	0.81422	0.893145
ENSMUSG00000007411	812.495	-0.0132284	0.0748783	-0.176666	0.859771	0.920175
ENSMUSG00000007415	654.751	-0.113864	0.102964	-1.10586	0.268788	0.479869
ENSMUSG00000007440	55.847	-0.508831	0.348635	-1.45949	0.144429	0.352287
ENSMUSG00000007458	1253.08	0.0567279	0.0739105	0.767521	0.442772	0.633311
ENSMUSG00000007476	711.315	0.318898	0.18414	1.73182	0.0833053	0.272133
ENSMUSG00000007564	10580.9	0.162573	0.179866	0.903855	0.366072	0.567539
ENSMUSG00000007570	269.112	0.401213	0.226264	1.77321	0.0761941	0.261641
ENSMUSG00000007589	146.128	0.0832677	0.156135	0.533306	0.593822	0.74673
ENSMUSG00000007594	2215.77	0.0282664	0.140832	0.20071	0.840925	0.908872
ENSMUSG00000007603	777.425	-0.033906	0.16086	-0.210779	0.833059	0.904616
ENSMUSG00000007610	250.777	0.11835	0.143913	0.822366	0.410869	0.607755
ENSMUSG00000007613	173.904	-0.475815	0.50578	-0.940755	0.34683	0.550567
ENSMUSG00000007617	586.249	-0.889624	0.325556	-2.73263	0.00628318	0.126708
ENSMUSG00000007646	39.5513	-0.543933	0.217386	-2.50215	0.0123441	0.154579
ENSMUSG00000007653	386.168	-1.27308	0.723516	-1.75957	0.0784809	0.265067
ENSMUSG00000007655	120.522	-0.17388	0.264507	-0.657374	0.510941	0.683954
ENSMUSG00000007656	755.489	-0.619554	0.231529	-2.67592	0.00745235	0.133022
ENSMUSG00000007659	1990.68	0.468724	0.197605	2.37202	0.0176912	0.16709
ENSMUSG00000007670	1499.52	0.0251812	0.160069	0.157315	0.874997	0.928643
ENSMUSG00000007682	402.253	-0.644261	0.316568	-2.03514	0.0418368	0.209461
ENSMUSG00000007721	1746.01	0.180911	0.279403	0.647491	0.517314	0.689247
ENSMUSG00000007739	1100.89	-0.360661	0.206529	-1.7463	0.0807587	0.268785
ENSMUSG00000007777	122.448	-0.337626	0.169571	-1.99106	0.0464743	0.218046
ENSMUSG00000007783	2160.62	0.061676	0.148857	0.41433	0.678633	0.807923
ENSMUSG00000007805	16.3422	0.776563	0.357864	2.16999	0.0300073	0.190291
ENSMUSG00000007812	210.318	-1.02627	0.496345	-2.06766	0.0386719	0.204297
ENSMUSG00000007815	1878.17	-0.138806	0.13956	-0.994594	0.319934	0.527609
ENSMUSG00000007817	2053.53	-0.0627911	0.213606	-0.293958	0.76879	0.865293
ENSMUSG00000007827	134.797	-0.583628	0.399974	-1.45917	0.14452	0.352287
ENSMUSG00000007833	110.178	0.335908	0.229649	1.4627	0.14355	0.351108
ENSMUSG00000007836	1125.01	0.166421	0.104614	1.59081	0.111653	0.312104
ENSMUSG00000007837	88.43	0.547779	0.291553	1.87883	0.0602674	0.237468
ENSMUSG00000007850	2396.06	-0.611259	0.218252	-2.8007	0.00509916	0.117341
ENSMUSG00000007867	115.473	0.371755	0.263141	1.41276	0.157726	0.367564
ENSMUSG00000007872	420.723	0.695703	0.268207	2.5939	0.00948937	0.142589
ENSMUSG00000007877	14.2911	1.35112	0.473054	2.85616	0.004288	0.108753
ENSMUSG00000007880	1652.28	-0.0319546	0.208294	-0.153411	0.878074	0.930542
ENSMUSG00000007888	289.477	0.0410259	0.260247	0.157643	0.874738	0.928493
ENSMUSG00000007891	10915.8	1.51005	0.235596	6.40948	1.46015e-10	7.48494e-08
ENSMUSG00000007892	11077.6	0.38524	0.293325	1.31336	0.189062	0.402301
ENSMUSG00000007908	113.342	-0.519825	0.286029	-1.81738	0.0691585	0.250907
ENSMUSG00000007944	768.542	0.340617	0.300464	1.13364	0.256947	0.467501
ENSMUSG00000007950	3217.56	0.237959	0.205102	1.1602	0.245967	0.456449
ENSMUSG00000007987	798.252	0.141903	0.156789	0.905053	0.365437	0.566995
ENSMUSG00000007989	478.779	-1.48433	0.555495	-2.67208	0.00753828	0.133546
ENSMUSG00000008028	23.6268	-0.0589593	0.347006	-0.169909	0.865082	0.923081
ENSMUSG00000008035	1271.11	0.11735	0.120598	0.973071	0.330518	0.53686
ENSMUSG00000008036	1999.18	0.271792	0.251916	1.0789	0.280633	0.492211
ENSMUSG00000008090	368.435	0.389287	0.173321	2.24605	0.0247009	0.180866
ENSMUSG00000008129	44.3944	0.288056	0.240761	1.19644	0.231525	0.443274
ENSMUSG00000008136	400.775	0.343807	0.155614	2.20936	0.0271499	0.185999
ENSMUSG00000008140	4193.7	0.303947	0.226402	1.34251	0.17943	0.392528
ENSMUSG00000008153	4991.98	0.041542	0.164521	0.252503	0.800653	0.884841
ENSMUSG00000008167	172.959	0.395749	0.165125	2.39666	0.0165455	0.164152
ENSMUSG00000008200	515.976	-0.478729	0.21898	-2.18617	0.0288028	0.188233
ENSMUSG00000008206	644.362	-0.389672	0.23396	-1.66555	0.0958038	0.29076
ENSMUSG00000008226	350.044	-0.542339	0.205893	-2.63408	0.00843663	0.138583
ENSMUSG00000008301	653.904	-0.0157505	0.111897	-0.140759	0.888061	0.93669
ENSMUSG00000008305	795.354	-0.0655997	0.107073	-0.612663	0.540099	0.706629
ENSMUSG00000008307	18.7309	-0.64061	0.468241	-1.36812	0.171275	0.383503
ENSMUSG00000008318	180.914	0.0402029	0.202845	0.198195	0.842892	0.909855
ENSMUSG00000008333	180.069	-0.513835	0.293579	-1.75024	0.0800766	0.268064
ENSMUSG00000008348	11841.2	0.281396	0.197303	1.42622	0.153806	0.363205
ENSMUSG00000008373	697.872	0.206038	0.126582	1.6277	0.103588	0.3011
ENSMUSG00000008384	117.479	0.504148	0.299855	1.68131	0.0927031	0.286716
ENSMUSG00000008393	812.848	0.495134	0.167971	2.94773	0.00320118	0.095719
ENSMUSG00000008398	145.546	0.564114	0.147497	3.82457	0.000130999	0.010786
ENSMUSG00000008429	486.194	-0.120342	0.144636	-0.832033	0.40539	0.602455
ENSMUSG00000008435	243.124	-0.0168501	0.125155	-0.134633	0.892902	0.939304
ENSMUSG00000008450	274.833	-0.0789225	0.235793	-0.334711	0.737843	0.846514
ENSMUSG00000008475	1603.37	-0.19966	0.119202	-1.67497	0.09394	0.287985
ENSMUSG00000008489	430.524	-0.767315	0.440051	-1.7437	0.0812123	0.269177
ENSMUSG00000008496	122.659	0.0238278	0.159155	0.149715	0.88099	0.932065
ENSMUSG00000008540	112.595	0.728062	0.238091	3.05791	0.00222887	0.0797051
ENSMUSG00000008575	1150.51	-0.891283	0.298672	-2.98415	0.00284368	0.0912906
ENSMUSG00000008604	2128.25	-0.102677	0.136654	-0.751361	0.452435	0.64096
ENSMUSG00000008658	3977.31	-0.365802	0.184224	-1.98564	0.0470732	0.218734
ENSMUSG00000008668	2574.24	0.458344	0.266401	1.7205	0.0853413	0.275687
ENSMUSG00000008682	3334.57	0.370384	0.197835	1.87218	0.0611811	0.23835
ENSMUSG00000008683	1827.12	-0.14958	0.18231	-0.820471	0.411948	0.608794
ENSMUSG00000008690	1634.03	0.21445	0.166355	1.28911	0.197359	0.410717
ENSMUSG00000008730	1216.99	-0.319085	0.197632	-1.61454	0.10641	0.304734
ENSMUSG00000008734	3332.87	0.124537	0.105772	1.17741	0.239033	0.45011
ENSMUSG00000008763	681.812	-0.746465	0.332374	-2.24586	0.024713	0.180866
ENSMUSG00000008822	250.683	0.210204	0.219971	0.955599	0.339275	0.543965
ENSMUSG00000008845	19.3714	0.823998	0.483878	1.7029	0.0885862	0.280758
ENSMUSG00000008855	2330.35	0.0975793	0.162826	0.599285	0.548983	0.712931
ENSMUSG00000008859	561.515	-0.381759	0.214224	-1.78206	0.0747399	0.259208
ENSMUSG00000008892	1334.86	-0.395922	0.243903	-1.62327	0.104531	0.302292
ENSMUSG00000008958	605.768	0.148165	0.220153	0.673012	0.500939	0.675864
ENSMUSG00000008976	255.161	-0.690848	0.333772	-2.06982	0.038469	0.203883
ENSMUSG00000008999	291.181	1.21362	0.457202	2.65445	0.00794382	0.13647
ENSMUSG00000009013	3453.44	-0.377737	0.13395	-2.81998	0.00480265	0.113565
ENSMUSG00000009030	208.011	-0.129256	0.186193	-0.694206	0.487553	0.666871
ENSMUSG00000009035	1164.48	0.208335	0.161834	1.28734	0.197976	0.411539
ENSMUSG00000009073	1650.23	0.0361954	0.122979	0.294322	0.768512	0.865148
ENSMUSG00000009075	4063.56	0.0972064	0.184267	0.527531	0.597825	0.749983
ENSMUSG00000009076	300.209	0.462952	0.303705	1.52435	0.127422	0.331239
ENSMUSG00000009079	3447.32	0.0975978	0.0992563	0.983291	0.325464	0.532808
ENSMUSG00000009090	2746.47	0.206938	0.130168	1.58977	0.111886	0.312104
ENSMUSG00000009092	18.8589	-0.120365	0.396308	-0.303716	0.761344	0.860553
ENSMUSG00000009097	20.5686	0.423675	0.43357	0.977177	0.328481	0.534956
ENSMUSG00000009112	678.53	0.0138362	0.118075	0.117182	0.906716	0.946939
ENSMUSG00000009207	152.813	-0.839935	0.369767	-2.27152	0.0231154	0.177882
ENSMUSG00000009210	12.0284	0.529198	0.703573	0.752158	0.451956	0.640544
ENSMUSG00000009214	11.9597	0.0413519	0.463489	0.0892188	0.928908	0.960833
ENSMUSG00000009216	3992.36	-0.329227	0.146515	-2.24705	0.0246367	0.180849
ENSMUSG00000009281	161.599	0.602919	0.389784	1.5468	0.12191	0.324266
ENSMUSG00000009291	817.365	0.439796	0.12462	3.52909	0.000416998	0.0258649
ENSMUSG00000009292	457.763	0.182968	0.143857	1.27187	0.203419	0.417139
ENSMUSG00000009293	1032.98	0.144572	0.190892	0.757349	0.448841	0.638193
ENSMUSG00000009356	10.3726	0.401092	0.411643	0.974368	0.329874	0.536378
ENSMUSG00000009376	35.9739	-0.359249	0.461676	-0.77814	0.436487	0.629343
ENSMUSG00000009378	28.352	0.903111	0.648646	1.3923	0.163831	0.374758
ENSMUSG00000009394	9321.39	-0.0204483	0.0944726	-0.216447	0.82864	0.901973
ENSMUSG00000009406	1538.8	-0.0724195	0.147425	-0.491228	0.623265	0.769685
ENSMUSG00000009418	1495.79	-0.345463	0.150738	-2.29182	0.0219163	0.176519
ENSMUSG00000009470	278.564	-0.848968	0.533079	-1.59257	0.111256	0.311722
ENSMUSG00000009535	520.206	-0.536714	0.258927	-2.07284	0.0381868	0.203324
ENSMUSG00000009545	11.3623	0.682738	0.452251	1.50964	0.131134	0.33594
ENSMUSG00000009549	1284.14	0.160317	0.195248	0.821095	0.411592	0.608575
ENSMUSG00000009551	13.6657	-0.665458	0.459403	-1.44853	0.147469	0.355693
ENSMUSG00000009555	1153.09	0.0722014	0.158104	0.45667	0.647908	0.786244
ENSMUSG00000009563	375.711	0.364281	0.184579	1.97357	0.0484302	0.220111
ENSMUSG00000009566	128.129	0.377546	0.207668	1.81802	0.0690608	0.250802
ENSMUSG00000009569	3048.81	-0.337087	0.177324	-1.90097	0.0573062	0.233458
ENSMUSG00000009575	1941.28	-0.509428	0.248683	-2.04851	0.0405105	0.207864
ENSMUSG00000009585	59.6646	0.907662	0.219191	4.14096	3.45861e-05	0.00363978
ENSMUSG00000009614	194.826	0.264712	0.185483	1.42715	0.153536	0.36316
ENSMUSG00000009621	163.786	0.253684	0.153406	1.65367	0.0981941	0.294027
ENSMUSG00000009630	1012.75	-0.196314	0.103835	-1.89063	0.0586732	0.234915
ENSMUSG00000009633	97.6853	0.256445	0.288661	0.888392	0.37433	0.575343
ENSMUSG00000009640	367.624	0.195414	0.199121	0.981384	0.326403	0.533629
ENSMUSG00000009647	534.92	-0.176806	0.0980438	-1.80334	0.0713356	0.254568
ENSMUSG00000009681	2391.93	-0.0875294	0.175469	-0.498832	0.617898	0.765265
ENSMUSG00000009687	333.426	0.650253	0.322407	2.01687	0.043709	0.212895
ENSMUSG00000009731	171.615	-0.0296764	0.141239	-0.210115	0.833578	0.904867
ENSMUSG00000009733	326.065	-0.139405	0.0960871	-1.45082	0.14683	0.354602
ENSMUSG00000009739	1652.81	-0.107485	0.124322	-0.864566	0.387277	0.586675
ENSMUSG00000009741	837.464	-0.498236	0.208895	-2.3851	0.0170745	0.166181
ENSMUSG00000009772	24.2873	0.780444	0.320794	2.43285	0.0149805	0.161668
ENSMUSG00000009828	333.459	0.0454766	0.0896032	0.507533	0.611781	0.76017
ENSMUSG00000009863	1772.98	0.228462	0.22881	0.998479	0.318047	0.526358
ENSMUSG00000009876	15.7589	-0.129854	0.502698	-0.258314	0.796165	0.882092
ENSMUSG00000009894	5164.33	0.142235	0.142822	0.995893	0.319302	0.527391
ENSMUSG00000009905	277.083	-0.26855	0.123984	-2.166	0.0303109	0.190357
ENSMUSG00000009907	381.105	-0.348135	0.288484	-1.20677	0.227519	0.438612
ENSMUSG00000009927	2821.32	0.298846	0.206309	1.44854	0.147467	0.355693
ENSMUSG00000009995	382.134	0.0368004	0.15729	0.233965	0.815012	0.893813
ENSMUSG00000010021	58.0882	0.33945	0.276656	1.22698	0.219832	0.431743
ENSMUSG00000010025	724.164	0.0658825	0.0969265	0.679717	0.496684	0.672529
ENSMUSG00000010044	55.3012	0.484615	0.270873	1.78908	0.0736016	0.258191
ENSMUSG00000010045	488.212	0.267485	0.229885	1.16356	0.244602	0.45531
ENSMUSG00000010047	185.182	0.510321	0.244758	2.085	0.0370693	0.202023
ENSMUSG00000010048	87.2839	0.188092	0.213397	0.881418	0.378091	0.578551
ENSMUSG00000010051	69.4742	0.488588	0.307261	1.59014	0.111804	0.312104
ENSMUSG00000010054	1502.97	0.119114	0.180535	0.659784	0.509393	0.682583
ENSMUSG00000010057	538.323	0.141881	0.192923	0.735427	0.46208	0.648667
ENSMUSG00000010064	1233.62	0.493435	0.22742	2.16971	0.0300288	0.190291
ENSMUSG00000010066	537.147	0.163184	0.254541	0.641089	0.521465	0.692454
ENSMUSG00000010067	166.045	0.255121	0.149155	1.71044	0.0871842	0.278425
ENSMUSG00000010080	134.346	1.46051	0.705763	2.06941	0.0385073	0.203883
ENSMUSG00000010086	4964.26	-0.0695017	0.172351	-0.403256	0.68676	0.81346
ENSMUSG00000010095	2047.62	0.362449	0.176465	2.05394	0.039982	0.206956
ENSMUSG00000010097	1400.19	-0.16155	0.120086	-1.34529	0.178531	0.391855
ENSMUSG00000010110	661.273	-0.14565	0.126821	-1.14847	0.250776	0.461144
ENSMUSG00000010122	53.9455	0.792025	0.61944	1.27862	0.201032	0.41496
ENSMUSG00000010136	23.3011	0.668402	0.64855	1.03061	0.302724	0.512808
ENSMUSG00000010142	21.0516	0.243707	0.341066	0.714545	0.47489	0.657301
ENSMUSG00000010154	307.647	0.177289	0.230629	0.768721	0.442059	0.633032
ENSMUSG00000010175	879.6	-0.850489	0.298015	-2.85385	0.00431933	0.10895
ENSMUSG00000010205	806.614	0.125683	0.180283	0.697145	0.485712	0.665383
ENSMUSG00000010277	3961.17	-0.034061	0.0718651	-0.473957	0.63553	0.778419
ENSMUSG00000010290	257.347	-0.473393	0.262402	-1.80408	0.0712194	0.254439
ENSMUSG00000010307	297.013	0.893646	0.296051	3.01855	0.00253987	0.0856921
ENSMUSG00000010311	16.2616	0.408408	0.457727	0.892251	0.372259	0.573466
ENSMUSG00000010358	58.0858	0.896619	0.354756	2.52743	0.0114902	0.151537
ENSMUSG00000010362	69.8133	0.093431	0.239571	0.389992	0.696542	0.82015
ENSMUSG00000010376	1288.33	0.263671	0.228691	1.15296	0.248927	0.459652
ENSMUSG00000010392	620.87	-0.07427	0.104115	-0.713343	0.475634	0.657815
ENSMUSG00000010406	421.715	0.363407	0.325062	1.11796	0.263583	0.474149
ENSMUSG00000010453	1196.87	0.121131	0.0985129	1.22959	0.21885	0.431407
ENSMUSG00000010461	44.6483	-0.434581	0.389258	-1.11643	0.264237	0.474719
ENSMUSG00000010476	26.3609	0.278821	0.639519	0.435986	0.662847	0.79639
ENSMUSG00000010492	13.661	-0.228669	0.462542	-0.494374	0.621042	0.767775
ENSMUSG00000010505	139.779	-0.172014	0.178984	-0.961055	0.336525	0.541633
ENSMUSG00000010517	347.533	-0.326213	0.193291	-1.68767	0.0914742	0.284521
ENSMUSG00000010529	27.6143	-0.771043	0.363302	-2.12232	0.0338108	0.196736
ENSMUSG00000010538	17.5874	0.00327959	0.380649	0.0086158	0.993126	0.996935
ENSMUSG00000010554	462.415	-0.263341	0.107027	-2.4605	0.0138744	0.159834
ENSMUSG00000010592	14.5854	-1.22976	0.690168	-1.78183	0.0747773	0.259225
ENSMUSG00000010607	282.408	0.189507	0.247566	0.765479	0.443986	0.634382
ENSMUSG00000010608	1191.61	-0.72653	0.315657	-2.30164	0.0213552	0.175381
ENSMUSG00000010609	261.737	0.426606	0.17984	2.37215	0.0176851	0.16709
ENSMUSG00000010651	16.1979	1.70261	0.874699	1.94651	0.0515941	0.224647
ENSMUSG00000010660	150.82	0.556281	0.219801	2.53084	0.0113789	0.151038
ENSMUSG00000010663	3006.32	-0.0306186	0.0862793	-0.354878	0.722681	0.837341
ENSMUSG00000010721	239.862	-0.644392	0.271507	-2.37339	0.0176255	0.167016
ENSMUSG00000010751	28.0533	0.212121	0.301198	0.704259	0.481272	0.661811
ENSMUSG00000010755	574.733	0.0488233	0.139944	0.348878	0.727181	0.84009
ENSMUSG00000010797	63.2855	-0.295702	0.2714	-1.08954	0.275914	0.487769
ENSMUSG00000010803	1982.98	-0.755812	0.394994	-1.91348	0.0556869	0.231352
ENSMUSG00000010825	13.8616	-0.0216431	0.427536	-0.0506229	0.959626	0.978656
ENSMUSG00000010911	142.459	-0.0343951	0.17131	-0.200777	0.840873	0.908872
ENSMUSG00000010914	529.413	0.0380106	0.0981777	0.387161	0.698637	0.821851
ENSMUSG00000010936	533.003	0.325381	0.160916	2.02206	0.0431704	0.211866
ENSMUSG00000011096	848.571	0.232214	0.240045	0.967377	0.333356	0.539335
ENSMUSG00000011114	696.966	0.112464	0.159538	0.704934	0.480851	0.661631
ENSMUSG00000011148	264.341	0.778416	0.204969	3.79772	0.000146035	0.0116305
ENSMUSG00000011154	36.3875	0.386365	0.443656	0.870865	0.383828	0.583508
ENSMUSG00000011158	501.132	0.21605	0.109302	1.97663	0.0480835	0.219657
ENSMUSG00000011171	12.7301	0.588741	0.49307	1.19403	0.232465	0.443992
ENSMUSG00000011179	1005.37	0.00502154	0.142571	0.0352213	0.971903	0.98517
ENSMUSG00000011254	149.605	0.0038627	0.152251	0.0253705	0.979759	0.989662
ENSMUSG00000011256	193.115	-0.240602	0.177231	-1.35756	0.174603	0.387624
ENSMUSG00000011257	572.117	-0.0473331	0.125449	-0.377309	0.705944	0.826567
ENSMUSG00000011267	17.4429	-0.0482711	0.373075	-0.129387	0.897051	0.941486
ENSMUSG00000011305	14.2397	1.04334	0.510118	2.04529	0.0408258	0.208404
ENSMUSG00000011306	1001.93	0.195731	0.148796	1.31543	0.188366	0.401565
ENSMUSG00000011382	193.595	-0.065438	0.138196	-0.473516	0.635845	0.778624
ENSMUSG00000011427	159.219	-0.197297	0.247906	-0.795855	0.426116	0.619772
ENSMUSG00000011589	602.799	0.11301	0.205197	0.550737	0.581814	0.737771
ENSMUSG00000011658	293.706	0.485739	0.261445	1.8579	0.0631832	0.24148
ENSMUSG00000011751	2801.18	-0.0963474	0.162821	-0.591738	0.554026	0.716247
ENSMUSG00000011752	7714.02	0.110426	0.123242	0.896004	0.370251	0.571684
ENSMUSG00000011831	450.515	-0.559868	0.353468	-1.58393	0.11321	0.313581
ENSMUSG00000011832	1554.81	0.178817	0.140817	1.26985	0.204136	0.417995
ENSMUSG00000011837	509.974	0.440188	0.203727	2.16068	0.0307202	0.191045
ENSMUSG00000011877	7648.52	-0.0832178	0.228433	-0.364299	0.715635	0.83288
ENSMUSG00000011884	770.03	0.399595	0.143305	2.78843	0.00529642	0.119384
ENSMUSG00000011958	241.905	-0.175415	0.206795	-0.848256	0.396296	0.594342
ENSMUSG00000011960	323.333	-0.398629	0.258634	-1.54129	0.123247	0.326202
ENSMUSG00000012017	74.8422	0.672742	0.310137	2.16918	0.0300691	0.190291
ENSMUSG00000012076	607.779	-0.436748	0.202598	-2.15574	0.0311042	0.191729
ENSMUSG00000012114	1187.33	0.0963773	0.133822	0.720188	0.471409	0.655574
ENSMUSG00000012117	1188.6	0.116278	0.10931	1.06375	0.287444	0.498734
ENSMUSG00000012123	17.8684	0.70748	0.461437	1.53321	0.125224	0.328915
ENSMUSG00000012126	144.182	0.537429	0.28478	1.88717	0.0591373	0.235191
ENSMUSG00000012296	246.968	0.240299	0.191175	1.25696	0.208769	0.421776
ENSMUSG00000012405	2590.82	0.131339	0.160551	0.818054	0.413326	0.609858
ENSMUSG00000012422	237.191	-1.14237	0.461019	-2.47791	0.0132154	0.157747
ENSMUSG00000012429	84.4934	-0.689307	0.253806	-2.71588	0.00660989	0.128565
ENSMUSG00000012483	22.1714	-1.0927	0.60718	-1.79963	0.0719187	0.255502
ENSMUSG00000012535	1188.1	-0.282074	0.116682	-2.41745	0.0156297	0.162562
ENSMUSG00000012609	695.578	0.0767522	0.102223	0.750833	0.452753	0.641239
ENSMUSG00000012640	198.214	-1.12707	0.55246	-2.0401	0.0413408	0.20916
ENSMUSG00000012819	28.4468	-0.187743	0.275995	-0.680241	0.496352	0.672252
ENSMUSG00000012848	2744.74	0.481304	0.278806	1.72631	0.0842924	0.273805
ENSMUSG00000013033	6917.32	-0.0920253	0.135234	-0.680487	0.496196	0.672098
ENSMUSG00000013076	273.313	0.276041	0.17995	1.53399	0.125033	0.328627
ENSMUSG00000013089	975.548	-0.321156	0.160253	-2.00406	0.045064	0.215651
ENSMUSG00000013150	295.044	0.179119	0.19125	0.936569	0.34898	0.552465
ENSMUSG00000013155	120.172	0.213753	0.224874	0.950546	0.341835	0.546105
ENSMUSG00000013160	3582.64	0.120503	0.138831	0.867986	0.385402	0.585005
ENSMUSG00000013236	5902.12	0.0913676	0.141468	0.645856	0.518373	0.689923
ENSMUSG00000013275	1333.06	0.239056	0.131143	1.82286	0.0683249	0.249777
ENSMUSG00000013367	592.088	0.197492	0.165407	1.19398	0.232487	0.443992
ENSMUSG00000013419	1393.33	0.25386	0.177957	1.42653	0.153717	0.363205
ENSMUSG00000013465	691.701	0.164638	0.128821	1.27803	0.201238	0.415047
ENSMUSG00000013495	459.486	-0.0382845	0.0964654	-0.396873	0.691461	0.816649
ENSMUSG00000013523	3859.88	-0.0283436	0.166971	-0.169752	0.865205	0.923081
ENSMUSG00000013539	451.695	0.0516606	0.14049	0.367717	0.713084	0.831246
ENSMUSG00000013584	198.755	1.23505	0.626205	1.97227	0.0485782	0.220211
ENSMUSG00000013593	2762.19	0.211197	0.18142	1.16413	0.24437	0.455152
ENSMUSG00000013622	735.209	0.34991	0.15411	2.27053	0.0231756	0.178173
ENSMUSG00000013629	236.541	-0.010912	0.173551	-0.062875	0.949866	0.972823
ENSMUSG00000013646	591.457	0.186263	0.174773	1.06574	0.286541	0.497587
ENSMUSG00000013662	753.5	-0.857224	0.433586	-1.97706	0.0480352	0.21962
ENSMUSG00000013663	873.272	-1.17523	0.538436	-2.18267	0.0290602	0.188506
ENSMUSG00000013698	10766.3	0.258991	0.124929	2.07311	0.0381618	0.203295
ENSMUSG00000013701	1026	0.0253029	0.135797	0.186329	0.852187	0.915574
ENSMUSG00000013707	47.9919	1.7016	0.296216	5.74446	9.22142e-09	2.61674e-06
ENSMUSG00000013736	253.707	-0.502285	0.306055	-1.64116	0.100764	0.29755
ENSMUSG00000013766	57.3936	-0.317928	0.409761	-0.775887	0.437816	0.630268
ENSMUSG00000013787	2987.48	0.115669	0.183168	0.631494	0.527718	0.69736
ENSMUSG00000013822	589.497	0.371679	0.260897	1.42462	0.154268	0.36376
ENSMUSG00000013833	996.255	0.246578	0.167436	1.47267	0.140839	0.347581
ENSMUSG00000013846	593.024	-0.107107	0.186302	-0.574912	0.565351	0.725011
ENSMUSG00000013858	1955.65	0.244731	0.181054	1.3517	0.17647	0.389701
ENSMUSG00000013878	306.153	-0.468512	0.252595	-1.85479	0.0636257	0.242104
ENSMUSG00000013921	12358.1	-0.0141822	0.129595	-0.109435	0.912858	0.951107
ENSMUSG00000013973	426.833	0.238405	0.131612	1.81142	0.0700761	0.252112
ENSMUSG00000013997	481.001	-0.132895	0.0949382	-1.39981	0.161571	0.372159
ENSMUSG00000014039	209.004	-0.218335	0.14807	-1.47454	0.140337	0.347043
ENSMUSG00000014074	335.371	-0.228872	0.186626	-1.22637	0.220059	0.431815
ENSMUSG00000014075	87.974	-0.408326	0.214559	-1.90309	0.0570287	0.233207
ENSMUSG00000014077	1658.05	-0.129953	0.107314	-1.21096	0.225911	0.437106
ENSMUSG00000014158	147.843	1.40958	1.0406	1.35458	0.175551	0.388481
ENSMUSG00000014164	1043.61	-0.3542	0.122563	-2.88995	0.00385299	0.103077
ENSMUSG00000014177	202.795	-0.0455693	0.166645	-0.273451	0.784507	0.875043
ENSMUSG00000014195	2429.7	-0.211627	0.0935036	-2.2633	0.0236172	0.179383
ENSMUSG00000014226	733.924	-0.731834	0.350329	-2.08899	0.0367089	0.201775
ENSMUSG00000014232	374.322	0.0555287	0.110004	0.504787	0.613708	0.761731
ENSMUSG00000014243	74.1053	0.247828	0.280926	0.882183	0.377678	0.578403
ENSMUSG00000014245	115.87	0.104223	0.144906	0.719249	0.471987	0.655745
ENSMUSG00000014294	702.279	0.44125	0.302109	1.46056	0.144135	0.352028
ENSMUSG00000014301	308.872	0.238223	0.267671	0.889981	0.373476	0.574642
ENSMUSG00000014303	158.096	0.268768	0.180189	1.49159	0.135807	0.34149
ENSMUSG00000014313	2143.51	-0.125841	0.210923	-0.596622	0.55076	0.713993
ENSMUSG00000014329	107.941	0.571257	0.318799	1.7919	0.0731486	0.257226
ENSMUSG00000014349	1533.37	0.124398	0.0866029	1.43642	0.150882	0.359633
ENSMUSG00000014353	296.352	-0.615901	0.292872	-2.10297	0.0354685	0.199449
ENSMUSG00000014355	819.891	-0.338623	0.201084	-1.68398	0.0921851	0.285948
ENSMUSG00000014361	441.906	0.076042	0.175249	0.433908	0.664355	0.797558
ENSMUSG00000014402	997.618	-0.117945	0.100809	-1.16998	0.242009	0.453067
ENSMUSG00000014418	140.785	-0.139131	0.150036	-0.927321	0.35376	0.556264
ENSMUSG00000014426	797.18	0.0369464	0.100116	0.369038	0.7121	0.830591
ENSMUSG00000014444	106.142	1.11645	0.395971	2.81952	0.00480959	0.113565
ENSMUSG00000014470	452.351	0.154969	0.180367	0.859189	0.390237	0.589304
ENSMUSG00000014496	511.417	-0.478855	0.326599	-1.46618	0.142598	0.349821
ENSMUSG00000014498	752.585	-0.0469999	0.255737	-0.183782	0.854184	0.916966
ENSMUSG00000014504	391.551	-0.228443	0.152784	-1.4952	0.134861	0.340136
ENSMUSG00000014547	357.226	0.14748	0.133083	1.10819	0.267782	0.47861
ENSMUSG00000014550	642.187	-0.118357	0.107094	-1.10517	0.269085	0.480188
ENSMUSG00000014551	592.602	-0.074745	0.12007	-0.62251	0.533607	0.701949
ENSMUSG00000014554	175.648	-0.100391	0.151322	-0.663425	0.507058	0.680804
ENSMUSG00000014592	3693.51	-0.653124	0.259108	-2.52066	0.0117134	0.151742
ENSMUSG00000014599	580.815	0.472849	0.117738	4.01613	5.91619e-05	0.0056296
ENSMUSG00000014601	1402.27	0.0256743	0.137995	0.186052	0.852404	0.915626
ENSMUSG00000014602	18386.5	0.0091031	0.155101	0.0586913	0.953198	0.974839
ENSMUSG00000014603	10.1334	0.37635	0.657077	0.572764	0.566805	0.726261
ENSMUSG00000014606	1431.44	0.182297	0.148974	1.22368	0.221072	0.432829
ENSMUSG00000014633	113.024	0.229053	0.200928	1.13997	0.254297	0.464626
ENSMUSG00000014668	296.56	-0.185354	0.1282	-1.44582	0.148227	0.356835
ENSMUSG00000014748	571.547	0.0354112	0.0934523	0.378922	0.704746	0.82565
ENSMUSG00000014763	1148.54	-0.180257	0.0608382	-2.96289	0.00304768	0.0933017
ENSMUSG00000014767	272.38	-0.267847	0.150165	-1.78369	0.0744746	0.258951
ENSMUSG00000014769	1445.88	0.11425	0.166392	0.686636	0.492312	0.669393
ENSMUSG00000014771	143.877	0.00369765	0.193533	0.019106	0.984757	0.992312
ENSMUSG00000014773	86.6775	0.189999	0.212614	0.893632	0.371519	0.57274
ENSMUSG00000014776	515.757	0.448645	0.196836	2.27929	0.0226498	0.177066
ENSMUSG00000014778	45.1295	0.71564	0.324222	2.20726	0.0272962	0.186001
ENSMUSG00000014786	222.972	-0.132137	0.226671	-0.582946	0.55993	0.720707
ENSMUSG00000014791	40.3885	1.40969	0.599542	2.35127	0.0187093	0.169252
ENSMUSG00000014813	38.6267	-0.602045	0.287879	-2.09131	0.0365001	0.201467
ENSMUSG00000014837	380.987	-0.107817	0.112256	-0.960456	0.336826	0.541861
ENSMUSG00000014846	661.562	0.817831	0.337672	2.42197	0.0154366	0.161954
ENSMUSG00000014850	272.106	-0.534902	0.270334	-1.97867	0.0478531	0.21962
ENSMUSG00000014852	23.9744	0.663067	0.371434	1.78516	0.0742359	0.258873
ENSMUSG00000014856	249.029	0.291949	0.231635	1.26038	0.207531	0.420969
ENSMUSG00000014859	609.166	0.200664	0.185782	1.0801	0.280097	0.491554
ENSMUSG00000014867	1217.97	0.242317	0.132943	1.82272	0.0683458	0.249789
ENSMUSG00000014873	482.874	0.0649791	0.142249	0.456799	0.647816	0.786244
ENSMUSG00000014905	227.71	-1.20207	0.5235	-2.29621	0.0216638	0.176092
ENSMUSG00000014907	129.406	-0.219605	0.196922	-1.11519	0.264771	0.475314
ENSMUSG00000014932	60.8524	-0.983094	0.607497	-1.61827	0.105604	0.303684
ENSMUSG00000014956	1195.15	-1.18809	0.465971	-2.5497	0.0107815	0.148981
ENSMUSG00000014959	2065.3	0.0221354	0.106574	0.2077	0.835463	0.905926
ENSMUSG00000014980	253.488	-0.219583	0.158425	-1.38604	0.165735	0.376491
ENSMUSG00000015002	1351.86	-0.790499	0.382463	-2.06686	0.0387471	0.204444
ENSMUSG00000015013	453.998	0.124392	0.228898	0.543439	0.586827	0.741683
ENSMUSG00000015016	238.925	0.299785	0.206631	1.45083	0.146829	0.354602
ENSMUSG00000015023	368.061	0.129206	0.125128	1.03259	0.301794	0.511773
ENSMUSG00000015027	192.053	0.512238	0.219667	2.33188	0.019707	0.172165
ENSMUSG00000015053	58.8049	0.922172	0.297734	3.0973	0.0019529	0.0739739
ENSMUSG00000015083	9.96943	0.244124	0.48061	0.507947	0.611491	0.759987
ENSMUSG00000015085	182.374	0.24317	0.199362	1.21974	0.222563	0.434196
ENSMUSG00000015087	2598.84	0.014941	0.14658	0.10193	0.918812	0.955177
ENSMUSG00000015090	18346	1.76228	0.613897	2.87065	0.00409628	0.105501
ENSMUSG00000015092	2181.26	0.225067	0.26882	0.83724	0.402457	0.599906
ENSMUSG00000015093	10.7576	1.76027	0.902149	1.9512	0.0510331	0.223876
ENSMUSG00000015094	4710.08	0.139487	0.226576	0.615629	0.538139	0.70523
ENSMUSG00000015095	1452.55	0.229714	0.169075	1.35865	0.174258	0.387109
ENSMUSG00000015112	29.4498	0.231142	0.411762	0.561348	0.57456	0.732478
ENSMUSG00000015120	1128.1	0.0739555	0.0863773	0.856192	0.391892	0.590849
ENSMUSG00000015126	282.123	0.309301	0.221904	1.39385	0.163363	0.374178
ENSMUSG00000015127	518.98	0.0982652	0.0967459	1.0157	0.30977	0.519038
ENSMUSG00000015133	67.9012	0.717953	0.346037	2.07479	0.0380064	0.20317
ENSMUSG00000015134	15.029	-0.119498	0.41713	-0.286477	0.774513	0.869031
ENSMUSG00000015143	1036.48	0.117465	0.156103	0.752485	0.45176	0.640544
ENSMUSG00000015149	2740.14	0.352546	0.187592	1.87933	0.0602001	0.237363
ENSMUSG00000015165	2237.89	0.0765032	0.0916772	0.834484	0.404008	0.601185
ENSMUSG00000015176	1270.62	0.0368924	0.107397	0.343514	0.731212	0.842067
ENSMUSG00000015189	394.499	-0.937606	0.388043	-2.41624	0.0156817	0.162603
ENSMUSG00000015202	61.1223	0.881791	0.236301	3.73164	0.00019024	0.0142599
ENSMUSG00000015214	480.37	-0.443011	0.20502	-2.16082	0.0307091	0.191045
ENSMUSG00000015217	210.654	0.0276671	0.190862	0.144959	0.884744	0.934867
ENSMUSG00000015222	8469.98	-0.704886	0.395119	-1.78398	0.0744266	0.258951
ENSMUSG00000015224	457.314	-0.190031	0.190858	-0.995667	0.319412	0.527448
ENSMUSG00000015243	285.628	-0.266864	0.408061	-0.653979	0.513125	0.685851
ENSMUSG00000015247	145.122	0.386689	0.131094	2.94971	0.00318073	0.0955481
ENSMUSG00000015289	170.296	0.302612	0.207577	1.45783	0.144887	0.352762
ENSMUSG00000015290	978.288	-0.200653	0.0685776	-2.92593	0.0034343	0.0988667
ENSMUSG00000015291	10638.8	0.0933576	0.103259	0.904115	0.365935	0.567522
ENSMUSG00000015305	1091.39	-0.00813401	0.195633	-0.0415778	0.966835	0.982277
ENSMUSG00000015312	148.646	0.256851	0.243766	1.05368	0.29203	0.503324
ENSMUSG00000015335	114.176	0.432356	0.263363	1.64167	0.100658	0.297537
ENSMUSG00000015337	187.586	0.340073	0.327755	1.03758	0.299465	0.51021
ENSMUSG00000015340	17.4503	1.01656	0.553691	1.83596	0.0663629	0.246918
ENSMUSG00000015341	797.105	-0.16395	0.121464	-1.34979	0.177083	0.390134
ENSMUSG00000015342	149.012	-0.923358	0.316747	-2.91513	0.00355542	0.100147
ENSMUSG00000015354	116.764	1.00114	0.447705	2.23617	0.0253409	0.181544
ENSMUSG00000015355	17.7022	1.74403	0.459301	3.79713	0.000146378	0.0116305
ENSMUSG00000015357	291.625	-0.269914	0.223079	-1.20995	0.226298	0.437464
ENSMUSG00000015363	331.201	0.297882	0.20278	1.46899	0.141834	0.349062
ENSMUSG00000015377	540.714	-0.226504	0.247999	-0.913328	0.36107	0.563173
ENSMUSG00000015396	197.78	0.217535	0.175185	1.24175	0.21433	0.427693
ENSMUSG00000015451	28.3335	0.822154	0.614223	1.33853	0.180725	0.394512
ENSMUSG00000015461	1182.35	0.0282333	0.181144	0.155861	0.876142	0.929226
ENSMUSG00000015467	14.8487	0.595006	0.474032	1.2552	0.209406	0.422078
ENSMUSG00000015468	79.9887	0.506029	0.283952	1.7821	0.0747336	0.259208
ENSMUSG00000015474	457.16	0.237756	0.203325	1.16934	0.242269	0.453302
ENSMUSG00000015476	5971.17	-0.0220237	0.201259	-0.10943	0.912862	0.951107
ENSMUSG00000015478	1195.45	0.250825	0.175705	1.42753	0.153426	0.363108
ENSMUSG00000015484	234.341	-0.21827	0.157069	-1.38964	0.164637	0.375975
ENSMUSG00000015488	631.48	0.203569	0.100225	2.03112	0.0422432	0.210097
ENSMUSG00000015501	2585.99	-0.498419	0.183666	-2.71372	0.00665318	0.12862
ENSMUSG00000015522	379.508	-0.243755	0.188585	-1.29254	0.196169	0.409689
ENSMUSG00000015536	541.34	-0.110338	0.124673	-0.885019	0.376146	0.577164
ENSMUSG00000015542	216.97	0.289843	0.213956	1.35468	0.175518	0.388463
ENSMUSG00000015568	412.953	-0.0253362	0.25141	-0.100777	0.919728	0.9559
ENSMUSG00000015575	261.642	0.218673	0.202092	1.08205	0.279232	0.49085
ENSMUSG00000015597	598.533	-0.430381	0.231272	-1.86093	0.0627534	0.240919
ENSMUSG00000015599	2007.96	-0.0489707	0.207894	-0.235556	0.813778	0.892928
ENSMUSG00000015605	689.188	0.121845	0.211647	0.575701	0.564817	0.724591
ENSMUSG00000015647	158.81	0.814189	0.31921	2.55064	0.0107526	0.148981
ENSMUSG00000015652	42.1854	1.28723	1.48767	0.865269	0.386891	0.58637
ENSMUSG00000015653	144.623	0.327743	0.553631	0.591987	0.553859	0.716192
ENSMUSG00000015656	37540.9	-0.0150204	0.113488	-0.132352	0.894706	0.940453
ENSMUSG00000015659	169.174	-0.415902	0.233182	-1.78359	0.0744896	0.258951
ENSMUSG00000015668	496.216	-0.0347749	0.110536	-0.314603	0.753063	0.855758
ENSMUSG00000015671	1169.45	0.0364098	0.132463	0.274867	0.783419	0.874556
ENSMUSG00000015672	249.583	-0.221054	0.149765	-1.47601	0.139941	0.346526
ENSMUSG00000015697	567.718	-0.243593	0.106718	-2.2826	0.0224541	0.176988
ENSMUSG00000015702	11.8317	-0.29182	0.456355	-0.639458	0.522525	0.693224
ENSMUSG00000015709	3892.37	-0.0594324	0.155764	-0.381555	0.702792	0.824777
ENSMUSG00000015711	462.197	-0.0569006	0.116633	-0.48786	0.625649	0.771495
ENSMUSG00000015714	790.554	0.0893706	0.131278	0.680776	0.496013	0.671993
ENSMUSG00000015733	1551.11	-0.889222	0.427561	-2.07975	0.0375481	0.20262
ENSMUSG00000015745	483.053	0.233319	0.252438	0.924262	0.35535	0.557776
ENSMUSG00000015747	562.055	-0.0800563	0.102843	-0.77843	0.436315	0.62923
ENSMUSG00000015748	321.74	-0.200986	0.0942766	-2.13187	0.0330173	0.195635
ENSMUSG00000015749	1113.64	-0.0234024	0.0994349	-0.235354	0.813934	0.893001
ENSMUSG00000015750	640.468	0.360615	0.153853	2.34389	0.0190837	0.169703
ENSMUSG00000015755	917.572	-0.425545	0.240583	-1.76881	0.0769258	0.262771
ENSMUSG00000015757	421.223	-0.629843	0.267717	-2.35265	0.0186403	0.168879
ENSMUSG00000015759	544.138	-0.200306	0.186856	-1.07198	0.28373	0.494854
ENSMUSG00000015766	401.205	-0.118968	0.213771	-0.556519	0.577856	0.734794
ENSMUSG00000015776	499.462	0.313641	0.17175	1.82614	0.0678288	0.24944
ENSMUSG00000015790	840.28	0.257869	0.202868	1.27111	0.203688	0.417491
ENSMUSG00000015804	666.605	-0.0124138	0.110847	-0.11199	0.910831	0.94978
ENSMUSG00000015806	2611.5	0.184078	0.190302	0.967297	0.333396	0.539346
ENSMUSG00000015829	2536.25	-0.789154	0.355772	-2.21814	0.026545	0.184824
ENSMUSG00000015837	7824.09	0.201016	0.166965	1.20394	0.228612	0.439656
ENSMUSG00000015839	279.076	0.293936	0.205301	1.43173	0.152221	0.361792
ENSMUSG00000015843	86.3948	0.231099	0.222822	1.03715	0.299668	0.51021
ENSMUSG00000015846	647.649	0.221218	0.1542	1.43462	0.151395	0.36053
ENSMUSG00000015850	167.925	0.522847	0.197548	2.64669	0.00812845	0.137273
ENSMUSG00000015852	523.165	1.19867	0.188827	6.34799	2.18145e-10	1.0833e-07
ENSMUSG00000015869	476.133	0.112981	0.146222	0.772662	0.439723	0.631652
ENSMUSG00000015879	70.3755	0.231515	0.181305	1.27693	0.201625	0.415521
ENSMUSG00000015882	71.0228	-1.45681	0.661169	-2.20339	0.0275672	0.186734
ENSMUSG00000015889	451.173	0.074567	0.0904268	0.824611	0.409592	0.606694
ENSMUSG00000015932	2083.2	-0.0264406	0.118152	-0.223786	0.822924	0.898213
ENSMUSG00000015937	1200.67	0.121108	0.142913	0.847421	0.39676	0.594579
ENSMUSG00000015942	251.891	0.106759	0.143889	0.741954	0.458115	0.64521
ENSMUSG00000015943	139.68	0.5048	0.334938	1.50714	0.131774	0.336877
ENSMUSG00000015944	2183.45	-0.141199	0.148466	-0.951054	0.341577	0.545995
ENSMUSG00000015947	64.812	0.963698	0.227334	4.23913	2.24386e-05	0.00272193
ENSMUSG00000015950	159.661	1.06058	0.17254	6.14687	7.90283e-10	3.1396e-07
ENSMUSG00000015957	17.7791	0.622094	0.478999	1.29874	0.194034	0.407803
ENSMUSG00000015961	577.606	-0.677268	0.3397	-1.99372	0.0461823	0.217838
ENSMUSG00000015966	14.3495	0.737827	0.329195	2.2413	0.0250064	0.181006
ENSMUSG00000015968	514.277	-0.0663481	0.16077	-0.412689	0.679834	0.808929
ENSMUSG00000015970	127.398	0.765168	0.324809	2.35575	0.0184855	0.168244
ENSMUSG00000015971	666.603	0.151968	0.095535	1.5907	0.111677	0.312104
ENSMUSG00000015980	42.8705	0.242478	0.201115	1.20567	0.227947	0.439013
ENSMUSG00000015981	679.606	0.0824613	0.179199	0.460166	0.645397	0.785119
ENSMUSG00000015994	551.733	-0.168397	0.145689	-1.15587	0.247735	0.45851
ENSMUSG00000016018	754.305	-0.489646	0.217235	-2.25399	0.0241966	0.180503
ENSMUSG00000016024	298.424	1.57356	0.880129	1.78787	0.0737962	0.258417
ENSMUSG00000016028	125.147	0.313982	0.189129	1.66014	0.0968854	0.29197
ENSMUSG00000016087	45.2898	0.0562047	0.290469	0.193497	0.84657	0.912305
ENSMUSG00000016128	252.741	0.0473337	0.151023	0.313421	0.753961	0.85635
ENSMUSG00000016150	219.481	-1.2321	0.599578	-2.05495	0.0398841	0.206651
ENSMUSG00000016179	426.122	0.0617822	0.186565	0.331156	0.740527	0.848281
ENSMUSG00000016181	216.414	-0.231509	0.116188	-1.99254	0.0463113	0.217838
ENSMUSG00000016194	317.449	-0.143351	0.151431	-0.946643	0.343821	0.547955
ENSMUSG00000016200	148.404	-0.743698	0.450586	-1.65051	0.0988379	0.295176
ENSMUSG00000016206	33.0593	1.0641	0.294877	3.60862	0.000307833	0.0212645
ENSMUSG00000016239	53.7476	-0.152406	0.372454	-0.409194	0.682397	0.810886
ENSMUSG00000016252	848.35	0.4177	0.294266	1.41946	0.155764	0.365507
ENSMUSG00000016253	552.834	0.140582	0.12944	1.08608	0.277444	0.489602
ENSMUSG00000016256	1297.56	1.50926	0.252682	5.97297	2.32974e-09	8.41406e-07
ENSMUSG00000016257	665.919	0.0143312	0.104257	0.13746	0.890667	0.938047
ENSMUSG00000016262	230.734	0.00302343	0.141675	0.0213405	0.982974	0.991258
ENSMUSG00000016308	288.563	-0.53356	0.219732	-2.42823	0.0151725	0.161668
ENSMUSG00000016319	2291.65	0.0262584	0.112561	0.23328	0.815544	0.894063
ENSMUSG00000016344	860.608	0.531241	0.288276	1.84282	0.0653552	0.244943
ENSMUSG00000016346	6789.3	-0.19251	0.129902	-1.48196	0.138351	0.344652
ENSMUSG00000016349	16022	0.12258	0.193764	0.632623	0.52698	0.697008
ENSMUSG00000016356	31.8984	-0.200445	0.379183	-0.528624	0.597067	0.749633
ENSMUSG00000016382	2201.38	-0.825128	0.383078	-2.15394	0.0312447	0.192194
ENSMUSG00000016386	410.084	-0.308303	0.127109	-2.42551	0.015287	0.161668
ENSMUSG00000016409	128.864	-0.430133	0.256469	-1.67714	0.093516	0.287602
ENSMUSG00000016427	1086.39	0.293007	0.252843	1.15885	0.246519	0.457232
ENSMUSG00000016477	316.218	-0.186192	0.191368	-0.972955	0.330576	0.53686
ENSMUSG00000016481	197.652	-0.223203	0.254794	-0.876011	0.381024	0.581377
ENSMUSG00000016487	212.665	0.0719537	0.228235	0.315261	0.752563	0.855663
ENSMUSG00000016493	33.1694	-1.24146	0.642429	-1.93245	0.0533043	0.227265
ENSMUSG00000016494	600.786	0.00104128	0.129333	0.00805114	0.993576	0.997153
ENSMUSG00000016495	145.477	-0.052212	0.215286	-0.242523	0.808375	0.889542
ENSMUSG00000016496	39.2273	0.389198	0.298462	1.30401	0.192229	0.40578
ENSMUSG00000016503	339.207	0.141238	0.166642	0.847555	0.396686	0.594524
ENSMUSG00000016510	290.662	0.0923625	0.158697	0.582005	0.560563	0.721228
ENSMUSG00000016520	85.4084	0.482928	0.227047	2.127	0.03342	0.196075
ENSMUSG00000016526	204.836	0.282564	0.2085	1.35522	0.175346	0.388363
ENSMUSG00000016528	460.375	0.467057	0.155358	3.00633	0.00264418	0.0877587
ENSMUSG00000016534	627.502	0.0699406	0.342129	0.204428	0.838019	0.906989
ENSMUSG00000016541	3956.99	-0.208888	0.113304	-1.84361	0.0652401	0.244674
ENSMUSG00000016552	242.283	-0.0367511	0.122588	-0.299795	0.764334	0.862281
ENSMUSG00000016554	1435.68	0.293813	0.197688	1.48625	0.137214	0.343069
ENSMUSG00000016559	2107.38	-0.0498375	0.108871	-0.457768	0.647119	0.786159
ENSMUSG00000016619	597.495	0.083954	0.0934826	0.898071	0.369148	0.57069
ENSMUSG00000016624	106.604	0.137229	0.18949	0.724205	0.46894	0.653735
ENSMUSG00000016637	314.496	0.202131	0.209102	0.966664	0.333712	0.539363
ENSMUSG00000016664	1096.34	0.311886	0.124119	2.5128	0.0119776	0.152844
ENSMUSG00000016757	320.279	0.195926	0.18813	1.04144	0.29767	0.508691
ENSMUSG00000016763	278.918	0.0931715	0.297947	0.312712	0.7545	0.856656
ENSMUSG00000016831	1144.8	-0.149744	0.102908	-1.45512	0.145636	0.353415
ENSMUSG00000016833	174.241	-0.366407	0.228349	-1.6046	0.108583	0.307897
ENSMUSG00000016918	336.394	1.19159	0.705302	1.68947	0.091129	0.283892
ENSMUSG00000016921	1025.24	-0.471518	0.218015	-2.16278	0.0305582	0.191045
ENSMUSG00000016933	1117.09	0.0687154	0.0989096	0.694729	0.487225	0.666537
ENSMUSG00000016940	844.986	0.127078	0.163191	0.77871	0.43615	0.629144
ENSMUSG00000016942	14.7557	0.323227	0.568091	0.568971	0.569376	0.728909
ENSMUSG00000016946	252.723	0.374605	0.124906	2.99909	0.00270784	0.0886845
ENSMUSG00000016984	47.9235	-1.02159	0.492555	-2.07406	0.0380738	0.203257
ENSMUSG00000016995	133.241	0.261253	0.182688	1.43005	0.152704	0.36229
ENSMUSG00000017007	11.48	0.218711	0.510974	0.428028	0.668631	0.800453
ENSMUSG00000017009	772.841	0.644013	0.164891	3.90568	9.39613e-05	0.0082277
ENSMUSG00000017057	37.3947	-0.360625	0.572759	-0.629629	0.528937	0.698288
ENSMUSG00000017119	2151.47	-0.1278	0.0975774	-1.30973	0.190287	0.403879
ENSMUSG00000017132	1286.21	0.186052	0.127717	1.45675	0.145186	0.353188
ENSMUSG00000017144	106.159	-0.447584	0.306098	-1.46223	0.143679	0.351316
ENSMUSG00000017146	11.2504	0.2037	0.435887	0.467324	0.640268	0.781512
ENSMUSG00000017167	3274.53	0.0260384	0.186522	0.139599	0.888977	0.937034
ENSMUSG00000017176	530.902	0.0924877	0.146522	0.631222	0.527896	0.697438
ENSMUSG00000017188	1107.97	0.190153	0.227542	0.835682	0.403334	0.600692
ENSMUSG00000017210	1744.28	-0.00520297	0.138969	-0.0374397	0.970134	0.984193
ENSMUSG00000017221	2048.97	0.182316	0.158653	1.14915	0.250494	0.460964
ENSMUSG00000017264	769.174	0.132737	0.128292	1.03465	0.300834	0.511203
ENSMUSG00000017286	650.761	0.137639	0.101685	1.35358	0.175871	0.388865
ENSMUSG00000017288	1108.41	-0.0481498	0.102736	-0.468675	0.639302	0.780692
ENSMUSG00000017291	653.707	-1.3473	0.571674	-2.35676	0.0184349	0.168199
ENSMUSG00000017299	387.662	0.190744	0.152764	1.24862	0.211805	0.424804
ENSMUSG00000017307	148.543	0.0764197	0.221453	0.345084	0.730032	0.841396
ENSMUSG00000017314	3351.07	0.00391252	0.177974	0.0219837	0.982461	0.991209
ENSMUSG00000017344	1518.79	0.915007	0.333276	2.74549	0.00604197	0.124991
ENSMUSG00000017376	499.877	-0.34521	0.219108	-1.57553	0.115135	0.315994
ENSMUSG00000017386	181.458	0.225023	0.219743	1.02403	0.305822	0.515575
ENSMUSG00000017390	16064.8	0.317907	0.16907	1.88032	0.0600641	0.237169
ENSMUSG00000017400	1676.05	-0.0803955	0.191543	-0.419725	0.674686	0.804852
ENSMUSG00000017404	4780.59	0.472173	0.25291	1.86696	0.061907	0.239767
ENSMUSG00000017405	50.0192	0.671825	0.275427	2.43921	0.0147193	0.161668
[truncated: 14,443 more rows]
