# Supplementary material for: Diabetic phenotype in mouse and humans reduces the number of microglia around β-amyloid plaques
Source: Mol Neurodegener. 2020 Nov 10;15:66. doi: 10.1186/s13024-020-00415-2 (PMC7653710; doi:10.1186/s13024-020-00415-2)
Supplement: Supplementary file 3 — Additional file 3: Supplementary Table S2. Differential expression analysis results for AwT+, A+Tw, and A+T+ vs AwTw, TWD mice. [file 13024_2020_415_MOESM3_ESM.xlsx]

## Sheet: AwTtgTWD
	baseMean	log2FoldChange	lfcSE	stat	pvalue	padj
ENSMUSG00000000001	217.396	0.418844	0.345927	1.21079	0.225976	0.858235
ENSMUSG00000000028	27.7254	-0.201112	0.254182	-0.791213	0.428819	0.858235
ENSMUSG00000000056	620.449	-0.0845472	0.0671827	-1.25847	0.208223	0.858235
ENSMUSG00000000058	98.1631	0.149107	0.320583	0.46511	0.641852	0.886173
ENSMUSG00000000078	278.668	0.301786	0.280503	1.07587	0.281984	0.858235
ENSMUSG00000000085	597.104	-0.06191	0.0928667	-0.666654	0.504993	0.861014
ENSMUSG00000000088	1191.29	0.0336308	0.114823	0.292893	0.769604	0.921329
ENSMUSG00000000093	24.4775	-0.169939	0.296408	-0.573328	0.566422	0.871094
ENSMUSG00000000120	63.7404	0.194766	0.248617	0.783396	0.433395	0.858235
ENSMUSG00000000125	28.0535	-0.038516	0.287161	-0.134127	0.893302	0.965809
ENSMUSG00000000126	82.0916	-0.177594	0.214835	-0.826653	0.408434	0.858235
ENSMUSG00000000127	190.397	0.109853	0.109316	1.00491	0.314941	0.858235
ENSMUSG00000000131	1324.21	-0.127853	0.0867503	-1.47381	0.140533	0.858235
ENSMUSG00000000134	639.666	-0.213685	0.111099	-1.92339	0.0544314	0.858235
ENSMUSG00000000142	356.153	0.056985	0.117076	0.486736	0.626446	0.883821
ENSMUSG00000000148	276.256	-0.137169	0.11452	-1.19776	0.231009	0.858235
ENSMUSG00000000149	1549.18	-0.0854021	0.106059	-0.805234	0.420685	0.858235
ENSMUSG00000000154	18.7266	-0.718657	0.529399	-1.35749	0.174624	0.858235
ENSMUSG00000000167	21.6487	0.56017	0.344203	1.62744	0.103643	0.858235
ENSMUSG00000000168	1198.29	0.111763	0.0866312	1.2901	0.197015	0.858235
ENSMUSG00000000171	894.986	0.034842	0.0825805	0.421915	0.673087	0.893232
ENSMUSG00000000184	1144.91	-0.112318	0.0950178	-1.18207	0.237177	0.858235
ENSMUSG00000000194	684.674	-0.115397	0.0899268	-1.28323	0.199413	0.858235
ENSMUSG00000000197	818.46	0.0837463	0.209597	0.399559	0.689482	0.897997
ENSMUSG00000000202	179.426	-0.334827	0.219735	-1.52378	0.127564	0.858235
ENSMUSG00000000214	21.3664	0.358791	0.524578	0.683962	0.493999	0.860192
ENSMUSG00000000223	835.949	0.0262304	0.104832	0.250213	0.802423	0.933751
ENSMUSG00000000247	1221.23	-0.172238	0.147989	-1.16386	0.24448	0.858235
ENSMUSG00000000253	940.514	-0.265154	0.178444	-1.48593	0.137299	0.858235
ENSMUSG00000000266	172.909	0.335512	0.412719	0.81293	0.416258	0.858235
ENSMUSG00000000275	89.733	0.0341718	0.211797	0.161342	0.871824	0.959961
ENSMUSG00000000276	664.591	0.202816	0.160219	1.26587	0.205559	0.858235
ENSMUSG00000000278	264.472	0.0899864	0.133388	0.674619	0.499918	0.860738
ENSMUSG00000000282	780.482	-0.101148	0.146556	-0.690167	0.490089	0.860192
ENSMUSG00000000290	192.122	-0.111045	0.157561	-0.704779	0.480948	0.860192
ENSMUSG00000000295	145.949	-0.00552427	0.163796	-0.0337265	0.973095	0.991814
ENSMUSG00000000296	391.157	-0.0582779	0.121363	-0.480195	0.631089	0.884686
ENSMUSG00000000301	34.5273	-0.400932	0.288254	-1.3909	0.164257	0.858235
ENSMUSG00000000303	44.4892	0.209678	0.62119	0.337543	0.735708	0.910554
ENSMUSG00000000305	179.132	0.0949851	0.121374	0.782585	0.433871	0.858235
ENSMUSG00000000308	3857.58	-0.182603	0.153473	-1.1898	0.234124	0.858235
ENSMUSG00000000317	20.9658	0.225766	0.242803	0.929831	0.352458	0.858235
ENSMUSG00000000320	10.7334	-0.211267	0.450287	-0.469184	0.638938	0.884883
ENSMUSG00000000325	429.681	-0.134305	0.198287	-0.677329	0.498197	0.860192
ENSMUSG00000000326	711.175	-0.268382	0.159087	-1.68702	0.0915994	0.858235
ENSMUSG00000000339	542.478	0.025912	0.092479	0.280193	0.779329	0.92517
ENSMUSG00000000340	189.613	0.158103	0.218291	0.724274	0.468897	0.859798
ENSMUSG00000000346	1860.86	0.048725	0.0604401	0.806171	0.420144	0.858235
ENSMUSG00000000355	157.797	0.454771	0.545558	0.833589	0.404512	0.858235
ENSMUSG00000000374	1310.29	-0.0206878	0.112437	-0.183995	0.854017	0.951563
ENSMUSG00000000378	654.981	-0.130245	0.13804	-0.943532	0.345409	0.858235
ENSMUSG00000000384	418.921	-0.117632	0.124635	-0.943811	0.345266	0.858235
ENSMUSG00000000392	18.8843	1.85215	0.731133	2.53327	0.0113005	0.858235
ENSMUSG00000000399	1338.36	-0.0872584	0.0943573	-0.924766	0.355088	0.858235
ENSMUSG00000000402	40.3975	-0.0879292	0.231246	-0.38024	0.703767	0.901307
ENSMUSG00000000409	27.3925	-0.233027	0.232397	-1.00271	0.316	0.858235
ENSMUSG00000000416	1654.8	0.0843544	0.172738	0.488337	0.625311	0.883195
ENSMUSG00000000420	426.779	0.322794	0.260065	1.2412	0.21453	0.858235
ENSMUSG00000000439	431.312	0.0257673	0.0669202	0.385045	0.700204	0.900675
ENSMUSG00000000440	21.1431	0.368057	0.256741	1.43357	0.151694	0.858235
ENSMUSG00000000441	916.284	0.0300405	0.0605545	0.49609	0.619831	0.880273
ENSMUSG00000000486	49.126	0.0082358	0.215439	0.038228	0.969506	0.991117
ENSMUSG00000000489	374.115	-0.155763	0.132371	-1.17672	0.239307	0.858235
ENSMUSG00000000530	166.082	0.0185503	0.256238	0.0723946	0.942288	0.982907
ENSMUSG00000000531	1186.7	-0.272709	0.17999	-1.51514	0.129738	0.858235
ENSMUSG00000000532	1471	-0.0319955	0.0975846	-0.327874	0.743007	0.912451
ENSMUSG00000000538	4438.6	-0.0512065	0.116071	-0.441164	0.659094	0.888818
ENSMUSG00000000552	1256.29	-0.145661	0.198807	-0.732676	0.463756	0.85958
ENSMUSG00000000555	45.0891	0.13656	0.284349	0.480256	0.631045	0.884686
ENSMUSG00000000560	515.092	0.208414	0.427633	0.487367	0.625998	0.883615
ENSMUSG00000000561	545.366	0.038719	0.103096	0.375563	0.707242	0.902572
ENSMUSG00000000562	18.099	-0.409704	0.306416	-1.33709	0.181195	0.858235
ENSMUSG00000000563	2695.82	0.0470139	0.0930157	0.50544	0.61325	0.879154
ENSMUSG00000000567	455.681	0.0348366	0.21342	0.16323	0.870337	0.959121
ENSMUSG00000000568	1364.6	0.203022	0.189823	1.06953	0.28483	0.858235
ENSMUSG00000000579	32.343	-0.0485569	0.354699	-0.136896	0.891113	0.965001
ENSMUSG00000000581	245.583	0.0868212	0.197492	0.439618	0.660214	0.888818
ENSMUSG00000000594	1280.46	-0.103654	0.12476	-0.830823	0.406074	0.858235
ENSMUSG00000000600	303.543	0.210526	0.310675	0.677642	0.497999	0.860192
ENSMUSG00000000605	1606.72	0.0545565	0.126364	0.431739	0.665931	0.890692
ENSMUSG00000000627	605.137	-0.0429779	0.106909	-0.402006	0.68768	0.897652
ENSMUSG00000000628	111.666	-0.0173781	0.165565	-0.104962	0.916406	0.97353
ENSMUSG00000000631	2852.04	-0.101984	0.131561	-0.775185	0.43823	0.858235
ENSMUSG00000000632	4407.01	-0.185603	0.141329	-1.31327	0.189091	0.858235
ENSMUSG00000000673	9.94265	-0.460703	0.506919	-0.90883	0.36344	0.858235
ENSMUSG00000000682	82.1492	-0.0825875	0.248667	-0.332121	0.739798	0.911378
ENSMUSG00000000686	11.3199	-0.240397	0.394135	-0.609934	0.541905	0.865576
ENSMUSG00000000693	82.3865	-0.076298	0.158858	-0.480292	0.63102	0.884686
ENSMUSG00000000708	170.231	0.534615	0.292697	1.82651	0.0677727	0.858235
ENSMUSG00000000711	2533.69	0.0726317	0.0945733	0.767993	0.442491	0.858235
ENSMUSG00000000732	227.476	-0.0805855	0.152889	-0.527085	0.598135	0.875505
ENSMUSG00000000738	630.296	-0.120916	0.11432	-1.0577	0.290193	0.858235
ENSMUSG00000000739	31.1897	-0.367505	0.292854	-1.25491	0.209513	0.858235
ENSMUSG00000000740	2684.09	-0.216334	0.230745	-0.937549	0.348476	0.858235
ENSMUSG00000000743	1346.67	-0.144806	0.139868	-1.0353	0.300529	0.858235
ENSMUSG00000000751	889.373	0.0291413	0.0534815	0.544885	0.585833	0.87411
ENSMUSG00000000753	285.245	-0.184401	0.23044	-0.800215	0.423586	0.858235
ENSMUSG00000000759	508.467	0.0715358	0.0895264	0.799046	0.424264	0.858235
ENSMUSG00000000776	298.482	-0.157513	0.118516	-1.32904	0.183834	0.858235
ENSMUSG00000000782	40.0612	0.0365208	0.223457	0.163435	0.870176	0.959121
ENSMUSG00000000787	1808.61	0.265824	0.345804	0.768712	0.442064	0.858235
ENSMUSG00000000792	636.658	-0.364188	0.170747	-2.13292	0.0329317	0.858235
ENSMUSG00000000794	235.303	0.256622	0.19409	1.32218	0.186107	0.858235
ENSMUSG00000000804	1063	0.152474	0.287099	0.531086	0.595359	0.874932
ENSMUSG00000000805	604.799	-0.283609	0.173908	-1.6308	0.102932	0.858235
ENSMUSG00000000811	70.2742	-0.0995326	0.19892	-0.500365	0.616818	0.879327
ENSMUSG00000000823	872.333	0.0334728	0.10414	0.321422	0.747891	0.913987
ENSMUSG00000000826	3966.41	0.0627269	0.0987379	0.635286	0.525242	0.862979
ENSMUSG00000000827	720.385	-0.0414916	0.0908928	-0.45649	0.648038	0.886948
ENSMUSG00000000838	260.122	0.13818	0.373773	0.36969	0.711613	0.90388
ENSMUSG00000000861	1919.92	-0.0892222	0.1034	-0.862884	0.388201	0.858235
ENSMUSG00000000876	247.387	0.0123251	0.115671	0.106554	0.915143	0.97341
ENSMUSG00000000881	3532.11	-0.0236022	0.0700701	-0.336837	0.73624	0.910554
ENSMUSG00000000884	57.9046	-0.102913	0.202931	-0.50713	0.612063	0.879154
ENSMUSG00000000889	13.3813	-0.585331	0.369473	-1.58423	0.113141	0.858235
ENSMUSG00000000901	31.5251	0.0179315	0.249484	0.0718741	0.942702	0.982907
ENSMUSG00000000902	1100.73	-0.164609	0.125601	-1.31057	0.190003	0.858235
ENSMUSG00000000915	1079.59	-0.0982846	0.126912	-0.77443	0.438677	0.858235
ENSMUSG00000000916	140.607	-0.202866	0.153963	-1.31764	0.187626	0.858235
ENSMUSG00000000934	288.444	-0.207131	0.139018	-1.48996	0.136234	0.858235
ENSMUSG00000000948	534.217	-0.82177	0.812064	-1.01195	0.311561	0.858235
ENSMUSG00000000957	239.354	-0.105035	0.186742	-0.562462	0.573801	0.871863
ENSMUSG00000000958	29.0891	0.36815	0.248593	1.48093	0.138624	0.858235
ENSMUSG00000000959	726.701	-0.10227	0.126729	-0.806997	0.419668	0.858235
ENSMUSG00000000976	267.497	0.129754	0.0954733	1.35906	0.174127	0.858235
ENSMUSG00000000982	37.9748	0.192403	0.405596	0.474371	0.635235	0.884686
ENSMUSG00000001014	14.5273	-0.249463	0.35946	-0.693996	0.487685	0.860192
ENSMUSG00000001016	1243.65	0.0400358	0.0674126	0.593892	0.552584	0.867099
ENSMUSG00000001017	1332.5	0.0635568	0.0679542	0.935289	0.349639	0.858235
ENSMUSG00000001018	628.131	0.0447918	0.0825636	0.542512	0.587466	0.87411
ENSMUSG00000001020	39.6746	-0.596098	0.335504	-1.77672	0.0756141	0.858235
ENSMUSG00000001025	197.487	-0.325109	0.252922	-1.28541	0.198649	0.858235
ENSMUSG00000001029	32.3205	-0.151384	0.295195	-0.512825	0.608073	0.878445
ENSMUSG00000001034	385.225	-0.341178	0.140533	-2.42775	0.0151926	0.858235
ENSMUSG00000001036	2143.35	-0.0450749	0.078404	-0.574906	0.565355	0.870884
ENSMUSG00000001039	151.938	-0.124656	0.229941	-0.54212	0.587736	0.87411
ENSMUSG00000001052	717.25	0.0861904	0.109818	0.78485	0.432542	0.858235
ENSMUSG00000001053	314.16	-0.138141	0.202666	-0.681619	0.49548	0.860192
ENSMUSG00000001054	766.971	-0.181457	0.13596	-1.33464	0.181995	0.858235
ENSMUSG00000001056	508.36	-0.191746	0.198813	-0.964454	0.334819	0.858235
ENSMUSG00000001062	607.639	-0.0901689	0.107359	-0.83988	0.400976	0.858235
ENSMUSG00000001065	296.745	0.0483447	0.186046	0.259854	0.794977	0.931235
ENSMUSG00000001082	215.457	-0.198488	0.166382	-1.19296	0.232884	0.858235
ENSMUSG00000001089	1295.86	-0.0225966	0.124291	-0.181804	0.855736	0.952724
ENSMUSG00000001098	761.839	0.00247498	0.0835525	0.0296218	0.976369	0.992863
ENSMUSG00000001100	1559.33	-0.0753109	0.1053	-0.715203	0.474484	0.860192
ENSMUSG00000001103	110.285	-0.340107	0.162349	-2.09491	0.0361791	0.858235
ENSMUSG00000001105	515.626	-0.0808705	0.121092	-0.667845	0.504233	0.861014
ENSMUSG00000001119	414.32	-0.155086	0.335214	-0.462646	0.643618	0.886173
ENSMUSG00000001120	1042.84	-0.0421079	0.112882	-0.373025	0.70913	0.903285
ENSMUSG00000001123	197.057	-0.158865	0.188725	-0.841783	0.399909	0.858235
ENSMUSG00000001127	1552.03	0.006715	0.053102	0.126455	0.899372	0.96805
ENSMUSG00000001128	81.4052	0.0271595	0.328219	0.0827481	0.934052	0.979996
ENSMUSG00000001131	13.9056	-0.41555	0.535057	-0.776646	0.437368	0.858235
ENSMUSG00000001134	67.3141	0.0414792	0.195356	0.212327	0.831852	0.941346
ENSMUSG00000001138	445.149	-0.0301631	0.0897144	-0.336212	0.736711	0.910598
ENSMUSG00000001143	745.522	0.0316115	0.0908939	0.347785	0.728002	0.908701
ENSMUSG00000001150	703.208	0.0430462	0.0818465	0.525938	0.598931	0.875585
ENSMUSG00000001151	532.527	0.0439749	0.137915	0.318855	0.749836	0.914842
ENSMUSG00000001156	247.491	0.116775	0.093817	1.24471	0.213237	0.858235
ENSMUSG00000001157	206.886	0.229752	0.206499	1.1126	0.265878	0.858235
ENSMUSG00000001158	439.616	-0.0154708	0.0987494	-0.156667	0.875507	0.960954
ENSMUSG00000001166	14.8545	0.19627	0.346116	0.567064	0.570671	0.871315
ENSMUSG00000001173	805.88	0.122643	0.184906	0.663273	0.507156	0.861821
ENSMUSG00000001175	27647.4	0.123896	0.136665	0.906568	0.364635	0.858235
ENSMUSG00000001211	3114.37	-0.0486771	0.0799803	-0.608614	0.542781	0.865576
ENSMUSG00000001227	2009.57	-0.279726	0.162111	-1.72553	0.0844329	0.858235
ENSMUSG00000001228	11.2638	0.142157	0.412934	0.34426	0.730651	0.909792
ENSMUSG00000001229	1108.16	-0.046999	0.142265	-0.330362	0.741126	0.911589
ENSMUSG00000001240	529.295	-0.383594	0.215971	-1.77614	0.0757096	0.858235
ENSMUSG00000001247	120.92	-0.108625	0.321793	-0.337562	0.735693	0.910554
ENSMUSG00000001248	1590.07	-0.148223	0.105603	-1.40358	0.160444	0.858235
ENSMUSG00000001249	13.4553	0.937471	0.410209	2.28535	0.0222922	0.858235
ENSMUSG00000001260	77.3215	0.293745	0.516191	0.569062	0.569314	0.871112
ENSMUSG00000001270	15961	-0.222451	0.182502	-1.2189	0.222884	0.858235
ENSMUSG00000001280	194.705	0.262999	0.287177	0.915807	0.359768	0.858235
ENSMUSG00000001281	10.8239	0.434506	0.444842	0.976766	0.328685	0.858235
ENSMUSG00000001285	520.567	-0.212579	0.164669	-1.29095	0.196722	0.858235
ENSMUSG00000001288	171.537	-0.0375813	0.167431	-0.224458	0.822401	0.938377
ENSMUSG00000001289	3343.09	-0.212061	0.196922	-1.07688	0.281536	0.858235
ENSMUSG00000001300	460.655	0.127384	0.168144	0.757588	0.448697	0.858235
ENSMUSG00000001305	128.954	-0.161396	0.120665	-1.33756	0.18104	0.858235
ENSMUSG00000001313	1158.86	-0.182457	0.151139	-1.20721	0.227351	0.858235
ENSMUSG00000001323	1273.27	0.0763014	0.141534	0.539103	0.589816	0.87411
ENSMUSG00000001333	11.9934	-0.237059	0.345527	-0.68608	0.492662	0.860192
ENSMUSG00000001334	1390.07	-0.158607	0.118388	-1.33972	0.180335	0.858235
ENSMUSG00000001349	13.8551	0.170641	0.502678	0.339464	0.73426	0.910554
ENSMUSG00000001366	973.452	0.0703146	0.0662153	1.06191	0.288278	0.858235
ENSMUSG00000001376	534.632	0.158294	0.253561	0.624284	0.532441	0.863408
ENSMUSG00000001380	1356	-0.0631075	0.089649	-0.70394	0.48147	0.860192
ENSMUSG00000001383	3031.14	0.0345443	0.114401	0.301959	0.762684	0.919692
ENSMUSG00000001415	1309.72	-0.0493557	0.121548	-0.406061	0.684698	0.896994
ENSMUSG00000001416	1636.38	-0.0202116	0.0827033	-0.244387	0.806931	0.934072
ENSMUSG00000001418	663.071	-0.147349	0.182131	-0.809031	0.418497	0.858235
ENSMUSG00000001419	4293.4	-0.0072536	0.124497	-0.058263	0.953539	0.986439
ENSMUSG00000001424	1558.32	-0.0928459	0.116946	-0.793923	0.42724	0.858235
ENSMUSG00000001435	125.995	0.0905395	0.417577	0.216821	0.828348	0.93958
ENSMUSG00000001436	202.069	-0.206396	0.161199	-1.28038	0.200413	0.858235
ENSMUSG00000001440	2259.73	0.165629	0.145886	1.13534	0.256234	0.858235
ENSMUSG00000001441	1981.61	0.140788	0.0752987	1.86973	0.0615211	0.858235
ENSMUSG00000001445	902.743	-0.145028	0.122981	-1.17927	0.238291	0.858235
ENSMUSG00000001467	622.048	0.192899	0.156974	1.22885	0.219126	0.858235
ENSMUSG00000001472	9450.48	-0.124164	0.110332	-1.12537	0.260431	0.858235
ENSMUSG00000001473	22.8185	0.123451	0.322558	0.382726	0.701923	0.901183
ENSMUSG00000001482	606.915	-0.0214475	0.0951874	-0.225319	0.821731	0.93806
ENSMUSG00000001493	22.8713	0.1715	0.282577	0.606915	0.543908	0.865576
ENSMUSG00000001506	173.775	-0.0517515	0.430338	-0.120258	0.904279	0.970349
ENSMUSG00000001507	265.646	-0.112016	0.178759	-0.62663	0.530902	0.863408
ENSMUSG00000001517	28.2674	-0.348616	0.242725	-1.43626	0.150929	0.858235
ENSMUSG00000001518	277.651	0.0205995	0.141555	0.145523	0.884298	0.963045
ENSMUSG00000001520	357.017	-0.171709	0.16195	-1.06026	0.289026	0.858235
ENSMUSG00000001521	256.376	0.0790526	0.106712	0.740801	0.458814	0.859034
ENSMUSG00000001524	201.657	-0.0994935	0.160784	-0.618801	0.536048	0.864297
ENSMUSG00000001525	6941.63	-0.171398	0.144741	-1.18417	0.236345	0.858235
ENSMUSG00000001542	214.786	0.109089	0.24378	0.447488	0.654523	0.888141
ENSMUSG00000001552	737.63	-0.145682	0.174832	-0.833268	0.404694	0.858235
ENSMUSG00000001555	146.145	-0.226006	0.192797	-1.17225	0.241097	0.858235
ENSMUSG00000001569	401.204	-0.0127991	0.0808092	-0.158386	0.874153	0.960585
ENSMUSG00000001576	1945.94	-0.11213	0.102347	-1.09558	0.273261	0.858235
ENSMUSG00000001604	32.9574	-0.215003	0.596739	-0.360296	0.718626	0.906252
ENSMUSG00000001627	261.619	0.193546	0.216785	0.892802	0.371963	0.858235
ENSMUSG00000001630	267.368	0.168936	0.199785	0.845589	0.397782	0.858235
ENSMUSG00000001632	548.579	-0.0982408	0.104812	-0.937306	0.348601	0.858235
ENSMUSG00000001642	599.957	-0.0723796	0.11624	-0.622672	0.5335	0.863853
ENSMUSG00000001663	153.595	-0.162704	0.195067	-0.834096	0.404227	0.858235
ENSMUSG00000001665	66.8757	-0.0531131	0.233823	-0.227151	0.820306	0.93806
ENSMUSG00000001666	412.731	-0.127696	0.187639	-0.680541	0.496162	0.860192
ENSMUSG00000001674	246.285	-0.194039	0.0980124	-1.97974	0.0477333	0.858235
ENSMUSG00000001687	1722.31	-0.0786851	0.0927466	-0.848388	0.396222	0.858235
ENSMUSG00000001700	152.218	-0.136495	0.181972	-0.750085	0.453203	0.85865
ENSMUSG00000001707	191.539	-0.045401	0.151024	-0.30062	0.763704	0.919829
ENSMUSG00000001729	2806.95	-0.222962	0.151468	-1.47201	0.141017	0.858235
ENSMUSG00000001741	588.781	-0.189674	0.127042	-1.493	0.135436	0.858235
ENSMUSG00000001750	208.484	-0.220127	0.149447	-1.47295	0.140765	0.858235
ENSMUSG00000001751	208.077	-0.237876	0.241299	-0.985814	0.324225	0.858235
ENSMUSG00000001755	397.039	-0.19245	0.131639	-1.46195	0.143755	0.858235
ENSMUSG00000001761	361.743	-0.0262415	0.112456	-0.233349	0.815491	0.936477
ENSMUSG00000001763	673.615	-0.160078	0.191308	-0.836754	0.402731	0.858235
ENSMUSG00000001767	173.99	-0.00284638	0.202269	-0.0140723	0.988772	0.996359
ENSMUSG00000001768	388.28	0.30558	0.178856	1.70853	0.0875388	0.858235
ENSMUSG00000001773	54.2799	0.0917716	0.411972	0.222762	0.823721	0.938397
ENSMUSG00000001774	426.945	0.378225	0.356969	1.05955	0.289352	0.858235
ENSMUSG00000001783	1705.35	-0.112676	0.0986868	-1.14175	0.253556	0.858235
ENSMUSG00000001785	233.168	0.091751	0.104743	0.875961	0.381051	0.858235
ENSMUSG00000001786	360.879	0.0626887	0.0917877	0.682975	0.494622	0.860192
ENSMUSG00000001794	3095.73	-0.259339	0.177111	-1.46427	0.14312	0.858235
ENSMUSG00000001802	1306.28	-0.154234	0.13987	-1.10269	0.27016	0.858235
ENSMUSG00000001827	225.446	0.312421	0.957083	0.32643	0.744099	0.912665
ENSMUSG00000001829	796.759	-0.110284	0.0699478	-1.57667	0.114873	0.858235
ENSMUSG00000001833	2247.91	0.304394	0.386068	0.788447	0.430435	0.858235
ENSMUSG00000001844	352.008	-0.159379	0.135399	-1.1771	0.239154	0.858235
ENSMUSG00000001847	4469.76	0.0106852	0.0773882	0.138073	0.890183	0.96478
ENSMUSG00000001855	677.457	-0.0615732	0.115702	-0.532172	0.594607	0.874932
ENSMUSG00000001864	164.423	-0.033043	0.127626	-0.258905	0.795709	0.931469
ENSMUSG00000001870	88.4939	-0.103606	0.151699	-0.682973	0.494624	0.860192
ENSMUSG00000001891	488.692	0.42974	0.509726	0.843081	0.399183	0.858235
ENSMUSG00000001901	27.0931	0.27886	0.252528	1.10427	0.269476	0.858235
ENSMUSG00000001909	804.227	-0.188558	0.142996	-1.31862	0.187295	0.858235
ENSMUSG00000001910	2481.53	-0.144596	0.140098	-1.03211	0.302022	0.858235
ENSMUSG00000001911	5435.77	-0.0878453	0.170866	-0.514117	0.60717	0.877875
ENSMUSG00000001918	36.3699	0.262512	0.303392	0.865254	0.386899	0.858235
ENSMUSG00000001924	6796.42	-0.0946135	0.105101	-0.900214	0.368006	0.858235
ENSMUSG00000001930	305.408	0.29293	0.319607	0.91653	0.359389	0.858235
ENSMUSG00000001942	233.705	0.114567	0.154815	0.740029	0.459283	0.859034
ENSMUSG00000001943	10.7206	-0.325074	0.48726	-0.667147	0.504678	0.861014
ENSMUSG00000001946	144.287	0.0255312	0.241035	0.105923	0.915643	0.97341
ENSMUSG00000001948	62.2834	-0.0777267	0.280429	-0.277171	0.781649	0.926194
ENSMUSG00000001962	358.989	0.0261574	0.118799	0.220181	0.82573	0.938929
ENSMUSG00000001964	561.033	-0.12617	0.110714	-1.1396	0.254452	0.858235
ENSMUSG00000001983	125.669	-0.017775	0.1827	-0.0972903	0.922496	0.975856
ENSMUSG00000001985	761.612	0.0882725	0.184066	0.479571	0.631533	0.884686
ENSMUSG00000001986	1306.99	0.102639	0.2801	0.366436	0.71404	0.904716
ENSMUSG00000001988	189.043	-0.338311	0.206241	-1.64037	0.100929	0.858235
ENSMUSG00000001995	1074.14	0.00492788	0.129305	0.0381104	0.9696	0.991117
ENSMUSG00000001998	67.4932	0.508722	0.315441	1.61273	0.106802	0.858235
ENSMUSG00000001999	182.103	0.0174321	0.120429	0.144751	0.884908	0.963231
ENSMUSG00000002006	1912.93	-0.195338	0.133873	-1.45913	0.144529	0.858235
ENSMUSG00000002007	38.9288	-0.0458889	0.318876	-0.143908	0.885573	0.963446
ENSMUSG00000002010	2338.23	-0.141601	0.119231	-1.18762	0.234983	0.858235
ENSMUSG00000002012	1212.22	-0.173221	0.165599	-1.04603	0.295548	0.858235
ENSMUSG00000002014	601.353	-0.139516	0.160771	-0.867793	0.385508	0.858235
ENSMUSG00000002015	787.557	0.0619668	0.13312	0.465497	0.641576	0.886161
ENSMUSG00000002017	322.22	-0.0031094	0.144371	-0.0215376	0.982817	0.994738
ENSMUSG00000002028	1834.11	0.139407	0.164945	0.845171	0.398015	0.858235
ENSMUSG00000002031	623.726	-0.050538	0.0742498	-0.680649	0.496094	0.860192
ENSMUSG00000002032	712.335	-0.105325	0.115397	-0.912713	0.361393	0.858235
ENSMUSG00000002043	117.175	-0.0834231	0.264922	-0.314897	0.75284	0.916383
ENSMUSG00000002052	4434.94	-0.150477	0.125842	-1.19577	0.231788	0.858235
ENSMUSG00000002055	83.2344	0.251567	0.210218	1.1967	0.231425	0.858235
ENSMUSG00000002058	487.278	-0.0686507	0.188046	-0.365074	0.715056	0.904854
ENSMUSG00000002059	205.494	-0.237535	0.171289	-1.38675	0.165518	0.858235
ENSMUSG00000002064	631.154	-0.125378	0.141098	-0.888587	0.374225	0.858235
ENSMUSG00000002068	208.669	-0.164249	0.12978	-1.2656	0.205657	0.858235
ENSMUSG00000002083	124.271	-0.247417	0.209103	-1.18323	0.236718	0.858235
ENSMUSG00000002102	2864.03	-0.226026	0.168516	-1.34127	0.179834	0.858235
ENSMUSG00000002103	1118.18	0.028257	0.104699	0.269887	0.787247	0.928466
ENSMUSG00000002105	408.639	-0.23153	0.139256	-1.66262	0.0963881	0.858235
ENSMUSG00000002107	3538.65	0.0825373	0.152772	0.540266	0.589014	0.87411
ENSMUSG00000002108	65.2743	-0.232865	0.207118	-1.12431	0.26088	0.858235
ENSMUSG00000002109	133.884	0.00268256	0.204166	0.0131391	0.989517	0.996547
ENSMUSG00000002111	99.1027	-0.227432	0.212958	-1.06797	0.285536	0.858235
ENSMUSG00000002129	1395.54	-0.0774677	0.112922	-0.686029	0.492695	0.860192
ENSMUSG00000002147	178.75	0.0669664	0.184378	0.363201	0.716455	0.905396
ENSMUSG00000002190	134.117	0.0384567	0.134753	0.285386	0.775349	0.923984
ENSMUSG00000002205	397.106	-0.240385	0.125725	-1.91198	0.0558783	0.858235
ENSMUSG00000002210	485.484	-0.144845	0.137319	-1.0548	0.291515	0.858235
ENSMUSG00000002221	734.881	0.0659835	0.0832263	0.792821	0.427882	0.858235
ENSMUSG00000002222	972.737	0.265505	0.247286	1.07368	0.282968	0.858235
ENSMUSG00000002227	152.421	-0.0493321	0.205666	-0.239865	0.810435	0.935068
ENSMUSG00000002233	233.275	0.0168385	0.229634	0.0733277	0.941545	0.982539
ENSMUSG00000002249	49.2812	-0.0411655	0.244946	-0.168059	0.866537	0.957523
ENSMUSG00000002250	384.284	-0.160895	0.168855	-0.952859	0.340661	0.858235
ENSMUSG00000002257	38.124	0.0673571	0.262023	0.257065	0.797128	0.931889
ENSMUSG00000002265	2373.32	0.254839	0.260388	0.978692	0.327732	0.858235
ENSMUSG00000002266	43.7567	0.275829	0.325622	0.847084	0.396949	0.858235
ENSMUSG00000002274	680.846	-0.35512	0.228918	-1.5513	0.120831	0.858235
ENSMUSG00000002279	280.218	-0.234651	0.173873	-1.34956	0.177158	0.858235
ENSMUSG00000002280	417.629	-0.112185	0.125597	-0.893212	0.371743	0.858235
ENSMUSG00000002289	53.6211	-0.160477	0.301147	-0.532887	0.594112	0.874932
ENSMUSG00000002297	13.8872	0.202959	0.357648	0.567482	0.570387	0.871289
ENSMUSG00000002307	351.065	-0.249042	0.13834	-1.80022	0.0718263	0.858235
ENSMUSG00000002308	134.595	-0.227238	0.179578	-1.2654	0.205727	0.858235
ENSMUSG00000002319	1193.07	-0.159037	0.126706	-1.25517	0.209417	0.858235
ENSMUSG00000002320	379.722	0.172741	0.0818548	2.11034	0.0348294	0.858235
ENSMUSG00000002324	43.0295	-0.10921	0.263807	-0.413976	0.678891	0.894743
ENSMUSG00000002325	183.092	-0.0193127	0.157326	-0.122756	0.9023	0.969159
ENSMUSG00000002326	270.236	-0.0566143	0.111606	-0.50727	0.611965	0.879154
ENSMUSG00000002329	696.134	-0.0943977	0.11691	-0.80744	0.419413	0.858235
ENSMUSG00000002332	962.239	-0.113225	0.127554	-0.887662	0.374722	0.858235
ENSMUSG00000002341	2924.31	-0.108075	0.0954874	-1.13183	0.257708	0.858235
ENSMUSG00000002342	406.803	-0.164759	0.155319	-1.06078	0.28879	0.858235
ENSMUSG00000002343	371.601	-0.307509	0.142845	-2.15274	0.0313389	0.858235
ENSMUSG00000002345	380.655	-0.166623	0.166627	-0.999976	0.317322	0.858235
ENSMUSG00000002346	500.28	-0.0721009	0.126856	-0.568368	0.569785	0.871123
ENSMUSG00000002365	243.006	-0.0186229	0.114712	-0.162345	0.871034	0.959656
ENSMUSG00000002372	1270.77	-0.190784	0.145303	-1.31301	0.189181	0.858235
ENSMUSG00000002379	1372.25	-0.332734	0.248412	-1.33944	0.180426	0.858235
ENSMUSG00000002393	363.841	-0.291408	0.19411	-1.50125	0.133291	0.858235
ENSMUSG00000002395	912.967	-0.260012	0.209639	-1.24028	0.214871	0.858235
ENSMUSG00000002396	244.504	-0.0829498	0.154726	-0.536108	0.591884	0.874515
ENSMUSG00000002409	413.865	-0.101936	0.147545	-0.690884	0.489639	0.860192
ENSMUSG00000002413	1172.89	0.0720375	0.277825	0.259291	0.795411	0.93132
ENSMUSG00000002416	734.229	-0.0064977	0.147008	-0.0441996	0.964745	0.990104
ENSMUSG00000002428	185.025	0.247439	0.340724	0.726215	0.467707	0.859798
ENSMUSG00000002455	1170.93	-0.0699563	0.097901	-0.714562	0.474879	0.860192
ENSMUSG00000002458	372.421	-0.268477	0.14065	-1.90883	0.056284	0.858235
ENSMUSG00000002459	179.663	0.140576	0.201469	0.697758	0.485329	0.860192
ENSMUSG00000002475	584.719	-0.0165062	0.101076	-0.163304	0.870279	0.959121
ENSMUSG00000002477	561.526	-0.0770045	0.138435	-0.556251	0.578039	0.873178
ENSMUSG00000002486	175.756	-0.0975614	0.111046	-0.878569	0.379635	0.858235
ENSMUSG00000002489	1436.34	0.12884	0.148137	0.869732	0.384447	0.858235
ENSMUSG00000002496	2344.03	-0.13464	0.113719	-1.18396	0.236428	0.858235
ENSMUSG00000002504	560.29	-0.117647	0.171076	-0.687688	0.491649	0.860192
ENSMUSG00000002524	2472.33	-0.17512	0.171707	-1.01988	0.307785	0.858235
ENSMUSG00000002546	1928.23	-0.0545537	0.118646	-0.459803	0.645658	0.886482
ENSMUSG00000002550	602.663	-0.103923	0.121577	-0.854794	0.392665	0.858235
ENSMUSG00000002578	212.365	0.0341394	0.136042	0.250948	0.801854	0.933751
ENSMUSG00000002580	729.431	-0.15925	0.174291	-0.913705	0.360872	0.858235
ENSMUSG00000002602	749.931	0.0141564	0.126879	0.111575	0.911161	0.972723
ENSMUSG00000002603	149.225	-0.0953396	0.200341	-0.475885	0.634156	0.884686
ENSMUSG00000002608	1071.06	-0.169018	0.142795	-1.18363	0.236558	0.858235
ENSMUSG00000002617	70.4568	0.374634	0.667157	0.561537	0.574431	0.871899
ENSMUSG00000002625	939.235	-0.0558516	0.163976	-0.340609	0.733398	0.910554
ENSMUSG00000002633	14.0235	-0.00741737	0.355316	-0.0208754	0.983345	0.994941
ENSMUSG00000002635	165.877	-0.186226	0.17028	-1.09365	0.274109	0.858235
ENSMUSG00000002658	1558	-0.181907	0.155677	-1.16849	0.242608	0.858235
ENSMUSG00000002660	884.094	-0.229399	0.219491	-1.04514	0.295957	0.858235
ENSMUSG00000002661	156.825	-0.151991	0.219285	-0.693118	0.488235	0.860192
ENSMUSG00000002668	29.3377	-0.0296043	0.307255	-0.096351	0.923242	0.97593
ENSMUSG00000002679	158.734	0.126618	0.143282	0.883698	0.376859	0.858235
ENSMUSG00000002688	105.859	0.0807363	0.174503	0.462664	0.643605	0.886173
ENSMUSG00000002699	66.1462	0.158286	0.180153	0.87862	0.379607	0.858235
ENSMUSG00000002718	428.606	0.235712	0.286769	0.82196	0.411099	0.858235
ENSMUSG00000002728	477.669	0.191707	0.256645	0.746975	0.455079	0.858897
ENSMUSG00000002731	163.211	-0.172035	0.102028	-1.68616	0.0917642	0.858235
ENSMUSG00000002732	34.1398	0.252524	0.303803	0.831212	0.405854	0.858235
ENSMUSG00000002733	556.006	-0.0370918	0.0794293	-0.466979	0.640515	0.885542
ENSMUSG00000002741	1430.42	-0.0475279	0.100665	-0.472139	0.636827	0.884883
ENSMUSG00000002748	1796.43	0.0995647	0.0844544	1.17892	0.238431	0.858235
ENSMUSG00000002763	992.898	-0.214283	0.186918	-1.1464	0.251628	0.858235
ENSMUSG00000002767	495.336	-0.294498	0.219917	-1.33914	0.180526	0.858235
ENSMUSG00000002768	1249.69	-0.28576	0.192849	-1.48178	0.138398	0.858235
ENSMUSG00000002769	10.4905	0.51816	0.575385	0.900546	0.36783	0.858235
ENSMUSG00000002771	229.601	-0.144427	0.160865	-0.897815	0.369284	0.858235
ENSMUSG00000002778	1070.45	-0.159919	0.1026	-1.55866	0.119077	0.858235
ENSMUSG00000002781	313.705	-0.172361	0.149275	-1.15465	0.248234	0.858235
ENSMUSG00000002797	228.844	0.0235298	0.146643	0.160456	0.872522	0.96023
ENSMUSG00000002799	463.711	-0.0580024	0.152529	-0.380272	0.703743	0.901307
ENSMUSG00000002803	856.163	-0.19539	0.132752	-1.47184	0.141064	0.858235
ENSMUSG00000002804	103.584	-0.28797	0.234601	-1.22749	0.219638	0.858235
ENSMUSG00000002808	1519.26	-0.0197404	0.0764882	-0.258085	0.796342	0.93186
ENSMUSG00000002812	933.68	-0.0432988	0.111081	-0.389794	0.696689	0.899357
ENSMUSG00000002814	88.5278	0.0944917	0.14193	0.665764	0.505562	0.861014
ENSMUSG00000002820	322.416	-0.160658	0.163246	-0.984143	0.325045	0.858235
ENSMUSG00000002825	155.787	-0.0957892	0.169548	-0.564968	0.572096	0.871863
ENSMUSG00000002831	117.551	0.757603	0.382474	1.9808	0.0476138	0.858235
ENSMUSG00000002833	1500.47	-0.167653	0.146903	-1.14125	0.253765	0.858235
ENSMUSG00000002835	101.167	0.0531636	0.157071	0.338468	0.735011	0.910554
ENSMUSG00000002844	1245.25	-0.059063	0.150304	-0.392958	0.69435	0.89918
ENSMUSG00000002845	100.43	0.299167	0.160452	1.86452	0.0622484	0.858235
ENSMUSG00000002846	273.066	-0.0435273	0.114328	-0.380723	0.703409	0.901192
ENSMUSG00000002847	14.6174	0.716776	0.339027	2.11422	0.0344968	0.858235
ENSMUSG00000002870	97.962	0.00834124	0.174416	0.0478238	0.961857	0.989376
ENSMUSG00000002871	345.767	-0.140661	0.148796	-0.945327	0.344492	0.858235
ENSMUSG00000002881	241.186	0.138244	0.253707	0.544899	0.585823	0.87411
ENSMUSG00000002885	135.932	-0.172241	0.156054	-1.10372	0.269713	0.858235
ENSMUSG00000002897	193.631	0.106468	0.130016	0.818886	0.412852	0.858235
ENSMUSG00000002900	546.173	0.0311222	0.093865	0.331564	0.740219	0.911378
ENSMUSG00000002908	157.275	-0.141598	0.148308	-0.954753	0.339703	0.858235
ENSMUSG00000002910	122.116	0.0178074	0.342447	0.0520004	0.958528	0.988137
ENSMUSG00000002948	1597.81	-0.176729	0.115322	-1.53248	0.125405	0.858235
ENSMUSG00000002949	600.57	-0.144764	0.102314	-1.4149	0.157099	0.858235
ENSMUSG00000002957	4186.8	-0.0977601	0.0808847	-1.20864	0.226803	0.858235
ENSMUSG00000002963	320.299	-0.172441	0.15452	-1.11597	0.264433	0.858235
ENSMUSG00000002968	1413.28	-0.191254	0.139424	-1.37174	0.170143	0.858235
ENSMUSG00000002980	311.421	-0.160577	0.309175	-0.519372	0.603501	0.877263
ENSMUSG00000002981	2878.03	-0.231104	0.145173	-1.59193	0.111401	0.858235
ENSMUSG00000002983	120.286	-0.323633	0.217491	-1.48803	0.136743	0.858235
ENSMUSG00000002984	1115.8	-0.241262	0.202954	-1.18875	0.234538	0.858235
ENSMUSG00000002985	39842	-0.311507	0.198452	-1.56968	0.116489	0.858235
ENSMUSG00000002996	258.738	0.265544	0.181549	1.46265	0.143562	0.858235
ENSMUSG00000002997	247.625	0.193377	0.204347	0.946317	0.343987	0.858235
ENSMUSG00000003031	455.836	0.0501728	0.128196	0.391376	0.695519	0.89918
ENSMUSG00000003032	60.7638	0.140275	0.275628	0.508929	0.610802	0.879032
ENSMUSG00000003033	1178.6	-0.108581	0.111145	-0.976925	0.328606	0.858235
ENSMUSG00000003037	762.558	-0.122623	0.097924	-1.25222	0.210488	0.858235
ENSMUSG00000003038	874.121	0.0667936	0.129847	0.514401	0.606972	0.877875
ENSMUSG00000003039	1283.73	-0.0643944	0.101157	-0.636581	0.524398	0.862972
ENSMUSG00000003062	295.77	0.102428	0.114648	0.893414	0.371635	0.858235
ENSMUSG00000003068	1239	-0.191111	0.163405	-1.16955	0.24218	0.858235
ENSMUSG00000003070	149.323	-0.425268	0.149398	-2.84655	0.00441955	0.858235
ENSMUSG00000003072	4125.28	-0.291692	0.2191	-1.33132	0.183083	0.858235
ENSMUSG00000003099	2000.38	-0.177285	0.146256	-1.21215	0.225454	0.858235
ENSMUSG00000003119	310.33	0.100818	0.164307	0.613594	0.539484	0.865255
ENSMUSG00000003123	164.142	-0.0668194	0.157105	-0.425317	0.670605	0.89294
ENSMUSG00000003131	1821.69	0.14558	0.143351	1.01554	0.309846	0.858235
ENSMUSG00000003134	189.221	0.0410624	0.113638	0.361343	0.717843	0.905696
ENSMUSG00000003135	463.385	0.0307369	0.0765293	0.401635	0.687952	0.897652
ENSMUSG00000003153	1527.18	0.0160261	0.0684802	0.234025	0.814965	0.936347
ENSMUSG00000003154	527.739	-0.00467483	0.110604	-0.0422663	0.966286	0.990519
ENSMUSG00000003161	609.793	-0.0738487	0.0917326	-0.805043	0.420795	0.858235
ENSMUSG00000003166	1774.46	-0.0867858	0.103182	-0.841095	0.400295	0.858235
ENSMUSG00000003184	320.726	-0.0667801	0.167064	-0.399728	0.689357	0.897997
ENSMUSG00000003190	30.9778	0.502326	0.252618	1.98849	0.046758	0.858235
ENSMUSG00000003198	25.6555	0.214324	0.582196	0.36813	0.712777	0.904186
ENSMUSG00000003199	1115.01	-0.218795	0.177273	-1.23423	0.217119	0.858235
ENSMUSG00000003200	563.966	-0.130621	0.139651	-0.935336	0.349615	0.858235
ENSMUSG00000003206	17.9936	-0.3707	0.313409	-1.1828	0.236888	0.858235
ENSMUSG00000003208	132.402	-0.169069	0.16643	-1.01586	0.309697	0.858235
ENSMUSG00000003226	731.133	0.362397	0.556543	0.651158	0.514945	0.862877
ENSMUSG00000003228	103.623	0.260483	0.193098	1.34897	0.177348	0.858235
ENSMUSG00000003233	720.168	0.0432288	0.112886	0.382942	0.701762	0.901183
ENSMUSG00000003234	935.725	-0.0701493	0.0877757	-0.799188	0.424181	0.858235
ENSMUSG00000003235	902.224	-0.125173	0.120818	-1.03605	0.30018	0.858235
ENSMUSG00000003269	1270.75	-0.230748	0.167251	-1.37965	0.167694	0.858235
ENSMUSG00000003271	149.987	-0.0961094	0.196158	-0.489959	0.624163	0.882514
ENSMUSG00000003273	2489.48	-0.284772	0.164045	-1.73594	0.0825749	0.858235
ENSMUSG00000003279	6119.11	0.0145293	0.143027	0.101584	0.919087	0.97472
ENSMUSG00000003282	20.9728	0.460713	0.455459	1.01154	0.31176	0.858235
ENSMUSG00000003283	52.3314	-0.219839	0.215803	-1.0187	0.308345	0.858235
ENSMUSG00000003299	769.649	-0.29402	0.197348	-1.48985	0.136263	0.858235
ENSMUSG00000003308	1312.63	-0.190453	0.150888	-1.26222	0.20687	0.858235
ENSMUSG00000003316	2499.06	0.106164	0.167823	0.632598	0.526996	0.863408
ENSMUSG00000003344	1497.18	-0.236113	0.16357	-1.4435	0.14888	0.858235
ENSMUSG00000003345	2793.05	-0.278205	0.178457	-1.55895	0.119008	0.858235
ENSMUSG00000003346	1712.69	-0.395628	0.220113	-1.79739	0.0722743	0.858235
ENSMUSG00000003348	181.903	-0.0699328	0.128938	-0.542377	0.587559	0.87411
ENSMUSG00000003352	3936.51	-0.300881	0.171475	-1.75466	0.0793173	0.858235
ENSMUSG00000003354	105.549	-0.0229738	0.166228	-0.138207	0.890077	0.96478
ENSMUSG00000003355	10.3926	-0.177592	0.406516	-0.436864	0.66221	0.889383
ENSMUSG00000003360	1062.13	-0.0408658	0.0832679	-0.490774	0.623586	0.882169
ENSMUSG00000003363	10262.6	-0.259556	0.160807	-1.61408	0.106509	0.858235
ENSMUSG00000003378	3461.14	-0.239924	0.142389	-1.685	0.0919891	0.858235
ENSMUSG00000003379	11.8564	-0.997229	0.585213	-1.70405	0.0883727	0.858235
ENSMUSG00000003380	1397.42	-0.29759	0.221959	-1.34074	0.180005	0.858235
ENSMUSG00000003382	295.977	0.049099	0.115816	0.423941	0.671609	0.89295
ENSMUSG00000003402	1291.31	-0.229832	0.164902	-1.39374	0.163395	0.858235
ENSMUSG00000003410	4379.12	-0.143351	0.128145	-1.11867	0.263283	0.858235
ENSMUSG00000003411	1299.94	-0.144676	0.151876	-0.952592	0.340797	0.858235
ENSMUSG00000003418	43.4487	0.516084	0.374862	1.37673	0.168596	0.858235
ENSMUSG00000003420	291.969	-0.184702	0.234104	-0.788971	0.430129	0.858235
ENSMUSG00000003421	982.919	-0.210275	0.173708	-1.21051	0.226083	0.858235
ENSMUSG00000003423	359.669	-0.141315	0.176269	-0.801702	0.422725	0.858235
ENSMUSG00000003429	2702.78	-0.163013	0.198511	-0.821178	0.411545	0.858235
ENSMUSG00000003435	2855.43	-0.166858	0.12398	-1.34585	0.178351	0.858235
ENSMUSG00000003436	24.2813	-0.210734	0.278161	-0.757597	0.448692	0.858235
ENSMUSG00000003437	1293.8	-0.124306	0.102794	-1.20927	0.226559	0.858235
ENSMUSG00000003438	387.675	-0.219093	0.169849	-1.28993	0.197075	0.858235
ENSMUSG00000003444	324.835	-0.199658	0.194977	-1.02401	0.305832	0.858235
ENSMUSG00000003452	187.846	0.129903	0.375564	0.345887	0.729428	0.909478
ENSMUSG00000003458	1003.46	-0.114064	0.107365	-1.06239	0.288059	0.858235
ENSMUSG00000003464	1077.8	-0.0636402	0.062705	-1.01492	0.310146	0.858235
ENSMUSG00000003469	12245	-0.22966	0.147284	-1.5593	0.118925	0.858235
ENSMUSG00000003476	74.3651	0.273091	0.424101	0.643928	0.519622	0.862877
ENSMUSG00000003477	29.765	-0.325457	0.581658	-0.559534	0.575797	0.872668
ENSMUSG00000003500	684.333	-0.0942946	0.164976	-0.571565	0.567617	0.871107
ENSMUSG00000003518	2121.23	0.0453907	0.0603711	0.75186	0.452135	0.85865
ENSMUSG00000003526	221.837	-0.0624746	0.180979	-0.345203	0.729942	0.909478
ENSMUSG00000003527	459.552	-0.210724	0.114687	-1.83739	0.0661524	0.858235
ENSMUSG00000003528	598.559	-0.284512	0.142385	-1.99818	0.045697	0.858235
ENSMUSG00000003531	393.331	-0.294657	0.224724	-1.31119	0.189792	0.858235
ENSMUSG00000003534	1374.76	-0.140041	0.16506	-0.848425	0.396201	0.858235
ENSMUSG00000003541	75.4155	0.0939144	0.245464	0.382599	0.702017	0.901183
ENSMUSG00000003545	160.193	-0.14322	0.202205	-0.708288	0.478766	0.860192
ENSMUSG00000003546	322.131	-0.171854	0.163378	-1.05188	0.292854	0.858235
ENSMUSG00000003549	321.021	-0.164234	0.170146	-0.965253	0.334418	0.858235
ENSMUSG00000003559	155.91	0.13156	0.121496	1.08283	0.278882	0.858235
ENSMUSG00000003573	885.517	-0.306402	0.173687	-1.7641	0.0777151	0.858235
ENSMUSG00000003575	4461.62	-0.145389	0.125342	-1.15994	0.246075	0.858235
ENSMUSG00000003581	308.761	-0.229221	0.144251	-1.58904	0.112052	0.858235
ENSMUSG00000003585	1361.35	-0.197241	0.130207	-1.51484	0.129814	0.858235
ENSMUSG00000003604	103.466	-0.0925847	0.134703	-0.687323	0.491879	0.860192
ENSMUSG00000003617	196.772	0.45664	0.377761	1.2088	0.226738	0.858235
ENSMUSG00000003623	225.428	0.3871	0.314728	1.22995	0.218715	0.858235
ENSMUSG00000003644	294.814	-0.190871	0.16044	-1.18967	0.234175	0.858235
ENSMUSG00000003657	826.56	-0.0231792	0.215899	-0.107362	0.914502	0.97341
ENSMUSG00000003660	2056.87	0.0666044	0.0930713	0.715627	0.474222	0.860192
ENSMUSG00000003662	691.187	-0.0739234	0.0745223	-0.991964	0.321215	0.858235
ENSMUSG00000003680	238.241	-0.102123	0.146335	-0.697872	0.485257	0.860192
ENSMUSG00000003721	406.653	0.211375	0.192901	1.09577	0.273181	0.858235
ENSMUSG00000003731	1461.09	0.0453015	0.0869187	0.521194	0.602232	0.876641
ENSMUSG00000003746	403.574	0.284913	0.271835	1.04811	0.294589	0.858235
ENSMUSG00000003752	122.981	-0.0789953	0.128019	-0.617057	0.537197	0.864308
ENSMUSG00000003762	421.491	-0.281986	0.155836	-1.80951	0.0703719	0.858235
ENSMUSG00000003778	668.689	0.133931	0.0918753	1.45775	0.14491	0.858235
ENSMUSG00000003808	459.679	-0.162149	0.133029	-1.2189	0.222882	0.858235
ENSMUSG00000003809	355.046	0.0930513	0.0940013	0.989894	0.322226	0.858235
ENSMUSG00000003810	1877.71	-0.20668	0.132517	-1.55965	0.118842	0.858235
ENSMUSG00000003812	106.373	0.127011	0.222637	0.570485	0.568349	0.871112
ENSMUSG00000003813	984.226	-0.232848	0.166384	-1.39946	0.161674	0.858235
ENSMUSG00000003814	8935.69	0.00550484	0.125226	0.0439593	0.964937	0.990189
ENSMUSG00000003824	53.6866	-0.0157337	0.178049	-0.0883672	0.929585	0.978067
ENSMUSG00000003847	720.763	0.269083	0.37949	0.709063	0.478285	0.860192
ENSMUSG00000003848	403.184	-0.12323	0.111847	-1.10178	0.270559	0.858235
ENSMUSG00000003849	79.9622	0.424249	0.294278	1.44166	0.149399	0.858235
ENSMUSG00000003863	2702.45	-0.177455	0.15188	-1.16839	0.242649	0.858235
ENSMUSG00000003865	372.001	-0.128165	0.11583	-1.10649	0.268514	0.858235
ENSMUSG00000003868	439.124	-0.244235	0.170873	-1.42934	0.152907	0.858235
ENSMUSG00000003872	527.031	-0.354941	0.206315	-1.72038	0.0853627	0.858235
ENSMUSG00000003873	627.897	-0.283108	0.194004	-1.45929	0.144484	0.858235
ENSMUSG00000003923	333.805	0.195573	0.173131	1.12962	0.258635	0.858235
ENSMUSG00000003929	165.413	0.204029	0.42547	0.479537	0.631556	0.884686
ENSMUSG00000003934	2649.19	-0.0885259	0.0921385	-0.960792	0.336657	0.858235
ENSMUSG00000003948	2955.1	0.266958	0.358188	0.745301	0.45609	0.858897
ENSMUSG00000003949	1680.42	0.226764	0.160333	1.41433	0.157264	0.858235
ENSMUSG00000003955	407.909	-0.0346016	0.165623	-0.208918	0.834513	0.942653
ENSMUSG00000003970	5127.47	-0.30984	0.233725	-1.32566	0.184953	0.858235
ENSMUSG00000003974	397.055	0.0526094	0.194221	0.270874	0.786488	0.92819
ENSMUSG00000003992	932.079	0.112476	0.107558	1.04572	0.295689	0.858235
ENSMUSG00000004018	45.9672	0.335812	0.319271	1.05181	0.292887	0.858235
ENSMUSG00000004031	1244.83	-0.156072	0.119718	-1.30367	0.192345	0.858235
ENSMUSG00000004032	2248.17	-0.047829	0.108785	-0.439665	0.66018	0.888818
ENSMUSG00000004035	517.332	-0.155309	0.153499	-1.01179	0.311637	0.858235
ENSMUSG00000004040	817.785	0.0132883	0.120027	0.110712	0.911845	0.972723
ENSMUSG00000004043	32.224	0.118573	0.262469	0.451759	0.651443	0.887616
ENSMUSG00000004044	379.493	0.0565134	0.229987	0.245724	0.805896	0.933894
ENSMUSG00000004054	494.819	-0.331304	0.18594	-1.78177	0.074786	0.858235
ENSMUSG00000004056	1464.1	-0.0581972	0.123049	-0.472959	0.636243	0.884852
ENSMUSG00000004069	932.262	0.0151871	0.0816971	0.185895	0.852527	0.951042
ENSMUSG00000004070	1438.81	-0.143177	0.132717	-1.07882	0.280668	0.858235
ENSMUSG00000004071	4494.64	-0.0533605	0.0851316	-0.6268	0.53079	0.863408
ENSMUSG00000004085	102.094	0.0759698	0.166081	0.457426	0.647365	0.886835
ENSMUSG00000004096	1086.53	-0.159335	0.121574	-1.3106	0.189992	0.858235
ENSMUSG00000004098	33.5359	0.117019	0.314737	0.371799	0.710043	0.903418
ENSMUSG00000004099	772.28	-0.0809165	0.119005	-0.679939	0.496543	0.860192
ENSMUSG00000004100	324.833	-0.202085	0.190123	-1.06291	0.287821	0.858235
ENSMUSG00000004105	148.59	0.364681	0.526882	0.692148	0.488844	0.860192
ENSMUSG00000004110	3340.98	0.232099	0.257428	0.901608	0.367265	0.858235
ENSMUSG00000004113	1230.62	0.0329961	0.128525	0.256729	0.797388	0.932124
ENSMUSG00000004127	59.8341	0.366461	0.210587	1.74019	0.0818252	0.858235
ENSMUSG00000004151	957.439	0.104123	0.240525	0.432898	0.665089	0.890315
ENSMUSG00000004187	8770.15	-0.191821	0.13831	-1.38689	0.165475	0.858235
ENSMUSG00000004207	25034.5	-0.0264643	0.0980178	-0.269994	0.787165	0.928446
ENSMUSG00000004221	369.738	0.343218	0.190653	1.80022	0.0718252	0.858235
ENSMUSG00000004231	11.6489	-0.828523	0.394858	-2.09828	0.0358805	0.858235
ENSMUSG00000004233	73.4578	0.171038	0.187327	0.913044	0.361219	0.858235
ENSMUSG00000004263	2770.95	-0.243561	0.187394	-1.29973	0.193694	0.858235
ENSMUSG00000004264	1152.25	-0.152888	0.165791	-0.922171	0.35644	0.858235
ENSMUSG00000004266	142.884	-0.20656	0.166508	-1.24054	0.214774	0.858235
ENSMUSG00000004267	16020.8	-0.160942	0.13696	-1.1751	0.239955	0.858235
ENSMUSG00000004268	423.192	-0.0249732	0.116814	-0.213787	0.830713	0.940701
ENSMUSG00000004270	260.617	-0.0397651	0.118662	-0.335112	0.73754	0.910726
ENSMUSG00000004285	1644.15	-0.247707	0.212858	-1.16372	0.244538	0.858235
ENSMUSG00000004317	87.2427	0.224365	0.259711	0.863904	0.387641	0.858235
ENSMUSG00000004319	1339.25	0.219487	0.26455	0.829662	0.40673	0.858235
ENSMUSG00000004328	61.2648	0.888701	0.368972	2.40859	0.0160145	0.858235
ENSMUSG00000004347	89.1878	0.35336	0.276385	1.2785	0.201072	0.858235
ENSMUSG00000004356	244.067	0.268278	0.144451	1.85723	0.0632784	0.858235
ENSMUSG00000004359	13.2936	0.908481	0.494887	1.83573	0.0663971	0.858235
ENSMUSG00000004360	668.625	0.270122	0.294156	0.918295	0.358464	0.858235
ENSMUSG00000004364	881.701	0.24003	0.354768	0.676583	0.498671	0.860223
ENSMUSG00000004366	5324.72	-0.282782	0.177951	-1.5891	0.112037	0.858235
ENSMUSG00000004383	1937.37	-0.0452405	0.120774	-0.374588	0.707967	0.902722
ENSMUSG00000004393	504.427	-0.153289	0.143738	-1.06645	0.286222	0.858235
ENSMUSG00000004394	961.409	0.00774047	0.100898	0.0767155	0.93885	0.981289
ENSMUSG00000004415	42.025	0.0106638	0.237104	0.0449753	0.964127	0.989853
ENSMUSG00000004446	159.34	-0.216231	0.124765	-1.73311	0.0830761	0.858235
ENSMUSG00000004451	271.65	-0.119541	0.130007	-0.919495	0.357837	0.858235
ENSMUSG00000004455	1572.1	0.0585384	0.104522	0.560057	0.57544	0.872467
ENSMUSG00000004460	764.796	-0.145955	0.0957349	-1.52458	0.127365	0.858235
ENSMUSG00000004462	210.965	-0.0594278	0.0886712	-0.670204	0.502728	0.861014
ENSMUSG00000004473	74.8486	-0.21907	0.18866	-1.16119	0.245564	0.858235
ENSMUSG00000004500	149.312	-0.142557	0.126367	-1.12812	0.259271	0.858235
ENSMUSG00000004508	390.723	0.109951	0.110146	0.998222	0.318172	0.858235
ENSMUSG00000004530	1713.93	-0.115417	0.109389	-1.05511	0.291373	0.858235
ENSMUSG00000004535	1505.47	0.191391	0.20436	0.936537	0.348997	0.858235
ENSMUSG00000004558	11901	-0.0632857	0.100507	-0.629663	0.528915	0.863408
ENSMUSG00000004561	198.418	0.0410195	0.149819	0.273794	0.784243	0.927583
ENSMUSG00000004562	317.658	-0.126701	0.123291	-1.02766	0.304111	0.858235
ENSMUSG00000004565	659.63	-0.0784164	0.111946	-0.700486	0.483624	0.860192
ENSMUSG00000004567	897.502	-0.157422	0.0788008	-1.99771	0.0457476	0.858235
ENSMUSG00000004568	925.98	0.0523379	0.112295	0.466077	0.64116	0.885895
ENSMUSG00000004591	156.5	0.317461	0.355185	0.893791	0.371434	0.858235
ENSMUSG00000004609	78.4717	0.248377	0.285237	0.870775	0.383877	0.858235
ENSMUSG00000004610	599.123	-0.211924	0.252546	-0.839149	0.401386	0.858235
ENSMUSG00000004626	355.674	-0.0138708	0.198638	-0.0698295	0.944329	0.983764
ENSMUSG00000004631	348.409	-0.106577	0.110771	-0.962138	0.33598	0.858235
ENSMUSG00000004633	327.867	0.191863	0.141629	1.35469	0.175517	0.858235
ENSMUSG00000004637	308.993	0.123999	0.105735	1.17273	0.240903	0.858235
ENSMUSG00000004642	207.898	0.126634	0.106282	1.19149	0.233463	0.858235
ENSMUSG00000004655	198.221	0.249716	1.13258	0.220485	0.825494	0.938929
ENSMUSG00000004661	61.8819	-0.107809	0.177972	-0.605761	0.544674	0.865576
ENSMUSG00000004665	139.644	-0.19336	0.261985	-0.738057	0.46048	0.859323
ENSMUSG00000004667	1168.13	-0.264957	0.196098	-1.35114	0.176649	0.858235
ENSMUSG00000004677	607.697	0.0581145	0.153316	0.379049	0.704651	0.901807
ENSMUSG00000004698	319.748	-0.0199203	0.255261	-0.0780388	0.937797	0.981194
ENSMUSG00000004707	21.5898	0.380843	0.374631	1.01658	0.309351	0.858235
ENSMUSG00000004730	65.1435	0.188656	0.240287	0.785127	0.432379	0.858235
ENSMUSG00000004748	1697.12	-0.188534	0.137766	-1.36851	0.171153	0.858235
ENSMUSG00000004768	333.364	0.00946023	0.105975	0.0892689	0.928868	0.978067
ENSMUSG00000004771	565.503	0.219376	0.26032	0.842719	0.399386	0.858235
ENSMUSG00000004788	555.098	-0.184168	0.152052	-1.21122	0.225811	0.858235
ENSMUSG00000004789	1866.45	0.00672158	0.0460547	0.145948	0.883963	0.962852
ENSMUSG00000004791	91.2251	-0.150627	0.197705	-0.761877	0.446134	0.858235
ENSMUSG00000004798	931.195	0.107534	0.197142	0.545465	0.585434	0.87411
ENSMUSG00000004815	394.528	-0.0444483	0.0921847	-0.482166	0.629688	0.884686
ENSMUSG00000004837	76.739	-0.165123	0.26187	-0.630553	0.528333	0.863408
ENSMUSG00000004843	359.358	0.0889785	0.146078	0.609117	0.542447	0.865576
ENSMUSG00000004846	475.28	-0.257959	0.15793	-1.63337	0.102391	0.858235
ENSMUSG00000004849	3363.95	-0.24544	0.167069	-1.46909	0.141809	0.858235
ENSMUSG00000004865	721.871	0.0373375	0.0614044	0.608059	0.543148	0.865576
ENSMUSG00000004880	99.3315	0.161675	0.186405	0.867332	0.38576	0.858235
ENSMUSG00000004885	70.0911	-0.0633084	0.588352	-0.107603	0.914311	0.97341
ENSMUSG00000004891	169.747	-0.00711254	0.182162	-0.0390452	0.968854	0.991044
ENSMUSG00000004892	3185.03	-0.190953	0.129227	-1.47765	0.139502	0.858235
ENSMUSG00000004894	425.081	0.126418	0.194551	0.64979	0.515828	0.862877
ENSMUSG00000004895	926.336	-0.217214	0.138551	-1.56775	0.116938	0.858235
ENSMUSG00000004896	367.79	0.0706357	0.135908	0.519732	0.60325	0.877058
ENSMUSG00000004897	2482.78	-0.0868029	0.0831366	-1.0441	0.296439	0.858235
ENSMUSG00000004902	884.192	-0.054908	0.0934603	-0.587501	0.556867	0.8691
ENSMUSG00000004929	899.894	-0.192474	0.181305	-1.06161	0.288415	0.858235
ENSMUSG00000004931	252.904	-0.232082	0.17111	-1.35634	0.174992	0.858235
ENSMUSG00000004933	2951.85	-0.286366	0.182037	-1.57312	0.115691	0.858235
ENSMUSG00000004934	351.113	-0.253066	0.175608	-1.44109	0.14956	0.858235
ENSMUSG00000004936	3472.2	-0.0337478	0.0731458	-0.461377	0.644528	0.886195
ENSMUSG00000004937	3036.91	-0.176408	0.160434	-1.09957	0.271521	0.858235
ENSMUSG00000004945	514.24	-0.152394	0.163308	-0.933172	0.350731	0.858235
ENSMUSG00000004947	160.179	-0.094069	0.169286	-0.555682	0.578428	0.873178
ENSMUSG00000004951	124.722	-0.446065	0.413332	-1.07919	0.280502	0.858235
ENSMUSG00000004952	81.1928	-0.247015	0.180242	-1.37047	0.170541	0.858235
ENSMUSG00000004961	3127.81	-0.236614	0.186178	-1.2709	0.203763	0.858235
ENSMUSG00000004980	5666.09	0.166226	0.126018	1.31907	0.187147	0.858235
ENSMUSG00000004994	245.149	-0.0219171	0.165785	-0.132202	0.894824	0.966096
ENSMUSG00000004996	174.584	-0.115103	0.139468	-0.825297	0.409203	0.858235
ENSMUSG00000005034	3134.92	0.199553	0.194089	1.02815	0.303878	0.858235
ENSMUSG00000005043	146.232	-0.00137265	0.133831	-0.0102566	0.991817	0.997093
ENSMUSG00000005045	3110.45	0.0148754	0.150394	0.098909	0.921211	0.975428
ENSMUSG00000005054	249.997	-0.090392	0.155923	-0.579722	0.562102	0.870618
ENSMUSG00000005057	103.39	-0.0954999	0.207233	-0.460833	0.644919	0.886384
ENSMUSG00000005069	544.511	0.0259033	0.0856363	0.30248	0.762286	0.919639
ENSMUSG00000005078	466.207	0.0459044	0.102684	0.447044	0.654844	0.888425
ENSMUSG00000005087	74.2039	0.374638	0.351756	1.06505	0.286852	0.858235
ENSMUSG00000005089	19705.8	0.119785	0.269533	0.444417	0.656741	0.888818
ENSMUSG00000005102	272.181	0.211896	0.143996	1.47154	0.141146	0.858235
ENSMUSG00000005103	2859.39	-0.00631242	0.0728247	-0.0866796	0.930926	0.97867
ENSMUSG00000005107	32.5348	0.0880645	0.217616	0.404678	0.685714	0.897337
ENSMUSG00000005124	11.9753	0.468995	0.403033	1.16366	0.24456	0.858235
ENSMUSG00000005125	2437.6	-0.0750325	0.121116	-0.61951	0.53558	0.864297
ENSMUSG00000005142	945.822	-0.096488	0.133917	-0.720507	0.471213	0.860169
ENSMUSG00000005148	115.509	0.384262	0.26554	1.4471	0.147869	0.858235
ENSMUSG00000005150	329.911	-0.100696	0.165989	-0.606645	0.544086	0.865576
ENSMUSG00000005161	2744.93	-0.125819	0.169815	-0.740918	0.458743	0.859034
ENSMUSG00000005198	2349.43	-0.071396	0.166013	-0.430062	0.66715	0.891123
ENSMUSG00000005204	903.594	-0.0729008	0.089316	-0.816212	0.414379	0.858235
ENSMUSG00000005225	149.481	-0.137119	0.170245	-0.805421	0.420577	0.858235
ENSMUSG00000005237	64.9081	0.0574986	0.172074	0.33415	0.738266	0.911065
ENSMUSG00000005251	12.9482	0.0304273	0.524944	0.057963	0.953778	0.986558
ENSMUSG00000005262	979.595	-0.0248478	0.0738405	-0.336506	0.736489	0.910554
ENSMUSG00000005267	173.754	0.0309962	0.134345	0.230721	0.817532	0.937408
ENSMUSG00000005268	147.224	2.36601	0.850397	2.78225	0.0053984	0.858235
ENSMUSG00000005299	1623.22	-0.134432	0.117343	-1.14563	0.251947	0.858235
ENSMUSG00000005312	2126.25	0.0597504	0.102475	0.583071	0.559845	0.870415
ENSMUSG00000005338	7418.64	-0.131762	0.116106	-1.13484	0.256442	0.858235
ENSMUSG00000005354	2105.85	-0.161945	0.149601	-1.08251	0.279024	0.858235
ENSMUSG00000005357	127.085	-0.195282	0.172181	-1.13416	0.256726	0.858235
ENSMUSG00000005360	7178.75	0.102633	0.189644	0.541189	0.588377	0.87411
ENSMUSG00000005362	437.015	0.128287	0.254764	0.503554	0.614575	0.879154
ENSMUSG00000005370	257.413	0.19755	0.145122	1.36127	0.17343	0.858235
ENSMUSG00000005371	1094.16	0.336366	0.38891	0.864895	0.387096	0.858235
ENSMUSG00000005373	71.4437	0.0501264	0.215886	0.23219	0.816391	0.936875
ENSMUSG00000005374	421.874	0.0393056	0.0964453	0.407543	0.683609	0.896561
ENSMUSG00000005378	395.911	-0.109339	0.155988	-0.700944	0.483338	0.860192
ENSMUSG00000005397	91.1915	0.269845	0.306567	0.880214	0.378743	0.858235
ENSMUSG00000005410	88.4494	-0.0971582	0.176189	-0.551443	0.58133	0.873557
ENSMUSG00000005413	129.498	-0.0763513	0.181839	-0.419884	0.67457	0.893597
ENSMUSG00000005417	4705.05	-0.0725524	0.081324	-0.892141	0.372318	0.858235
ENSMUSG00000005442	3096.67	-0.121265	0.153982	-0.787527	0.430974	0.858235
ENSMUSG00000005447	143.337	-0.314077	0.235149	-1.33565	0.181664	0.858235
ENSMUSG00000005465	16.7006	-0.0145571	0.310445	-0.0468909	0.9626	0.989615
ENSMUSG00000005469	3675.09	-0.19619	0.142589	-1.37592	0.168848	0.858235
ENSMUSG00000005481	141.852	-0.123559	0.148678	-0.831047	0.405947	0.858235
ENSMUSG00000005483	732.4	-0.104215	0.109605	-0.950829	0.341691	0.858235
ENSMUSG00000005501	158.043	0.256209	0.252463	1.01484	0.310183	0.858235
ENSMUSG00000005505	200.533	-0.0630815	0.10458	-0.603189	0.546383	0.865576
ENSMUSG00000005506	1018.86	0.00787282	0.145634	0.0540588	0.956888	0.98739
ENSMUSG00000005510	678.474	-0.0279458	0.116233	-0.240429	0.809997	0.935016
ENSMUSG00000005514	1683.53	-0.199247	0.175324	-1.13645	0.255766	0.858235
ENSMUSG00000005533	626.671	0.116387	0.135866	0.85663	0.39165	0.858235
ENSMUSG00000005534	430.668	0.30077	0.233928	1.28574	0.198535	0.858235
ENSMUSG00000005553	13.318	-0.7589	0.340841	-2.22655	0.0259771	0.858235
ENSMUSG00000005566	2112.52	-0.175278	0.131088	-1.3371	0.181189	0.858235
ENSMUSG00000005575	2653.1	-0.307673	0.187193	-1.64361	0.100257	0.858235
ENSMUSG00000005580	725.847	0.0419898	0.254791	0.164801	0.869101	0.95845
ENSMUSG00000005583	1015.52	0.477328	0.3746	1.27424	0.20258	0.858235
ENSMUSG00000005609	978.934	-0.00976339	0.0791101	-0.123415	0.901778	0.96898
ENSMUSG00000005610	5610.43	0.188652	0.192257	0.98125	0.326469	0.858235
ENSMUSG00000005611	33.3098	0.0899252	0.318255	0.282557	0.777517	0.924399
ENSMUSG00000005615	374.813	0.102041	0.12466	0.818553	0.413041	0.858235
ENSMUSG00000005621	482.434	-0.0282818	0.110392	-0.256194	0.797801	0.93222
ENSMUSG00000005625	1671.78	-0.22429	0.179572	-1.24903	0.211656	0.858235
ENSMUSG00000005656	271.398	0.346609	0.21856	1.58588	0.112767	0.858235
ENSMUSG00000005667	103.875	0.00407229	0.144269	0.0282271	0.977481	0.993038
ENSMUSG00000005672	1248.1	-0.0314437	0.109229	-0.287869	0.773447	0.922844
ENSMUSG00000005674	940.508	-0.11499	0.153478	-0.749229	0.453719	0.858897
ENSMUSG00000005681	12.5648	0.0826261	0.346993	0.23812	0.811788	0.935623
ENSMUSG00000005682	220.109	0.119957	0.158902	0.75491	0.450303	0.858352
ENSMUSG00000005683	4353.65	0.0216271	0.0628788	0.34395	0.730884	0.909848
ENSMUSG00000005686	293.426	0.0689246	0.136761	0.503977	0.614277	0.879154
ENSMUSG00000005687	687.886	0.0278097	0.0957363	0.290482	0.771447	0.921804
ENSMUSG00000005698	845.405	0.0663892	0.0834634	0.795428	0.426364	0.858235
ENSMUSG00000005699	300.07	-0.30161	0.197849	-1.52445	0.127397	0.858235
ENSMUSG00000005716	677.852	-0.084703	0.22189	-0.381734	0.702658	0.901192
ENSMUSG00000005718	73.1962	-0.0296103	0.177592	-0.166733	0.86758	0.957783
ENSMUSG00000005732	501.013	-0.165698	0.120906	-1.37046	0.170542	0.858235
ENSMUSG00000005774	244.851	0.146884	0.135925	1.08062	0.279865	0.858235
ENSMUSG00000005779	1440.16	-0.140909	0.176917	-0.79647	0.425759	0.858235
ENSMUSG00000005802	125.205	0.416411	0.448885	0.927656	0.353586	0.858235
ENSMUSG00000005803	95.487	0.117165	0.209708	0.558708	0.576361	0.872898
ENSMUSG00000005804	258.731	0.221662	0.169239	1.30976	0.190278	0.858235
ENSMUSG00000005813	499.972	0.0551447	0.140578	0.392271	0.694858	0.89918
ENSMUSG00000005823	369.868	-0.146646	0.135675	-1.08086	0.279758	0.858235
ENSMUSG00000005846	698.886	-0.0311638	0.0804478	-0.387379	0.698475	0.899993
ENSMUSG00000005871	2424.47	0.0078447	0.294656	0.0266232	0.97876	0.993452
ENSMUSG00000005873	4712.31	0.0766037	0.0813797	0.941312	0.346545	0.858235
ENSMUSG00000005881	1853.21	-0.259925	0.190866	-1.36182	0.173255	0.858235
ENSMUSG00000005882	773.447	-0.0274466	0.0680959	-0.403059	0.686905	0.897652
ENSMUSG00000005886	864.592	0.125593	0.249845	0.502683	0.615187	0.879154
ENSMUSG00000005892	16.0683	0.537479	0.647832	0.829658	0.406732	0.858235
ENSMUSG00000005893	931.314	0.232348	0.255229	0.910351	0.362638	0.858235
ENSMUSG00000005897	107.438	0.356528	0.195509	1.82359	0.068214	0.858235
ENSMUSG00000005899	661.208	0.0907742	0.165872	0.547253	0.584205	0.87411
ENSMUSG00000005907	217.713	0.0866689	0.127704	0.678673	0.497345	0.860192
ENSMUSG00000005917	51.0551	0.0409048	0.208399	0.196281	0.84439	0.947025
ENSMUSG00000005936	781.281	0.102764	0.0851383	1.20702	0.227424	0.858235
ENSMUSG00000005949	203.464	0.022053	0.100361	0.219737	0.826076	0.938997
ENSMUSG00000005950	32.3871	-0.0635907	0.256146	-0.24826	0.803933	0.933751
ENSMUSG00000005951	63.8069	0.124987	0.18179	0.687537	0.491745	0.860192
ENSMUSG00000005958	264.272	-0.139336	0.165836	-0.840202	0.400795	0.858235
ENSMUSG00000005968	67.5144	0.27653	0.1993	1.3875	0.165288	0.858235
ENSMUSG00000005973	260.898	-0.0147518	0.100096	-0.147377	0.882835	0.962481
ENSMUSG00000005981	987.135	-0.00795092	0.0969712	-0.0819926	0.934653	0.980272
ENSMUSG00000005982	1277.63	0.036074	0.0484865	0.744001	0.456876	0.858897
ENSMUSG00000005983	68.0473	-0.319737	0.232458	-1.37546	0.16899	0.858235
ENSMUSG00000005986	693.762	-0.133287	0.158048	-0.843335	0.399041	0.858235
ENSMUSG00000006005	1659.95	-0.00585303	0.166432	-0.0351677	0.971946	0.991492
ENSMUSG00000006010	491.176	0.273814	0.383449	0.714083	0.475176	0.860192
ENSMUSG00000006014	154.182	-0.0897353	0.671752	-0.133584	0.893732	0.966076
ENSMUSG00000006019	194.214	-0.104277	0.159327	-0.654482	0.512801	0.862877
ENSMUSG00000006021	277.286	-0.028926	0.143934	-0.200967	0.840724	0.944965
ENSMUSG00000006024	4828.75	-0.214391	0.151333	-1.41668	0.156575	0.858235
ENSMUSG00000006050	789.405	-0.0526837	0.101919	-0.516915	0.605215	0.877678
ENSMUSG00000006057	2601.77	-0.213669	0.175514	-1.21739	0.223455	0.858235
ENSMUSG00000006058	887.483	-0.206662	0.180309	-1.14616	0.25173	0.858235
ENSMUSG00000006095	1049.11	-0.324857	0.207947	-1.56221	0.118239	0.858235
ENSMUSG00000006127	584.619	0.0329542	0.0656271	0.502143	0.615567	0.879154
ENSMUSG00000006134	559.835	0.0494571	0.141862	0.348628	0.727368	0.908188
ENSMUSG00000006154	162.305	0.318686	0.318471	1.00067	0.316985	0.858235
ENSMUSG00000006169	695.147	0.0511966	0.109483	0.46762	0.640056	0.885217
ENSMUSG00000006179	16.523	0.374536	0.323339	1.15834	0.246726	0.858235
ENSMUSG00000006191	126.973	0.135586	0.20546	0.659916	0.509307	0.86273
ENSMUSG00000006205	2273.95	-0.11617	0.13283	-0.874578	0.381804	0.858235
ENSMUSG00000006215	512.698	-0.151811	0.160824	-0.94396	0.34519	0.858235
ENSMUSG00000006218	37.615	-0.43444	0.312925	-1.38832	0.16504	0.858235
ENSMUSG00000006219	28.6211	-0.128123	0.310928	-0.412065	0.680292	0.895279
ENSMUSG00000006235	87.0707	-0.201679	0.219044	-0.920723	0.357195	0.858235
ENSMUSG00000006241	76.2036	-0.016711	0.170773	-0.0978549	0.922048	0.975711
ENSMUSG00000006262	200.6	0.0592898	0.29072	0.203941	0.8384	0.944492
ENSMUSG00000006273	7048.26	0.0767362	0.0741763	1.03451	0.300897	0.858235
ENSMUSG00000006276	883.935	-0.110741	0.0990016	-1.11858	0.26332	0.858235
ENSMUSG00000006281	72.8116	0.124893	0.181683	0.687425	0.491815	0.860192
ENSMUSG00000006288	427.191	-0.0759458	0.0801201	-0.947899	0.343181	0.858235
ENSMUSG00000006289	434.11	-0.129143	0.133638	-0.966363	0.333863	0.858235
ENSMUSG00000006299	2439.31	-0.169848	0.146043	-1.163	0.24483	0.858235
ENSMUSG00000006301	551.712	-0.0511986	0.110158	-0.464776	0.642092	0.886173
ENSMUSG00000006304	3886.27	-0.0993652	0.0828863	-1.19881	0.2306	0.858235
ENSMUSG00000006307	789.991	0.0426435	0.116955	0.364614	0.715399	0.904984
ENSMUSG00000006315	673.044	-0.222687	0.172529	-1.29072	0.1968	0.858235
ENSMUSG00000006333	3641.4	-0.254276	0.208983	-1.21673	0.223706	0.858235
ENSMUSG00000006335	335.027	-0.26827	0.191677	-1.39959	0.161635	0.858235
ENSMUSG00000006342	64.8572	0.0377355	0.242014	0.155923	0.876094	0.961232
ENSMUSG00000006344	49.1731	-0.0650954	0.301369	-0.215999	0.828988	0.940021
ENSMUSG00000006345	36.2115	-0.132808	0.301815	-0.440032	0.659914	0.888818
ENSMUSG00000006356	1483.36	-0.16349	0.205767	-0.794541	0.426881	0.858235
ENSMUSG00000006360	61.395	-0.0712745	0.347058	-0.205368	0.837285	0.943638
ENSMUSG00000006362	654.833	-0.273102	0.180749	-1.51094	0.130803	0.858235
ENSMUSG00000006369	382.121	-0.023274	0.244134	-0.0953328	0.924051	0.975992
ENSMUSG00000006373	2621.91	0.000516786	0.094064	0.00549399	0.995616	0.99874
ENSMUSG00000006378	147.117	-0.0396152	0.18756	-0.211213	0.832721	0.941765
ENSMUSG00000006386	107.606	0.282424	0.186711	1.51263	0.130374	0.858235
ENSMUSG00000006390	244.04	-0.237841	0.16031	-1.48364	0.137905	0.858235
ENSMUSG00000006392	331.379	-0.00316323	0.114088	-0.0277261	0.977881	0.993066
ENSMUSG00000006395	60.5647	-0.140299	0.260316	-0.538956	0.589917	0.87411
ENSMUSG00000006403	297.566	-0.0114597	0.151708	-0.075538	0.939787	0.981541
ENSMUSG00000006411	125.167	0.00616021	0.118927	0.0517981	0.95869	0.988137
ENSMUSG00000006412	1398.27	-0.13167	0.138817	-0.948511	0.342869	0.858235
ENSMUSG00000006418	854.57	-0.0752478	0.0801317	-0.939052	0.347704	0.858235
ENSMUSG00000006423	369.083	0.183975	0.332149	0.553893	0.579652	0.873462
ENSMUSG00000006435	2594.75	-0.194804	0.132504	-1.47017	0.141516	0.858235
ENSMUSG00000006442	724.512	-0.290963	0.18041	-1.61279	0.10679	0.858235
ENSMUSG00000006445	18.6807	-0.280178	0.29921	-0.936393	0.349071	0.858235
ENSMUSG00000006456	473.943	-0.128068	0.124776	-1.02638	0.304711	0.858235
ENSMUSG00000006457	20.9812	-0.172466	0.311815	-0.553104	0.580192	0.873462
ENSMUSG00000006463	283.613	-0.0208977	0.0812498	-0.257203	0.797022	0.931889
ENSMUSG00000006464	556.627	0.136203	0.0994213	1.36996	0.1707	0.858235
ENSMUSG00000006471	353.881	-0.109977	0.140303	-0.783855	0.433125	0.858235
ENSMUSG00000006476	12894.3	-0.294553	0.136714	-2.15452	0.0311994	0.858235
ENSMUSG00000006494	647.113	0.131967	0.130785	1.00904	0.312957	0.858235
ENSMUSG00000006498	574.36	-0.034003	0.132874	-0.255903	0.798025	0.932267
ENSMUSG00000006517	321.898	-0.253568	0.179137	-1.4155	0.156922	0.858235
ENSMUSG00000006519	180.231	-0.171072	0.292774	-0.584315	0.559009	0.870172
ENSMUSG00000006522	390.259	-0.0560448	0.119816	-0.467759	0.639957	0.885217
ENSMUSG00000006526	259.818	-0.0965688	0.125438	-0.76985	0.441389	0.858235
ENSMUSG00000006527	296.684	0.164138	0.171502	0.957063	0.338535	0.858235
ENSMUSG00000006567	31.8527	-0.309729	0.245264	-1.26284	0.206647	0.858235
ENSMUSG00000006575	5912.32	-0.273218	0.170253	-1.60478	0.108543	0.858235
ENSMUSG00000006576	1517.31	-0.0641215	0.114659	-0.559238	0.575999	0.872739
ENSMUSG00000006585	18.2118	0.0127705	0.288009	0.0443405	0.964633	0.990053
ENSMUSG00000006586	163.451	0.0207867	0.328954	0.0631902	0.949615	0.985175
ENSMUSG00000006589	518.04	-0.272619	0.196933	-1.38432	0.166259	0.858235
ENSMUSG00000006599	463.832	0.0590797	0.135431	0.436236	0.662665	0.889553
ENSMUSG00000006611	118.471	0.294802	0.228508	1.29012	0.19701	0.858235
ENSMUSG00000006638	48.077	-0.180344	0.24471	-0.73697	0.461141	0.859323
ENSMUSG00000006641	317.2	-0.0416415	0.156889	-0.26542	0.790686	0.929472
ENSMUSG00000006649	25.6409	-0.335152	0.233172	-1.43736	0.150616	0.858235
ENSMUSG00000006651	26304.7	-0.319405	0.194922	-1.63863	0.10129	0.858235
ENSMUSG00000006673	1317.5	-0.0287928	0.0648885	-0.443728	0.65724	0.888818
ENSMUSG00000006675	1107.84	-0.300046	0.179098	-1.67532	0.093871	0.858235
ENSMUSG00000006676	1719.47	-0.0229814	0.0899071	-0.255613	0.79825	0.932377
ENSMUSG00000006678	38.6223	-0.0383117	0.385042	-0.0995002	0.920741	0.975238
ENSMUSG00000006699	2529.86	0.141836	0.169075	0.83889	0.401531	0.858235
ENSMUSG00000006705	158.004	0.0238406	0.105508	0.22596	0.821233	0.93806
ENSMUSG00000006711	345.869	0.0794408	0.184476	0.430629	0.666738	0.890856
ENSMUSG00000006715	23.3073	-0.0274069	0.280624	-0.0976641	0.922199	0.975807
ENSMUSG00000006717	1004.93	-0.0959415	0.14962	-0.641233	0.521371	0.862877
ENSMUSG00000006720	27.6916	0.26137	0.282543	0.925063	0.354933	0.858235
ENSMUSG00000006728	640.571	-0.13477	0.121211	-1.11187	0.266194	0.858235
ENSMUSG00000006731	2756.73	-0.277139	0.166923	-1.66028	0.0968577	0.858235
ENSMUSG00000006732	137.049	-0.0932944	0.149775	-0.622897	0.533352	0.863789
ENSMUSG00000006736	967.194	-0.103524	0.121675	-0.850829	0.394865	0.858235
ENSMUSG00000006740	1830.38	0.128465	0.291295	0.441014	0.659203	0.888818
ENSMUSG00000006763	145.327	0.0600581	0.108612	0.552962	0.580289	0.873462
ENSMUSG00000006764	12.6675	-0.00853138	0.380031	-0.0224492	0.98209	0.994685
ENSMUSG00000006782	4629.26	-0.185241	0.169264	-1.09439	0.273784	0.858235
ENSMUSG00000006784	40.1043	0.197484	0.363367	0.543485	0.586796	0.87411
ENSMUSG00000006800	2261.49	-0.0846405	0.119316	-0.709381	0.478088	0.860192
ENSMUSG00000006818	1883.24	0.164608	0.0919163	1.79085	0.0733172	0.858235
ENSMUSG00000006850	105.529	-0.270362	0.166769	-1.62118	0.10498	0.858235
ENSMUSG00000006906	459.958	0.0275276	0.112114	0.245532	0.806044	0.93393
ENSMUSG00000006920	1413.54	-0.0104463	0.0652586	-0.160075	0.872822	0.96023
ENSMUSG00000006930	3163.78	-0.106962	0.109031	-0.981015	0.326585	0.858235
ENSMUSG00000006931	196.305	-0.204859	0.165038	-1.24129	0.2145	0.858235
ENSMUSG00000006932	5072.82	0.0463093	0.0758188	0.61079	0.541339	0.865558
ENSMUSG00000006941	1468.93	-0.147539	0.122279	-1.20658	0.227594	0.858235
ENSMUSG00000006958	650.759	-0.133323	0.172228	-0.774105	0.438869	0.858235
ENSMUSG00000006998	3020.05	-0.0515815	0.0943869	-0.546489	0.58473	0.87411
ENSMUSG00000007021	2192.83	-0.0826494	0.11448	-0.721957	0.470321	0.859798
ENSMUSG00000007029	658.734	-0.134016	0.130763	-1.02487	0.305424	0.858235
ENSMUSG00000007036	1059.58	-0.164226	0.158628	-1.0353	0.300531	0.858235
ENSMUSG00000007038	1019.3	-0.131696	0.13841	-0.951494	0.341354	0.858235
ENSMUSG00000007039	168.51	-0.190039	0.225378	-0.843199	0.399117	0.858235
ENSMUSG00000007041	208.672	-0.25287	0.235034	-1.07589	0.281978	0.858235
ENSMUSG00000007050	148.666	-0.181156	0.196466	-0.922073	0.356491	0.858235
ENSMUSG00000007080	25.6538	-0.243215	0.276666	-0.87909	0.379352	0.858235
ENSMUSG00000007097	16010.1	-0.0996098	0.110357	-0.902618	0.366729	0.858235
ENSMUSG00000007122	11.5274	-0.330739	0.466256	-0.709351	0.478107	0.860192
ENSMUSG00000007207	1821.75	-0.151018	0.148433	-1.01741	0.308956	0.858235
ENSMUSG00000007216	118.719	-0.192149	0.186202	-1.03194	0.302099	0.858235
ENSMUSG00000007279	14.7059	-0.378173	0.319351	-1.18419	0.236338	0.858235
ENSMUSG00000007338	656.31	-0.0727426	0.123172	-0.590579	0.554802	0.867964
ENSMUSG00000007411	812.495	-0.020556	0.061436	-0.334592	0.737933	0.910788
ENSMUSG00000007415	654.751	-0.0539391	0.0843058	-0.639804	0.5223	0.862877
ENSMUSG00000007440	55.847	0.545743	0.284552	1.9179	0.0551231	0.858235
ENSMUSG00000007458	1253.08	0.0386807	0.0606624	0.637638	0.523709	0.862972
ENSMUSG00000007476	711.315	-0.103284	0.148775	-0.694226	0.48754	0.860192
ENSMUSG00000007564	10580.9	-0.176773	0.14519	-1.21752	0.223405	0.858235
ENSMUSG00000007570	269.112	-0.306113	0.183006	-1.67269	0.0943881	0.858235
ENSMUSG00000007589	146.128	-0.129579	0.127768	-1.01417	0.3105	0.858235
ENSMUSG00000007594	2215.77	-0.0941121	0.113662	-0.827999	0.407671	0.858235
ENSMUSG00000007603	777.425	-0.167531	0.130017	-1.28853	0.19756	0.858235
ENSMUSG00000007610	250.777	-0.157862	0.117312	-1.34567	0.17841	0.858235
ENSMUSG00000007613	173.904	0.351238	0.412183	0.852142	0.394135	0.858235
ENSMUSG00000007617	586.249	0.0361998	0.26334	0.137464	0.890664	0.964926
ENSMUSG00000007646	39.5513	-0.245261	0.18156	-1.35086	0.176742	0.858235
ENSMUSG00000007653	386.168	0.205827	0.584671	0.352039	0.724809	0.907651
ENSMUSG00000007655	120.522	0.340747	0.217968	1.56329	0.117984	0.858235
ENSMUSG00000007656	755.489	0.107516	0.187393	0.573746	0.56614	0.871093
ENSMUSG00000007659	1990.68	-0.161802	0.159537	-1.0142	0.310488	0.858235
ENSMUSG00000007670	1499.52	-0.125843	0.129096	-0.974796	0.329661	0.858235
ENSMUSG00000007682	402.253	0.0800713	0.256526	0.312137	0.754936	0.916835
ENSMUSG00000007721	1746.01	-0.340422	0.225323	-1.51082	0.130835	0.858235
ENSMUSG00000007739	1100.89	0.216357	0.167368	1.2927	0.196114	0.858235
ENSMUSG00000007777	122.448	0.0970683	0.144295	0.672709	0.501133	0.861014
ENSMUSG00000007783	2160.62	-0.234707	0.120156	-1.95335	0.050778	0.858235
ENSMUSG00000007805	16.3422	-0.34224	0.293705	-1.16525	0.243918	0.858235
ENSMUSG00000007812	210.318	0.259149	0.402535	0.643792	0.51971	0.862877
ENSMUSG00000007815	1878.17	0.214042	0.113055	1.89325	0.0583242	0.858235
ENSMUSG00000007817	2053.53	0.0457417	0.172611	0.264998	0.791011	0.929525
ENSMUSG00000007827	134.797	0.0780099	0.324724	0.240235	0.810148	0.935016
ENSMUSG00000007833	110.178	-0.223983	0.187906	-1.192	0.233263	0.858235
ENSMUSG00000007836	1125.01	-0.0605581	0.0852167	-0.710636	0.47731	0.860192
ENSMUSG00000007837	88.43	-0.0113294	0.236441	-0.0479162	0.961783	0.989364
ENSMUSG00000007850	2396.06	0.21053	0.176213	1.19474	0.232187	0.858235
ENSMUSG00000007867	115.473	-0.101202	0.211134	-0.479324	0.631708	0.884686
ENSMUSG00000007872	420.723	-0.146191	0.217373	-0.672534	0.501244	0.861014
ENSMUSG00000007877	14.2911	-0.065791	0.386035	-0.170427	0.864674	0.956644
ENSMUSG00000007880	1652.28	0.073885	0.16842	0.438695	0.660882	0.888818
ENSMUSG00000007888	289.477	-0.170537	0.209449	-0.814214	0.415522	0.858235
ENSMUSG00000007891	10915.8	-0.161457	0.190271	-0.848567	0.396122	0.858235
ENSMUSG00000007892	11077.6	-0.378589	0.236763	-1.59902	0.109817	0.858235
ENSMUSG00000007908	113.342	0.101764	0.234729	0.433539	0.664623	0.890143
ENSMUSG00000007944	768.542	-0.266805	0.242316	-1.10106	0.270869	0.858235
ENSMUSG00000007950	3217.56	-0.211894	0.165566	-1.27981	0.200612	0.858235
ENSMUSG00000007987	798.252	-0.161295	0.126537	-1.27468	0.202422	0.858235
ENSMUSG00000007989	478.779	0.40646	0.448888	0.905483	0.365209	0.858235
ENSMUSG00000008028	23.6268	0.0794068	0.270402	0.293662	0.769016	0.92118
ENSMUSG00000008035	1271.11	-0.113278	0.0975132	-1.16167	0.245368	0.858235
ENSMUSG00000008036	1999.18	-0.315097	0.203313	-1.54981	0.121187	0.858235
ENSMUSG00000008090	368.435	-0.220474	0.14066	-1.56742	0.117017	0.858235
ENSMUSG00000008129	44.3944	-0.135906	0.193018	-0.704114	0.481362	0.860192
ENSMUSG00000008136	400.775	-0.0443428	0.126204	-0.35136	0.725318	0.907651
ENSMUSG00000008140	4193.7	-0.255784	0.182709	-1.39996	0.161526	0.858235
ENSMUSG00000008153	4991.98	-0.12117	0.132824	-0.91226	0.361632	0.858235
ENSMUSG00000008167	172.959	-0.101709	0.136828	-0.743331	0.457281	0.858897
ENSMUSG00000008200	515.976	0.19755	0.177178	1.11498	0.26486	0.858235
ENSMUSG00000008206	644.362	0.270575	0.189401	1.42858	0.153124	0.858235
ENSMUSG00000008226	350.044	0.127336	0.167224	0.761469	0.446377	0.858235
ENSMUSG00000008301	653.904	-0.10187	0.0902114	-1.12923	0.2588	0.858235
ENSMUSG00000008305	795.354	-0.0488323	0.086964	-0.561523	0.574441	0.871899
ENSMUSG00000008307	18.7309	0.417584	0.385393	1.08353	0.278574	0.858235
ENSMUSG00000008318	180.914	-0.143397	0.1638	-0.875439	0.381335	0.858235
ENSMUSG00000008333	180.069	0.246373	0.239391	1.02917	0.3034	0.858235
ENSMUSG00000008348	11841.2	-0.120368	0.159286	-0.75567	0.449847	0.858235
ENSMUSG00000008373	697.872	-0.0852108	0.102416	-0.832008	0.405404	0.858235
ENSMUSG00000008384	117.479	-0.305717	0.241444	-1.26621	0.205439	0.858235
ENSMUSG00000008393	812.848	-0.0961063	0.136109	-0.706098	0.480127	0.860192
ENSMUSG00000008398	145.546	-0.089699	0.125256	-0.716126	0.473913	0.860192
ENSMUSG00000008429	486.194	0.129037	0.11794	1.09409	0.273916	0.858235
ENSMUSG00000008435	243.124	-0.00889833	0.1038	-0.0857258	0.931684	0.978866
ENSMUSG00000008450	274.833	0.425846	0.191438	2.22445	0.0261179	0.858235
ENSMUSG00000008475	1603.37	-0.00294592	0.0967248	-0.0304567	0.975703	0.992703
ENSMUSG00000008489	430.524	0.152281	0.355981	0.42778	0.668811	0.892141
ENSMUSG00000008496	122.659	-0.0597711	0.132552	-0.450925	0.652044	0.887732
ENSMUSG00000008540	112.595	0.294856	0.198567	1.48492	0.137566	0.858235
ENSMUSG00000008575	1150.51	0.197389	0.24126	0.818159	0.413266	0.858235
ENSMUSG00000008604	2128.25	-0.115094	0.110225	-1.04418	0.296404	0.858235
ENSMUSG00000008658	3977.31	0.0216242	0.148709	0.145412	0.884385	0.963049
ENSMUSG00000008668	2574.24	-0.271107	0.215064	-1.26059	0.207456	0.858235
ENSMUSG00000008682	3334.57	0.205578	0.15987	1.28591	0.198476	0.858235
ENSMUSG00000008683	1827.12	0.169221	0.147609	1.14642	0.251623	0.858235
ENSMUSG00000008690	1634.03	-0.176277	0.134292	-1.31264	0.189303	0.858235
ENSMUSG00000008730	1216.99	0.208324	0.160115	1.30109	0.193227	0.858235
ENSMUSG00000008734	3332.87	-0.0430249	0.0855183	-0.503108	0.614888	0.879154
ENSMUSG00000008763	681.812	0.175884	0.268891	0.654112	0.51304	0.862877
ENSMUSG00000008822	250.683	-0.0696068	0.176978	-0.393307	0.694093	0.89918
ENSMUSG00000008845	19.3714	0.353503	0.425531	0.830734	0.406124	0.858235
ENSMUSG00000008855	2330.35	-0.239397	0.131491	-1.82063	0.0686629	0.858235
ENSMUSG00000008859	561.515	0.084784	0.173787	0.487862	0.625648	0.883355
ENSMUSG00000008892	1334.86	0.248927	0.197499	1.2604	0.207527	0.858235
ENSMUSG00000008958	605.768	-0.227177	0.177009	-1.28342	0.199344	0.858235
ENSMUSG00000008976	255.161	0.234204	0.26994	0.867616	0.385605	0.858235
ENSMUSG00000008999	291.181	-0.129961	0.369713	-0.351519	0.725199	0.907651
ENSMUSG00000009013	3453.44	-0.0835299	0.108225	-0.771817	0.440223	0.858235
ENSMUSG00000009030	208.011	0.151149	0.152996	0.987927	0.323189	0.858235
ENSMUSG00000009035	1164.48	-0.0879672	0.130662	-0.673243	0.500793	0.861014
ENSMUSG00000009073	1650.23	-0.0574845	0.09955	-0.577443	0.56364	0.870871
ENSMUSG00000009075	4063.56	-0.285848	0.148775	-1.92134	0.0546888	0.858235
ENSMUSG00000009076	300.209	-0.419611	0.244907	-1.71335	0.0866483	0.858235
ENSMUSG00000009079	3447.32	-0.0496183	0.0801342	-0.61919	0.535791	0.864297
ENSMUSG00000009090	2746.47	-0.0741641	0.105235	-0.70475	0.480966	0.860192
ENSMUSG00000009092	18.8589	0.496279	0.321554	1.54337	0.12274	0.858235
ENSMUSG00000009097	20.5686	0.0862161	0.356106	0.242108	0.808696	0.934414
ENSMUSG00000009112	678.53	-0.0254969	0.0961397	-0.265207	0.79085	0.929472
ENSMUSG00000009207	152.813	0.200786	0.300436	0.668315	0.503933	0.861014
ENSMUSG00000009210	12.0284	-0.481645	0.556853	-0.86494	0.387072	0.858235
ENSMUSG00000009214	11.9597	-0.634187	0.368314	-1.72186	0.0850943	0.858235
ENSMUSG00000009216	3992.36	-0.0835125	0.118102	-0.707123	0.47949	0.860192
ENSMUSG00000009281	161.599	-0.195743	0.314303	-0.622783	0.533427	0.863822
ENSMUSG00000009291	817.365	-0.054785	0.101178	-0.541473	0.588181	0.87411
ENSMUSG00000009292	457.763	-0.00151676	0.116798	-0.0129862	0.989639	0.996547
ENSMUSG00000009293	1032.98	-0.126085	0.153976	-0.818863	0.412865	0.858235
ENSMUSG00000009356	10.3726	0.622658	0.340729	1.82743	0.0676353	0.858235
ENSMUSG00000009376	35.9739	0.301733	0.390053	0.773568	0.439186	0.858235
ENSMUSG00000009378	28.352	0.963012	0.549779	1.75163	0.0798367	0.858235
ENSMUSG00000009394	9321.39	-0.012598	0.0763492	-0.165005	0.86894	0.95845
ENSMUSG00000009406	1538.8	-0.0279393	0.119014	-0.234756	0.814398	0.935931
ENSMUSG00000009418	1495.79	0.0786665	0.121906	0.645305	0.51873	0.862877
ENSMUSG00000009470	278.564	0.428067	0.431921	0.991077	0.321648	0.858235
ENSMUSG00000009535	520.206	0.23979	0.210352	1.13994	0.254309	0.858235
ENSMUSG00000009545	11.3623	0.537942	0.397182	1.3544	0.175609	0.858235
ENSMUSG00000009549	1284.14	-0.150499	0.157661	-0.95457	0.339795	0.858235
ENSMUSG00000009551	13.6657	0.574383	0.35574	1.61461	0.106395	0.858235
ENSMUSG00000009555	1153.09	-0.115023	0.127705	-0.900689	0.367754	0.858235
ENSMUSG00000009563	375.711	-0.213799	0.149284	-1.43216	0.152098	0.858235
ENSMUSG00000009566	128.129	-0.226549	0.167859	-1.34964	0.177133	0.858235
ENSMUSG00000009569	3048.81	0.0354548	0.143232	0.247535	0.804495	0.933751
ENSMUSG00000009575	1941.28	0.190284	0.201036	0.946517	0.343885	0.858235
ENSMUSG00000009585	59.6646	0.0752246	0.189013	0.397986	0.690641	0.898061
ENSMUSG00000009614	194.826	-0.143785	0.15075	-0.9538	0.340185	0.858235
ENSMUSG00000009621	163.786	-0.146692	0.127783	-1.14797	0.25098	0.858235
ENSMUSG00000009630	1012.75	0.110557	0.0847053	1.30519	0.191827	0.858235
ENSMUSG00000009633	97.6853	-0.299506	0.228758	-1.30927	0.190443	0.858235
ENSMUSG00000009640	367.624	-0.218002	0.160447	-1.35872	0.174236	0.858235
ENSMUSG00000009647	534.92	-0.00771848	0.0795804	-0.0969897	0.922735	0.975856
ENSMUSG00000009681	2391.93	-0.127486	0.141667	-0.8999	0.368174	0.858235
ENSMUSG00000009687	333.426	-0.157507	0.259832	-0.606189	0.544389	0.865576
ENSMUSG00000009731	171.615	-0.0298899	0.11733	-0.254751	0.798916	0.932678
ENSMUSG00000009733	326.065	0.0276738	0.0784597	0.352713	0.724303	0.907627
ENSMUSG00000009739	1652.81	0.0155949	0.100636	0.154963	0.87685	0.9615
ENSMUSG00000009741	837.464	0.131279	0.169058	0.776532	0.437435	0.858235
ENSMUSG00000009772	24.2873	-0.0195505	0.268646	-0.0727744	0.941986	0.982838
ENSMUSG00000009828	333.459	0.023081	0.0746577	0.309158	0.757201	0.9181
ENSMUSG00000009863	1772.98	-0.235883	0.184719	-1.27698	0.20161	0.858235
ENSMUSG00000009876	15.7589	-0.310536	0.380078	-0.817031	0.413911	0.858235
ENSMUSG00000009894	5164.33	-0.132204	0.115312	-1.14649	0.251593	0.858235
ENSMUSG00000009905	277.083	0.217411	0.102662	2.11773	0.0341982	0.858235
ENSMUSG00000009907	381.105	0.201152	0.234399	0.858161	0.390804	0.858235
ENSMUSG00000009927	2821.32	-0.0649136	0.166648	-0.389526	0.696887	0.899402
ENSMUSG00000009995	382.134	0.10265	0.128589	0.798283	0.424707	0.858235
ENSMUSG00000010021	58.0882	-0.189965	0.219516	-0.865381	0.38683	0.858235
ENSMUSG00000010025	724.164	0.0494728	0.0794961	0.62233	0.533725	0.863928
ENSMUSG00000010044	55.3012	-0.27764	0.221284	-1.25468	0.209596	0.858235
ENSMUSG00000010045	488.212	-0.287113	0.185748	-1.54571	0.122175	0.858235
ENSMUSG00000010047	185.182	-0.181524	0.198278	-0.915503	0.359928	0.858235
ENSMUSG00000010048	87.2839	-0.342479	0.172728	-1.98276	0.0473943	0.858235
ENSMUSG00000010051	69.4742	0.221751	0.253601	0.874408	0.381896	0.858235
ENSMUSG00000010054	1502.97	-0.173383	0.145569	-1.19107	0.233628	0.858235
ENSMUSG00000010057	538.323	-0.0871785	0.155386	-0.561044	0.574767	0.871945
ENSMUSG00000010064	1233.62	-0.0616323	0.183967	-0.335019	0.737611	0.910726
ENSMUSG00000010066	537.147	0.164892	0.205626	0.801901	0.42261	0.858235
ENSMUSG00000010067	166.045	-0.00229395	0.122255	-0.0187636	0.98503	0.995245
ENSMUSG00000010080	134.346	0.126926	0.572005	0.221896	0.824395	0.938613
ENSMUSG00000010086	4964.26	-0.101318	0.139133	-0.728209	0.466485	0.859701
ENSMUSG00000010095	2047.62	-0.148692	0.14252	-1.04331	0.296806	0.858235
ENSMUSG00000010097	1400.19	0.0144994	0.0972121	0.149153	0.881433	0.962336
ENSMUSG00000010110	661.273	0.0482007	0.102796	0.468896	0.639144	0.884883
ENSMUSG00000010122	53.9455	0.190049	0.50725	0.374665	0.70791	0.902722
ENSMUSG00000010136	23.3011	0.504123	0.542259	0.929672	0.352541	0.858235
ENSMUSG00000010142	21.0516	-0.311786	0.299503	-1.04101	0.29787	0.858235
ENSMUSG00000010154	307.647	-0.150713	0.185461	-0.812637	0.416426	0.858235
ENSMUSG00000010175	879.6	0.150606	0.240588	0.625993	0.53132	0.863408
ENSMUSG00000010205	806.614	-0.193327	0.145473	-1.32895	0.183864	0.858235
ENSMUSG00000010277	3961.17	-0.0188417	0.05826	-0.323408	0.746387	0.913736
ENSMUSG00000010290	257.347	0.193221	0.214354	0.901411	0.36737	0.858235
ENSMUSG00000010307	297.013	-0.212543	0.239976	-0.885683	0.375788	0.858235
ENSMUSG00000010311	16.2616	-0.0148321	0.364136	-0.0407323	0.967509	0.990519
ENSMUSG00000010358	58.0858	-0.103692	0.289437	-0.358254	0.720153	0.906524
ENSMUSG00000010362	69.8133	-0.00507602	0.193908	-0.0261775	0.979116	0.993559
ENSMUSG00000010376	1288.33	-0.212983	0.184542	-1.15411	0.248453	0.858235
ENSMUSG00000010392	620.87	0.100268	0.0853343	1.175	0.239995	0.858235
ENSMUSG00000010406	421.715	-0.364183	0.261931	-1.39038	0.164413	0.858235
ENSMUSG00000010453	1196.87	0.108272	0.0798068	1.35668	0.174884	0.858235
ENSMUSG00000010461	44.6483	0.0816787	0.325219	0.251149	0.801699	0.933751
ENSMUSG00000010476	26.3609	0.622195	0.521109	1.19398	0.232485	0.858235
ENSMUSG00000010492	13.661	-0.202159	0.361347	-0.55946	0.575848	0.872668
ENSMUSG00000010505	139.779	0.134328	0.147979	0.907754	0.364008	0.858235
ENSMUSG00000010517	347.533	0.17169	0.15831	1.08452	0.278135	0.858235
ENSMUSG00000010529	27.6143	-0.0676661	0.298357	-0.226796	0.820583	0.93806
ENSMUSG00000010538	17.5874	0.20813	0.318294	0.653892	0.513181	0.862877
ENSMUSG00000010554	462.415	0.09948	0.0868029	1.14604	0.251777	0.858235
ENSMUSG00000010592	14.5854	0.645532	0.568598	1.13531	0.256248	0.858235
ENSMUSG00000010607	282.408	-0.32884	0.199544	-1.64795	0.0993619	0.858235
ENSMUSG00000010608	1191.61	0.198871	0.254896	0.780203	0.435271	0.858235
ENSMUSG00000010609	261.737	-0.226743	0.145513	-1.55823	0.11918	0.858235
ENSMUSG00000010651	16.1979	0.0835537	0.743519	0.112376	0.910525	0.972666
ENSMUSG00000010660	150.82	-0.0745066	0.17924	-0.41568	0.677644	0.894537
ENSMUSG00000010663	3006.32	0.0798679	0.0699486	1.14181	0.253534	0.858235
ENSMUSG00000010721	239.862	0.232243	0.22131	1.0494	0.293993	0.858235
ENSMUSG00000010751	28.0533	0.205569	0.258465	0.795347	0.426412	0.858235
ENSMUSG00000010755	574.733	-0.0590829	0.113209	-0.521894	0.601744	0.876641
ENSMUSG00000010797	63.2855	-0.190483	0.217205	-0.876975	0.3805	0.858235
ENSMUSG00000010803	1982.98	0.115146	0.31892	0.36105	0.718062	0.905757
ENSMUSG00000010825	13.8616	0.389843	0.338529	1.15158	0.249494	0.858235
ENSMUSG00000010911	142.459	0.146574	0.13942	1.05131	0.293115	0.858235
ENSMUSG00000010914	529.413	-0.016	0.0807765	-0.198078	0.842984	0.94637
ENSMUSG00000010936	533.003	-0.104702	0.130358	-0.803187	0.421867	0.858235
ENSMUSG00000011096	848.571	-0.23272	0.193573	-1.20223	0.229272	0.858235
ENSMUSG00000011114	696.966	-0.0636708	0.128758	-0.4945	0.620953	0.880719
ENSMUSG00000011148	264.341	-0.140186	0.166882	-0.840028	0.400893	0.858235
ENSMUSG00000011154	36.3875	-0.0213522	0.3622	-0.0589514	0.952991	0.986116
ENSMUSG00000011158	501.132	0.00932771	0.0890745	0.104718	0.9166	0.97353
ENSMUSG00000011171	12.7301	0.830155	0.430127	1.93002	0.053604	0.858235
ENSMUSG00000011179	1005.37	0.132238	0.115584	1.14408	0.252589	0.858235
ENSMUSG00000011254	149.605	-0.251087	0.123613	-2.03123	0.0422312	0.858235
ENSMUSG00000011256	193.115	0.135658	0.144496	0.93884	0.347813	0.858235
ENSMUSG00000011257	572.117	-0.0907327	0.101449	-0.894364	0.371127	0.858235
ENSMUSG00000011267	17.4429	-0.124226	0.294076	-0.42243	0.672711	0.893232
ENSMUSG00000011305	14.2397	-0.578633	0.417761	-1.38508	0.166027	0.858235
ENSMUSG00000011306	1001.93	-0.155237	0.120059	-1.293	0.19601	0.858235
ENSMUSG00000011382	193.595	-0.0270621	0.112359	-0.240854	0.809669	0.934857
ENSMUSG00000011427	159.219	-0.115502	0.202261	-0.571056	0.567961	0.871107
ENSMUSG00000011589	602.799	-0.183893	0.165426	-1.11163	0.266296	0.858235
ENSMUSG00000011658	293.706	-0.244197	0.21112	-1.15668	0.247405	0.858235
ENSMUSG00000011751	2801.18	-0.0518174	0.131435	-0.394244	0.693401	0.898951
ENSMUSG00000011752	7714.02	-0.0944858	0.0995145	-0.949467	0.342383	0.858235
ENSMUSG00000011831	450.515	0.216332	0.286068	0.756227	0.449513	0.858235
ENSMUSG00000011832	1554.81	-0.14356	0.113761	-1.26194	0.20697	0.858235
ENSMUSG00000011837	509.974	-0.219945	0.164605	-1.3362	0.181485	0.858235
ENSMUSG00000011877	7648.52	-0.281588	0.184367	-1.52732	0.126681	0.858235
ENSMUSG00000011884	770.03	-0.104048	0.115939	-0.897437	0.369486	0.858235
ENSMUSG00000011958	241.905	0.155271	0.170017	0.913267	0.361102	0.858235
ENSMUSG00000011960	323.333	0.127739	0.210106	0.607975	0.543204	0.865576
ENSMUSG00000012017	74.8422	-0.186047	0.251643	-0.739327	0.459708	0.859137
ENSMUSG00000012076	607.779	0.083082	0.164185	0.506028	0.612837	0.879154
ENSMUSG00000012114	1187.33	-0.108792	0.107998	-1.00735	0.313768	0.858235
ENSMUSG00000012117	1188.6	-0.00548317	0.0883388	-0.0620698	0.950507	0.985444
ENSMUSG00000012123	17.8684	-0.296254	0.3792	-0.78126	0.434649	0.858235
ENSMUSG00000012126	144.182	-0.197275	0.231827	-0.850956	0.394794	0.858235
ENSMUSG00000012296	246.968	-0.0586934	0.153654	-0.381984	0.702473	0.901192
ENSMUSG00000012405	2590.82	-0.129674	0.129772	-0.999243	0.317677	0.858235
ENSMUSG00000012422	237.191	0.223804	0.373517	0.599179	0.549053	0.865576
ENSMUSG00000012429	84.4934	0.227447	0.20972	1.08453	0.278132	0.858235
ENSMUSG00000012483	22.1714	0.745807	0.522418	1.4276	0.153406	0.858235
ENSMUSG00000012535	1188.1	0.0452258	0.0946494	0.477825	0.632775	0.884686
ENSMUSG00000012609	695.578	0.023	0.0828136	0.277733	0.781218	0.92617
ENSMUSG00000012640	198.214	0.37147	0.447286	0.830497	0.406258	0.858235
ENSMUSG00000012819	28.4468	0.17068	0.227218	0.751173	0.452548	0.85865
ENSMUSG00000012848	2744.74	-0.256953	0.225084	-1.14159	0.253625	0.858235
ENSMUSG00000013033	6917.32	-0.0773664	0.109184	-0.708587	0.478581	0.860192
ENSMUSG00000013076	273.313	0.149935	0.148371	1.01054	0.312236	0.858235
ENSMUSG00000013089	975.548	-0.029244	0.129442	-0.225923	0.821261	0.93806
ENSMUSG00000013150	295.044	-0.0973115	0.154507	-0.629821	0.528812	0.863408
ENSMUSG00000013155	120.172	-0.330737	0.181697	-1.82027	0.0687185	0.858235
ENSMUSG00000013160	3582.64	-0.042761	0.112094	-0.381474	0.702851	0.901192
ENSMUSG00000013236	5902.12	-0.0896188	0.114264	-0.784314	0.432856	0.858235
ENSMUSG00000013275	1333.06	-0.115315	0.106199	-1.08583	0.277553	0.858235
ENSMUSG00000013367	592.088	-0.110502	0.132947	-0.83117	0.405878	0.858235
ENSMUSG00000013419	1393.33	-0.18665	0.143709	-1.29881	0.19401	0.858235
ENSMUSG00000013465	691.701	-0.0789231	0.104437	-0.755704	0.449827	0.858235
ENSMUSG00000013495	459.486	-0.0489237	0.0796258	-0.61442	0.538938	0.864902
ENSMUSG00000013523	3859.88	-0.0198503	0.13466	-0.147411	0.882808	0.962481
ENSMUSG00000013539	451.695	-0.00749812	0.11335	-0.0661504	0.947258	0.984926
ENSMUSG00000013584	198.755	0.121507	0.506479	0.239906	0.810403	0.935068
ENSMUSG00000013593	2762.19	-0.154137	0.146474	-1.05232	0.292653	0.858235
ENSMUSG00000013622	735.209	-0.0564877	0.125098	-0.451548	0.651594	0.887616
ENSMUSG00000013629	236.541	0.0567353	0.141284	0.401571	0.688	0.897652
ENSMUSG00000013646	591.457	-0.0793428	0.140937	-0.562968	0.573457	0.871863
ENSMUSG00000013662	753.5	0.374073	0.350487	1.0673	0.285839	0.858235
ENSMUSG00000013663	873.272	0.32537	0.435039	0.74791	0.454515	0.858897
ENSMUSG00000013698	10766.3	-0.17025	0.100892	-1.68745	0.0915173	0.858235
ENSMUSG00000013701	1026	-0.151206	0.10968	-1.37861	0.168014	0.858235
ENSMUSG00000013707	47.9919	-0.187047	0.247842	-0.754702	0.450428	0.858352
ENSMUSG00000013736	253.707	0.237784	0.248324	0.957552	0.338288	0.858235
ENSMUSG00000013766	57.3936	0.235813	0.321525	0.733422	0.463301	0.85958
ENSMUSG00000013787	2987.48	-0.215593	0.147838	-1.45831	0.144756	0.858235
ENSMUSG00000013822	589.497	-0.209112	0.210312	-0.994295	0.320079	0.858235
ENSMUSG00000013833	996.255	-0.16628	0.135343	-1.22858	0.219229	0.858235
ENSMUSG00000013846	593.024	0.0451146	0.15068	0.299407	0.764629	0.919882
ENSMUSG00000013858	1955.65	-0.211253	0.146119	-1.44576	0.148245	0.858235
ENSMUSG00000013878	306.153	0.195154	0.20517	0.951178	0.341514	0.858235
ENSMUSG00000013921	12358.1	-0.0776084	0.104582	-0.742085	0.458036	0.859034
ENSMUSG00000013973	426.833	-0.151481	0.106711	-1.41954	0.155742	0.858235
ENSMUSG00000013997	481.001	0.0409106	0.077051	0.530955	0.59545	0.874932
ENSMUSG00000014039	209.004	0.0116448	0.11997	0.0970647	0.922675	0.975856
ENSMUSG00000014074	335.371	0.0259298	0.151911	0.170691	0.864467	0.956632
ENSMUSG00000014075	87.974	-0.123557	0.177912	-0.694481	0.487381	0.860192
ENSMUSG00000014077	1658.05	0.122439	0.0872546	1.40324	0.160544	0.858235
ENSMUSG00000014158	147.843	0.11309	0.841205	0.134438	0.893056	0.965646
ENSMUSG00000014164	1043.61	-0.00307994	0.0989532	-0.0311252	0.97517	0.992618
ENSMUSG00000014177	202.795	0.305504	0.139368	2.19207	0.0283745	0.858235
ENSMUSG00000014195	2429.7	0.0509947	0.0755816	0.674697	0.499868	0.860738
ENSMUSG00000014226	733.924	0.297499	0.282941	1.05145	0.29305	0.858235
ENSMUSG00000014232	374.322	-0.0546199	0.0898269	-0.608058	0.543149	0.865576
ENSMUSG00000014243	74.1053	-0.0559518	0.227451	-0.245995	0.805686	0.933894
ENSMUSG00000014245	115.87	0.179697	0.11801	1.52273	0.127825	0.858235
ENSMUSG00000014294	702.279	-0.198376	0.244116	-0.812628	0.416431	0.858235
ENSMUSG00000014301	308.872	-0.230898	0.216165	-1.06815	0.285451	0.858235
ENSMUSG00000014303	158.096	-0.0588447	0.14739	-0.399245	0.689713	0.897997
ENSMUSG00000014313	2143.51	0.0904749	0.17054	0.530521	0.595751	0.874932
ENSMUSG00000014329	107.941	0.243031	0.263501	0.922317	0.356363	0.858235
ENSMUSG00000014349	1533.37	-0.0560754	0.0702808	-0.797876	0.424942	0.858235
ENSMUSG00000014353	296.352	0.23498	0.238226	0.986377	0.323948	0.858235
ENSMUSG00000014355	819.891	0.147489	0.163227	0.903582	0.366217	0.858235
ENSMUSG00000014361	441.906	0.209847	0.142984	1.46762	0.142207	0.858235
ENSMUSG00000014402	997.618	-0.0377248	0.081735	-0.46155	0.644404	0.886195
ENSMUSG00000014418	140.785	0.0846801	0.125666	0.67385	0.500406	0.861014
ENSMUSG00000014426	797.18	0.0560951	0.0811103	0.69159	0.489195	0.860192
ENSMUSG00000014444	106.142	0.236803	0.323835	0.731247	0.464628	0.85966
ENSMUSG00000014470	452.351	-0.289633	0.145299	-1.99336	0.0462223	0.858235
ENSMUSG00000014496	511.417	0.274074	0.26478	1.0351	0.30062	0.858235
ENSMUSG00000014498	752.585	0.0454737	0.206868	0.21982	0.826012	0.938997
ENSMUSG00000014504	391.551	0.0500314	0.123711	0.404422	0.685902	0.897337
ENSMUSG00000014547	357.226	0.0267803	0.109827	0.243841	0.807354	0.934221
ENSMUSG00000014550	642.187	0.12512	0.0878437	1.42434	0.154347	0.858235
ENSMUSG00000014551	592.602	-0.0171402	0.097007	-0.17669	0.859752	0.954739
ENSMUSG00000014554	175.648	-0.0529023	0.12285	-0.430626	0.66674	0.890856
ENSMUSG00000014592	3693.51	0.132666	0.209209	0.634129	0.525997	0.863095
ENSMUSG00000014599	580.815	-0.0863774	0.0964795	-0.895293	0.370631	0.858235
ENSMUSG00000014601	1402.27	-0.127284	0.111556	-1.14099	0.253872	0.858235
ENSMUSG00000014602	18386.5	-0.00756699	0.125228	-0.0604255	0.951817	0.985614
ENSMUSG00000014603	10.1334	-0.44623	0.541399	-0.824217	0.409817	0.858235
ENSMUSG00000014606	1431.44	-0.0621231	0.120491	-0.515583	0.606146	0.877731
ENSMUSG00000014633	113.024	0.088164	0.163237	0.540097	0.58913	0.87411
ENSMUSG00000014668	296.56	0.0943737	0.105648	0.893285	0.371705	0.858235
ENSMUSG00000014748	571.547	0.0772286	0.0768859	1.00446	0.315158	0.858235
ENSMUSG00000014763	1148.54	0.012596	0.0493073	0.255459	0.798368	0.93241
ENSMUSG00000014767	272.38	0.0608556	0.122912	0.495115	0.620519	0.880338
ENSMUSG00000014769	1445.88	-0.061062	0.134532	-0.453885	0.649912	0.887188
ENSMUSG00000014771	143.877	0.19794	0.158896	1.24572	0.212866	0.858235
ENSMUSG00000014773	86.6775	-0.147797	0.172328	-0.857649	0.391087	0.858235
ENSMUSG00000014776	515.757	-0.338306	0.159112	-2.12621	0.0334859	0.858235
ENSMUSG00000014778	45.1295	-0.0713271	0.274107	-0.260216	0.794697	0.931235
ENSMUSG00000014786	222.972	-0.097341	0.18121	-0.537173	0.591148	0.87411
ENSMUSG00000014791	40.3885	0.26329	0.490643	0.536622	0.591529	0.874402
ENSMUSG00000014813	38.6267	0.259506	0.233759	1.11014	0.266938	0.858235
ENSMUSG00000014837	380.987	-0.0182494	0.0910297	-0.200478	0.841107	0.94519
ENSMUSG00000014846	661.562	-0.207528	0.272598	-0.761298	0.446479	0.858235
ENSMUSG00000014850	272.106	0.201929	0.219804	0.918677	0.358264	0.858235
ENSMUSG00000014852	23.9744	0.108554	0.299794	0.362095	0.717281	0.905678
ENSMUSG00000014856	249.029	-0.137572	0.187454	-0.733894	0.463013	0.85958
ENSMUSG00000014859	609.166	-0.220441	0.149372	-1.47578	0.140002	0.858235
ENSMUSG00000014867	1217.97	-0.128755	0.107678	-1.19574	0.231797	0.858235
ENSMUSG00000014873	482.874	-0.194313	0.114814	-1.69241	0.0905674	0.858235
ENSMUSG00000014905	227.71	0.351092	0.423427	0.829168	0.40701	0.858235
ENSMUSG00000014907	129.406	0.0373658	0.162148	0.230443	0.817748	0.937408
ENSMUSG00000014932	60.8524	0.372257	0.491998	0.756622	0.449276	0.858235
ENSMUSG00000014956	1195.15	0.381385	0.376317	1.01347	0.310837	0.858235
ENSMUSG00000014959	2065.3	-0.121138	0.0859927	-1.4087	0.158925	0.858235
ENSMUSG00000014980	253.488	-0.229419	0.127904	-1.79367	0.0728651	0.858235
ENSMUSG00000015002	1351.86	0.267307	0.309006	0.865056	0.387008	0.858235
ENSMUSG00000015013	453.998	-0.0512484	0.18483	-0.277273	0.78157	0.92617
ENSMUSG00000015016	238.925	-0.249855	0.16733	-1.49318	0.135389	0.858235
ENSMUSG00000015023	368.061	-0.0247332	0.101871	-0.242788	0.808169	0.934392
ENSMUSG00000015027	192.053	-0.0924854	0.17776	-0.520282	0.602867	0.876866
ENSMUSG00000015053	58.8049	-0.029934	0.243217	-0.123075	0.902047	0.969132
ENSMUSG00000015083	9.96943	-0.333724	0.396388	-0.841912	0.399837	0.858235
ENSMUSG00000015085	182.374	-0.235223	0.161686	-1.45482	0.145719	0.858235
ENSMUSG00000015087	2598.84	-0.143383	0.118293	-1.2121	0.225473	0.858235
ENSMUSG00000015090	18346	-0.334837	0.495562	-0.675671	0.49925	0.860585
ENSMUSG00000015092	2181.26	-0.296866	0.216871	-1.36886	0.171043	0.858235
ENSMUSG00000015093	10.7576	-0.269423	0.745453	-0.361422	0.717784	0.905694
ENSMUSG00000015094	4710.08	-0.331333	0.182836	-1.81218	0.0699578	0.858235
ENSMUSG00000015095	1452.55	-0.21192	0.136451	-1.55308	0.120403	0.858235
ENSMUSG00000015112	29.4498	0.722242	0.345954	2.08768	0.0368265	0.858235
ENSMUSG00000015120	1128.1	0.00297168	0.0707385	0.0420093	0.966491	0.990519
ENSMUSG00000015126	282.123	-0.203531	0.178938	-1.13744	0.255354	0.858235
ENSMUSG00000015127	518.98	0.116356	0.0795451	1.46276	0.143533	0.858235
ENSMUSG00000015133	67.9012	0.135671	0.284903	0.476201	0.633931	0.884686
ENSMUSG00000015134	15.029	0.0895336	0.341445	0.262219	0.793152	0.930458
ENSMUSG00000015143	1036.48	-0.0906	0.126079	-0.718598	0.472389	0.860192
ENSMUSG00000015149	2740.14	-0.175538	0.15142	-1.15928	0.246344	0.858235
ENSMUSG00000015165	2237.89	-0.0293898	0.0742108	-0.396032	0.692082	0.898519
ENSMUSG00000015176	1270.62	-0.0947091	0.0866805	-1.09262	0.274559	0.858235
ENSMUSG00000015189	394.499	0.349187	0.314281	1.11106	0.26654	0.858235
ENSMUSG00000015202	61.1223	0.405644	0.199303	2.03531	0.0418197	0.858235
ENSMUSG00000015214	480.37	0.217862	0.166393	1.30932	0.190426	0.858235
ENSMUSG00000015217	210.654	0.250656	0.157016	1.59637	0.110407	0.858235
ENSMUSG00000015222	8469.98	0.120896	0.318991	0.378996	0.704691	0.901807
ENSMUSG00000015224	457.314	0.0966541	0.154614	0.62513	0.531886	0.863408
ENSMUSG00000015243	285.628	0.451161	0.331525	1.36086	0.173556	0.858235
ENSMUSG00000015247	145.122	-0.0448687	0.110738	-0.405177	0.685347	0.897118
ENSMUSG00000015289	170.296	-0.255683	0.168859	-1.51418	0.12998	0.858235
ENSMUSG00000015290	978.288	-0.062849	0.0561892	-1.11852	0.263343	0.858235
ENSMUSG00000015291	10638.8	-0.0519528	0.0833787	-0.623095	0.533222	0.863778
ENSMUSG00000015305	1091.39	0.124368	0.158623	0.784045	0.433014	0.858235
ENSMUSG00000015312	148.646	-0.13007	0.196761	-0.661056	0.508576	0.862489
ENSMUSG00000015335	114.176	-0.273978	0.211716	-1.29408	0.195637	0.858235
ENSMUSG00000015337	187.586	-0.429922	0.264376	-1.62618	0.103912	0.858235
ENSMUSG00000015340	17.4503	0.186365	0.485591	0.38379	0.701134	0.901142
ENSMUSG00000015341	797.105	0.178611	0.0990799	1.80269	0.0714362	0.858235
ENSMUSG00000015342	149.012	0.0750038	0.257693	0.291059	0.771006	0.921716
ENSMUSG00000015354	116.764	0.375644	0.36537	1.02812	0.303894	0.858235
ENSMUSG00000015355	17.7022	0.562519	0.443332	1.26884	0.204497	0.858235
ENSMUSG00000015357	291.625	0.303522	0.182335	1.66463	0.0959861	0.858235
ENSMUSG00000015363	331.201	-0.162556	0.163508	-0.994176	0.320137	0.858235
ENSMUSG00000015377	540.714	-0.126985	0.200155	-0.634434	0.525798	0.862979
ENSMUSG00000015396	197.78	0.0661235	0.14558	0.454207	0.64968	0.886948
ENSMUSG00000015451	28.3335	-0.711464	0.497494	-1.4301	0.152689	0.858235
ENSMUSG00000015461	1182.35	-0.190006	0.146097	-1.30055	0.193413	0.858235
ENSMUSG00000015467	14.8487	0.564038	0.396101	1.42398	0.154453	0.858235
ENSMUSG00000015468	79.9887	0.017221	0.232046	0.074214	0.94084	0.981996
ENSMUSG00000015474	457.16	-0.244931	0.163707	-1.49615	0.134615	0.858235
ENSMUSG00000015476	5971.17	-0.138312	0.162314	-0.852125	0.394145	0.858235
ENSMUSG00000015478	1195.45	-0.172454	0.141737	-1.21672	0.223712	0.858235
ENSMUSG00000015484	234.341	-0.144827	0.124918	-1.15938	0.2463	0.858235
ENSMUSG00000015488	631.48	-0.0105411	0.0818865	-0.128728	0.897573	0.967221
ENSMUSG00000015501	2585.99	0.0456433	0.148418	0.307532	0.758439	0.918274
ENSMUSG00000015522	379.508	0.102149	0.153111	0.667156	0.504672	0.861014
ENSMUSG00000015536	541.34	0.102676	0.102029	1.00634	0.314254	0.858235
ENSMUSG00000015542	216.97	-0.0723004	0.17235	-0.419498	0.674852	0.893798
ENSMUSG00000015568	412.953	-0.105273	0.205262	-0.512871	0.608041	0.878445
ENSMUSG00000015575	261.642	0.0674435	0.165448	0.407642	0.683536	0.896561
ENSMUSG00000015597	598.533	0.213556	0.187491	1.13902	0.254695	0.858235
ENSMUSG00000015599	2007.96	-0.0756824	0.167852	-0.450888	0.65207	0.887732
ENSMUSG00000015605	689.188	-0.251951	0.17076	-1.47547	0.140087	0.858235
ENSMUSG00000015647	158.81	0.378993	0.26141	1.44981	0.147113	0.858235
ENSMUSG00000015652	42.1854	0.988084	1.21413	0.813819	0.415749	0.858235
ENSMUSG00000015653	144.623	0.888921	0.451738	1.96778	0.0490932	0.858235
ENSMUSG00000015656	37540.9	-0.0274826	0.0916146	-0.29998	0.764192	0.919882
ENSMUSG00000015659	169.174	0.112764	0.18982	0.594058	0.552474	0.867097
ENSMUSG00000015668	496.216	0.133083	0.0893538	1.48939	0.136384	0.858235
ENSMUSG00000015671	1169.45	0.0296588	0.107538	0.2758	0.782702	0.927096
ENSMUSG00000015672	249.583	0.0396821	0.122013	0.325228	0.745009	0.912951
ENSMUSG00000015697	567.718	0.0954829	0.0873585	1.093	0.274393	0.858235
ENSMUSG00000015702	11.8317	0.382882	0.345788	1.10727	0.268175	0.858235
ENSMUSG00000015709	3892.37	0.0331339	0.12587	0.26324	0.792366	0.929988
ENSMUSG00000015711	462.197	-0.0695771	0.0944937	-0.736315	0.461539	0.859323
ENSMUSG00000015714	790.554	0.152315	0.107059	1.42273	0.154814	0.858235
ENSMUSG00000015733	1551.11	0.248401	0.345455	0.719054	0.472108	0.860192
ENSMUSG00000015745	483.053	-0.171109	0.203499	-0.840836	0.40044	0.858235
ENSMUSG00000015747	562.055	0.0433741	0.0839775	0.516497	0.605508	0.877678
ENSMUSG00000015748	321.74	0.0042404	0.0754426	0.056207	0.955177	0.986821
ENSMUSG00000015749	1113.64	0.115864	0.0809573	1.43117	0.152381	0.858235
ENSMUSG00000015750	640.468	-0.039704	0.124788	-0.318171	0.750355	0.914842
ENSMUSG00000015755	917.572	0.0844951	0.194762	0.433837	0.664407	0.890143
ENSMUSG00000015757	421.223	0.184141	0.216344	0.851152	0.394685	0.858235
ENSMUSG00000015759	544.138	0.0764047	0.152195	0.502018	0.615655	0.879154
ENSMUSG00000015766	401.205	-0.0780667	0.173716	-0.449394	0.653148	0.887753
ENSMUSG00000015776	499.462	-0.0623753	0.139449	-0.447299	0.654659	0.888251
ENSMUSG00000015790	840.28	-0.131653	0.163837	-0.803562	0.42165	0.858235
ENSMUSG00000015804	666.605	-0.00983023	0.0905496	-0.108562	0.91355	0.973308
ENSMUSG00000015806	2611.5	-0.137135	0.153665	-0.892425	0.372165	0.858235
ENSMUSG00000015829	2536.25	0.276757	0.287275	0.963385	0.335354	0.858235
ENSMUSG00000015837	7824.09	-0.134632	0.134779	-0.998906	0.31784	0.858235
ENSMUSG00000015839	279.076	0.0800846	0.168312	0.475809	0.63421	0.884686
ENSMUSG00000015843	86.3948	-0.164676	0.181996	-0.904833	0.365554	0.858235
ENSMUSG00000015846	647.649	-0.0704273	0.124957	-0.563611	0.573019	0.871863
ENSMUSG00000015850	167.925	-0.114296	0.160722	-0.711143	0.476996	0.860192
ENSMUSG00000015852	523.165	-0.199618	0.15549	-1.2838	0.199212	0.858235
ENSMUSG00000015869	476.133	0.0118228	0.118426	0.0998327	0.920477	0.975224
ENSMUSG00000015879	70.3755	0.0446807	0.156198	0.286053	0.774838	0.923633
ENSMUSG00000015882	71.0228	0.32147	0.533718	0.602321	0.54696	0.865576
ENSMUSG00000015889	451.173	0.0470371	0.07534	0.624331	0.53241	0.863408
ENSMUSG00000015932	2083.2	0.118903	0.0956965	1.2425	0.214052	0.858235
ENSMUSG00000015937	1200.67	-0.135853	0.115299	-1.17826	0.238691	0.858235
ENSMUSG00000015942	251.891	-0.00152097	0.117159	-0.0129821	0.989642	0.996547
ENSMUSG00000015943	139.68	-0.255084	0.270028	-0.944657	0.344834	0.858235
ENSMUSG00000015944	2183.45	0.0161732	0.119809	0.134992	0.892618	0.96553
ENSMUSG00000015947	64.812	-0.146589	0.19425	-0.754643	0.450463	0.858352
ENSMUSG00000015950	159.661	-0.0109193	0.145742	-0.0749223	0.940277	0.981852
ENSMUSG00000015957	17.7791	0.190596	0.388133	0.491058	0.623385	0.882121
ENSMUSG00000015961	577.606	0.406478	0.275188	1.47709	0.139651	0.858235
ENSMUSG00000015966	14.3495	-0.426743	0.295506	-1.44411	0.148709	0.858235
ENSMUSG00000015968	514.277	0.170976	0.130476	1.3104	0.190059	0.858235
ENSMUSG00000015970	127.398	0.325686	0.264171	1.23286	0.217628	0.858235
ENSMUSG00000015971	666.603	-0.00771293	0.0780581	-0.0988101	0.921289	0.975428
ENSMUSG00000015980	42.8705	0.0814458	0.163611	0.497802	0.618623	0.880266
ENSMUSG00000015981	679.606	-0.169082	0.144557	-1.16965	0.242141	0.858235
ENSMUSG00000015994	551.733	0.102397	0.118935	0.860952	0.389264	0.858235
ENSMUSG00000016018	754.305	0.126081	0.175787	0.717239	0.473226	0.860192
ENSMUSG00000016024	298.424	0.556926	0.711418	0.782839	0.433722	0.858235
ENSMUSG00000016028	125.147	0.0505794	0.1589	0.31831	0.75025	0.914842
ENSMUSG00000016087	45.2898	-0.646959	0.248457	-2.60391	0.00921662	0.858235
ENSMUSG00000016128	252.741	0.0729836	0.123862	0.589233	0.555705	0.868364
ENSMUSG00000016150	219.481	0.10217	0.485275	0.210541	0.833245	0.942025
ENSMUSG00000016179	426.122	-0.217977	0.150548	-1.44789	0.147646	0.858235
ENSMUSG00000016181	216.414	0.0673235	0.0957044	0.703453	0.481774	0.860192
ENSMUSG00000016194	317.449	-0.0559639	0.123557	-0.452939	0.650593	0.887276
ENSMUSG00000016200	148.404	0.0842816	0.365875	0.230356	0.817815	0.937408
ENSMUSG00000016206	33.0593	-0.040331	0.246959	-0.16331	0.870274	0.959121
ENSMUSG00000016239	53.7476	0.281866	0.309518	0.91066	0.362475	0.858235
ENSMUSG00000016252	848.35	-0.129583	0.237719	-0.54511	0.585678	0.87411
ENSMUSG00000016253	552.834	-0.0271711	0.104949	-0.258897	0.795714	0.931469
ENSMUSG00000016256	1297.56	-0.109042	0.20451	-0.533185	0.593906	0.874932
ENSMUSG00000016257	665.919	-0.0222625	0.0842475	-0.264252	0.791586	0.929591
ENSMUSG00000016262	230.734	0.0636595	0.115663	0.55039	0.582052	0.873902
ENSMUSG00000016308	288.563	-0.0607047	0.178662	-0.339773	0.734027	0.910554
ENSMUSG00000016319	2291.65	-0.00582988	0.0912058	-0.0639201	0.949034	0.984926
ENSMUSG00000016344	860.608	-0.276862	0.232471	-1.19096	0.233671	0.858235
ENSMUSG00000016346	6789.3	-0.000605005	0.10493	-0.00576582	0.9954	0.998731
ENSMUSG00000016349	16022	-0.195355	0.156403	-1.24905	0.211646	0.858235
ENSMUSG00000016356	31.8984	0.00825076	0.310871	0.0265408	0.978826	0.993455
ENSMUSG00000016382	2201.38	0.230068	0.309397	0.743602	0.457117	0.858897
ENSMUSG00000016386	410.084	0.0373904	0.102848	0.363551	0.716193	0.905273
ENSMUSG00000016409	128.864	0.228803	0.21193	1.07962	0.280312	0.858235
ENSMUSG00000016427	1086.39	-0.0928625	0.203932	-0.45536	0.648851	0.886948
ENSMUSG00000016477	316.218	0.104741	0.15689	0.667605	0.504386	0.861014
ENSMUSG00000016481	197.652	0.279014	0.209375	1.33261	0.182661	0.858235
ENSMUSG00000016487	212.665	0.150692	0.188014	0.801494	0.422845	0.858235
ENSMUSG00000016493	33.1694	0.485796	0.524683	0.925884	0.354506	0.858235
ENSMUSG00000016494	600.786	-0.0348764	0.105613	-0.330228	0.741228	0.911589
ENSMUSG00000016495	145.477	0.170977	0.178063	0.960201	0.336954	0.858235
ENSMUSG00000016496	39.2273	0.166534	0.25437	0.654691	0.512667	0.862877
ENSMUSG00000016503	339.207	-0.225983	0.135136	-1.67227	0.0944721	0.858235
ENSMUSG00000016510	290.662	-0.225933	0.128374	-1.75996	0.0784149	0.858235
ENSMUSG00000016520	85.4084	0.0849768	0.19105	0.444789	0.656472	0.888818
ENSMUSG00000016526	204.836	-0.126495	0.169511	-0.746232	0.455527	0.858897
ENSMUSG00000016528	460.375	-0.0499886	0.126746	-0.394401	0.693285	0.898951
ENSMUSG00000016534	627.502	0.46427	0.277257	1.67451	0.0940295	0.858235
ENSMUSG00000016541	3956.99	0.0666459	0.0915723	0.727796	0.466739	0.859701
ENSMUSG00000016552	242.283	-0.0617777	0.101035	-0.611446	0.540904	0.865558
ENSMUSG00000016554	1435.68	-0.208354	0.159605	-1.30544	0.191743	0.858235
ENSMUSG00000016559	2107.38	-0.00111299	0.0881265	-0.0126294	0.989923	0.996547
ENSMUSG00000016619	597.495	-0.072512	0.0762511	-0.950963	0.341623	0.858235
ENSMUSG00000016624	106.604	-0.314377	0.151755	-2.07161	0.0383018	0.858235
ENSMUSG00000016637	314.496	-0.0377294	0.168504	-0.223908	0.822829	0.938397
ENSMUSG00000016664	1096.34	0.0453499	0.100457	0.451436	0.651676	0.887616
ENSMUSG00000016757	320.279	0.0639817	0.151866	0.421303	0.673534	0.893232
ENSMUSG00000016763	278.918	-0.206669	0.241366	-0.856246	0.391862	0.858235
ENSMUSG00000016831	1144.8	0.0885761	0.0835246	1.06048	0.288926	0.858235
ENSMUSG00000016833	174.241	0.173761	0.188912	0.919798	0.357678	0.858235
ENSMUSG00000016918	336.394	1.00225	0.571382	1.75408	0.0794176	0.858235
ENSMUSG00000016921	1025.24	0.118488	0.176179	0.672541	0.501239	0.861014
ENSMUSG00000016933	1117.09	0.000401928	0.0801936	0.00501197	0.996001	0.99874
ENSMUSG00000016940	844.986	-0.164944	0.132027	-1.24932	0.211549	0.858235
ENSMUSG00000016942	14.7557	-0.34759	0.452991	-0.767322	0.44289	0.858235
ENSMUSG00000016946	252.723	-0.0711309	0.104876	-0.678237	0.497622	0.860192
ENSMUSG00000016984	47.9235	0.290659	0.404118	0.719243	0.471991	0.860192
ENSMUSG00000016995	133.241	0.0261289	0.150048	0.174138	0.861757	0.955897
ENSMUSG00000017007	11.48	-0.185988	0.427216	-0.43535	0.663308	0.88973
ENSMUSG00000017009	772.841	-0.0779154	0.133984	-0.581526	0.560886	0.870415
ENSMUSG00000017057	37.3947	0.0961846	0.478198	0.20114	0.840589	0.944965
ENSMUSG00000017119	2151.47	0.0999528	0.0791697	1.26251	0.206764	0.858235
ENSMUSG00000017132	1286.21	-0.041859	0.103339	-0.405066	0.685429	0.897118
ENSMUSG00000017144	106.159	0.00449493	0.252382	0.01781	0.98579	0.995594
ENSMUSG00000017146	11.2504	0.640906	0.397691	1.61157	0.107056	0.858235
ENSMUSG00000017167	3274.53	-0.0848935	0.150575	-0.563795	0.572893	0.871863
ENSMUSG00000017176	530.902	-0.0359494	0.11808	-0.304448	0.760786	0.919006
ENSMUSG00000017188	1107.97	-0.210049	0.183519	-1.14456	0.252391	0.858235
ENSMUSG00000017210	1744.28	-0.159113	0.1122	-1.41812	0.156156	0.858235
ENSMUSG00000017221	2048.97	-0.211859	0.128108	-1.65376	0.0981772	0.858235
ENSMUSG00000017264	769.174	-0.157283	0.103674	-1.51709	0.129245	0.858235
ENSMUSG00000017286	650.761	0.15791	0.0842025	1.87536	0.0607427	0.858235
ENSMUSG00000017288	1108.41	-0.0694543	0.0832642	-0.834144	0.4042	0.858235
ENSMUSG00000017291	653.707	0.340373	0.46197	0.736786	0.461252	0.859323
ENSMUSG00000017299	387.662	-0.114731	0.123555	-0.928579	0.353107	0.858235
ENSMUSG00000017307	148.543	-0.260113	0.176994	-1.46962	0.141666	0.858235
ENSMUSG00000017314	3351.07	-0.167031	0.14359	-1.16325	0.244729	0.858235
ENSMUSG00000017344	1518.79	-0.24193	0.26908	-0.8991	0.368599	0.858235
ENSMUSG00000017376	499.877	0.103341	0.177813	0.581178	0.561121	0.870415
ENSMUSG00000017386	181.458	0.0231847	0.176852	0.131097	0.895699	0.966293
ENSMUSG00000017390	16064.8	-0.147655	0.136485	-1.08184	0.279323	0.858235
ENSMUSG00000017400	1676.05	-0.0963593	0.154332	-0.624362	0.53239	0.863408
ENSMUSG00000017404	4780.59	-0.243873	0.204193	-1.19433	0.23235	0.858235
ENSMUSG00000017405	50.0192	-0.0878163	0.225523	-0.389389	0.696989	0.899407
ENSMUSG00000017412	667.264	0.307999	0.352789	0.873041	0.382641	0.858235
ENSMUSG00000017417	287.662	0.20863	0.215624	0.967565	0.333262	0.858235
ENSMUSG00000017418	129.986	0.277156	0.451875	0.613346	0.539648	0.865255
ENSMUSG00000017421	1143.58	0.14078	0.190302	0.739773	0.459438	0.859034
ENSMUSG00000017428	850.526	0.0626615	0.0861603	0.727267	0.467063	0.859701
ENSMUSG00000017446	29.8445	0.00991742	0.327633	0.0302699	0.975852	0.992703
ENSMUSG00000017453	19.6149	0.123528	0.310085	0.398367	0.690359	0.898044
ENSMUSG00000017466	4952.67	0.0931799	0.0964171	0.966425	0.333831	0.858235
ENSMUSG00000017478	711.342	-0.0509183	0.109227	-0.466171	0.641093	0.88588
ENSMUSG00000017485	732.888	0.328337	0.410596	0.79966	0.423908	0.858235
ENSMUSG00000017491	52.8945	0.223896	0.170823	1.31069	0.189961	0.858235
ENSMUSG00000017493	1400.6	-0.259638	0.154161	-1.6842	0.0921421	0.858235
ENSMUSG00000017548	198.575	0.581623	0.469642	1.23844	0.215553	0.858235
ENSMUSG00000017550	29.3383	0.28082	0.526399	0.533473	0.593706	0.874932
ENSMUSG00000017561	129.314	0.229789	0.127492	1.80239	0.0714847	0.858235
ENSMUSG00000017607	14.7047	0.693663	0.716427	0.968225	0.332932	0.858235
ENSMUSG00000017615	668.786	0.0645931	0.0595401	1.08487	0.277981	0.858235
ENSMUSG00000017631	8809.4	-0.00503629	0.0998561	-0.0504355	0.959775	0.988565
ENSMUSG00000017639	3825.24	0.0196908	0.0808	0.243698	0.807465	0.934232
ENSMUSG00000017664	908.995	-0.247266	0.143771	-1.71985	0.085459	0.858235
ENSMUSG00000017667	316.533	0.0508425	0.096461	0.527078	0.598139	0.875505
ENSMUSG00000017670	2774.98	-0.103919	0.115485	-0.899847	0.368202	0.858235
ENSMUSG00000017677	553.12	0.280288	0.307269	0.912194	0.361667	0.858235
ENSMUSG00000017679	613.435	0.107394	0.123596	0.86891	0.384896	0.858235
ENSMUSG00000017686	621.42	0.111894	0.201096	0.55642	0.577924	0.873178
ENSMUSG00000017692	301.353	-0.121102	0.142688	-0.848715	0.39604	0.858235
ENSMUSG00000017697	13.1798	0.24284	0.417223	0.582038	0.560541	0.870415
ENSMUSG00000017707	2466.01	0.252389	0.168477	1.49806	0.134119	0.858235
ENSMUSG00000017713	48.0826	0.0838355	0.218214	0.384189	0.700839	0.900933
ENSMUSG00000017715	933.518	-0.122015	0.114998	-1.06103	0.288678	0.858235
ENSMUSG00000017716	10.3992	-0.369577	0.411743	-0.89759	0.369404	0.858235
ENSMUSG00000017718	25.3327	0.0100259	0.517703	0.0193661	0.984549	0.995185
ENSMUSG00000017721	1599.35	-0.209411	0.154788	-1.35289	0.176091	0.858235
ENSMUSG00000017723	62.8737	-0.358679	1.08976	-0.329134	0.742054	0.912118
ENSMUSG00000017724	121.585	-0.0820886	0.158502	-0.517902	0.604527	0.877678
ENSMUSG00000017734	1987.86	-0.0228418	0.134655	-0.169632	0.8653	0.95668
ENSMUSG00000017737	20.4599	0.13082	0.288286	0.453785	0.649984	0.887209
ENSMUSG00000017740	5578.41	0.000181816	0.133949	0.00135735	0.998917	0.999672
ENSMUSG00000017747	115.821	-0.210306	0.194416	-1.08173	0.279372	0.858235
ENSMUSG00000017754	1354.28	-0.167807	0.309772	-0.541714	0.588016	0.87411
ENSMUSG00000017756	123.19	0.115502	0.236699	0.487971	0.625571	0.883325
ENSMUSG00000017760	2130.76	-0.216126	0.15654	-1.38065	0.167388	0.858235
ENSMUSG00000017764	475.849	-0.0876703	0.125812	-0.696834	0.485907	0.860192
ENSMUSG00000017765	381.754	0.0830988	0.225022	0.369292	0.71191	0.90388
ENSMUSG00000017774	250.665	0.106139	0.156345	0.678879	0.497215	0.860192
ENSMUSG00000017776	1065.83	0.200065	0.229964	0.869984	0.384309	0.858235
ENSMUSG00000017778	1158.62	-0.167105	0.196318	-0.851199	0.394659	0.858235
ENSMUSG00000017781	4778.32	0.0676028	0.0870177	0.776886	0.437226	0.858235
ENSMUSG00000017801	349.584	0.0333036	0.0761591	0.43729	0.661901	0.889118
ENSMUSG00000017802	858.327	0.0144153	0.0625795	0.230352	0.817818	0.937408
ENSMUSG00000017817	12.6259	0.174268	0.390258	0.446546	0.655203	0.888533
ENSMUSG00000017830	25.2038	-0.492406	0.284093	-1.73326	0.0830502	0.858235
ENSMUSG00000017831	864.677	0.152737	0.216488	0.70552	0.480487	0.860192
ENSMUSG00000017837	144.326	-0.119691	0.153165	-0.781451	0.434537	0.858235
ENSMUSG00000017843	2039.94	0.0101297	0.0942869	0.107435	0.914444	0.97341
ENSMUSG00000017858	344.177	0.164674	0.12424	1.32545	0.185022	0.858235
ENSMUSG00000017868	28.5374	-0.293332	0.282029	-1.04008	0.298304	0.858235
ENSMUSG00000017897	77.0384	-0.360179	0.304642	-1.1823	0.237085	0.858235
ENSMUSG00000017929	677.989	-0.0769332	0.113625	-0.677079	0.498356	0.860192
ENSMUSG00000017943	1449.36	-0.233712	0.165479	-1.41234	0.157851	0.858235
ENSMUSG00000017969	28.1864	-0.217874	0.480573	-0.453362	0.650288	0.887276
ENSMUSG00000017978	869.979	0.0893438	0.198918	0.449148	0.653325	0.887753
ENSMUSG00000017999	444.211	-0.192648	0.0887414	-2.1709	0.0299391	0.858235
ENSMUSG00000018001	582.146	-0.0509672	0.0997212	-0.511097	0.609283	0.878914
ENSMUSG00000018008	379.823	-0.0762645	0.131933	-0.578056	0.563226	0.870738
ENSMUSG00000018012	240.937	-0.173038	0.173986	-0.994551	0.319955	0.858235
ENSMUSG00000018040	1992.87	-0.228147	0.178025	-1.28155	0.2	0.858235
ENSMUSG00000018042	2134.08	-0.261967	0.171742	-1.52535	0.127171	0.858235
ENSMUSG00000018068	128.421	0.27178	0.351764	0.772619	0.439748	0.858235
ENSMUSG00000018076	869.365	0.11785	0.190242	0.619474	0.535604	0.864297
ENSMUSG00000018102	627.556	-0.0147832	0.176715	-0.0836552	0.933331	0.979757
ENSMUSG00000018126	49.3659	-0.440933	0.258837	-1.70352	0.0884715	0.858235
ENSMUSG00000018143	175.647	-0.161056	0.144867	-1.11175	0.266247	0.858235
ENSMUSG00000018160	519.996	0.132231	0.151423	0.873256	0.382524	0.858235
ENSMUSG00000018166	162.21	0.0214654	0.134264	0.159874	0.87298	0.96023
ENSMUSG00000018167	478.686	-0.18175	0.154922	-1.17317	0.240727	0.858235
ENSMUSG00000018169	64.6185	0.0491771	0.186268	0.264013	0.79177	0.929591
ENSMUSG00000018171	698.496	0.106695	0.112277	0.950282	0.341969	0.858235
ENSMUSG00000018189	291.741	0.205727	0.343306	0.599251	0.549005	0.865576
ENSMUSG00000018196	613.707	0.20069	0.178331	1.12538	0.260427	0.858235
ENSMUSG00000018199	178.76	0.133533	0.433397	0.308108	0.758	0.918212
ENSMUSG00000018209	641.881	0.142179	0.148191	0.959432	0.337341	0.858235
ENSMUSG00000018217	375.807	0.0864246	0.11474	0.75322	0.451318	0.858464
ENSMUSG00000018238	16.9745	-0.3527	0.297561	-1.18531	0.235896	0.858235
ENSMUSG00000018239	61.6515	-0.23286	0.186709	-1.24719	0.212329	0.858235
ENSMUSG00000018286	1852.34	-0.254945	0.206056	-1.23727	0.215989	0.858235
ENSMUSG00000018287	960.817	-0.180773	0.146111	-1.23723	0.216003	0.858235
ENSMUSG00000018293	2860.12	-0.261762	0.177613	-1.47377	0.140542	0.858235
ENSMUSG00000018322	1933.83	-0.122229	0.093719	-1.30421	0.192162	0.858235
ENSMUSG00000018326	7821.93	0.0791817	0.0925652	0.855416	0.392321	0.858235
ENSMUSG00000018334	2153.1	-0.104739	0.122116	-0.857702	0.391057	0.858235
ENSMUSG00000018339	168.09	-0.116762	0.254269	-0.459208	0.646084	0.886685
ENSMUSG00000018340	2024.51	-0.139244	0.149459	-0.931657	0.351514	0.858235
ENSMUSG00000018347	217.487	-0.0513735	0.0978473	-0.525037	0.599557	0.875764
ENSMUSG00000018362	247.59	0.3884	0.16537	2.34867	0.0188404	0.858235
ENSMUSG00000018363	275.881	0.205129	0.232869	0.88088	0.378383	0.858235
ENSMUSG00000018372	91.047	0.0957361	0.216472	0.442257	0.658303	0.888818
ENSMUSG00000018377	163.909	0.0197245	0.168264	0.117223	0.906683	0.9713
ENSMUSG00000018378	240.875	-0.178179	0.132415	-1.34561	0.178427	0.858235
ENSMUSG00000018379	528.41	0.35512	0.280715	1.26506	0.205851	0.858235
ENSMUSG00000018381	124.211	-0.156718	0.179841	-0.871425	0.383522	0.858235
ENSMUSG00000018387	106.33	-0.142588	0.187659	-0.759823	0.447361	0.858235
ENSMUSG00000018395	1848	0.0526581	0.110954	0.474593	0.635077	0.884686
ENSMUSG00000018398	4781.84	-0.00741261	0.0461274	-0.160699	0.872331	0.96023
ENSMUSG00000018401	898.301	0.0564534	0.151829	0.371822	0.710026	0.903418
ENSMUSG00000018405	132.039	0.0245655	0.131282	0.18712	0.851567	0.950432
ENSMUSG00000018411	7828.46	0.0551199	0.0968759	0.568974	0.569374	0.871112
ENSMUSG00000018412	1207.39	-0.0270774	0.100095	-0.270517	0.786762	0.928313
ENSMUSG00000018415	908.984	0.0522545	0.101689	0.513866	0.607346	0.877971
ENSMUSG00000018417	109.861	0.366145	0.209861	1.7447	0.0810364	0.858235
ENSMUSG00000018425	277.457	0.164622	0.305737	0.538443	0.590272	0.87411
ENSMUSG00000018427	396.11	0.169399	0.142756	1.18663	0.235373	0.858235
ENSMUSG00000018428	639.332	-0.119651	0.108991	-1.09781	0.272288	0.858235
ENSMUSG00000018433	223.175	0.184283	0.214374	0.859635	0.38999	0.858235
ENSMUSG00000018442	180.933	0.0294601	0.162564	0.181221	0.856194	0.952784
ENSMUSG00000018446	835.832	-0.0307359	0.12283	-0.250231	0.802409	0.933751
ENSMUSG00000018449	148.114	-0.25032	0.180468	-1.38706	0.165424	0.858235
ENSMUSG00000018451	2325.39	-0.0212993	0.0686239	-0.310378	0.756274	0.91747
ENSMUSG00000018459	406.184	-0.170529	0.337633	-0.505071	0.613509	0.879154
ENSMUSG00000018470	451.552	0.158326	0.108401	1.46056	0.144137	0.858235
ENSMUSG00000018474	12292	-0.176838	0.131609	-1.34366	0.179059	0.858235
ENSMUSG00000018476	600.203	-0.0424077	0.156118	-0.271638	0.7859	0.928013
ENSMUSG00000018481	738.759	0.189511	0.251324	0.754051	0.450819	0.858464
ENSMUSG00000018500	45.4658	-0.0258616	0.216096	-0.119676	0.904739	0.970605
ENSMUSG00000018501	2844.52	0.00670406	0.167086	0.0401233	0.967995	0.990519
ENSMUSG00000018507	228.463	-0.132174	0.139484	-0.947591	0.343338	0.858235
ENSMUSG00000018509	311.113	-0.149498	0.147646	-1.01254	0.31128	0.858235
ENSMUSG00000018537	342.537	-0.181125	0.1641	-1.10375	0.269703	0.858235
ENSMUSG00000018541	226.993	-0.00489087	0.091467	-0.0534714	0.957356	0.987431
ENSMUSG00000018547	2286.93	-0.050109	0.124347	-0.402977	0.686965	0.897652
ENSMUSG00000018548	2984.02	0.1701	0.166698	1.02041	0.307536	0.858235
ENSMUSG00000018554	33.6139	-0.0516116	0.390624	-0.132126	0.894885	0.966096
ENSMUSG00000018559	1135.07	-0.168626	0.121574	-1.38703	0.165434	0.858235
ENSMUSG00000018565	780.767	-0.232156	0.156579	-1.48267	0.138162	0.858235
ENSMUSG00000018566	20.4664	-0.145402	0.370112	-0.392861	0.694422	0.89918
ENSMUSG00000018567	2973.28	-0.0907647	0.133687	-0.678933	0.497181	0.860192
ENSMUSG00000018572	750.058	-0.20619	0.125672	-1.64069	0.100861	0.858235
ENSMUSG00000018574	675.943	0.00596495	0.12738	0.0468281	0.96265	0.989615
ENSMUSG00000018581	35.7276	0.759447	0.418521	1.8146	0.0695859	0.858235
ENSMUSG00000018583	972.637	0.0686502	0.0630987	1.08798	0.276604	0.858235
ENSMUSG00000018585	510.707	-0.224271	0.264902	-0.846617	0.397209	0.858235
ENSMUSG00000018589	55.5555	0.198297	0.354064	0.56006	0.575439	0.872467
ENSMUSG00000018593	4864.67	-0.0230535	0.0889021	-0.259313	0.795394	0.93132
ENSMUSG00000018599	267.894	-0.236612	0.171043	-1.38334	0.166559	0.858235
ENSMUSG00000018604	24.5303	0.183708	0.285107	0.644348	0.51935	0.862877
ENSMUSG00000018634	164.526	0.0428669	0.16642	0.257582	0.79673	0.931889
ENSMUSG00000018648	480.447	-0.0736069	0.155906	-0.472123	0.636839	0.884883
ENSMUSG00000018651	341.85	-0.0302691	0.110872	-0.27301	0.784845	0.927698
ENSMUSG00000018654	58.7577	0.00892936	0.192406	0.046409	0.962984	0.989618
ENSMUSG00000018659	752.814	-0.148673	0.136797	-1.08682	0.277117	0.858235
ENSMUSG00000018661	877.865	-0.16867	0.125754	-1.34127	0.179832	0.858235
ENSMUSG00000018666	447.162	0.151746	0.110509	1.37316	0.169704	0.858235
ENSMUSG00000018669	475.607	-0.130629	0.165932	-0.787245	0.431138	0.858235
ENSMUSG00000018672	180.392	-0.271021	0.235397	-1.15133	0.249595	0.858235
ENSMUSG00000018677	1182.77	-0.249985	0.192569	-1.29816	0.194233	0.858235
ENSMUSG00000018678	373.397	0.03881	0.149405	0.259764	0.795046	0.931235
ENSMUSG00000018697	246.93	-0.0241019	0.122804	-0.196264	0.844404	0.947025
ENSMUSG00000018707	9437.1	-0.0705198	0.107385	-0.656698	0.511375	0.862877
ENSMUSG00000018733	65.851	0.307326	0.291069	1.05585	0.291036	0.858235
ENSMUSG00000018736	1204.37	0.0216323	0.0709028	0.305098	0.760292	0.918768
ENSMUSG00000018740	113.474	0.0416209	0.132009	0.315287	0.752544	0.916134
ENSMUSG00000018750	2384.38	0.00938797	0.105496	0.0889891	0.929091	0.978067
ENSMUSG00000018752	51.7196	-0.298199	0.256634	-1.16196	0.245252	0.858235
ENSMUSG00000018761	625.608	-0.177695	0.133415	-1.3319	0.182894	0.858235
ENSMUSG00000018765	2276.85	-0.142657	0.146377	-0.974585	0.329766	0.858235
ENSMUSG00000018770	2763.02	-0.0775925	0.150001	-0.517279	0.604961	0.877678
ENSMUSG00000018774	544.503	-0.234014	0.189886	-1.23239	0.217802	0.858235
ENSMUSG00000018796	705.707	0.0543525	0.114041	0.476603	0.633645	0.884686
ENSMUSG00000018800	244.482	0.492905	0.383105	1.28661	0.198232	0.858235
ENSMUSG00000018809	162.894	0.032851	0.129245	0.254177	0.799359	0.932858
ENSMUSG00000018819	135.779	-0.164014	0.21939	-0.747589	0.454708	0.858897
ENSMUSG00000018820	958.263	-0.035576	0.102397	-0.347433	0.728266	0.908889
ENSMUSG00000018821	291.339	-0.191199	0.22646	-0.844296	0.398504	0.858235
ENSMUSG00000018822	36.6551	0.433575	0.770462	0.562747	0.573607	0.871863
ENSMUSG00000018830	172.289	0.343956	0.402325	0.854922	0.392594	0.858235
ENSMUSG00000018841	238.528	-0.0584849	0.0892091	-0.655594	0.512086	0.862877
ENSMUSG00000018845	10.6688	0.592766	0.355938	1.66536	0.0958405	0.858235
ENSMUSG00000018846	270.485	0.30697	0.378897	0.810167	0.417844	0.858235
ENSMUSG00000018848	773.434	0.0162637	0.088743	0.183268	0.854588	0.951909
ENSMUSG00000018849	1276.76	-0.110475	0.112268	-0.984034	0.325099	0.858235
ENSMUSG00000018858	625.758	-0.000909743	0.160222	-0.00567802	0.99547	0.998738
ENSMUSG00000018861	162.673	-0.21018	0.164929	-1.27437	0.202533	0.858235
ENSMUSG00000018865	6393.58	-0.194457	0.156632	-1.24148	0.214427	0.858235
ENSMUSG00000018882	474.892	-0.049262	0.0937852	-0.525264	0.5994	0.875764
ENSMUSG00000018899	139.265	-0.19741	0.169222	-1.16658	0.24338	0.858235
ENSMUSG00000018900	123.774	0.32223	0.193634	1.66412	0.0960888	0.858235
ENSMUSG00000018906	161.862	-0.0991429	0.142	-0.69819	0.485058	0.860192
ENSMUSG00000018909	3652.47	0.0441602	0.0852387	0.518077	0.604404	0.877678
ENSMUSG00000018920	49.1384	-0.0266118	0.30904	-0.0861113	0.931378	0.978765
ENSMUSG00000018921	612.774	-0.158622	0.119751	-1.3246	0.185303	0.858235
ENSMUSG00000018923	137.278	-0.397463	0.211056	-1.88321	0.0596716	0.858235
ENSMUSG00000018927	73.5228	0.111202	0.330258	0.336711	0.736335	0.910554
ENSMUSG00000018930	9.75042	1.23238	0.60744	2.02881	0.0424776	0.858235
ENSMUSG00000018931	225.861	-0.0815804	0.139051	-0.586694	0.557409	0.869359
ENSMUSG00000018932	139.712	-0.191568	0.161699	-1.18472	0.236128	0.858235
ENSMUSG00000018965	16869.4	-0.094347	0.0732081	-1.28875	0.197485	0.858235
ENSMUSG00000018974	777.784	-0.107562	0.116944	-0.919775	0.35769	0.858235
ENSMUSG00000018983	16.3951	0.298278	0.307429	0.970234	0.33193	0.858235
ENSMUSG00000018995	101.448	0.355331	0.235459	1.5091	0.131274	0.858235
ENSMUSG00000018999	705.812	0.0962051	0.116762	0.823944	0.409971	0.858235
ENSMUSG00000019027	166.823	0.014143	0.154485	0.0915491	0.927056	0.977367
ENSMUSG00000019039	992.788	-0.0429653	0.148692	-0.288955	0.772616	0.922306
ENSMUSG00000019054	1854.87	-0.297552	0.243334	-1.22281	0.221401	0.858235
ENSMUSG00000019055	381.551	-0.135642	0.19203	-0.706361	0.479964	0.860192
ENSMUSG00000019066	253.002	0.0599151	0.0908134	0.65976	0.509408	0.86273
ENSMUSG00000019080	70.3143	0.0901348	0.205469	0.438679	0.660895	0.888818
ENSMUSG00000019082	5343.99	-0.167798	0.132109	-1.27015	0.20403	0.858235
ENSMUSG00000019087	4828.4	0.0503946	0.062363	0.808085	0.419041	0.858235
ENSMUSG00000019088	20.0161	-0.423542	0.340426	-1.24415	0.213443	0.858235
ENSMUSG00000019102	15.937	0.0425316	0.327937	0.129694	0.896808	0.966706
ENSMUSG00000019122	28.4944	-0.111005	0.24995	-0.44411	0.656963	0.888818
ENSMUSG00000019124	2828.42	0.0276702	0.0947133	0.292148	0.770174	0.921391
ENSMUSG00000019132	1578.13	0.229558	0.255197	0.899532	0.36837	0.858235
ENSMUSG00000019139	608.604	-0.216674	0.243467	-0.889952	0.373492	0.858235
ENSMUSG00000019143	222.848	0.123271	0.143043	0.861776	0.388811	0.858235
ENSMUSG00000019146	1083.16	-0.0613396	0.120626	-0.50851	0.611096	0.879032
ENSMUSG00000019158	387.938	-0.466466	0.257432	-1.812	0.0699864	0.858235
ENSMUSG00000019173	2501.85	-0.196451	0.142196	-1.38155	0.16711	0.858235
ENSMUSG00000019179	5871.11	-0.243094	0.146769	-1.65631	0.0976596	0.858235
ENSMUSG00000019188	1001.72	-0.0493475	0.100422	-0.491399	0.623145	0.882016
ENSMUSG00000019189	1016.58	0.0475385	0.0633062	0.750929	0.452695	0.85865
ENSMUSG00000019194	6346.75	-0.194081	0.156967	-1.23645	0.216291	0.858235
ENSMUSG00000019210	4159.29	0.0381087	0.0801448	0.475499	0.634432	0.884686
ENSMUSG00000019214	17.5404	-0.426826	0.264676	-1.61263	0.106824	0.858235
ENSMUSG00000019230	161.444	-0.0822829	0.254449	-0.323376	0.74641	0.913736
ENSMUSG00000019232	253.57	0.154321	0.173365	0.89015	0.373385	0.858235
ENSMUSG00000019235	690.543	-0.302973	0.155962	-1.94261	0.0520631	0.858235
ENSMUSG00000019254	1562.25	-0.249807	0.161815	-1.54378	0.122641	0.858235
ENSMUSG00000019256	63.4841	0.0467034	0.316501	0.147562	0.882689	0.962481
ENSMUSG00000019261	1277.62	-0.275127	0.174197	-1.5794	0.114244	0.858235
ENSMUSG00000019295	376.95	-0.039066	0.109272	-0.357513	0.720708	0.90661
ENSMUSG00000019297	154.227	-0.0676899	0.142781	-0.474082	0.635442	0.884686
ENSMUSG00000019302	8904.52	-0.114459	0.123086	-0.929911	0.352417	0.858235
ENSMUSG00000019303	34.4753	-0.105906	0.240679	-0.440028	0.659917	0.888818
ENSMUSG00000019312	32.4828	0.183861	0.279058	0.658862	0.509984	0.862877
ENSMUSG00000019320	19.7516	-0.173339	0.307771	-0.563209	0.573293	0.871863
ENSMUSG00000019326	10.1904	0.39827	0.546697	0.728502	0.466306	0.859701
ENSMUSG00000019338	538.862	-0.0859843	0.104689	-0.821332	0.411457	0.858235
ENSMUSG00000019359	105.446	-0.182207	0.196012	-0.92957	0.352594	0.858235
ENSMUSG00000019362	752.784	-0.200273	0.199406	-1.00435	0.31521	0.858235
ENSMUSG00000019368	10.9734	0.027853	0.4289	0.0649404	0.948221	0.984926
ENSMUSG00000019370	35454.1	-0.241447	0.163689	-1.47504	0.140202	0.858235
ENSMUSG00000019373	712.102	0.0355467	0.113908	0.312065	0.754991	0.916835
ENSMUSG00000019428	6562.31	-0.290063	0.195267	-1.48547	0.137419	0.858235
ENSMUSG00000019432	2474.08	-0.0471054	0.111839	-0.421191	0.673616	0.893232
ENSMUSG00000019433	837.184	-0.237375	0.195157	-1.21633	0.223859	0.858235
ENSMUSG00000019437	215.846	-0.0348466	0.101907	-0.341944	0.732393	0.910251
ENSMUSG00000019461	221.879	-0.201543	0.145735	-1.38295	0.166682	0.858235
ENSMUSG00000019464	15.2122	-0.351851	0.379398	-0.927394	0.353722	0.858235
ENSMUSG00000019467	4466.91	-0.190399	0.124991	-1.5233	0.127685	0.858235
ENSMUSG00000019470	798.226	-0.110615	0.149357	-0.740609	0.458931	0.859034
ENSMUSG00000019471	2660.42	-0.232138	0.177547	-1.30747	0.191053	0.858235
ENSMUSG00000019478	545.088	0.00425899	0.118259	0.0360141	0.971271	0.991492
ENSMUSG00000019487	131.864	-0.294786	0.245118	-1.20263	0.229121	0.858235
ENSMUSG00000019494	1373.58	-0.164333	0.111606	-1.47243	0.140905	0.858235
ENSMUSG00000019505	25019.2	-0.217166	0.165671	-1.31083	0.189916	0.858235
ENSMUSG00000019518	278.733	0.0166336	0.104856	0.158633	0.873958	0.960585
ENSMUSG00000019528	436.047	-0.01602	0.107677	-0.148779	0.881728	0.962336
ENSMUSG00000019539	219.823	-0.376789	0.281722	-1.33745	0.181076	0.858235
ENSMUSG00000019558	1240.92	-0.0581793	0.0736367	-0.790085	0.429478	0.858235
ENSMUSG00000019564	73.4391	0.0759492	0.1831	0.414797	0.678291	0.894743
ENSMUSG00000019577	127.8	0.0667658	0.142849	0.467386	0.640224	0.885217
ENSMUSG00000019578	1339.26	-0.165048	0.162707	-1.01439	0.310398	0.858235
ENSMUSG00000019579	502.071	-0.1797	0.187794	-0.956898	0.338619	0.858235
ENSMUSG00000019590	668.13	0.105488	0.150505	0.700897	0.483367	0.860192
ENSMUSG00000019647	488.916	-0.0904811	0.107844	-0.839	0.401469	0.858235
ENSMUSG00000019659	576.65	-0.269184	0.200305	-1.34387	0.17899	0.858235
ENSMUSG00000019689	210.07	-0.176044	0.23985	-0.733974	0.462965	0.85958
ENSMUSG00000019699	1486.35	0.0869114	0.20613	0.421633	0.673293	0.893232
ENSMUSG00000019710	616.799	-0.0158643	0.145232	-0.109234	0.913017	0.973155
ENSMUSG00000019715	710.708	0.0686028	0.0669279	1.02502	0.305352	0.858235
ENSMUSG00000019718	23.0241	-0.118448	0.275533	-0.429888	0.667277	0.891217
ENSMUSG00000019726	855.609	0.0851177	0.16722	0.509017	0.61074	0.879032
ENSMUSG00000019731	842.868	0.0403907	0.0929949	0.434332	0.664047	0.890143
ENSMUSG00000019732	14.4179	-0.148629	0.351312	-0.423069	0.672245	0.893131
ENSMUSG00000019734	33.5519	0.205957	0.365617	0.563314	0.573221	0.871863
ENSMUSG00000019737	20.0318	-0.218166	0.527865	-0.413298	0.679388	0.894743
ENSMUSG00000019738	289.407	-0.168346	0.217733	-0.773174	0.439419	0.858235
ENSMUSG00000019756	19.6248	0.607768	1.15298	0.527126	0.598106	0.875505
ENSMUSG00000019761	98.3423	-0.00571709	0.169873	-0.033655	0.973152	0.991814
ENSMUSG00000019762	37.7099	-0.0752685	0.207332	-0.363034	0.716579	0.905396
ENSMUSG00000019763	266.801	-0.0509746	0.125391	-0.406525	0.684357	0.896726
ENSMUSG00000019767	15.9561	0.498645	0.435644	1.14462	0.252368	0.858235
ENSMUSG00000019768	24.6972	0.192268	0.386496	0.497464	0.618862	0.880266
ENSMUSG00000019772	134.176	0.0993458	0.169905	0.584713	0.558741	0.870144
ENSMUSG00000019773	11.9567	-0.0911309	0.390036	-0.233647	0.815259	0.936471
ENSMUSG00000019774	66.1843	0.447968	0.177327	2.52623	0.0115294	0.858235
ENSMUSG00000019775	364.055	0.167222	0.341478	0.4897	0.624346	0.882538
ENSMUSG00000019777	910.574	0.25674	0.204547	1.25517	0.209418	0.858235
ENSMUSG00000019782	409.911	0.0708052	0.146635	0.482866	0.629191	0.884686
ENSMUSG00000019785	456.999	0.0375203	0.1113	0.337111	0.736033	0.910554
ENSMUSG00000019789	51.6122	0.215207	0.305988	0.703318	0.481858	0.860192
ENSMUSG00000019790	1017.26	0.0527685	0.194342	0.271525	0.785988	0.928013
ENSMUSG00000019791	29.9214	0.278063	0.297769	0.933822	0.350396	0.858235
ENSMUSG00000019792	62.0898	0.194707	0.269532	0.722389	0.470055	0.859798
ENSMUSG00000019794	58.0464	0.0234692	0.16569	0.141646	0.88736	0.963929
ENSMUSG00000019795	673.051	0.195337	0.115482	1.69149	0.0907424	0.858235
ENSMUSG00000019796	1043.89	-0.0275962	0.0993444	-0.277783	0.781179	0.92617
ENSMUSG00000019797	300.362	-0.186639	0.151607	-1.23107	0.218297	0.858235
ENSMUSG00000019802	848.243	0.1394	0.17518	0.795753	0.426176	0.858235
ENSMUSG00000019803	207.822	0.0591777	0.158892	0.372439	0.709566	0.903291
ENSMUSG00000019804	2273.24	0.0218207	0.0872306	0.250149	0.802472	0.933751
ENSMUSG00000019806	548.032	-0.0506413	0.0968198	-0.523047	0.600942	0.876166
ENSMUSG00000019808	52.305	0.114309	0.187178	0.610699	0.541399	0.865558
ENSMUSG00000019809	280.195	0.24227	0.240211	1.00857	0.31318	0.858235
ENSMUSG00000019810	462.491	0.167923	0.114301	1.46912	0.141799	0.858235
ENSMUSG00000019813	49.9292	0.248928	0.169421	1.46928	0.141756	0.858235
ENSMUSG00000019814	219.912	0.0758257	0.114537	0.662018	0.50796	0.862369
ENSMUSG00000019817	227.676	0.145928	0.300759	0.485198	0.627536	0.884371
ENSMUSG00000019818	418.949	0.285681	0.294562	0.969849	0.332122	0.858235
ENSMUSG00000019820	460.319	0.1987	0.242769	0.818473	0.413087	0.858235
ENSMUSG00000019822	205.324	-0.0508577	0.145215	-0.350225	0.72617	0.907841
ENSMUSG00000019823	184.77	-0.169919	0.148515	-1.14412	0.252573	0.858235
ENSMUSG00000019826	178.099	0.0833165	0.109696	0.759519	0.447542	0.858235
ENSMUSG00000019828	575.953	0.0847497	0.192636	0.439948	0.659974	0.888818
ENSMUSG00000019831	6287.66	-0.144195	0.125723	-1.14692	0.251414	0.858235
ENSMUSG00000019832	31.637	-0.20444	0.245662	-0.832199	0.405296	0.858235
ENSMUSG00000019837	436.841	0.0586922	0.110244	0.532383	0.594461	0.874932
ENSMUSG00000019838	43.0926	0.121374	0.225002	0.539435	0.589587	0.87411
ENSMUSG00000019841	281.311	0.306663	0.448649	0.683527	0.494274	0.860192
ENSMUSG00000019842	27.2766	0.0568927	0.279938	0.203233	0.838953	0.944521
ENSMUSG00000019843	1861.14	-0.130753	0.0928595	-1.40808	0.159108	0.858235
ENSMUSG00000019845	26.0337	0.237802	0.285445	0.833095	0.404791	0.858235
ENSMUSG00000019846	61.8161	0.0769103	0.259566	0.296303	0.766999	0.920433
ENSMUSG00000019848	58.778	0.107831	0.268554	0.401525	0.688034	0.897652
ENSMUSG00000019849	440.175	-0.0168014	0.0882692	-0.190343	0.84904	0.949078
ENSMUSG00000019850	91.4275	-0.179052	0.207026	-0.864874	0.387108	0.858235
ENSMUSG00000019851	82.9313	0.408378	0.439915	0.928311	0.353246	0.858235
ENSMUSG00000019852	942.279	0.157322	0.346368	0.454206	0.649681	0.886948
ENSMUSG00000019853	43.2929	-0.126511	0.211829	-0.597231	0.550353	0.865798
ENSMUSG00000019854	732.375	-0.0219465	0.0725845	-0.302358	0.762379	0.919665
ENSMUSG00000019856	261.045	0.115856	0.138627	0.835736	0.403303	0.858235
ENSMUSG00000019857	62.8244	0.345862	0.262761	1.31626	0.188087	0.858235
ENSMUSG00000019861	505.043	0.0599949	0.176311	0.34028	0.733646	0.910554
ENSMUSG00000019863	159.425	0.0936342	0.124241	0.753648	0.451061	0.858464
ENSMUSG00000019864	179.434	0.0725607	0.0897358	0.808603	0.418743	0.858235
ENSMUSG00000019865	24.66	0.317429	0.338016	0.939094	0.347683	0.858235
ENSMUSG00000019866	21.3417	0.530187	0.335065	1.58234	0.113572	0.858235
ENSMUSG00000019868	429.703	0.0151687	0.0784287	0.193408	0.84664	0.948329
ENSMUSG00000019872	332.267	0.340563	0.199359	1.70829	0.0875825	0.858235
ENSMUSG00000019873	411.881	0.0987005	0.135796	0.726828	0.467331	0.859798
ENSMUSG00000019874	262.06	0.100305	0.216889	0.462471	0.643744	0.886173
ENSMUSG00000019876	102.227	-0.0899353	0.180741	-0.497592	0.618771	0.880266
ENSMUSG00000019877	6108.23	0.228658	0.223626	1.0225	0.306544	0.858235
ENSMUSG00000019878	181.819	0.329578	0.259317	1.27094	0.203748	0.858235
ENSMUSG00000019880	171.16	0.111505	0.128472	0.867933	0.385431	0.858235
ENSMUSG00000019883	292.202	0.266754	0.226517	1.17763	0.238943	0.858235
ENSMUSG00000019888	25.7695	0.19859	0.550735	0.360591	0.718405	0.906046
ENSMUSG00000019889	659.211	0.243657	0.162809	1.49658	0.134503	0.858235
ENSMUSG00000019890	54.142	0.180267	0.244535	0.737182	0.461012	0.859323
ENSMUSG00000019891	112.777	-0.0167358	0.112787	-0.148384	0.882039	0.962473
ENSMUSG00000019892	17.8619	0.378649	0.499045	0.758748	0.448003	0.858235
ENSMUSG00000019894	437.918	0.33229	0.311635	1.06628	0.286297	0.858235
ENSMUSG00000019897	307.632	-0.0410266	0.122642	-0.334524	0.737984	0.910788
ENSMUSG00000019899	215.935	0.177136	0.152996	1.15779	0.246952	0.858235
ENSMUSG00000019906	119.176	-0.0717491	0.235459	-0.30472	0.760579	0.919006
ENSMUSG00000019907	809.17	0.24016	0.260158	0.923133	0.355938	0.858235
ENSMUSG00000019916	701.709	0.020824	0.0945784	0.220177	0.825733	0.938929
ENSMUSG00000019917	53.7584	0.55002	0.354872	1.54991	0.121163	0.858235
ENSMUSG00000019920	217.571	0.165281	0.228104	0.724589	0.468704	0.859798
ENSMUSG00000019923	11325.5	-0.00253775	0.0781825	-0.0324593	0.974106	0.992213
ENSMUSG00000019927	537.493	0.160996	0.203833	0.789842	0.42962	0.858235
ENSMUSG00000019929	927.319	0.195053	0.18113	1.07687	0.281538	0.858235
ENSMUSG00000019935	37.2967	-0.302395	0.299376	-1.01008	0.312456	0.858235
ENSMUSG00000019943	6082.12	0.104405	0.251366	0.415351	0.677885	0.894682
ENSMUSG00000019944	59.9727	-0.0202942	0.150099	-0.135206	0.892449	0.965413
ENSMUSG00000019945	45.1327	-0.0600393	0.265981	-0.225728	0.821413	0.93806
ENSMUSG00000019947	428.542	0.161569	0.173617	0.930609	0.352056	0.858235
ENSMUSG00000019948	128.107	0.324716	0.305423	1.06317	0.287705	0.858235
ENSMUSG00000019951	883.404	0.118238	0.16735	0.706532	0.479857	0.860192
ENSMUSG00000019952	93.7866	0.190937	0.143355	1.33191	0.182888	0.858235
ENSMUSG00000019960	539.849	-0.216583	0.15049	-1.43919	0.150098	0.858235
ENSMUSG00000019961	249.215	0.108838	0.122475	0.888655	0.374189	0.858235
ENSMUSG00000019966	82.6843	0.345549	0.487855	0.708302	0.478758	0.860192
ENSMUSG00000019969	985.781	-0.0464579	0.0758311	-0.61265	0.540108	0.865446
ENSMUSG00000019970	992.277	0.103027	0.317611	0.324381	0.74565	0.913157
ENSMUSG00000019971	125.662	0.345634	0.44479	0.77707	0.437117	0.858235
ENSMUSG00000019975	117.164	0.0734807	0.173799	0.42279	0.672449	0.893232
ENSMUSG00000019977	460.462	0.182234	0.109698	1.66123	0.0966671	0.858235
ENSMUSG00000019978	1043.45	0.108871	0.107653	1.01131	0.311868	0.858235
ENSMUSG00000019979	196.395	0.22626	0.187105	1.20926	0.226562	0.858235
ENSMUSG00000019982	11.7754	0.245452	0.383282	0.640396	0.521915	0.862877
ENSMUSG00000019984	377.603	0.205086	0.124792	1.64341	0.100297	0.858235
ENSMUSG00000019986	2438.24	0.111839	0.104348	1.07179	0.283813	0.858235
ENSMUSG00000019988	21.0607	0.140273	0.266468	0.526418	0.598598	0.875505
ENSMUSG00000019990	146.405	0.0602976	0.22755	0.264986	0.79102	0.929525
ENSMUSG00000019996	1187.4	0.0518618	0.0979563	0.529438	0.596502	0.875398
ENSMUSG00000019997	321.65	0.285123	0.242081	1.1778	0.238877	0.858235
ENSMUSG00000019998	954.756	0.160352	0.132839	1.20712	0.227388	0.858235
ENSMUSG00000020000	107.979	0.139232	0.198628	0.700969	0.483322	0.860192
ENSMUSG00000020003	265.936	0.121024	0.118494	1.02135	0.307087	0.858235
ENSMUSG00000020009	217.191	-0.106473	0.11678	-0.911735	0.361908	0.858235
ENSMUSG00000020014	57.3927	0.285362	0.322706	0.884279	0.376546	0.858235
ENSMUSG00000020015	1288.3	0.119587	0.180989	0.660743	0.508777	0.862489
ENSMUSG00000020018	137.091	-0.0491931	0.208209	-0.236268	0.813225	0.935908
ENSMUSG00000020019	90.3438	0.361065	0.241115	1.49748	0.134269	0.858235
ENSMUSG00000020021	179.501	0.143267	0.297009	0.482364	0.629547	0.884686
ENSMUSG00000020022	1948.88	-0.183925	0.166158	-1.10693	0.268326	0.858235
ENSMUSG00000020023	713.249	0.0177818	0.120853	0.147135	0.883025	0.962499
ENSMUSG00000020024	320.321	0.234789	0.239318	0.981077	0.326555	0.858235
ENSMUSG00000020027	209.682	0.0534675	0.125404	0.426361	0.669845	0.892823
ENSMUSG00000020029	914.772	0.197155	0.15655	1.25938	0.207894	0.858235
ENSMUSG00000020032	983.474	0.0262603	0.130065	0.201901	0.839994	0.944825
ENSMUSG00000020034	291.284	0.059385	0.103354	0.574576	0.565578	0.870884
ENSMUSG00000020037	183.438	-0.0683198	0.157409	-0.434028	0.664268	0.890143
ENSMUSG00000020038	146.915	0.10231	0.137663	0.743193	0.457365	0.858897
ENSMUSG00000020042	267.155	0.105267	0.193101	0.545143	0.585655	0.87411
ENSMUSG00000020044	1424.59	0.344596	0.182976	1.88329	0.0596614	0.858235
ENSMUSG00000020048	4512.2	0.176011	0.147389	1.19419	0.232403	0.858235
ENSMUSG00000020052	126.691	0.134585	0.188433	0.714231	0.475085	0.860192
ENSMUSG00000020053	53.0034	-0.0415221	0.301515	-0.137711	0.890468	0.96478
ENSMUSG00000020056	188.644	-0.000216018	0.106183	-0.00203439	0.998377	0.999562
ENSMUSG00000020057	13.9327	-0.429018	0.34152	-1.2562	0.209044	0.858235
ENSMUSG00000020061	29.2274	0.412751	0.296642	1.39141	0.164101	0.858235
ENSMUSG00000020063	75.6613	0.207054	0.360738	0.573974	0.565986	0.871093
ENSMUSG00000020064	162.325	0.211136	0.307338	0.686984	0.492093	0.860192
ENSMUSG00000020067	20.6529	-0.282264	0.307744	-0.917203	0.359036	0.858235
ENSMUSG00000020069	669.067	0.0875057	0.108215	0.808632	0.418727	0.858235
ENSMUSG00000020070	593.72	0.333395	0.217068	1.5359	0.124564	0.858235
ENSMUSG00000020072	9.88762	-0.0556536	0.445225	-0.125001	0.900523	0.968411
ENSMUSG00000020074	497.979	0.230036	0.33822	0.680136	0.496418	0.860192
ENSMUSG00000020075	303.596	-0.0315407	0.132764	-0.237569	0.812215	0.935623
ENSMUSG00000020076	631.349	0.0539009	0.132881	0.405633	0.685012	0.89711
ENSMUSG00000020077	75.3994	0.309494	0.252781	1.22435	0.220819	0.858235
ENSMUSG00000020078	742.445	0.0798068	0.147616	0.540638	0.588757	0.87411
ENSMUSG00000020079	276.079	0.062855	0.0815581	0.770677	0.440898	0.858235
ENSMUSG00000020080	73.2236	0.105494	0.184452	0.571935	0.567366	0.871107
ENSMUSG00000020083	289.713	-0.0719507	0.159944	-0.449849	0.652819	0.887732
ENSMUSG00000020085	102.681	-0.0178766	0.147492	-0.121204	0.90353	0.969741
ENSMUSG00000020086	240.604	-0.0902146	0.133982	-0.673333	0.500735	0.861014
ENSMUSG00000020087	279.692	-0.303176	0.192614	-1.57401	0.115485	0.858235
ENSMUSG00000020088	1270.55	0.105747	0.0691256	1.52977	0.126072	0.858235
ENSMUSG00000020089	888.808	-0.10397	0.0864044	-1.20329	0.228864	0.858235
ENSMUSG00000020090	38.1426	0.155166	0.300961	0.515569	0.606155	0.877731
ENSMUSG00000020091	965.818	0.00995833	0.100705	0.0988856	0.921229	0.975428
ENSMUSG00000020092	198.055	-0.169068	0.133689	-1.26463	0.206002	0.858235
ENSMUSG00000020096	293.855	-0.461169	0.181279	-2.54397	0.01096	0.858235
ENSMUSG00000020097	391.67	0.0240128	0.0908739	0.264243	0.791592	0.929591
ENSMUSG00000020098	49.9154	-0.109613	0.228473	-0.479763	0.631396	0.884686
ENSMUSG00000020099	497.055	0.0382901	0.16394	0.233562	0.815325	0.936471
ENSMUSG00000020100	237.295	0.10233	0.176571	0.579539	0.562225	0.870618
ENSMUSG00000020101	528.705	-0.125008	0.14093	-0.887018	0.375069	0.858235
ENSMUSG00000020102	152.15	0.426069	0.474886	0.897203	0.36961	0.858235
ENSMUSG00000020105	44.5154	0.170803	0.2198	0.777084	0.437109	0.858235
ENSMUSG00000020107	829.752	0.0533173	0.108152	0.492986	0.622022	0.881261
ENSMUSG00000020108	714.552	-0.220545	0.197658	-1.11579	0.264512	0.858235
ENSMUSG00000020109	900.651	-0.12636	0.137821	-0.916836	0.359229	0.858235
ENSMUSG00000020111	1477.36	-0.12223	0.123235	-0.991846	0.321273	0.858235
ENSMUSG00000020114	1308.63	0.179199	0.185286	0.96715	0.333469	0.858235
ENSMUSG00000020115	493.998	0.0579724	0.124666	0.465023	0.641915	0.886173
ENSMUSG00000020116	215.949	0.128111	0.144561	0.886209	0.375505	0.858235
ENSMUSG00000020120	157.343	-0.0467798	0.30276	-0.154511	0.877207	0.961561
ENSMUSG00000020121	271.406	0.131018	0.129353	1.01287	0.311123	0.858235
ENSMUSG00000020122	134.1	0.00878924	0.267786	0.0328219	0.973817	0.992173
ENSMUSG00000020124	673.832	0.195965	0.275714	0.710756	0.477235	0.860192
ENSMUSG00000020128	225.425	0.224608	0.248374	0.904313	0.365829	0.858235
ENSMUSG00000020130	247.348	0.23177	0.227957	1.01673	0.309283	0.858235
ENSMUSG00000020131	31.2502	-0.0193576	0.282841	-0.0684401	0.945435	0.984207
ENSMUSG00000020132	725.597	0.159065	0.131398	1.21057	0.226061	0.858235
ENSMUSG00000020133	522.087	-0.257644	0.160884	-1.60143	0.109282	0.858235
ENSMUSG00000020134	385.14	0.0469294	0.16899	0.277706	0.781238	0.92617
ENSMUSG00000020135	2064.25	-0.0600064	0.145257	-0.413104	0.67953	0.894743
ENSMUSG00000020137	146.003	0.161646	0.337627	0.478769	0.632103	0.884686
ENSMUSG00000020140	16.1585	0.406303	0.484571	0.838479	0.401762	0.858235
ENSMUSG00000020142	1057.51	0.0496556	0.119619	0.415116	0.678057	0.894711
ENSMUSG00000020143	101.772	0.0904244	0.153182	0.590307	0.554985	0.867989
ENSMUSG00000020149	1748	0.165821	0.182531	0.908457	0.363637	0.858235
ENSMUSG00000020150	167.746	-0.312991	0.205224	-1.52512	0.127229	0.858235
ENSMUSG00000020151	187.657	0.0802808	0.142008	0.565326	0.571852	0.871767
ENSMUSG00000020152	2133.18	0.282608	0.318581	0.887082	0.375035	0.858235
ENSMUSG00000020153	1284.59	-0.280813	0.236899	-1.18537	0.23587	0.858235
ENSMUSG00000020154	278.662	0.320766	0.220624	1.4539	0.145974	0.858235
ENSMUSG00000020155	23.3125	0.580596	0.328559	1.7671	0.0772116	0.858235
ENSMUSG00000020156	510.296	0.0474855	0.114071	0.41628	0.677205	0.894232
ENSMUSG00000020160	23.3746	-0.140351	0.280163	-0.500962	0.616398	0.879154
ENSMUSG00000020163	2268.85	-0.382931	0.255991	-1.49588	0.134686	0.858235
ENSMUSG00000020166	659.018	0.177846	0.1223	1.45418	0.145897	0.858235
ENSMUSG00000020167	417.899	-0.175909	0.149096	-1.17984	0.238065	0.858235
ENSMUSG00000020169	13.5186	0.389746	0.394125	0.988888	0.322718	0.858235
ENSMUSG00000020170	583.386	0.200518	0.22936	0.874251	0.381982	0.858235
ENSMUSG00000020171	363.026	0.0313264	0.0873606	0.358587	0.719904	0.906425
ENSMUSG00000020173	416.555	0.265301	0.204095	1.29989	0.193639	0.858235
ENSMUSG00000020175	395.803	0.0642081	0.0850976	0.754523	0.450535	0.858352
ENSMUSG00000020176	405.539	0.274571	0.160732	1.70825	0.0875901	0.858235
ENSMUSG00000020178	22.2023	0.203426	0.269193	0.75569	0.449835	0.858235
ENSMUSG00000020180	1232.35	-0.0471871	0.0747584	-0.631194	0.527914	0.863408
ENSMUSG00000020181	590.671	0.0713248	0.239056	0.29836	0.765428	0.920216
ENSMUSG00000020182	70.6494	0.0301484	0.176348	0.17096	0.864255	0.956552
ENSMUSG00000020183	186.909	0.204946	0.138655	1.4781	0.139381	0.858235
ENSMUSG00000020184	490.198	0.0774113	0.118136	0.655275	0.512291	0.862877
ENSMUSG00000020186	104.873	0.159102	0.353649	0.449886	0.652792	0.887732
ENSMUSG00000020189	278.753	0.145165	0.424787	0.341735	0.73255	0.910374
ENSMUSG00000020190	643.529	-0.164908	0.152956	-1.07814	0.280971	0.858235
ENSMUSG00000020196	1457.81	-0.155856	0.136782	-1.13945	0.254516	0.858235
ENSMUSG00000020198	2873.31	-0.0656304	0.0924779	-0.709688	0.477898	0.860192
ENSMUSG00000020205	321.064	-0.199264	0.181541	-1.09762	0.27237	0.858235
ENSMUSG00000020211	871.14	-0.174289	0.191932	-0.908079	0.363837	0.858235
ENSMUSG00000020212	81.9873	0.268291	0.143979	1.8634	0.0624059	0.858235
ENSMUSG00000020216	51.0353	-0.477944	0.324245	-1.47402	0.140476	0.858235
ENSMUSG00000020219	815.65	-0.360444	0.232112	-1.55289	0.12045	0.858235
ENSMUSG00000020220	1683.38	0.0744535	0.107882	0.690137	0.490108	0.860192
ENSMUSG00000020224	431.417	-0.14175	0.167788	-0.844818	0.398213	0.858235
ENSMUSG00000020225	261.977	0.12083	0.13096	0.922644	0.356193	0.858235
ENSMUSG00000020227	24.6048	0.278689	0.320473	0.869618	0.384509	0.858235
ENSMUSG00000020228	55.9076	0.243085	0.16808	1.44625	0.148107	0.858235
ENSMUSG00000020230	1169.96	-0.204484	0.122568	-1.66833	0.0952495	0.858235
ENSMUSG00000020231	818.155	0.183063	0.111252	1.64548	0.0998705	0.858235
ENSMUSG00000020232	249.072	-0.296084	0.16795	-1.76293	0.0779122	0.858235
ENSMUSG00000020235	1156.09	-0.23172	0.15984	-1.4497	0.147143	0.858235
ENSMUSG00000020238	966.673	-0.219705	0.16266	-1.3507	0.17679	0.858235
ENSMUSG00000020241	205.911	-0.0328554	0.25177	-0.130498	0.896173	0.96648
ENSMUSG00000020246	280.079	0.215908	0.20489	1.05378	0.291985	0.858235
ENSMUSG00000020248	414.506	-0.0317709	0.122763	-0.258799	0.79579	0.931489
ENSMUSG00000020250	751.043	0.0433995	0.0910059	0.476886	0.633443	0.884686
ENSMUSG00000020251	202.2	-0.0878302	0.14279	-0.6151	0.538488	0.86477
ENSMUSG00000020253	233.683	-0.112555	0.151306	-0.74389	0.456943	0.858897
ENSMUSG00000020255	678.001	0.220417	0.160789	1.37085	0.170423	0.858235
ENSMUSG00000020256	52.361	0.233562	0.260076	0.898056	0.369156	0.858235
ENSMUSG00000020257	1714.05	0.0691583	0.0780278	0.886329	0.37544	0.858235
ENSMUSG00000020258	58.8952	0.108206	0.226879	0.476933	0.63341	0.884686
ENSMUSG00000020260	493.947	-0.222505	0.148781	-1.49551	0.13478	0.858235
ENSMUSG00000020261	794.192	-0.00889178	0.11797	-0.0753731	0.939918	0.981549
ENSMUSG00000020262	1994.93	0.103101	0.109425	0.942207	0.346087	0.858235
ENSMUSG00000020263	1108.3	0.211703	0.151243	1.39975	0.161587	0.858235
ENSMUSG00000020265	1724.68	-0.0716867	0.102774	-0.697515	0.485481	0.860192
ENSMUSG00000020267	2298.86	-0.220473	0.21683	-1.0168	0.309247	0.858235
ENSMUSG00000020268	154.129	0.0437398	0.135726	0.322265	0.747252	0.913799
ENSMUSG00000020271	1511.98	0.0532417	0.115814	0.459717	0.64572	0.886491
ENSMUSG00000020272	129.881	-0.0496384	0.1187	-0.418182	0.675814	0.894082
ENSMUSG00000020273	154.064	0.21093	0.279034	0.75593	0.449691	0.858235
ENSMUSG00000020275	35.566	0.274294	0.346352	0.791952	0.428389	0.858235
ENSMUSG00000020277	4529.63	-0.233061	0.155428	-1.49948	0.133749	0.858235
ENSMUSG00000020280	71.0265	-0.0715246	0.312148	-0.229137	0.818763	0.937644
ENSMUSG00000020282	152.16	-0.227473	0.184179	-1.23507	0.216806	0.858235
ENSMUSG00000020283	235.421	0.172359	0.235213	0.73278	0.463692	0.85958
ENSMUSG00000020284	571.87	-0.173558	0.160204	-1.08336	0.278649	0.858235
ENSMUSG00000020287	189.763	-0.137697	0.153252	-0.8985	0.368919	0.858235
ENSMUSG00000020288	275.337	0.115866	0.169617	0.683107	0.494539	0.860192
ENSMUSG00000020289	411.921	-0.0708667	0.0941009	-0.753093	0.451394	0.858464
ENSMUSG00000020290	279.081	0.606366	0.576721	1.0514	0.293074	0.858235
ENSMUSG00000020297	10119.9	-0.0482697	0.0503441	-0.958796	0.337661	0.858235
ENSMUSG00000020300	596.556	0.250148	0.37584	0.665571	0.505685	0.861014
ENSMUSG00000020303	62.204	-0.0273967	0.174048	-0.157408	0.874923	0.960585
ENSMUSG00000020305	104.608	0.123105	0.265509	0.463659	0.642892	0.886173
ENSMUSG00000020307	674.707	-0.255061	0.195321	-1.30585	0.191602	0.858235
[truncated: 13,898 more rows]

## Sheet: AtgTwTWD
	baseMean	log2FoldChange	lfcSE	stat	pvalue	padj
ENSMUSG00000000001	217.396	0.115372	0.351734	0.32801	0.742904	0.999604
ENSMUSG00000000028	27.7254	-0.0830238	0.256688	-0.323442	0.746361	0.999604
ENSMUSG00000000056	620.449	-0.188989	0.0683486	-2.76507	0.00569102	0.321994
ENSMUSG00000000058	98.1631	-0.227897	0.326978	-0.696981	0.485815	0.999604
ENSMUSG00000000078	278.668	-0.13158	0.285949	-0.460154	0.645406	0.999604
ENSMUSG00000000085	597.104	-0.0281335	0.0945693	-0.297491	0.766091	0.999604
ENSMUSG00000000088	1191.29	0.0796846	0.116217	0.685653	0.492932	0.999604
ENSMUSG00000000093	24.4775	0.13244	0.2982	0.444132	0.656947	0.999604
ENSMUSG00000000120	63.7404	-0.0660212	0.255748	-0.25815	0.796291	0.999604
ENSMUSG00000000125	28.0535	-0.184138	0.295892	-0.622316	0.533734	0.999604
ENSMUSG00000000126	82.0916	-0.169145	0.218212	-0.775142	0.438256	0.999604
ENSMUSG00000000127	190.397	-0.0611183	0.112105	-0.545189	0.585624	0.999604
ENSMUSG00000000131	1324.21	-0.0338528	0.0882427	-0.383633	0.701251	0.999604
ENSMUSG00000000134	639.666	-0.0823502	0.112854	-0.729703	0.465571	0.999604
ENSMUSG00000000142	356.153	-8.95864e-05	0.119722	-0.000748285	0.999403	0.999604
ENSMUSG00000000148	276.256	0.0589377	0.115576	0.509947	0.610089	0.999604
ENSMUSG00000000149	1549.18	-0.00182922	0.107759	-0.0169751	0.986456	0.999604
ENSMUSG00000000154	18.7266	-0.373759	0.53239	-0.702041	0.482654	0.999604
ENSMUSG00000000167	21.6487	0.508891	0.347778	1.46326	0.143396	0.999604
ENSMUSG00000000168	1198.29	-0.0216267	0.0881093	-0.245453	0.806106	0.999604
ENSMUSG00000000171	894.986	-0.0651347	0.0837214	-0.777994	0.436573	0.999604
ENSMUSG00000000184	1144.91	-0.126034	0.0966543	-1.30397	0.192244	0.999604
ENSMUSG00000000194	684.674	-0.0440539	0.0911093	-0.483529	0.628721	0.999604
ENSMUSG00000000197	818.46	-0.17041	0.213353	-0.798724	0.424451	0.999604
ENSMUSG00000000202	179.426	-0.370731	0.223215	-1.66087	0.09674	0.999604
ENSMUSG00000000214	21.3664	-0.769969	0.54723	-1.40703	0.159418	0.999604
ENSMUSG00000000223	835.949	-0.0317103	0.106627	-0.297395	0.766165	0.999604
ENSMUSG00000000247	1221.23	-0.236849	0.150736	-1.57128	0.116117	0.999604
ENSMUSG00000000253	940.514	-0.0767541	0.18136	-0.423213	0.67214	0.999604
ENSMUSG00000000266	172.909	-0.210392	0.420762	-0.500027	0.617056	0.999604
ENSMUSG00000000275	89.733	0.529728	0.210823	2.51266	0.0119825	0.520255
ENSMUSG00000000276	664.591	0.0333031	0.162971	0.20435	0.83808	0.999604
ENSMUSG00000000278	264.472	0.308886	0.134965	2.28864	0.0221001	0.721134
ENSMUSG00000000282	780.482	-0.150092	0.149348	-1.00499	0.314903	0.999604
ENSMUSG00000000290	192.122	1.09089	0.155133	7.03195	2.03667e-12	9.24705e-10
ENSMUSG00000000295	145.949	0.199921	0.16464	1.21429	0.224637	0.999604
ENSMUSG00000000296	391.157	0.00247922	0.123257	0.0201143	0.983952	0.999604
ENSMUSG00000000301	34.5273	-0.1425	0.289903	-0.491545	0.623041	0.999604
ENSMUSG00000000303	44.4892	-0.18113	0.634069	-0.285663	0.775136	0.999604
ENSMUSG00000000305	179.132	-0.131035	0.125076	-1.04764	0.294803	0.999604
ENSMUSG00000000308	3857.58	-0.220144	0.156116	-1.41013	0.158502	0.999604
ENSMUSG00000000317	20.9658	-0.487128	0.266628	-1.827	0.0677001	0.999604
ENSMUSG00000000320	10.7334	-0.303376	0.462805	-0.655516	0.512136	0.999604
ENSMUSG00000000325	429.681	-0.168191	0.201796	-0.833474	0.404577	0.999604
ENSMUSG00000000326	711.175	-0.122231	0.161768	-0.755596	0.449891	0.999604
ENSMUSG00000000339	542.478	0.0621476	0.0933401	0.665819	0.505527	0.999604
ENSMUSG00000000340	189.613	-0.0159522	0.221808	-0.0719188	0.942667	0.999604
ENSMUSG00000000346	1860.86	-0.000995211	0.0615051	-0.0161809	0.98709	0.999604
ENSMUSG00000000355	157.797	0.103443	0.554643	0.186504	0.85205	0.999604
ENSMUSG00000000374	1310.29	-0.124863	0.114388	-1.09157	0.27502	0.999604
ENSMUSG00000000378	654.981	-0.0793939	0.140255	-0.566068	0.571347	0.999604
ENSMUSG00000000384	418.921	-0.0132181	0.12659	-0.104416	0.916839	0.999604
ENSMUSG00000000392	18.8843	1.42042	0.743302	1.91095	0.0560105	0.999604
ENSMUSG00000000399	1338.36	-0.0367626	0.0957127	-0.384094	0.700909	0.999604
ENSMUSG00000000402	40.3975	-0.136297	0.237736	-0.573312	0.566434	0.999604
ENSMUSG00000000409	27.3925	-0.0523605	0.231342	-0.226334	0.820942	0.999604
ENSMUSG00000000416	1654.8	-0.0150064	0.17574	-0.0853898	0.931951	0.999604
ENSMUSG00000000420	426.779	-0.00953244	0.264629	-0.0360219	0.971265	0.999604
ENSMUSG00000000439	431.312	-0.0132882	0.0677753	-0.196062	0.844561	0.999604
ENSMUSG00000000440	21.1431	0.122052	0.265438	0.459815	0.645649	0.999604
ENSMUSG00000000441	916.284	0.0445526	0.0612945	0.726862	0.46731	0.999604
ENSMUSG00000000486	49.126	0.136807	0.218853	0.625107	0.531901	0.999604
ENSMUSG00000000489	374.115	-0.108704	0.134373	-0.808976	0.418529	0.999604
ENSMUSG00000000530	166.082	-0.046294	0.260833	-0.177485	0.859127	0.999604
ENSMUSG00000000531	1186.7	-0.127727	0.183118	-0.697514	0.485481	0.999604
ENSMUSG00000000532	1471	-0.148609	0.0993259	-1.49617	0.134609	0.999604
ENSMUSG00000000538	4438.6	-0.165144	0.118088	-1.39848	0.161968	0.999604
ENSMUSG00000000552	1256.29	-0.0746523	0.202342	-0.368941	0.712171	0.999604
ENSMUSG00000000555	45.0891	0.868728	0.282379	3.07646	0.00209475	0.151308
ENSMUSG00000000560	515.092	-0.196326	0.435155	-0.451163	0.651872	0.999604
ENSMUSG00000000561	545.366	-0.00692748	0.104793	-0.0661062	0.947293	0.999604
ENSMUSG00000000562	18.099	0.731222	0.281869	2.59419	0.00948131	0.456568
ENSMUSG00000000563	2695.82	-0.063601	0.0945755	-0.672489	0.501272	0.999604
ENSMUSG00000000567	455.681	0.010617	0.217478	0.0488186	0.961064	0.999604
ENSMUSG00000000568	1364.6	0.0620056	0.193112	0.321086	0.748146	0.999604
ENSMUSG00000000579	32.343	-0.0151143	0.361185	-0.0418464	0.966621	0.999604
ENSMUSG00000000581	245.583	-0.113854	0.200276	-0.568484	0.569706	0.999604
ENSMUSG00000000594	1280.46	0.0550918	0.126826	0.43439	0.664005	0.999604
ENSMUSG00000000600	303.543	-0.00941228	0.316243	-0.0297628	0.976256	0.999604
ENSMUSG00000000605	1606.72	-0.127007	0.128588	-0.987705	0.323297	0.999604
ENSMUSG00000000627	605.137	0.00341828	0.1083	0.0315632	0.97482	0.999604
ENSMUSG00000000628	111.666	0.270254	0.165375	1.63419	0.10222	0.999604
ENSMUSG00000000631	2852.04	-0.146267	0.133859	-1.09269	0.274531	0.999604
ENSMUSG00000000632	4407.01	-0.304354	0.143821	-2.1162	0.034328	0.903157
ENSMUSG00000000673	9.94265	1.1313	0.47067	2.40358	0.0162352	0.618533
ENSMUSG00000000682	82.1492	1.85683	0.239829	7.7423	9.76379e-15	6.20625e-12
ENSMUSG00000000686	11.3199	-0.00211708	0.387309	-0.00546612	0.995639	0.999604
ENSMUSG00000000693	82.3865	0.118671	0.159739	0.742904	0.45754	0.999604
ENSMUSG00000000708	170.231	0.127717	0.298199	0.428295	0.668437	0.999604
ENSMUSG00000000711	2533.69	-0.0922678	0.0962578	-0.958549	0.337786	0.999604
ENSMUSG00000000732	227.476	0.00148063	0.15503	0.00955061	0.99238	0.999604
ENSMUSG00000000738	630.296	0.0137743	0.115839	0.118909	0.905348	0.999604
ENSMUSG00000000739	31.1897	0.0412122	0.289563	0.142325	0.886823	0.999604
ENSMUSG00000000740	2684.09	0.0938018	0.234625	0.399795	0.689307	0.999604
ENSMUSG00000000743	1346.67	-0.090048	0.142077	-0.633799	0.526212	0.999604
ENSMUSG00000000751	889.373	-0.0253284	0.0540287	-0.468796	0.639215	0.999604
ENSMUSG00000000753	285.245	-0.0851473	0.234411	-0.36324	0.716426	0.999604
ENSMUSG00000000759	508.467	0.00379185	0.0911909	0.0415814	0.966832	0.999604
ENSMUSG00000000776	298.482	-0.0426559	0.120524	-0.353919	0.723399	0.999604
ENSMUSG00000000782	40.0612	-0.203274	0.231473	-0.878177	0.379848	0.999604
ENSMUSG00000000787	1808.61	-0.15915	0.351835	-0.452343	0.651022	0.999604
ENSMUSG00000000792	636.658	-0.3005	0.173793	-1.72906	0.0837977	0.999604
ENSMUSG00000000794	235.303	-0.0110656	0.198147	-0.0558455	0.955465	0.999604
ENSMUSG00000000804	1063	-0.156145	0.29209	-0.534576	0.592943	0.999604
ENSMUSG00000000805	604.799	-0.196186	0.176859	-1.10928	0.26731	0.999604
ENSMUSG00000000811	70.2742	0.180026	0.19902	0.904563	0.365697	0.999604
ENSMUSG00000000823	872.333	0.047579	0.105923	0.449184	0.653299	0.999604
ENSMUSG00000000826	3966.41	-0.0553844	0.10042	-0.551526	0.581273	0.999604
ENSMUSG00000000827	720.385	-0.022592	0.092218	-0.244985	0.806468	0.999604
ENSMUSG00000000838	260.122	-0.228092	0.380759	-0.599045	0.549143	0.999604
ENSMUSG00000000861	1919.92	-0.193821	0.105367	-1.83949	0.0658435	0.999604
ENSMUSG00000000876	247.387	0.0079698	0.117929	0.0675816	0.946119	0.999604
ENSMUSG00000000881	3532.11	-0.110732	0.0713215	-1.55258	0.120523	0.999604
ENSMUSG00000000884	57.9046	0.00778196	0.204136	0.0381215	0.969591	0.999604
ENSMUSG00000000889	13.3813	0.184054	0.362101	0.508294	0.611247	0.999604
ENSMUSG00000000901	31.5251	-0.00284416	0.253967	-0.0111989	0.991065	0.999604
ENSMUSG00000000902	1100.73	-0.0782037	0.127663	-0.61258	0.540154	0.999604
ENSMUSG00000000915	1079.59	-0.158826	0.129177	-1.22952	0.218877	0.999604
ENSMUSG00000000916	140.607	-0.0861616	0.156053	-0.55213	0.58086	0.999604
ENSMUSG00000000934	288.444	-0.142042	0.141314	-1.00515	0.314824	0.999604
ENSMUSG00000000948	534.217	-0.0941194	0.826114	-0.11393	0.909293	0.999604
ENSMUSG00000000957	239.354	-0.217619	0.19081	-1.1405	0.254078	0.999604
ENSMUSG00000000958	29.0891	0.371812	0.252037	1.47523	0.140151	0.999604
ENSMUSG00000000959	726.701	-0.0659736	0.128833	-0.512087	0.60859	0.999604
ENSMUSG00000000976	267.497	0.0755344	0.097561	0.774228	0.438796	0.999604
ENSMUSG00000000982	37.9748	3.62848	0.350761	10.3446	4.42787e-25	1.40727e-21
ENSMUSG00000001014	14.5273	-0.363953	0.365008	-0.99711	0.318711	0.999604
ENSMUSG00000001016	1243.65	-0.0667898	0.0686862	-0.972391	0.330856	0.999604
ENSMUSG00000001017	1332.5	0.0442891	0.0688265	0.643489	0.519907	0.999604
ENSMUSG00000001018	628.131	0.0991808	0.0837136	1.18476	0.236111	0.999604
ENSMUSG00000001020	39.6746	0.614733	0.32758	1.87659	0.0605741	0.999604
ENSMUSG00000001025	197.487	0.728572	0.253753	2.87119	0.00408932	0.256961
ENSMUSG00000001029	32.3205	-0.391687	0.302984	-1.29277	0.196092	0.999604
ENSMUSG00000001034	385.225	-0.208402	0.142948	-1.45789	0.144871	0.999604
ENSMUSG00000001036	2143.35	-0.0866447	0.0797415	-1.08657	0.277227	0.999604
ENSMUSG00000001039	151.938	0.0556357	0.233022	0.238757	0.811294	0.999604
ENSMUSG00000001052	717.25	-0.0619485	0.112086	-0.552687	0.580477	0.999604
ENSMUSG00000001053	314.16	-0.216482	0.20645	-1.0486	0.294365	0.999604
ENSMUSG00000001054	766.971	-0.0830578	0.138118	-0.601355	0.547604	0.999604
ENSMUSG00000001056	508.36	-0.0672902	0.202104	-0.332949	0.739173	0.999604
ENSMUSG00000001062	607.639	-0.0249589	0.109093	-0.228787	0.819035	0.999604
ENSMUSG00000001065	296.745	0.148325	0.189017	0.784718	0.432619	0.999604
ENSMUSG00000001082	215.457	0.0588983	0.168357	0.349841	0.726458	0.999604
ENSMUSG00000001089	1295.86	-0.198023	0.1265	-1.5654	0.11749	0.999604
ENSMUSG00000001098	761.839	-0.0405271	0.0847511	-0.478189	0.632516	0.999604
ENSMUSG00000001100	1559.33	-0.0792459	0.107068	-0.740146	0.459212	0.999604
ENSMUSG00000001103	110.285	-0.147961	0.164065	-0.901847	0.367138	0.999604
ENSMUSG00000001105	515.626	0.0399927	0.122638	0.326105	0.744345	0.999604
ENSMUSG00000001119	414.32	0.494296	0.340156	1.45314	0.146184	0.999604
ENSMUSG00000001120	1042.84	-0.0393793	0.114954	-0.342567	0.731924	0.999604
ENSMUSG00000001123	197.057	0.422054	0.190618	2.21414	0.0268194	0.795805
ENSMUSG00000001127	1552.03	-0.0500385	0.0537464	-0.931011	0.351848	0.999604
ENSMUSG00000001128	81.4052	0.133009	0.333172	0.399219	0.689732	0.999604
ENSMUSG00000001131	13.9056	0.62496	0.523079	1.19477	0.232177	0.999604
ENSMUSG00000001134	67.3141	0.0513421	0.196889	0.260767	0.794272	0.999604
ENSMUSG00000001138	445.149	0.0355329	0.0911016	0.390036	0.69651	0.999604
ENSMUSG00000001143	745.522	-0.10336	0.0925441	-1.11688	0.264046	0.999604
ENSMUSG00000001150	703.208	0.0522375	0.0829385	0.629834	0.528803	0.999604
ENSMUSG00000001151	532.527	-0.111759	0.14066	-0.794529	0.426888	0.999604
ENSMUSG00000001156	247.491	-0.123961	0.0964539	-1.28519	0.198727	0.999604
ENSMUSG00000001157	206.886	0.118523	0.209742	0.565089	0.572013	0.999604
ENSMUSG00000001158	439.616	-0.0804753	0.100364	-0.801833	0.422649	0.999604
ENSMUSG00000001166	14.8545	0.404699	0.345769	1.17043	0.241827	0.999604
ENSMUSG00000001173	805.88	-0.0682494	0.188198	-0.362646	0.716869	0.999604
ENSMUSG00000001175	27647.4	-0.0249142	0.139007	-0.179229	0.857758	0.999604
ENSMUSG00000001211	3114.37	-0.088213	0.0813373	-1.08453	0.278128	0.999604
ENSMUSG00000001227	2009.57	-0.205054	0.164886	-1.24361	0.213642	0.999604
ENSMUSG00000001228	11.2638	0.404092	0.414005	0.976057	0.329036	0.999604
ENSMUSG00000001229	1108.16	-0.125007	0.144791	-0.863363	0.387938	0.999604
ENSMUSG00000001240	529.295	-0.341668	0.219675	-1.55533	0.119866	0.999604
ENSMUSG00000001247	120.92	-0.111798	0.327603	-0.341262	0.732907	0.999604
ENSMUSG00000001248	1590.07	-0.057165	0.107383	-0.532349	0.594485	0.999604
ENSMUSG00000001249	13.4553	0.989135	0.414691	2.38524	0.0170682	0.63313
ENSMUSG00000001260	77.3215	-0.649766	0.528008	-1.2306	0.218473	0.999604
ENSMUSG00000001270	15961	-0.0829433	0.185625	-0.446833	0.654995	0.999604
ENSMUSG00000001280	194.705	0.126169	0.29237	0.431538	0.666077	0.999604
ENSMUSG00000001281	10.8239	0.799242	0.443257	1.80311	0.0713706	0.999604
ENSMUSG00000001285	520.567	-0.137825	0.16738	-0.823424	0.410267	0.999604
ENSMUSG00000001288	171.537	-0.159176	0.171517	-0.92805	0.353382	0.999604
ENSMUSG00000001289	3343.09	-0.00975936	0.200289	-0.0487263	0.961137	0.999604
ENSMUSG00000001300	460.655	-0.238985	0.171755	-1.39143	0.164096	0.999604
ENSMUSG00000001305	128.954	-0.0520345	0.121921	-0.426789	0.669533	0.999604
ENSMUSG00000001313	1158.86	-0.0993856	0.153685	-0.646684	0.517836	0.999604
ENSMUSG00000001323	1273.27	-0.091119	0.144073	-0.63245	0.527093	0.999604
ENSMUSG00000001333	11.9934	0.0993122	0.342879	0.289642	0.77209	0.999604
ENSMUSG00000001334	1390.07	-0.230292	0.120501	-1.91112	0.0559889	0.999604
ENSMUSG00000001349	13.8551	-0.060226	0.517421	-0.116397	0.907338	0.999604
ENSMUSG00000001366	973.452	0.00914686	0.0672427	0.136027	0.8918	0.999604
ENSMUSG00000001376	534.632	-0.00661756	0.257858	-0.0256636	0.979526	0.999604
ENSMUSG00000001380	1356	-0.0934713	0.091157	-1.02539	0.30518	0.999604
ENSMUSG00000001383	3031.14	-0.0321822	0.116395	-0.276492	0.78217	0.999604
ENSMUSG00000001415	1309.72	-0.0893128	0.123679	-0.722135	0.470211	0.999604
ENSMUSG00000001416	1636.38	-0.0357476	0.0839424	-0.425859	0.670211	0.999604
ENSMUSG00000001418	663.071	0.0615398	0.185002	0.332645	0.739403	0.999604
ENSMUSG00000001419	4293.4	-0.0961906	0.126696	-0.759221	0.44772	0.999604
ENSMUSG00000001424	1558.32	-0.0431114	0.118855	-0.362724	0.716811	0.999604
ENSMUSG00000001435	125.995	0.220126	0.424633	0.518391	0.604185	0.999604
ENSMUSG00000001436	202.069	-0.107916	0.16331	-0.660804	0.508738	0.999604
ENSMUSG00000001440	2259.73	-0.0159655	0.148404	-0.107581	0.914328	0.999604
ENSMUSG00000001441	1981.61	0.00810629	0.0766849	0.105709	0.915813	0.999604
ENSMUSG00000001445	902.743	-0.12492	0.125004	-0.999333	0.317634	0.999604
ENSMUSG00000001467	622.048	-0.0146073	0.159672	-0.0914833	0.927109	0.999604
ENSMUSG00000001472	9450.48	-0.162313	0.112229	-1.44627	0.148103	0.999604
ENSMUSG00000001473	22.8185	0.812231	0.315487	2.57453	0.0100375	0.469943
ENSMUSG00000001482	606.915	-0.191118	0.0970118	-1.97004	0.0488333	0.999604
ENSMUSG00000001493	22.8713	0.0920353	0.289358	0.318067	0.750434	0.999604
ENSMUSG00000001506	173.775	-0.229566	0.438295	-0.523769	0.600439	0.999604
ENSMUSG00000001507	265.646	-0.083119	0.181828	-0.457129	0.647578	0.999604
ENSMUSG00000001517	28.2674	0.29409	0.237673	1.23738	0.215948	0.999604
ENSMUSG00000001518	277.651	-0.0833109	0.144386	-0.577	0.56394	0.999604
ENSMUSG00000001520	357.017	-0.171037	0.164641	-1.03885	0.298876	0.999604
ENSMUSG00000001521	256.376	0.168216	0.107642	1.56273	0.118116	0.999604
ENSMUSG00000001524	201.657	-0.0454951	0.162938	-0.279217	0.780079	0.999604
ENSMUSG00000001525	6941.63	-0.103357	0.147208	-0.702112	0.482609	0.999604
ENSMUSG00000001542	214.786	-0.118832	0.248509	-0.47818	0.632522	0.999604
ENSMUSG00000001552	737.63	-0.136731	0.177931	-0.768449	0.44222	0.999604
ENSMUSG00000001555	146.145	-0.126472	0.195841	-0.645792	0.518414	0.999604
ENSMUSG00000001569	401.204	-0.0707798	0.082201	-0.861057	0.389206	0.999604
ENSMUSG00000001576	1945.94	-0.145634	0.104183	-1.39787	0.162153	0.999604
ENSMUSG00000001604	32.9574	0.189598	0.605286	0.313236	0.754101	0.999604
ENSMUSG00000001627	261.619	0.0808362	0.220503	0.366599	0.713918	0.999604
ENSMUSG00000001630	267.368	-0.118483	0.203376	-0.582579	0.560177	0.999604
ENSMUSG00000001632	548.579	-0.0593571	0.106481	-0.557444	0.577224	0.999604
ENSMUSG00000001642	599.957	-0.0705245	0.117926	-0.598042	0.549812	0.999604
ENSMUSG00000001663	153.595	-0.171027	0.198088	-0.863386	0.387925	0.999604
ENSMUSG00000001665	66.8757	-0.0858229	0.237003	-0.362118	0.717264	0.999604
ENSMUSG00000001666	412.731	-0.0745103	0.19082	-0.390475	0.696186	0.999604
ENSMUSG00000001674	246.285	-0.184275	0.0989971	-1.86141	0.0626856	0.999604
ENSMUSG00000001687	1722.31	-0.0978628	0.0942711	-1.0381	0.299224	0.999604
ENSMUSG00000001700	152.218	-0.108919	0.18426	-0.591115	0.554443	0.999604
ENSMUSG00000001707	191.539	-0.108849	0.152581	-0.713384	0.475608	0.999604
ENSMUSG00000001729	2806.95	-0.157855	0.154046	-1.02472	0.305493	0.999604
ENSMUSG00000001741	588.781	-0.142221	0.129166	-1.10107	0.270866	0.999604
ENSMUSG00000001750	208.484	0.440923	0.149047	2.95828	0.00309357	0.208305
ENSMUSG00000001751	208.077	0.447273	0.24371	1.83527	0.066466	0.999604
ENSMUSG00000001755	397.039	-0.0114236	0.133285	-0.0857079	0.931699	0.999604
ENSMUSG00000001761	361.743	-0.0537728	0.114323	-0.470356	0.6381	0.999604
ENSMUSG00000001763	673.615	-0.0156899	0.194528	-0.0806558	0.935716	0.999604
ENSMUSG00000001767	173.99	-0.0660761	0.205065	-0.32222	0.747286	0.999604
ENSMUSG00000001768	388.28	0.257709	0.18165	1.41871	0.155983	0.999604
ENSMUSG00000001773	54.2799	-0.280765	0.420138	-0.668268	0.503963	0.999604
ENSMUSG00000001774	426.945	-0.0744007	0.363389	-0.204741	0.837774	0.999604
ENSMUSG00000001783	1705.35	-0.0206415	0.100215	-0.205972	0.836813	0.999604
ENSMUSG00000001785	233.168	0.00224784	0.105778	0.0212505	0.983046	0.999604
ENSMUSG00000001786	360.879	0.138829	0.092519	1.50054	0.133474	0.999604
ENSMUSG00000001794	3095.73	-0.0556588	0.180119	-0.30901	0.757314	0.999604
ENSMUSG00000001802	1306.28	-0.192168	0.142342	-1.35005	0.177	0.999604
ENSMUSG00000001827	225.446	0.508821	0.973309	0.522774	0.601131	0.999604
ENSMUSG00000001829	796.759	-0.140411	0.0709892	-1.97792	0.0479382	0.999604
ENSMUSG00000001833	2247.91	-0.144702	0.392759	-0.368424	0.712557	0.999604
ENSMUSG00000001844	352.008	0.0535428	0.137238	0.390145	0.69643	0.999604
ENSMUSG00000001847	4469.76	-0.0262778	0.0787322	-0.333762	0.738559	0.999604
ENSMUSG00000001855	677.457	-0.0242725	0.117733	-0.206165	0.836662	0.999604
ENSMUSG00000001864	164.423	-0.145015	0.129626	-1.11872	0.263261	0.999604
ENSMUSG00000001870	88.4939	-0.113201	0.152967	-0.740037	0.459278	0.999604
ENSMUSG00000001891	488.692	0.088165	0.51844	0.170058	0.864964	0.999604
ENSMUSG00000001901	27.0931	0.165426	0.259779	0.636792	0.52426	0.999604
ENSMUSG00000001909	804.227	-0.00719402	0.145291	-0.0495145	0.960509	0.999604
ENSMUSG00000001910	2481.53	-0.150831	0.142545	-1.05813	0.289994	0.999604
ENSMUSG00000001911	5435.77	-0.148608	0.173859	-0.854766	0.392681	0.999604
ENSMUSG00000001918	36.3699	0.536583	0.305052	1.75899	0.0785792	0.999604
ENSMUSG00000001924	6796.42	-0.157131	0.106915	-1.46968	0.141648	0.999604
ENSMUSG00000001930	305.408	0.0257734	0.325406	0.0792036	0.936871	0.999604
ENSMUSG00000001942	233.705	-0.0136018	0.157563	-0.0863263	0.931207	0.999604
ENSMUSG00000001943	10.7206	0.139326	0.486942	0.286126	0.774782	0.999604
ENSMUSG00000001946	144.287	-0.085795	0.245042	-0.350124	0.726246	0.999604
ENSMUSG00000001948	62.2834	0.206719	0.284619	0.726299	0.467656	0.999604
ENSMUSG00000001962	358.989	0.213054	0.120388	1.76973	0.0767722	0.999604
ENSMUSG00000001964	561.033	-0.091898	0.112734	-0.815175	0.414972	0.999604
ENSMUSG00000001983	125.669	-0.246804	0.186706	-1.32189	0.186206	0.999604
ENSMUSG00000001985	761.612	-0.120337	0.187497	-0.641808	0.520998	0.999604
ENSMUSG00000001986	1306.99	-0.151247	0.284956	-0.530774	0.595575	0.999604
ENSMUSG00000001988	189.043	-0.183274	0.209244	-0.875889	0.38109	0.999604
ENSMUSG00000001995	1074.14	0.0365363	0.131474	0.277898	0.781091	0.999604
ENSMUSG00000001998	67.4932	0.269384	0.321924	0.836795	0.402708	0.999604
ENSMUSG00000001999	182.103	0.0581463	0.121279	0.479441	0.631625	0.999604
ENSMUSG00000002006	1912.93	-0.175997	0.136133	-1.29283	0.196071	0.999604
ENSMUSG00000002007	38.9288	0.468549	0.319	1.46881	0.141885	0.999604
ENSMUSG00000002010	2338.23	-0.128615	0.121307	-1.06024	0.289036	0.999604
ENSMUSG00000002012	1212.22	-0.107844	0.168323	-0.640699	0.521718	0.999604
ENSMUSG00000002014	601.353	0.174921	0.163197	1.07184	0.283792	0.999604
ENSMUSG00000002015	787.557	0.0628743	0.135184	0.465101	0.641859	0.999604
ENSMUSG00000002017	322.22	0.0434121	0.146377	0.296577	0.766789	0.999604
ENSMUSG00000002028	1834.11	-0.0339771	0.167914	-0.202348	0.839644	0.999604
ENSMUSG00000002031	623.726	-0.0404972	0.0754824	-0.536512	0.591605	0.999604
ENSMUSG00000002032	712.335	-0.0609542	0.117173	-0.520205	0.602921	0.999604
ENSMUSG00000002043	117.175	0.165802	0.268084	0.61847	0.536266	0.999604
ENSMUSG00000002052	4434.94	-0.196864	0.128049	-1.53741	0.124192	0.999604
ENSMUSG00000002055	83.2344	0.245688	0.212815	1.15447	0.248309	0.999604
ENSMUSG00000002058	487.278	-0.058248	0.191209	-0.30463	0.760648	0.999604
ENSMUSG00000002059	205.494	-0.00313626	0.172875	-0.0181418	0.985526	0.999604
ENSMUSG00000002064	631.154	0.00422079	0.143132	0.0294888	0.976475	0.999604
ENSMUSG00000002068	208.669	-0.0622672	0.131474	-0.473611	0.635778	0.999604
ENSMUSG00000002083	124.271	-0.0722225	0.212176	-0.340389	0.733563	0.999604
ENSMUSG00000002102	2864.03	-0.134262	0.171384	-0.783395	0.433395	0.999604
ENSMUSG00000002103	1118.18	-0.0472067	0.106489	-0.443302	0.657547	0.999604
ENSMUSG00000002105	408.639	-0.0197889	0.141502	-0.139849	0.88878	0.999604
ENSMUSG00000002107	3538.65	-0.0462256	0.155421	-0.297421	0.766145	0.999604
ENSMUSG00000002108	65.2743	-0.189171	0.211218	-0.895617	0.370457	0.999604
ENSMUSG00000002109	133.884	0.199842	0.206603	0.967274	0.333407	0.999604
ENSMUSG00000002111	99.1027	0.638479	0.211926	3.01274	0.002589	0.180397
ENSMUSG00000002129	1395.54	-0.138179	0.115022	-1.20133	0.229623	0.999604
ENSMUSG00000002147	178.75	0.201361	0.187086	1.0763	0.281792	0.999604
ENSMUSG00000002190	134.117	0.0121521	0.13704	0.0886754	0.92934	0.999604
ENSMUSG00000002205	397.106	-0.104846	0.127466	-0.82254	0.41077	0.999604
ENSMUSG00000002210	485.484	-0.0141161	0.139579	-0.101133	0.919445	0.999604
ENSMUSG00000002221	734.881	-0.105294	0.0851921	-1.23596	0.216472	0.999604
ENSMUSG00000002222	972.737	-0.0423695	0.251547	-0.168436	0.866241	0.999604
ENSMUSG00000002227	152.421	0.339843	0.208135	1.63281	0.10251	0.999604
ENSMUSG00000002233	233.275	0.214135	0.233328	0.91774	0.358755	0.999604
ENSMUSG00000002249	49.2812	0.131158	0.248568	0.527656	0.597738	0.999604
ENSMUSG00000002250	384.284	-0.0939119	0.172056	-0.545822	0.585188	0.999604
ENSMUSG00000002257	38.124	0.298635	0.26549	1.12485	0.260654	0.999604
ENSMUSG00000002265	2373.32	-0.0132601	0.264903	-0.0500565	0.960077	0.999604
ENSMUSG00000002266	43.7567	-0.109414	0.333726	-0.327856	0.74302	0.999604
ENSMUSG00000002274	680.846	-0.0871992	0.232489	-0.375068	0.70761	0.999604
ENSMUSG00000002279	280.218	-0.176466	0.176835	-0.997913	0.318322	0.999604
ENSMUSG00000002280	417.629	-0.0871004	0.127577	-0.682728	0.494779	0.999604
ENSMUSG00000002289	53.6211	0.0379013	0.305312	0.12414	0.901205	0.999604
ENSMUSG00000002297	13.8872	0.483988	0.357953	1.3521	0.176344	0.999604
ENSMUSG00000002307	351.065	-0.221871	0.14049	-1.57927	0.114274	0.999604
ENSMUSG00000002308	134.595	-0.173975	0.181262	-0.959797	0.337157	0.999604
ENSMUSG00000002319	1193.07	-0.128374	0.128836	-0.996417	0.319048	0.999604
ENSMUSG00000002320	379.722	0.0635438	0.083222	0.763546	0.445138	0.999604
ENSMUSG00000002324	43.0295	-0.0348146	0.266162	-0.130802	0.895932	0.999604
ENSMUSG00000002325	183.092	0.520637	0.157843	3.29845	0.000972195	0.0817416
ENSMUSG00000002326	270.236	0.000286888	0.112682	0.00254601	0.997969	0.999604
ENSMUSG00000002329	696.134	-0.000189487	0.118755	-0.00159561	0.998727	0.999604
ENSMUSG00000002332	962.239	0.0751724	0.129515	0.580413	0.561636	0.999604
ENSMUSG00000002341	2924.31	-0.139092	0.0971702	-1.43142	0.152309	0.999604
ENSMUSG00000002342	406.803	-0.17332	0.157972	-1.09715	0.272574	0.999604
ENSMUSG00000002343	371.601	-0.106545	0.144339	-0.738157	0.460419	0.999604
ENSMUSG00000002345	380.655	-0.0676842	0.169237	-0.399937	0.689203	0.999604
ENSMUSG00000002346	500.28	-0.143426	0.129375	-1.1086	0.267602	0.999604
ENSMUSG00000002365	243.006	0.152696	0.115694	1.31983	0.186893	0.999604
ENSMUSG00000002372	1270.77	-0.0959326	0.147716	-0.649439	0.516054	0.999604
ENSMUSG00000002379	1372.25	-0.0949512	0.25258	-0.375925	0.706973	0.999604
ENSMUSG00000002393	363.841	-0.0659884	0.196882	-0.335168	0.737499	0.999604
ENSMUSG00000002395	912.967	-0.0350018	0.21301	-0.16432	0.869479	0.999604
ENSMUSG00000002396	244.504	-0.0826557	0.157444	-0.524986	0.599593	0.999604
ENSMUSG00000002409	413.865	-0.0746962	0.150588	-0.496029	0.619874	0.999604
ENSMUSG00000002413	1172.89	-0.162445	0.282666	-0.57469	0.565501	0.999604
ENSMUSG00000002416	734.229	0.0413233	0.149153	0.277053	0.781739	0.999604
ENSMUSG00000002428	185.025	0.0207022	0.346764	0.0597011	0.952394	0.999604
ENSMUSG00000002455	1170.93	-0.102055	0.099582	-1.02484	0.305441	0.999604
ENSMUSG00000002458	372.421	-0.123018	0.142807	-0.861425	0.389004	0.999604
ENSMUSG00000002459	179.663	0.0354042	0.205298	0.172452	0.863082	0.999604
ENSMUSG00000002475	584.719	-0.166814	0.102911	-1.62096	0.105026	0.999604
ENSMUSG00000002477	561.526	-0.0499937	0.140922	-0.354762	0.722768	0.999604
ENSMUSG00000002486	175.756	-0.0121578	0.113301	-0.107305	0.914547	0.999604
ENSMUSG00000002489	1436.34	-0.0212537	0.150765	-0.140972	0.887892	0.999604
ENSMUSG00000002496	2344.03	-0.12304	0.115732	-1.06315	0.287714	0.999604
ENSMUSG00000002504	560.29	-0.175402	0.174185	-1.00699	0.313941	0.999604
ENSMUSG00000002524	2472.33	-0.108087	0.174628	-0.618954	0.535947	0.999604
ENSMUSG00000002546	1928.23	-0.123849	0.120783	-1.02538	0.305183	0.999604
ENSMUSG00000002550	602.663	-0.0867309	0.12346	-0.702503	0.482365	0.999604
ENSMUSG00000002578	212.365	-0.08137	0.139569	-0.58301	0.559887	0.999604
ENSMUSG00000002580	729.431	-0.0868452	0.177126	-0.490302	0.62392	0.999604
ENSMUSG00000002602	749.931	0.324668	0.1286	2.52462	0.0115823	0.513823
ENSMUSG00000002603	149.225	0.565437	0.201728	2.80297	0.00506343	0.305943
ENSMUSG00000002608	1071.06	-0.174495	0.145416	-1.19997	0.230153	0.999604
ENSMUSG00000002617	70.4568	-0.286614	0.680741	-0.421032	0.673732	0.999604
ENSMUSG00000002625	939.235	0.0733	0.166674	0.439781	0.660096	0.999604
ENSMUSG00000002633	14.0235	0.132469	0.354489	0.37369	0.708635	0.999604
ENSMUSG00000002635	165.877	-0.122694	0.172271	-0.712212	0.476334	0.999604
ENSMUSG00000002658	1558	-0.0922382	0.158396	-0.582328	0.560346	0.999604
ENSMUSG00000002660	884.094	-0.0409942	0.223147	-0.183709	0.854242	0.999604
ENSMUSG00000002661	156.825	-0.0529498	0.222113	-0.238391	0.811578	0.999604
ENSMUSG00000002668	29.3377	0.803496	0.301044	2.66903	0.00760705	0.392479
ENSMUSG00000002679	158.734	0.142847	0.144063	0.991555	0.321415	0.999604
ENSMUSG00000002688	105.859	0.0718165	0.176035	0.407968	0.683298	0.999604
ENSMUSG00000002699	66.1462	0.53199	0.180337	2.94997	0.00317802	0.212193
ENSMUSG00000002718	428.606	-0.130831	0.291808	-0.448346	0.653904	0.999604
ENSMUSG00000002728	477.669	0.11916	0.2608	0.456899	0.647744	0.999604
ENSMUSG00000002731	163.211	-0.0878349	0.101607	-0.86446	0.387335	0.999604
ENSMUSG00000002732	34.1398	0.218782	0.308366	0.70949	0.478021	0.999604
ENSMUSG00000002733	556.006	-0.139452	0.0810894	-1.71973	0.0854811	0.999604
ENSMUSG00000002741	1430.42	-0.0591815	0.1024	-0.577947	0.5633	0.999604
ENSMUSG00000002748	1796.43	-0.000561968	0.0859323	-0.00653966	0.994782	0.999604
ENSMUSG00000002763	992.898	-0.159537	0.190039	-0.839498	0.40119	0.999604
ENSMUSG00000002767	495.336	-0.0952417	0.223458	-0.426218	0.669949	0.999604
ENSMUSG00000002768	1249.69	-0.180738	0.196155	-0.921402	0.356841	0.999604
ENSMUSG00000002769	10.4905	1.6072	0.563489	2.85224	0.00434129	0.269476
ENSMUSG00000002771	229.601	-0.0678263	0.16413	-0.413247	0.679426	0.999604
ENSMUSG00000002778	1070.45	-0.0630508	0.104336	-0.604303	0.545642	0.999604
ENSMUSG00000002781	313.705	-0.154339	0.151863	-1.0163	0.309484	0.999604
ENSMUSG00000002797	228.844	0.0851339	0.148529	0.57318	0.566523	0.999604
ENSMUSG00000002799	463.711	-0.00629991	0.155018	-0.0406399	0.967583	0.999604
ENSMUSG00000002803	856.163	-0.190355	0.135011	-1.40993	0.158561	0.999604
ENSMUSG00000002804	103.584	0.125712	0.236271	0.532065	0.594681	0.999604
ENSMUSG00000002808	1519.26	-0.0148831	0.0776148	-0.191755	0.847934	0.999604
ENSMUSG00000002812	933.68	-0.110175	0.113136	-0.973821	0.330145	0.999604
ENSMUSG00000002814	88.5278	0.193529	0.142761	1.35562	0.175221	0.999604
ENSMUSG00000002820	322.416	-0.189572	0.165933	-1.14246	0.253262	0.999604
ENSMUSG00000002825	155.787	-0.0817261	0.172719	-0.473174	0.636089	0.999604
ENSMUSG00000002831	117.551	0.566542	0.38949	1.45457	0.145788	0.999604
ENSMUSG00000002833	1500.47	-0.0632465	0.149429	-0.423254	0.67211	0.999604
ENSMUSG00000002835	101.167	0.161843	0.159284	1.01607	0.309597	0.999604
ENSMUSG00000002844	1245.25	-0.0411734	0.152832	-0.269404	0.787619	0.999604
ENSMUSG00000002845	100.43	-0.038738	0.166041	-0.233304	0.815526	0.999604
ENSMUSG00000002846	273.066	0.00376722	0.116051	0.0324618	0.974104	0.999604
ENSMUSG00000002847	14.6174	0.726583	0.341811	2.12569	0.0335294	0.88951
ENSMUSG00000002870	97.962	-0.111216	0.178521	-0.622986	0.533294	0.999604
ENSMUSG00000002871	345.767	-0.0147778	0.150952	-0.0978976	0.922014	0.999604
ENSMUSG00000002881	241.186	0.0438837	0.258101	0.170025	0.86499	0.999604
ENSMUSG00000002885	135.932	-0.260839	0.15933	-1.6371	0.10161	0.999604
ENSMUSG00000002897	193.631	0.0766816	0.132241	0.579861	0.562008	0.999604
ENSMUSG00000002900	546.173	0.0257703	0.0953013	0.270408	0.786846	0.999604
ENSMUSG00000002908	157.275	-0.250608	0.151385	-1.65543	0.0978369	0.999604
ENSMUSG00000002910	122.116	0.207802	0.347796	0.597482	0.550186	0.999604
ENSMUSG00000002948	1597.81	-0.127662	0.117373	-1.08766	0.276746	0.999604
ENSMUSG00000002949	600.57	-0.0730592	0.103922	-0.70302	0.482043	0.999604
ENSMUSG00000002957	4186.8	-0.0785072	0.082217	-0.954879	0.339639	0.999604
ENSMUSG00000002963	320.299	-0.0402275	0.156867	-0.256443	0.797609	0.999604
ENSMUSG00000002968	1413.28	-0.0561194	0.141835	-0.395667	0.692351	0.999604
ENSMUSG00000002980	311.421	-0.128042	0.314446	-0.407197	0.683863	0.999604
ENSMUSG00000002981	2878.03	-0.144795	0.147638	-0.980748	0.326717	0.999604
ENSMUSG00000002983	120.286	-0.168604	0.22024	-0.765546	0.443947	0.999604
ENSMUSG00000002984	1115.8	-0.19569	0.206409	-0.948066	0.343096	0.999604
ENSMUSG00000002985	39842	0.0742862	0.201853	0.368022	0.712857	0.999604
ENSMUSG00000002996	258.738	0.176419	0.18461	0.95563	0.339259	0.999604
ENSMUSG00000002997	247.625	-0.0687475	0.207916	-0.330651	0.740908	0.999604
ENSMUSG00000003031	455.836	-0.159349	0.131333	-1.21332	0.225008	0.999604
ENSMUSG00000003032	60.7638	-0.197949	0.282859	-0.699814	0.484043	0.999604
ENSMUSG00000003033	1178.6	-0.0880982	0.113148	-0.778613	0.436208	0.999604
ENSMUSG00000003037	762.558	-0.147461	0.0998461	-1.47688	0.139708	0.999604
ENSMUSG00000003038	874.121	0.0760401	0.131941	0.576318	0.5644	0.999604
ENSMUSG00000003039	1283.73	-0.0517463	0.102907	-0.502845	0.615073	0.999604
ENSMUSG00000003062	295.77	0.129104	0.114743	1.12516	0.260523	0.999604
ENSMUSG00000003068	1239	-0.111424	0.166198	-0.670431	0.502583	0.999604
ENSMUSG00000003070	149.323	-0.164875	0.151854	-1.08575	0.27759	0.999604
ENSMUSG00000003072	4125.28	-0.133342	0.222856	-0.598334	0.549617	0.999604
ENSMUSG00000003099	2000.38	-0.17943	0.148789	-1.20594	0.227842	0.999604
ENSMUSG00000003119	310.33	-0.0882862	0.167759	-0.526267	0.598703	0.999604
ENSMUSG00000003123	164.142	-0.0140255	0.159566	-0.0878978	0.929958	0.999604
ENSMUSG00000003131	1821.69	0.0408259	0.145806	0.280001	0.779477	0.999604
ENSMUSG00000003134	189.221	0.174626	0.11465	1.52312	0.127728	0.999604
ENSMUSG00000003135	463.385	0.0620307	0.0779234	0.796048	0.426004	0.999604
ENSMUSG00000003153	1527.18	-0.110963	0.0695715	-1.59494	0.110725	0.999604
ENSMUSG00000003154	527.739	-0.0572962	0.112773	-0.508069	0.611405	0.999604
ENSMUSG00000003161	609.793	-0.0118781	0.0931634	-0.127498	0.898546	0.999604
ENSMUSG00000003166	1774.46	-0.0870599	0.104875	-0.830134	0.406463	0.999604
ENSMUSG00000003184	320.726	0.0130475	0.169887	0.0768009	0.938782	0.999604
ENSMUSG00000003190	30.9778	0.372257	0.262702	1.41703	0.156473	0.999604
ENSMUSG00000003198	25.6555	-0.441941	0.596937	-0.740347	0.459089	0.999604
ENSMUSG00000003199	1115.01	-0.0271158	0.180162	-0.150508	0.880364	0.999604
ENSMUSG00000003200	563.966	-0.032153	0.141807	-0.226737	0.820628	0.999604
ENSMUSG00000003206	17.9936	0.0613789	0.308879	0.198715	0.842485	0.999604
ENSMUSG00000003208	132.402	-0.144499	0.169275	-0.853635	0.393308	0.999604
ENSMUSG00000003226	731.133	-0.270254	0.566291	-0.477235	0.633195	0.999604
ENSMUSG00000003228	103.623	-0.238728	0.198949	-1.19994	0.230162	0.999604
ENSMUSG00000003233	720.168	-0.0339662	0.115297	-0.294598	0.768301	0.999604
ENSMUSG00000003234	935.725	-0.0915814	0.089159	-1.02717	0.304341	0.999604
ENSMUSG00000003235	902.224	-0.0814008	0.12277	-0.663033	0.507309	0.999604
ENSMUSG00000003269	1270.75	-0.115397	0.17008	-0.678485	0.497464	0.999604
ENSMUSG00000003271	149.987	-0.0232005	0.199197	-0.11647	0.90728	0.999604
ENSMUSG00000003273	2489.48	-0.166134	0.166886	-0.995494	0.319496	0.999604
ENSMUSG00000003279	6119.11	-0.118665	0.145508	-0.815522	0.414774	0.999604
ENSMUSG00000003282	20.9728	0.252622	0.463894	0.544569	0.58605	0.999604
ENSMUSG00000003283	52.3314	0.52283	0.21288	2.45599	0.0140498	0.56523
ENSMUSG00000003299	769.649	-0.198135	0.200728	-0.987085	0.323601	0.999604
ENSMUSG00000003308	1312.63	-0.125773	0.153476	-0.8195	0.412501	0.999604
ENSMUSG00000003316	2499.06	-0.10519	0.17076	-0.616011	0.537887	0.999604
ENSMUSG00000003344	1497.18	-0.166443	0.166366	-1.00047	0.317085	0.999604
ENSMUSG00000003345	2793.05	-0.186766	0.18152	-1.0289	0.303526	0.999604
ENSMUSG00000003346	1712.69	-0.194755	0.223787	-0.870271	0.384152	0.999604
ENSMUSG00000003348	181.903	-0.0449233	0.130887	-0.343223	0.731431	0.999604
ENSMUSG00000003352	3936.51	-0.241276	0.174412	-1.38337	0.166551	0.999604
ENSMUSG00000003354	105.549	0.0432405	0.169446	0.255187	0.798579	0.999604
ENSMUSG00000003355	10.3926	-0.0420396	0.407881	-0.103068	0.917909	0.999604
ENSMUSG00000003360	1062.13	-0.0622879	0.0846588	-0.735752	0.461881	0.999604
ENSMUSG00000003363	10262.6	-0.205114	0.163567	-1.254	0.20984	0.999604
ENSMUSG00000003378	3461.14	-0.146615	0.144818	-1.01241	0.311341	0.999604
ENSMUSG00000003379	11.8564	-0.685283	0.596915	-1.14804	0.250951	0.999604
ENSMUSG00000003380	1397.42	-0.0526912	0.225563	-0.233598	0.815297	0.999604
ENSMUSG00000003382	295.977	-0.00922207	0.117506	-0.0784818	0.937445	0.999604
ENSMUSG00000003402	1291.31	-0.142013	0.167645	-0.847105	0.396936	0.999604
ENSMUSG00000003410	4379.12	-0.152363	0.130377	-1.16863	0.242551	0.999604
ENSMUSG00000003411	1299.94	-0.209328	0.154616	-1.35385	0.175783	0.999604
ENSMUSG00000003418	43.4487	0.408375	0.382977	1.06632	0.28628	0.999604
ENSMUSG00000003420	291.969	-0.196794	0.237858	-0.827362	0.408032	0.999604
ENSMUSG00000003421	982.919	-0.162351	0.176749	-0.918541	0.358336	0.999604
ENSMUSG00000003423	359.669	0.0835426	0.178847	0.467119	0.640415	0.999604
ENSMUSG00000003429	2702.78	0.112519	0.20181	0.557551	0.577151	0.999604
ENSMUSG00000003435	2855.43	-0.148624	0.126147	-1.17818	0.238724	0.999604
ENSMUSG00000003436	24.2813	-0.00595287	0.278371	-0.0213847	0.982939	0.999604
ENSMUSG00000003437	1293.8	-0.055933	0.104677	-0.534337	0.593108	0.999604
ENSMUSG00000003438	387.675	-0.0676684	0.172162	-0.393051	0.694282	0.999604
ENSMUSG00000003444	324.835	-0.079242	0.198214	-0.399781	0.689318	0.999604
ENSMUSG00000003452	187.846	-0.244977	0.382756	-0.640034	0.52215	0.999604
ENSMUSG00000003458	1003.46	-0.112891	0.109309	-1.03277	0.301709	0.999604
ENSMUSG00000003464	1077.8	-0.124724	0.0636083	-1.96081	0.0499015	0.999604
ENSMUSG00000003469	12245	-0.149974	0.149816	-1.00105	0.316801	0.999604
ENSMUSG00000003476	74.3651	0.57058	0.430082	1.32668	0.184616	0.999604
ENSMUSG00000003477	29.765	-0.212701	0.591166	-0.359798	0.718998	0.999604
ENSMUSG00000003500	684.333	-0.172014	0.167947	-1.02421	0.305735	0.999604
ENSMUSG00000003518	2121.23	-0.0621556	0.0614582	-1.01135	0.311851	0.999604
ENSMUSG00000003526	221.837	-0.0521797	0.183933	-0.283689	0.776649	0.999604
ENSMUSG00000003527	459.552	-0.0749157	0.116453	-0.643315	0.52002	0.999604
ENSMUSG00000003528	598.559	-0.053524	0.144521	-0.370354	0.711119	0.999604
ENSMUSG00000003531	393.331	-0.0792943	0.228155	-0.347546	0.728181	0.999604
ENSMUSG00000003534	1374.76	0.0456477	0.167824	0.271997	0.785624	0.999604
ENSMUSG00000003541	75.4155	0.098124	0.249221	0.393723	0.693786	0.999604
ENSMUSG00000003545	160.193	-0.430767	0.207732	-2.07366	0.0381105	0.937382
ENSMUSG00000003546	322.131	-0.122409	0.166066	-0.73711	0.461056	0.999604
ENSMUSG00000003549	321.021	-0.123912	0.173032	-0.716119	0.473918	0.999604
ENSMUSG00000003559	155.91	0.22558	0.121954	1.84971	0.0643548	0.999604
ENSMUSG00000003573	885.517	-0.199166	0.17656	-1.12804	0.259304	0.999604
ENSMUSG00000003575	4461.62	-0.0853826	0.127497	-0.669681	0.503061	0.999604
ENSMUSG00000003581	308.761	-0.0707174	0.146144	-0.48389	0.628464	0.999604
ENSMUSG00000003585	1361.35	-0.10525	0.132412	-0.794868	0.42669	0.999604
ENSMUSG00000003604	103.466	-0.165452	0.136533	-1.21181	0.225585	0.999604
ENSMUSG00000003617	196.772	-0.0922447	0.385044	-0.239569	0.810664	0.999604
ENSMUSG00000003623	225.428	-0.0781515	0.320371	-0.243941	0.807277	0.999604
ENSMUSG00000003644	294.814	0.0687304	0.162705	0.422422	0.672717	0.999604
ENSMUSG00000003657	826.56	-0.0637439	0.219669	-0.290182	0.771677	0.999604
ENSMUSG00000003660	2056.87	-0.0530105	0.0947037	-0.559751	0.575649	0.999604
ENSMUSG00000003662	691.187	-0.0605873	0.0755863	-0.801564	0.422805	0.999604
ENSMUSG00000003680	238.241	-0.0930075	0.148578	-0.625986	0.531324	0.999604
ENSMUSG00000003721	406.653	0.0111311	0.196033	0.0567818	0.954719	0.999604
ENSMUSG00000003731	1461.09	-0.0798282	0.0884936	-0.902078	0.367015	0.999604
ENSMUSG00000003746	403.574	-0.076891	0.276822	-0.277763	0.781194	0.999604
ENSMUSG00000003752	122.981	0.0693652	0.127673	0.543302	0.586922	0.999604
ENSMUSG00000003762	421.491	-0.189658	0.158509	-1.19651	0.231496	0.999604
ENSMUSG00000003778	668.689	-0.000160992	0.0935855	-0.00172026	0.998627	0.999604
ENSMUSG00000003808	459.679	-0.051718	0.135002	-0.38309	0.701653	0.999604
ENSMUSG00000003809	355.046	0.0064612	0.0952519	0.0678328	0.945919	0.999604
ENSMUSG00000003810	1877.71	-0.266402	0.134873	-1.97521	0.0482448	0.999604
ENSMUSG00000003812	106.373	0.676797	0.223291	3.03101	0.00243737	0.171382
ENSMUSG00000003813	984.226	-0.185069	0.169203	-1.09377	0.274057	0.999604
ENSMUSG00000003814	8935.69	-0.148678	0.127413	-1.1669	0.243251	0.999604
ENSMUSG00000003824	53.6866	0.12375	0.177895	0.695639	0.486655	0.999604
ENSMUSG00000003847	720.763	-0.00417814	0.386162	-0.0108197	0.991367	0.999604
ENSMUSG00000003848	403.184	-0.115827	0.113624	-1.01938	0.308022	0.999604
ENSMUSG00000003849	79.9622	0.266819	0.298987	0.89241	0.372173	0.999604
ENSMUSG00000003863	2702.45	-0.12713	0.154492	-0.822893	0.410569	0.999604
ENSMUSG00000003865	372.001	-0.0962334	0.117917	-0.816111	0.414436	0.999604
ENSMUSG00000003868	439.124	-0.0961637	0.173486	-0.554301	0.579373	0.999604
ENSMUSG00000003872	527.031	-0.0693884	0.209388	-0.331387	0.740352	0.999604
ENSMUSG00000003873	627.897	-0.0972406	0.197134	-0.493271	0.621821	0.999604
ENSMUSG00000003923	333.805	0.0787833	0.175687	0.448429	0.653844	0.999604
ENSMUSG00000003929	165.413	-0.112214	0.433277	-0.25899	0.795643	0.999604
ENSMUSG00000003934	2649.19	-0.112668	0.0937159	-1.20223	0.229276	0.999604
ENSMUSG00000003948	2955.1	-0.0469996	0.36433	-0.129003	0.897355	0.999604
ENSMUSG00000003949	1680.42	-0.130384	0.163268	-0.79859	0.424528	0.999604
ENSMUSG00000003955	407.909	0.0723101	0.168042	0.430309	0.666971	0.999604
ENSMUSG00000003970	5127.47	-0.0909047	0.237709	-0.38242	0.70215	0.999604
ENSMUSG00000003974	397.055	-0.312753	0.198059	-1.57909	0.114315	0.999604
ENSMUSG00000003992	932.079	-0.150181	0.109766	-1.36819	0.171253	0.999604
ENSMUSG00000004018	45.9672	0.11704	0.32151	0.364032	0.715834	0.999604
ENSMUSG00000004031	1244.83	-0.304231	0.121887	-2.496	0.0125603	0.532256
ENSMUSG00000004032	2248.17	-0.144398	0.110632	-1.30522	0.191818	0.999604
ENSMUSG00000004035	517.332	-0.0965913	0.156152	-0.618573	0.536198	0.999604
ENSMUSG00000004040	817.785	0.212545	0.121774	1.7454	0.0809144	0.999604
ENSMUSG00000004043	32.224	0.303966	0.264907	1.14745	0.251198	0.999604
ENSMUSG00000004044	379.493	-0.00350832	0.233997	-0.014993	0.988038	0.999604
ENSMUSG00000004054	494.819	-0.101977	0.188963	-0.539664	0.589429	0.999604
ENSMUSG00000004056	1464.1	-0.1577	0.125229	-1.25929	0.207924	0.999604
ENSMUSG00000004069	932.262	-0.102644	0.0831189	-1.23491	0.216865	0.999604
ENSMUSG00000004070	1438.81	-0.140042	0.134992	-1.03741	0.299545	0.999604
ENSMUSG00000004071	4494.64	-0.0847452	0.0865686	-0.978936	0.327611	0.999604
ENSMUSG00000004085	102.094	-0.0688309	0.170287	-0.404204	0.686063	0.999604
ENSMUSG00000004096	1086.53	-0.100429	0.123727	-0.811699	0.416965	0.999604
ENSMUSG00000004098	33.5359	0.609551	0.315706	1.93075	0.0535136	0.999604
ENSMUSG00000004099	772.28	-0.0937376	0.121136	-0.773821	0.439037	0.999604
ENSMUSG00000004100	324.833	0.0980515	0.19313	0.507697	0.611666	0.999604
ENSMUSG00000004105	148.59	0.252563	0.536366	0.470878	0.637728	0.999604
ENSMUSG00000004110	3340.98	-0.0360039	0.261882	-0.137481	0.89065	0.999604
ENSMUSG00000004113	1230.62	-0.0925515	0.130857	-0.707274	0.479396	0.999604
ENSMUSG00000004127	59.8341	0.352713	0.213354	1.65318	0.098294	0.999604
ENSMUSG00000004151	957.439	-0.261865	0.244959	-1.06902	0.285061	0.999604
ENSMUSG00000004187	8770.15	-0.229635	0.14071	-1.63197	0.102686	0.999604
ENSMUSG00000004207	25034.5	0.0330947	0.0996895	0.331978	0.739906	0.999604
ENSMUSG00000004221	369.738	0.136109	0.19386	0.702103	0.482615	0.999604
ENSMUSG00000004231	11.6489	-0.344336	0.39761	-0.866016	0.386482	0.999604
ENSMUSG00000004233	73.4578	-0.0928748	0.192218	-0.483173	0.628973	0.999604
ENSMUSG00000004263	2770.95	-0.123395	0.190656	-0.647214	0.517493	0.999604
ENSMUSG00000004264	1152.25	-0.0128017	0.168581	-0.0759382	0.939468	0.999604
ENSMUSG00000004266	142.884	1.14832	0.161908	7.0924	1.31805e-12	6.34701e-10
ENSMUSG00000004267	16020.8	-0.150416	0.13931	-1.07972	0.280268	0.999604
ENSMUSG00000004268	423.192	0.0454364	0.118266	0.384187	0.70084	0.999604
ENSMUSG00000004270	260.617	0.0572515	0.120405	0.475491	0.634437	0.999604
ENSMUSG00000004285	1644.15	-0.0830423	0.216431	-0.383689	0.701209	0.999604
ENSMUSG00000004317	87.2427	0.129373	0.263483	0.491012	0.623418	0.999604
ENSMUSG00000004319	1339.25	-0.119113	0.269186	-0.442495	0.658131	0.999604
ENSMUSG00000004328	61.2648	0.468647	0.378778	1.23726	0.215991	0.999604
ENSMUSG00000004347	89.1878	0.136272	0.281794	0.483587	0.628679	0.999604
ENSMUSG00000004356	244.067	0.0997813	0.146873	0.679374	0.496901	0.999604
ENSMUSG00000004359	13.2936	0.636094	0.511181	1.24436	0.213366	0.999604
ENSMUSG00000004360	668.625	0.00215344	0.299279	0.00719544	0.994259	0.999604
ENSMUSG00000004364	881.701	-0.0770426	0.360943	-0.213448	0.830977	0.999604
ENSMUSG00000004366	5324.72	-0.294883	0.181028	-1.62894	0.103326	0.999604
ENSMUSG00000004383	1937.37	-0.160975	0.122824	-1.31061	0.189988	0.999604
ENSMUSG00000004393	504.427	-0.127363	0.145899	-0.872949	0.382691	0.999604
ENSMUSG00000004394	961.409	-0.0317735	0.102501	-0.309982	0.756574	0.999604
ENSMUSG00000004415	42.025	0.0793339	0.240704	0.329591	0.741709	0.999604
ENSMUSG00000004446	159.34	-0.231551	0.126364	-1.83241	0.0668909	0.999604
ENSMUSG00000004451	271.65	0.0192538	0.13165	0.14625	0.883724	0.999604
ENSMUSG00000004455	1572.1	0.0122851	0.106215	0.115663	0.90792	0.999604
ENSMUSG00000004460	764.796	-0.108625	0.0971806	-1.11777	0.263666	0.999604
ENSMUSG00000004462	210.965	0.0308938	0.089101	0.346727	0.728796	0.999604
ENSMUSG00000004473	74.8486	-0.166466	0.191421	-0.869632	0.384502	0.999604
ENSMUSG00000004500	149.312	-0.155878	0.128281	-1.21513	0.224315	0.999604
ENSMUSG00000004508	390.723	0.0433878	0.112389	0.38605	0.69946	0.999604
ENSMUSG00000004530	1713.93	-0.0470234	0.111253	-0.422669	0.672537	0.999604
ENSMUSG00000004535	1505.47	-0.0130242	0.207901	-0.0626465	0.950048	0.999604
ENSMUSG00000004558	11901	-0.183228	0.102242	-1.79211	0.0731159	0.999604
ENSMUSG00000004561	198.418	0.155366	0.151566	1.02507	0.30533	0.999604
ENSMUSG00000004562	317.658	-0.117835	0.125474	-0.939125	0.347667	0.999604
ENSMUSG00000004565	659.63	-0.0646913	0.113792	-0.568505	0.569692	0.999604
ENSMUSG00000004567	897.502	-0.109026	0.0801581	-1.36014	0.173786	0.999604
ENSMUSG00000004568	925.98	-0.102505	0.11438	-0.896178	0.370158	0.999604
ENSMUSG00000004591	156.5	-0.00241878	0.361889	-0.00668375	0.994667	0.999604
ENSMUSG00000004609	78.4717	0.654976	0.287556	2.27773	0.0227425	0.728632
ENSMUSG00000004610	599.123	0.0181028	0.256588	0.070552	0.943754	0.999604
ENSMUSG00000004626	355.674	0.353121	0.201342	1.75384	0.079458	0.999604
ENSMUSG00000004631	348.409	-0.0511079	0.112194	-0.455533	0.648726	0.999604
ENSMUSG00000004633	327.867	0.052983	0.14421	0.367403	0.713318	0.999604
ENSMUSG00000004637	308.993	0.0651071	0.107575	0.605226	0.545029	0.999604
ENSMUSG00000004642	207.898	-0.00586478	0.108023	-0.0542918	0.956703	0.999604
ENSMUSG00000004655	198.221	0.600279	1.15164	0.52124	0.6022	0.999604
ENSMUSG00000004661	61.8819	0.0535682	0.1794	0.298597	0.765248	0.999604
ENSMUSG00000004665	139.644	-0.132866	0.266513	-0.498535	0.618107	0.999604
ENSMUSG00000004667	1168.13	-0.0606135	0.199417	-0.303953	0.761163	0.999604
ENSMUSG00000004677	607.697	0.331144	0.155631	2.12775	0.0333582	0.887931
ENSMUSG00000004698	319.748	-0.255153	0.260139	-0.980836	0.326674	0.999604
ENSMUSG00000004707	21.5898	2.58192	0.332315	7.76949	7.88027e-15	5.21772e-12
ENSMUSG00000004730	65.1435	0.742505	0.236085	3.14507	0.00166047	0.128715
ENSMUSG00000004748	1697.12	-0.160229	0.140138	-1.14336	0.252889	0.999604
ENSMUSG00000004768	333.364	-0.0592523	0.107749	-0.549911	0.58238	0.999604
ENSMUSG00000004771	565.503	-0.0449145	0.264744	-0.169652	0.865283	0.999604
ENSMUSG00000004788	555.098	-0.18465	0.154786	-1.19294	0.232895	0.999604
ENSMUSG00000004789	1866.45	-0.0640853	0.04685	-1.36788	0.171349	0.999604
ENSMUSG00000004791	91.2251	-0.0132291	0.200548	-0.065965	0.947406	0.999604
ENSMUSG00000004798	931.195	-0.0943798	0.200631	-0.470415	0.638059	0.999604
ENSMUSG00000004815	394.528	-0.0935585	0.0933071	-1.00269	0.316008	0.999604
ENSMUSG00000004837	76.739	-0.162799	0.265811	-0.612463	0.540231	0.999604
ENSMUSG00000004843	359.358	-0.0770034	0.148489	-0.518579	0.604054	0.999604
ENSMUSG00000004846	475.28	0.0241328	0.160155	0.150684	0.880225	0.999604
ENSMUSG00000004849	3363.95	-0.138351	0.169895	-0.814332	0.415455	0.999604
ENSMUSG00000004865	721.871	0.0408337	0.0623297	0.655124	0.512388	0.999604
ENSMUSG00000004880	99.3315	0.315841	0.187003	1.68896	0.0912267	0.999604
ENSMUSG00000004885	70.0911	-0.304268	0.599497	-0.507539	0.611777	0.999604
ENSMUSG00000004891	169.747	-0.0998232	0.18572	-0.537492	0.590928	0.999604
ENSMUSG00000004892	3185.03	-0.193573	0.131441	-1.47269	0.140834	0.999604
ENSMUSG00000004894	425.081	0.202469	0.197819	1.0235	0.306069	0.999604
ENSMUSG00000004895	926.336	-0.197516	0.141068	-1.40015	0.161469	0.999604
ENSMUSG00000004896	367.79	0.242294	0.137827	1.75795	0.0787559	0.999604
ENSMUSG00000004897	2482.78	-0.139645	0.0846152	-1.65035	0.0988708	0.999604
ENSMUSG00000004902	884.192	-0.0164596	0.0948931	-0.173454	0.862294	0.999604
ENSMUSG00000004929	899.894	-0.165068	0.184447	-0.894935	0.370822	0.999604
ENSMUSG00000004931	252.904	-0.139843	0.173642	-0.805354	0.420615	0.999604
ENSMUSG00000004933	2951.85	-0.0502426	0.185124	-0.271399	0.786084	0.999604
ENSMUSG00000004934	351.113	-0.183911	0.178572	-1.02989	0.30306	0.999604
ENSMUSG00000004936	3472.2	-0.0540537	0.074319	-0.727321	0.46703	0.999604
ENSMUSG00000004937	3036.91	-0.16399	0.163234	-1.00463	0.315074	0.999604
ENSMUSG00000004945	514.24	-0.0383248	0.165682	-0.231316	0.81707	0.999604
ENSMUSG00000004947	160.179	-0.0231947	0.172483	-0.134475	0.893027	0.999604
ENSMUSG00000004951	124.722	-0.364635	0.42001	-0.868158	0.385308	0.999604
ENSMUSG00000004952	81.1928	0.572277	0.176118	3.2494	0.00115649	0.0942452
ENSMUSG00000004961	3127.81	-0.244811	0.189403	-1.29254	0.196171	0.999604
ENSMUSG00000004980	5666.09	0.00742441	0.128205	0.0579104	0.95382	0.999604
ENSMUSG00000004994	245.149	-0.0376411	0.16918	-0.222492	0.823931	0.999604
ENSMUSG00000004996	174.584	0.181587	0.140124	1.29591	0.195007	0.999604
ENSMUSG00000005034	3134.92	-0.0952158	0.197463	-0.482196	0.629667	0.999604
ENSMUSG00000005043	146.232	-0.167519	0.137166	-1.22128	0.22198	0.999604
ENSMUSG00000005045	3110.45	-0.209415	0.153034	-1.36841	0.171182	0.999604
ENSMUSG00000005054	249.997	-0.0214699	0.157839	-0.136024	0.891802	0.999604
ENSMUSG00000005057	103.39	0.114135	0.210283	0.542769	0.587289	0.999604
ENSMUSG00000005069	544.511	-0.0192481	0.0866561	-0.222121	0.82422	0.999604
ENSMUSG00000005078	466.207	0.00949816	0.104203	0.0911506	0.927373	0.999604
ENSMUSG00000005087	74.2039	0.402506	0.357278	1.12659	0.259916	0.999604
ENSMUSG00000005089	19705.8	-0.132734	0.274161	-0.484146	0.628282	0.999604
ENSMUSG00000005102	272.181	0.0985363	0.146412	0.673008	0.500942	0.999604
ENSMUSG00000005103	2859.39	-0.0209594	0.0740492	-0.283048	0.77714	0.999604
ENSMUSG00000005107	32.5348	0.300123	0.214613	1.39844	0.161981	0.999604
ENSMUSG00000005124	11.9753	0.347777	0.409561	0.849144	0.395801	0.999604
ENSMUSG00000005125	2437.6	-0.0547291	0.123196	-0.444243	0.656867	0.999604
ENSMUSG00000005142	945.822	0.538215	0.135586	3.96956	7.2004e-05	0.00853893
ENSMUSG00000005148	115.509	-0.0742516	0.27336	-0.271625	0.78591	0.999604
ENSMUSG00000005150	329.911	0.0610942	0.168448	0.362689	0.716837	0.999604
ENSMUSG00000005161	2744.93	-0.0694283	0.172672	-0.402083	0.687623	0.999604
ENSMUSG00000005198	2349.43	-0.140982	0.16902	-0.834115	0.404216	0.999604
ENSMUSG00000005204	903.594	-0.0305404	0.0906175	-0.337025	0.736098	0.999604
ENSMUSG00000005225	149.481	-0.180748	0.172868	-1.04559	0.295753	0.999604
ENSMUSG00000005237	64.9081	0.0678685	0.174934	0.387967	0.698041	0.999604
ENSMUSG00000005251	12.9482	0.20375	0.527356	0.38636	0.69923	0.999604
ENSMUSG00000005262	979.595	0.01005	0.074936	0.134115	0.893312	0.999604
ENSMUSG00000005267	173.754	-0.0195647	0.13704	-0.142767	0.886474	0.999604
ENSMUSG00000005268	147.224	1.3507	0.865941	1.55981	0.118805	0.999604
ENSMUSG00000005299	1623.22	-0.160532	0.119365	-1.34488	0.178664	0.999604
ENSMUSG00000005312	2126.25	-0.0574975	0.104295	-0.551298	0.58143	0.999604
ENSMUSG00000005338	7418.64	-0.179075	0.118118	-1.51606	0.129504	0.999604
ENSMUSG00000005354	2105.85	-0.172293	0.152183	-1.13215	0.257571	0.999604
ENSMUSG00000005357	127.085	-0.164455	0.17376	-0.946449	0.343919	0.999604
ENSMUSG00000005360	7178.75	-0.160593	0.192919	-0.832439	0.405161	0.999604
ENSMUSG00000005362	437.015	-0.197052	0.259279	-0.76	0.447254	0.999604
ENSMUSG00000005370	257.413	-0.0586935	0.148127	-0.396238	0.69193	0.999604
ENSMUSG00000005371	1094.16	-0.17333	0.395774	-0.437951	0.661422	0.999604
ENSMUSG00000005373	71.4437	0.631032	0.216863	2.90982	0.00361639	0.23361
ENSMUSG00000005374	421.874	-0.093793	0.0983182	-0.953974	0.340097	0.999604
ENSMUSG00000005378	395.911	-0.0513892	0.158601	-0.324016	0.745926	0.999604
ENSMUSG00000005397	91.1915	-0.0526825	0.313401	-0.168099	0.866505	0.999604
ENSMUSG00000005410	88.4494	0.158727	0.177505	0.89421	0.37121	0.999604
ENSMUSG00000005413	129.498	0.104045	0.184011	0.565429	0.571782	0.999604
ENSMUSG00000005417	4705.05	-0.124748	0.0827152	-1.50817	0.131512	0.999604
ENSMUSG00000005442	3096.67	-0.103261	0.156698	-0.658982	0.509907	0.999604
ENSMUSG00000005447	143.337	-0.0547593	0.237811	-0.230264	0.817887	0.999604
ENSMUSG00000005465	16.7006	0.134148	0.313792	0.427506	0.669011	0.999604
ENSMUSG00000005469	3675.09	-0.156457	0.14504	-1.07871	0.280715	0.999604
ENSMUSG00000005481	141.852	0.0981749	0.148561	0.66084	0.508715	0.999604
ENSMUSG00000005483	732.4	-0.175744	0.111426	-1.57722	0.114744	0.999604
ENSMUSG00000005501	158.043	0.320248	0.255857	1.25167	0.21069	0.999604
ENSMUSG00000005505	200.533	-0.0939518	0.105895	-0.887219	0.374961	0.999604
ENSMUSG00000005506	1018.86	-0.124714	0.148262	-0.84117	0.400253	0.999604
ENSMUSG00000005510	678.474	0.0514402	0.117739	0.436902	0.662183	0.999604
ENSMUSG00000005514	1683.53	-0.112393	0.178374	-0.6301	0.528629	0.999604
ENSMUSG00000005533	626.671	0.0182171	0.138228	0.13179	0.89515	0.999604
ENSMUSG00000005534	430.668	0.0393884	0.238126	0.16541	0.868621	0.999604
ENSMUSG00000005553	13.318	-0.338891	0.332623	-1.01884	0.308277	0.999604
ENSMUSG00000005566	2112.52	-0.087393	0.133293	-0.655647	0.512052	0.999604
ENSMUSG00000005575	2653.1	-0.127011	0.190386	-0.667124	0.504693	0.999604
ENSMUSG00000005580	725.847	-0.251178	0.25935	-0.968492	0.332799	0.999604
ENSMUSG00000005583	1015.52	0.120725	0.381115	0.316769	0.751419	0.999604
ENSMUSG00000005609	978.934	-0.0761777	0.0805957	-0.945183	0.344566	0.999604
ENSMUSG00000005610	5610.43	-0.0346309	0.195579	-0.177069	0.859454	0.999604
ENSMUSG00000005611	33.3098	-0.272107	0.328022	-0.829538	0.4068	0.999604
ENSMUSG00000005615	374.813	-0.0988978	0.12693	-0.779153	0.43589	0.999604
ENSMUSG00000005621	482.434	-0.0947207	0.112559	-0.841519	0.400058	0.999604
ENSMUSG00000005625	1671.78	-0.0905945	0.182587	-0.496173	0.619772	0.999604
ENSMUSG00000005656	271.398	0.100906	0.222171	0.454181	0.649699	0.999604
ENSMUSG00000005667	103.875	-0.0169827	0.145542	-0.116686	0.907109	0.999604
ENSMUSG00000005672	1248.1	-0.219063	0.111305	-1.96814	0.0490516	0.999604
ENSMUSG00000005674	940.508	-0.140129	0.156022	-0.898134	0.369114	0.999604
ENSMUSG00000005681	12.5648	0.26438	0.351385	0.752393	0.451815	0.999604
ENSMUSG00000005682	220.109	0.201406	0.161371	1.24809	0.211997	0.999604
ENSMUSG00000005683	4353.65	-0.0513501	0.0639597	-0.80285	0.422062	0.999604
ENSMUSG00000005686	293.426	-0.0366444	0.13983	-0.262064	0.793272	0.999604
ENSMUSG00000005687	687.886	-0.00741785	0.0974987	-0.0760815	0.939354	0.999604
ENSMUSG00000005698	845.405	-0.0406236	0.0850178	-0.477824	0.632775	0.999604
ENSMUSG00000005699	300.07	-0.239619	0.20092	-1.19261	0.233023	0.999604
ENSMUSG00000005716	677.852	-0.133308	0.225789	-0.590407	0.554918	0.999604
ENSMUSG00000005718	73.1962	0.143218	0.180369	0.794024	0.427181	0.999604
ENSMUSG00000005732	501.013	-0.194979	0.123542	-1.57825	0.114509	0.999604
ENSMUSG00000005774	244.851	-0.119052	0.139415	-0.853937	0.39314	0.999604
ENSMUSG00000005779	1440.16	0.0110007	0.179691	0.0612199	0.951184	0.999604
ENSMUSG00000005802	125.205	-0.351626	0.458216	-0.76738	0.442856	0.999604
ENSMUSG00000005803	95.487	0.134266	0.211879	0.633691	0.526283	0.999604
ENSMUSG00000005804	258.731	-0.0373398	0.172331	-0.216675	0.828461	0.999604
ENSMUSG00000005813	499.972	-0.0782745	0.143075	-0.547088	0.584318	0.999604
ENSMUSG00000005823	369.868	0.0109856	0.137604	0.0798347	0.936369	0.999604
ENSMUSG00000005846	698.886	-0.00242542	0.0816894	-0.0296907	0.976314	0.999604
ENSMUSG00000005871	2424.47	-0.240651	0.299769	-0.802788	0.422097	0.999604
ENSMUSG00000005873	4712.31	-0.0355272	0.0827825	-0.429163	0.667805	0.999604
ENSMUSG00000005881	1853.21	-0.0883179	0.194093	-0.455028	0.649089	0.999604
ENSMUSG00000005882	773.447	-0.173061	0.0692267	-2.49992	0.0124222	0.530648
ENSMUSG00000005886	864.592	-0.12943	0.254314	-0.508938	0.610796	0.999604
ENSMUSG00000005892	16.0683	-0.40569	0.676283	-0.599882	0.548585	0.999604
ENSMUSG00000005893	931.314	-0.0794042	0.259688	-0.305768	0.759781	0.999604
ENSMUSG00000005897	107.438	0.180142	0.199287	0.903934	0.366031	0.999604
ENSMUSG00000005899	661.208	0.205325	0.168654	1.21743	0.22344	0.999604
ENSMUSG00000005907	217.713	-0.15699	0.130359	-1.2043	0.228475	0.999604
ENSMUSG00000005917	51.0551	0.268385	0.212136	1.26516	0.205816	0.999604
ENSMUSG00000005936	781.281	0.00855644	0.0864204	0.0990095	0.921131	0.999604
ENSMUSG00000005949	203.464	0.133709	0.100553	1.32974	0.183604	0.999604
ENSMUSG00000005950	32.3871	-0.266939	0.262797	-1.01576	0.309744	0.999604
ENSMUSG00000005951	63.8069	0.324133	0.181524	1.78562	0.0741608	0.999604
ENSMUSG00000005958	264.272	-0.245036	0.168849	-1.45121	0.146721	0.999604
ENSMUSG00000005968	67.5144	0.146502	0.202726	0.722659	0.469889	0.999604
ENSMUSG00000005973	260.898	-0.124026	0.1022	-1.21356	0.224916	0.999604
ENSMUSG00000005981	987.135	-0.0501013	0.0985959	-0.508148	0.611349	0.999604
ENSMUSG00000005982	1277.63	-0.0741015	0.0494029	-1.49994	0.13363	0.999604
ENSMUSG00000005983	68.0473	-0.0332958	0.233543	-0.142568	0.886631	0.999604
ENSMUSG00000005986	693.762	-0.110556	0.160723	-0.687866	0.491537	0.999604
ENSMUSG00000006005	1659.95	-0.208334	0.169427	-1.22964	0.218831	0.999604
ENSMUSG00000006010	491.176	-0.0461867	0.390089	-0.118401	0.90575	0.999604
ENSMUSG00000006014	154.182	-0.543932	0.684898	-0.794178	0.427092	0.999604
ENSMUSG00000006019	194.214	0.0149094	0.161745	0.092178	0.926557	0.999604
ENSMUSG00000006021	277.286	-0.034204	0.146285	-0.233817	0.815127	0.999604
ENSMUSG00000006024	4828.75	-0.135262	0.15392	-0.878779	0.379521	0.999604
ENSMUSG00000006050	789.405	-0.0595751	0.103441	-0.575933	0.564661	0.999604
ENSMUSG00000006057	2601.77	-0.125964	0.178482	-0.705754	0.480341	0.999604
ENSMUSG00000006058	887.483	0.027397	0.18319	0.149555	0.881116	0.999604
ENSMUSG00000006095	1049.11	-0.0899231	0.211336	-0.425499	0.670473	0.999604
ENSMUSG00000006127	584.619	0.0442379	0.066486	0.665372	0.505812	0.999604
ENSMUSG00000006134	559.835	-0.0323604	0.144103	-0.224565	0.822318	0.999604
ENSMUSG00000006154	162.305	0.32079	0.324185	0.989529	0.322404	0.999604
ENSMUSG00000006169	695.147	-0.12709	0.111584	-1.13897	0.254717	0.999604
ENSMUSG00000006179	16.523	-0.249984	0.337242	-0.741259	0.458536	0.999604
ENSMUSG00000006191	126.973	0.00417111	0.208802	0.0199764	0.984062	0.999604
ENSMUSG00000006205	2273.95	-0.18586	0.135118	-1.37554	0.168965	0.999604
ENSMUSG00000006215	512.698	-0.035045	0.163476	-0.214374	0.830255	0.999604
ENSMUSG00000006218	37.615	0.0157129	0.315188	0.0498524	0.96024	0.999604
ENSMUSG00000006219	28.6211	0.826218	0.303579	2.72159	0.00649683	0.354673
ENSMUSG00000006235	87.0707	0.0897971	0.221248	0.405866	0.684841	0.999604
ENSMUSG00000006241	76.2036	-0.0360395	0.172688	-0.208697	0.834685	0.999604
ENSMUSG00000006262	200.6	-0.180806	0.296523	-0.609754	0.542025	0.999604
ENSMUSG00000006273	7048.26	-0.0131834	0.0753964	-0.174855	0.861194	0.999604
ENSMUSG00000006276	883.935	-0.0612584	0.100849	-0.607427	0.543568	0.999604
ENSMUSG00000006281	72.8116	0.369788	0.180558	2.04803	0.0405567	0.956212
ENSMUSG00000006288	427.191	-0.0402252	0.0805049	-0.499661	0.617314	0.999604
ENSMUSG00000006289	434.11	-0.0614632	0.135858	-0.452406	0.650976	0.999604
ENSMUSG00000006299	2439.31	-0.118689	0.148511	-0.799197	0.424176	0.999604
ENSMUSG00000006301	551.712	-0.00364079	0.11186	-0.0325478	0.974035	0.999604
ENSMUSG00000006304	3886.27	-0.00253684	0.0843245	-0.0300843	0.976	0.999604
ENSMUSG00000006307	789.991	0.0739555	0.119145	0.62072	0.534784	0.999604
ENSMUSG00000006315	673.044	-0.071227	0.175018	-0.40697	0.68403	0.999604
ENSMUSG00000006333	3641.4	0.029404	0.2125	0.138372	0.889946	0.999604
ENSMUSG00000006335	335.027	-0.117666	0.194687	-0.604389	0.545585	0.999604
ENSMUSG00000006342	64.8572	-0.0534534	0.247549	-0.21593	0.829042	0.999604
ENSMUSG00000006344	49.1731	0.302209	0.303436	0.995957	0.319271	0.999604
ENSMUSG00000006345	36.2115	0.200968	0.304377	0.66026	0.509087	0.999604
ENSMUSG00000006356	1483.36	-0.0979858	0.209317	-0.468121	0.639698	0.999604
ENSMUSG00000006360	61.395	0.264968	0.350496	0.75598	0.449661	0.999604
ENSMUSG00000006362	654.833	-0.230708	0.183981	-1.25398	0.20985	0.999604
ENSMUSG00000006369	382.121	-0.192206	0.248681	-0.772903	0.43958	0.999604
ENSMUSG00000006373	2621.91	-0.0113354	0.095603	-0.118567	0.905618	0.999604
ENSMUSG00000006378	147.117	0.0222104	0.189644	0.117116	0.906768	0.999604
ENSMUSG00000006386	107.606	0.0435432	0.190749	0.228275	0.819433	0.999604
ENSMUSG00000006390	244.04	-0.00267501	0.162396	-0.0164722	0.986858	0.999604
ENSMUSG00000006392	331.379	0.121163	0.115819	1.04614	0.295497	0.999604
ENSMUSG00000006395	60.5647	0.327043	0.26116	1.25227	0.210471	0.999604
ENSMUSG00000006403	297.566	-0.0346767	0.154418	-0.224564	0.822318	0.999604
ENSMUSG00000006411	125.167	0.18195	0.119143	1.52715	0.126723	0.999604
ENSMUSG00000006412	1398.27	-0.0464439	0.14115	-0.329039	0.742126	0.999604
ENSMUSG00000006418	854.57	-0.0886818	0.0814721	-1.08849	0.276378	0.999604
ENSMUSG00000006423	369.083	-0.123376	0.338088	-0.364922	0.71517	0.999604
ENSMUSG00000006435	2594.75	-0.154631	0.134748	-1.14756	0.251149	0.999604
ENSMUSG00000006442	724.512	-0.191095	0.183451	-1.04167	0.297567	0.999604
ENSMUSG00000006445	18.6807	-0.346609	0.303489	-1.14208	0.253419	0.999604
ENSMUSG00000006456	473.943	-0.0955221	0.126912	-0.752664	0.451652	0.999604
ENSMUSG00000006457	20.9812	0.0802497	0.314255	0.255365	0.798441	0.999604
ENSMUSG00000006463	283.613	-0.0872371	0.0824085	-1.05859	0.289785	0.999604
ENSMUSG00000006464	556.627	-0.0277826	0.1013	-0.274259	0.783886	0.999604
ENSMUSG00000006471	353.881	-0.0527333	0.142585	-0.369838	0.711503	0.999604
ENSMUSG00000006476	12894.3	-0.343917	0.139062	-2.47312	0.013394	0.547159
ENSMUSG00000006494	647.113	0.138735	0.132756	1.04504	0.296006	0.999604
ENSMUSG00000006498	574.36	-0.00635693	0.135296	-0.0469853	0.962525	0.999604
ENSMUSG00000006517	321.898	-0.0850155	0.181823	-0.467571	0.640091	0.999604
ENSMUSG00000006519	180.231	0.846192	0.295731	2.86136	0.00421831	0.26391
ENSMUSG00000006522	390.259	0.0454923	0.121471	0.374511	0.708024	0.999604
ENSMUSG00000006526	259.818	0.0964763	0.126371	0.763435	0.445204	0.999604
ENSMUSG00000006527	296.684	-0.150671	0.174925	-0.861345	0.389048	0.999604
ENSMUSG00000006567	31.8527	-0.00628289	0.241927	-0.0259701	0.979281	0.999604
ENSMUSG00000006575	5912.32	-0.176918	0.173172	-1.02163	0.306954	0.999604
ENSMUSG00000006576	1517.31	0.00617155	0.116541	0.0529562	0.957767	0.999604
ENSMUSG00000006585	18.2118	0.622506	0.279675	2.22582	0.0260263	0.784342
ENSMUSG00000006586	163.451	-0.29807	0.335634	-0.888079	0.374498	0.999604
ENSMUSG00000006589	518.04	-0.0084588	0.200029	-0.0422879	0.966269	0.999604
ENSMUSG00000006599	463.832	-0.0073402	0.137671	-0.0533171	0.957479	0.999604
ENSMUSG00000006611	118.471	0.321364	0.231632	1.38739	0.165323	0.999604
ENSMUSG00000006638	48.077	0.298245	0.24515	1.21658	0.223763	0.999604
ENSMUSG00000006641	317.2	-0.0507519	0.159277	-0.318639	0.75	0.999604
ENSMUSG00000006649	25.6409	-0.444675	0.239252	-1.8586	0.0630836	0.999604
ENSMUSG00000006651	26304.7	-0.211184	0.198265	-1.06516	0.286803	0.999604
ENSMUSG00000006673	1317.5	-0.0764116	0.0661658	-1.15485	0.248151	0.999604
ENSMUSG00000006675	1107.84	-0.113612	0.181965	-0.624361	0.532391	0.999604
ENSMUSG00000006676	1719.47	-0.0775341	0.0914694	-0.84765	0.396633	0.999604
ENSMUSG00000006678	38.6223	-0.31384	0.392064	-0.800482	0.423432	0.999604
ENSMUSG00000006699	2529.86	0.0503826	0.171955	0.292998	0.769524	0.999604
ENSMUSG00000006705	158.004	-0.0992511	0.107175	-0.926062	0.354414	0.999604
ENSMUSG00000006711	345.869	-0.109984	0.187861	-0.585455	0.558242	0.999604
ENSMUSG00000006715	23.3073	0.0134687	0.27693	0.0486355	0.96121	0.999604
ENSMUSG00000006717	1004.93	-0.00587325	0.152052	-0.0386266	0.969188	0.999604
ENSMUSG00000006720	27.6916	0.0110237	0.287819	0.0383007	0.969448	0.999604
ENSMUSG00000006728	640.571	-0.058769	0.123119	-0.477334	0.633125	0.999604
ENSMUSG00000006731	2756.73	-0.191412	0.169841	-1.12701	0.259738	0.999604
ENSMUSG00000006732	137.049	-0.0659245	0.15149	-0.435174	0.663436	0.999604
ENSMUSG00000006736	967.194	-0.166677	0.123888	-1.34538	0.178503	0.999604
ENSMUSG00000006740	1830.38	-0.108348	0.296326	-0.365637	0.714636	0.999604
ENSMUSG00000006763	145.327	0.0977419	0.109166	0.895355	0.370597	0.999604
ENSMUSG00000006764	12.6675	0.708284	0.360044	1.96722	0.0491583	0.999604
ENSMUSG00000006782	4629.26	-0.0370388	0.172124	-0.215186	0.829622	0.999604
ENSMUSG00000006784	40.1043	0.272523	0.369703	0.737141	0.461037	0.999604
ENSMUSG00000006800	2261.49	-0.131575	0.121443	-1.08343	0.278617	0.999604
ENSMUSG00000006818	1883.24	0.0408625	0.0934842	0.437106	0.662034	0.999604
ENSMUSG00000006850	105.529	0.0420129	0.16703	0.251529	0.801405	0.999604
ENSMUSG00000006906	459.958	-0.0954029	0.114132	-0.8359	0.403211	0.999604
ENSMUSG00000006920	1413.54	-0.104834	0.0665163	-1.57606	0.115013	0.999604
ENSMUSG00000006930	3163.78	-0.0817268	0.110901	-0.736936	0.461161	0.999604
ENSMUSG00000006931	196.305	0.0211839	0.1665	0.12723	0.898758	0.999604
ENSMUSG00000006932	5072.82	-0.0371699	0.077076	-0.482251	0.629628	0.999604
ENSMUSG00000006941	1468.93	-0.0291144	0.124283	-0.23426	0.814783	0.999604
ENSMUSG00000006958	650.759	0.0745194	0.174835	0.426228	0.669942	0.999604
ENSMUSG00000006998	3020.05	-0.0909782	0.0959757	-0.947929	0.343166	0.999604
ENSMUSG00000007021	2192.83	-0.169569	0.116461	-1.45602	0.145386	0.999604
ENSMUSG00000007029	658.734	0.0394763	0.132669	0.297554	0.766043	0.999604
ENSMUSG00000007036	1059.58	-0.110782	0.161299	-0.686811	0.492202	0.999604
ENSMUSG00000007038	1019.3	-0.0190035	0.140706	-0.135058	0.892566	0.999604
ENSMUSG00000007039	168.51	0.250851	0.227666	1.10184	0.270531	0.999604
ENSMUSG00000007041	208.672	0.356549	0.237337	1.50229	0.133022	0.999604
ENSMUSG00000007050	148.666	-0.0895824	0.20018	-0.44751	0.654507	0.999604
ENSMUSG00000007080	25.6538	0.252532	0.27277	0.925807	0.354546	0.999604
ENSMUSG00000007097	16010.1	-0.244341	0.11226	-2.17656	0.0295132	0.827151
ENSMUSG00000007122	11.5274	-0.190722	0.474469	-0.40197	0.687706	0.999604
ENSMUSG00000007207	1821.75	-0.151653	0.151017	-1.00421	0.315279	0.999604
ENSMUSG00000007216	118.719	-0.15649	0.188455	-0.830385	0.406321	0.999604
ENSMUSG00000007279	14.7059	-0.646671	0.337594	-1.91553	0.0554252	0.999604
ENSMUSG00000007338	656.31	-0.0306207	0.125134	-0.244704	0.806686	0.999604
ENSMUSG00000007411	812.495	-0.081671	0.0623135	-1.31065	0.189977	0.999604
ENSMUSG00000007415	654.751	-0.0594515	0.0855956	-0.694562	0.48733	0.999604
ENSMUSG00000007440	55.847	0.263443	0.290194	0.907816	0.363976	0.999604
ENSMUSG00000007458	1253.08	-0.0103755	0.0615736	-0.168506	0.866185	0.999604
ENSMUSG00000007476	711.315	-0.133055	0.151479	-0.878377	0.379739	0.999604
ENSMUSG00000007564	10580.9	-0.157272	0.147678	-1.06497	0.28689	0.999604
ENSMUSG00000007570	269.112	0.0894604	0.185202	0.483042	0.629066	0.999604
ENSMUSG00000007589	146.128	0.0244002	0.128371	0.190075	0.84925	0.999604
ENSMUSG00000007594	2215.77	-0.170301	0.1157	-1.47192	0.141043	0.999604
ENSMUSG00000007603	777.425	-0.0289158	0.132102	-0.21889	0.826736	0.999604
ENSMUSG00000007610	250.777	0.0190758	0.118185	0.161407	0.871773	0.999604
ENSMUSG00000007613	173.904	0.418502	0.418494	1.00002	0.317302	0.999604
ENSMUSG00000007617	586.249	-0.323629	0.268024	-1.20746	0.227255	0.999604
ENSMUSG00000007646	39.5513	-0.466646	0.185686	-2.51309	0.011968	0.520255
ENSMUSG00000007653	386.168	-0.569887	0.595179	-0.957505	0.338312	0.999604
ENSMUSG00000007655	120.522	-0.0171269	0.222733	-0.0768945	0.938707	0.999604
ENSMUSG00000007656	755.489	-0.0135508	0.190588	-0.0710998	0.943318	0.999604
ENSMUSG00000007659	1990.68	-0.0996147	0.162282	-0.613838	0.539322	0.999604
ENSMUSG00000007670	1499.52	-0.1664	0.131419	-1.26618	0.205449	0.999604
ENSMUSG00000007682	402.253	0.0192552	0.260811	0.0738283	0.941147	0.999604
ENSMUSG00000007721	1746.01	-0.196153	0.2292	-0.855816	0.3921	0.999604
ENSMUSG00000007739	1100.89	0.0979536	0.170112	0.575819	0.564738	0.999604
ENSMUSG00000007777	122.448	0.0788406	0.144646	0.545057	0.585714	0.999604
ENSMUSG00000007783	2160.62	-0.160206	0.122203	-1.31098	0.189866	0.999604
ENSMUSG00000007805	16.3422	-0.324639	0.298722	-1.08676	0.277144	0.999604
ENSMUSG00000007812	210.318	0.0201316	0.409328	0.0491819	0.960774	0.999604
ENSMUSG00000007815	1878.17	0.0922979	0.114992	0.802645	0.42218	0.999604
ENSMUSG00000007817	2053.53	-0.0574906	0.175679	-0.327248	0.74348	0.999604
ENSMUSG00000007827	134.797	-0.19565	0.330919	-0.591231	0.554366	0.999604
ENSMUSG00000007833	110.178	-0.0568401	0.189393	-0.300118	0.764087	0.999604
ENSMUSG00000007836	1125.01	0.0561567	0.0861953	0.651506	0.51472	0.999604
ENSMUSG00000007837	88.43	-0.144259	0.241868	-0.596437	0.550883	0.999604
ENSMUSG00000007850	2396.06	0.0476714	0.179282	0.265901	0.790315	0.999604
ENSMUSG00000007867	115.473	0.0261156	0.213936	0.122072	0.902842	0.999604
ENSMUSG00000007872	420.723	0.0963009	0.220543	0.436654	0.662362	0.999604
ENSMUSG00000007877	14.2911	0.174852	0.388408	0.450175	0.652584	0.999604
ENSMUSG00000007880	1652.28	-0.0955242	0.171479	-0.557062	0.577485	0.999604
ENSMUSG00000007888	289.477	-0.0637398	0.212702	-0.299666	0.764432	0.999604
ENSMUSG00000007891	10915.8	0.972357	0.193462	5.0261	5.00561e-07	9.94301e-05
ENSMUSG00000007892	11077.6	-0.0457135	0.240818	-0.189826	0.849445	0.999604
ENSMUSG00000007908	113.342	0.0330204	0.238989	0.138167	0.890109	0.999604
ENSMUSG00000007944	768.542	-0.148468	0.246342	-0.602692	0.546714	0.999604
ENSMUSG00000007950	3217.56	-0.165291	0.16837	-0.981711	0.326242	0.999604
ENSMUSG00000007987	798.252	-0.110656	0.128714	-0.859702	0.389953	0.999604
ENSMUSG00000007989	478.779	-0.125778	0.456822	-0.275333	0.78306	0.999604
ENSMUSG00000008028	23.6268	-0.199849	0.279637	-0.714675	0.47481	0.999604
ENSMUSG00000008035	1271.11	-0.074998	0.0991365	-0.756513	0.449342	0.999604
ENSMUSG00000008036	1999.18	-0.0863848	0.206703	-0.417917	0.676008	0.999604
ENSMUSG00000008090	368.435	0.118714	0.142288	0.834319	0.404101	0.999604
ENSMUSG00000008129	44.3944	-0.0864291	0.196285	-0.440325	0.659702	0.999604
ENSMUSG00000008136	400.775	-0.0169354	0.128005	-0.132302	0.894745	0.999604
ENSMUSG00000008140	4193.7	-0.169308	0.18585	-0.910993	0.362299	0.999604
ENSMUSG00000008153	4991.98	-0.223926	0.13511	-1.65736	0.0974457	0.999604
ENSMUSG00000008167	172.959	0.203353	0.137047	1.48382	0.137857	0.999604
ENSMUSG00000008200	515.976	0.255412	0.180358	1.41614	0.156734	0.999604
ENSMUSG00000008206	644.362	0.100927	0.192797	0.523487	0.600636	0.999604
ENSMUSG00000008226	350.044	-0.0515171	0.170321	-0.30247	0.762293	0.999604
ENSMUSG00000008301	653.904	-0.110506	0.0918481	-1.20314	0.228923	0.999604
ENSMUSG00000008305	795.354	-0.024647	0.0884136	-0.278769	0.780422	0.999604
ENSMUSG00000008307	18.7309	0.125987	0.401959	0.313433	0.753952	0.999604
ENSMUSG00000008318	180.914	-0.243229	0.166912	-1.45722	0.145055	0.999604
ENSMUSG00000008333	180.069	0.0326367	0.243215	0.134189	0.893253	0.999604
ENSMUSG00000008348	11841.2	-0.10074	0.16201	-0.621815	0.534064	0.999604
ENSMUSG00000008373	697.872	-0.0620042	0.104168	-0.59523	0.551689	0.999604
ENSMUSG00000008384	117.479	-0.307269	0.245639	-1.2509	0.210972	0.999604
ENSMUSG00000008393	812.848	-0.00677424	0.138254	-0.0489984	0.960921	0.999604
ENSMUSG00000008398	145.546	0.273802	0.125282	2.18548	0.0288536	0.823458
ENSMUSG00000008429	486.194	-0.0345628	0.120315	-0.28727	0.773905	0.999604
ENSMUSG00000008435	243.124	-0.0720066	0.104743	-0.68746	0.491793	0.999604
ENSMUSG00000008450	274.833	0.165081	0.194988	0.846618	0.397208	0.999604
ENSMUSG00000008475	1603.37	0.0232338	0.0982822	0.236399	0.813123	0.999604
ENSMUSG00000008489	430.524	-0.201632	0.362294	-0.556543	0.57784	0.999604
ENSMUSG00000008496	122.659	0.160679	0.134139	1.19786	0.230971	0.999604
ENSMUSG00000008540	112.595	0.322192	0.201017	1.60281	0.108977	0.999604
ENSMUSG00000008575	1150.51	0.0794634	0.245419	0.323786	0.7461	0.999604
ENSMUSG00000008604	2128.25	-0.165441	0.112201	-1.47451	0.140345	0.999604
ENSMUSG00000008658	3977.31	-0.141253	0.151356	-0.93325	0.350691	0.999604
ENSMUSG00000008668	2574.24	0.0118308	0.218672	0.0541031	0.956853	0.999604
ENSMUSG00000008682	3334.57	0.334931	0.162532	2.0607	0.0393314	0.945175
ENSMUSG00000008683	1827.12	0.173813	0.150009	1.15868	0.246585	0.999604
ENSMUSG00000008690	1634.03	-0.0985978	0.136543	-0.722099	0.470234	0.999604
ENSMUSG00000008730	1216.99	-0.00952104	0.16295	-0.0584291	0.953407	0.999604
ENSMUSG00000008734	3332.87	-0.104921	0.0870293	-1.20558	0.227979	0.999604
ENSMUSG00000008763	681.812	-0.0977978	0.273615	-0.357429	0.720771	0.999604
ENSMUSG00000008822	250.683	-0.0545669	0.180342	-0.302574	0.762215	0.999604
ENSMUSG00000008845	19.3714	0.334576	0.43022	0.777686	0.436754	0.999604
ENSMUSG00000008855	2330.35	-0.126241	0.133694	-0.94425	0.345042	0.999604
ENSMUSG00000008859	561.515	-0.00359978	0.176816	-0.0203589	0.983757	0.999604
ENSMUSG00000008892	1334.86	0.127346	0.200684	0.634561	0.525715	0.999604
ENSMUSG00000008958	605.768	-0.197257	0.180221	-1.09452	0.273725	0.999604
ENSMUSG00000008976	255.161	-0.0232817	0.27504	-0.0846483	0.932541	0.999604
ENSMUSG00000008999	291.181	-0.372996	0.376661	-0.990268	0.322043	0.999604
ENSMUSG00000009013	3453.44	-0.0668685	0.109994	-0.607927	0.543236	0.999604
ENSMUSG00000009030	208.011	-0.0639083	0.156456	-0.408473	0.682926	0.999604
ENSMUSG00000009035	1164.48	-0.131471	0.133079	-0.987912	0.323196	0.999604
ENSMUSG00000009073	1650.23	-0.141472	0.101304	-1.39652	0.162559	0.999604
ENSMUSG00000009075	4063.56	-0.172586	0.151289	-1.14076	0.253968	0.999604
ENSMUSG00000009076	300.209	-0.121026	0.248447	-0.487131	0.626165	0.999604
ENSMUSG00000009079	3447.32	0.0348036	0.0815282	0.426891	0.669459	0.999604
ENSMUSG00000009090	2746.47	-0.0934524	0.107009	-0.873316	0.382491	0.999604
ENSMUSG00000009092	18.8589	0.631017	0.326298	1.93387	0.0531294	0.999604
ENSMUSG00000009097	20.5686	0.351526	0.359121	0.978852	0.327653	0.999604
ENSMUSG00000009112	678.53	-0.139688	0.097869	-1.4273	0.153494	0.999604
ENSMUSG00000009207	152.813	-0.0781775	0.305952	-0.255522	0.79832	0.999604
ENSMUSG00000009210	12.0284	0.0333733	0.564674	0.0591018	0.952871	0.999604
ENSMUSG00000009214	11.9597	-0.517707	0.372371	-1.3903	0.164438	0.999604
ENSMUSG00000009216	3992.36	-0.0322811	0.120183	-0.268599	0.788238	0.999604
ENSMUSG00000009281	161.599	0.0657592	0.319069	0.206097	0.836715	0.999604
ENSMUSG00000009291	817.365	-0.0565726	0.102887	-0.549851	0.582421	0.999604
ENSMUSG00000009292	457.763	-0.0430396	0.118764	-0.362396	0.717056	0.999604
ENSMUSG00000009293	1032.98	-0.0927813	0.15662	-0.592399	0.553584	0.999604
ENSMUSG00000009356	10.3726	0.755558	0.341981	2.20936	0.0271497	0.800892
ENSMUSG00000009376	35.9739	-0.0818145	0.398318	-0.2054	0.83726	0.999604
ENSMUSG00000009378	28.352	0.558522	0.560494	0.996483	0.319016	0.999604
ENSMUSG00000009394	9321.39	-0.0455698	0.0776475	-0.586881	0.557284	0.999604
ENSMUSG00000009406	1538.8	-0.186474	0.121241	-1.53805	0.124037	0.999604
ENSMUSG00000009418	1495.79	0.0487809	0.124099	0.393081	0.69426	0.999604
ENSMUSG00000009470	278.564	0.0243864	0.439522	0.0554839	0.955753	0.999604
ENSMUSG00000009535	520.206	0.111681	0.213735	0.522523	0.601307	0.999604
ENSMUSG00000009545	11.3623	0.649547	0.402244	1.61481	0.106352	0.999604
ENSMUSG00000009549	1284.14	0.0281462	0.160257	0.175631	0.860583	0.999604
ENSMUSG00000009551	13.6657	0.128193	0.372337	0.344294	0.730625	0.999604
ENSMUSG00000009555	1153.09	0.0965992	0.129718	0.744686	0.456461	0.999604
ENSMUSG00000009563	375.711	0.00305039	0.151233	0.0201701	0.983908	0.999604
ENSMUSG00000009566	128.129	0.146704	0.169202	0.867034	0.385923	0.999604
ENSMUSG00000009569	3048.81	-0.0945421	0.14575	-0.64866	0.516558	0.999604
ENSMUSG00000009575	1941.28	-0.0101123	0.204484	-0.0494529	0.960558	0.999604
ENSMUSG00000009585	59.6646	0.895618	0.184366	4.85783	1.18679e-06	0.000224515
ENSMUSG00000009614	194.826	-0.186061	0.153297	-1.21373	0.224851	0.999604
ENSMUSG00000009621	163.786	0.0160967	0.128583	0.125185	0.900377	0.999604
ENSMUSG00000009630	1012.75	-0.0449027	0.0860601	-0.521759	0.601838	0.999604
ENSMUSG00000009633	97.6853	-0.336354	0.233446	-1.44082	0.149635	0.999604
ENSMUSG00000009640	367.624	-0.145932	0.162893	-0.895877	0.370319	0.999604
ENSMUSG00000009647	534.92	0.014136	0.0808172	0.174914	0.861148	0.999604
ENSMUSG00000009681	2391.93	-0.206502	0.144148	-1.43258	0.151979	0.999604
ENSMUSG00000009687	333.426	-0.0760267	0.264805	-0.287105	0.774032	0.999604
ENSMUSG00000009731	171.615	-0.0320236	0.119187	-0.268684	0.788173	0.999604
ENSMUSG00000009733	326.065	-0.0491076	0.0800932	-0.61313	0.53979	0.999604
ENSMUSG00000009739	1652.81	-0.00524535	0.102411	-0.0512186	0.959151	0.999604
ENSMUSG00000009741	837.464	0.0689859	0.172009	0.40106	0.688376	0.999604
ENSMUSG00000009772	24.2873	0.19366	0.269211	0.719359	0.471919	0.999604
ENSMUSG00000009828	333.459	0.0880951	0.0759137	1.16046	0.24586	0.999604
ENSMUSG00000009863	1772.98	-0.145828	0.187808	-0.776475	0.437468	0.999604
ENSMUSG00000009876	15.7589	-0.243447	0.3854	-0.631673	0.5276	0.999604
ENSMUSG00000009894	5164.33	-0.124187	0.117274	-1.05895	0.289623	0.999604
ENSMUSG00000009905	277.083	0.0694212	0.104174	0.666397	0.505157	0.999604
ENSMUSG00000009907	381.105	0.124284	0.23831	0.521522	0.602003	0.999604
ENSMUSG00000009927	2821.32	0.156227	0.169401	0.922234	0.356407	0.999604
ENSMUSG00000009995	382.134	0.158117	0.13026	1.21386	0.224803	0.999604
ENSMUSG00000010021	58.0882	-0.220158	0.225035	-0.978325	0.327914	0.999604
ENSMUSG00000010025	724.164	-0.0627371	0.0808557	-0.775914	0.4378	0.999604
ENSMUSG00000010044	55.3012	-0.206847	0.224388	-0.921829	0.356618	0.999604
ENSMUSG00000010045	488.212	-0.152168	0.188575	-0.806936	0.419703	0.999604
ENSMUSG00000010047	185.182	-0.104832	0.201371	-0.520593	0.602651	0.999604
ENSMUSG00000010048	87.2839	-0.323958	0.17477	-1.85362	0.0637936	0.999604
ENSMUSG00000010051	69.4742	-0.0587843	0.260041	-0.226057	0.821157	0.999604
ENSMUSG00000010054	1502.97	-0.184922	0.148137	-1.24831	0.211916	0.999604
ENSMUSG00000010057	538.323	-0.0736361	0.158024	-0.46598	0.64123	0.999604
ENSMUSG00000010064	1233.62	-0.0272784	0.187104	-0.145792	0.884085	0.999604
ENSMUSG00000010066	537.147	-0.162807	0.20973	-0.776271	0.437589	0.999604
ENSMUSG00000010067	166.045	0.0112242	0.123232	0.0910825	0.927427	0.999604
ENSMUSG00000010080	134.346	0.411019	0.581445	0.706893	0.479633	0.999604
ENSMUSG00000010086	4964.26	0.0347278	0.141486	0.245451	0.806108	0.999604
ENSMUSG00000010095	2047.62	-0.0584506	0.144932	-0.403298	0.686729	0.999604
ENSMUSG00000010097	1400.19	0.0803858	0.0988044	0.813585	0.415883	0.999604
ENSMUSG00000010110	661.273	0.0575602	0.104334	0.551693	0.581159	0.999604
ENSMUSG00000010122	53.9455	0.0147676	0.516076	0.0286152	0.977171	0.999604
ENSMUSG00000010136	23.3011	0.543553	0.547087	0.99354	0.320447	0.999604
ENSMUSG00000010142	21.0516	0.360388	0.287133	1.25513	0.209433	0.999604
ENSMUSG00000010154	307.647	-0.229943	0.188948	-1.21697	0.223616	0.999604
ENSMUSG00000010175	879.6	-0.0526004	0.244893	-0.214789	0.829932	0.999604
ENSMUSG00000010205	806.614	-0.157979	0.148177	-1.06615	0.286355	0.999604
ENSMUSG00000010277	3961.17	-0.122875	0.0592793	-2.07281	0.0381896	0.937382
ENSMUSG00000010290	257.347	0.0555435	0.21765	0.255197	0.798571	0.999604
ENSMUSG00000010307	297.013	0.0118136	0.243668	0.0484824	0.961332	0.999604
ENSMUSG00000010311	16.2616	0.385642	0.368481	1.04657	0.295296	0.999604
ENSMUSG00000010358	58.0858	0.574305	0.289446	1.98415	0.0472387	0.999604
ENSMUSG00000010362	69.8133	0.114636	0.195347	0.586833	0.557316	0.999604
ENSMUSG00000010376	1288.33	-0.100971	0.187631	-0.538138	0.590482	0.999604
ENSMUSG00000010392	620.87	-0.0609328	0.0870815	-0.699721	0.484102	0.999604
ENSMUSG00000010406	421.715	-0.0646542	0.266184	-0.242892	0.808089	0.999604
ENSMUSG00000010453	1196.87	-0.05545	0.0813568	-0.681566	0.495514	0.999604
ENSMUSG00000010461	44.6483	0.144185	0.330067	0.436835	0.662231	0.999604
ENSMUSG00000010476	26.3609	0.374612	0.533946	0.701593	0.482933	0.999604
ENSMUSG00000010492	13.661	0.16804	0.362916	0.463027	0.643345	0.999604
ENSMUSG00000010505	139.779	0.123792	0.149973	0.825427	0.409129	0.999604
ENSMUSG00000010517	347.533	0.00811657	0.160726	0.0504993	0.959725	0.999604
ENSMUSG00000010529	27.6143	-0.0971026	0.302247	-0.321269	0.748006	0.999604
ENSMUSG00000010538	17.5874	0.417788	0.320005	1.30557	0.1917	0.999604
ENSMUSG00000010554	462.415	-0.0961216	0.0887852	-1.08263	0.278972	0.999604
ENSMUSG00000010592	14.5854	-0.206762	0.587324	-0.35204	0.724808	0.999604
ENSMUSG00000010607	282.408	-0.181777	0.202446	-0.897905	0.369236	0.999604
ENSMUSG00000010608	1191.61	0.0220922	0.259433	0.0851556	0.932138	0.999604
ENSMUSG00000010609	261.737	-0.137142	0.147753	-0.928186	0.353311	0.999604
ENSMUSG00000010651	16.1979	2.26966	0.727168	3.12124	0.00180093	0.134455
ENSMUSG00000010660	150.82	0.161907	0.181225	0.893405	0.37164	0.999604
ENSMUSG00000010663	3006.32	0.00988047	0.0711571	0.138854	0.889565	0.999604
ENSMUSG00000010721	239.862	-0.142204	0.225364	-0.630998	0.528042	0.999604
ENSMUSG00000010751	28.0533	0.279558	0.26431	1.05769	0.290196	0.999604
ENSMUSG00000010755	574.733	-0.0213217	0.114976	-0.185445	0.85288	0.999604
ENSMUSG00000010797	63.2855	-0.274048	0.220564	-1.24249	0.214056	0.999604
ENSMUSG00000010803	1982.98	-0.347304	0.324524	-1.0702	0.284531	0.999604
ENSMUSG00000010825	13.8616	-0.409223	0.376825	-1.08598	0.277488	0.999604
ENSMUSG00000010911	142.459	0.0384191	0.142192	0.270191	0.787013	0.999604
ENSMUSG00000010914	529.413	-0.00619447	0.0818326	-0.0756969	0.93966	0.999604
ENSMUSG00000010936	533.003	0.01201	0.132582	0.0905855	0.927822	0.999604
ENSMUSG00000011096	848.571	-0.187479	0.196919	-0.952062	0.341066	0.999604
ENSMUSG00000011114	696.966	-0.046208	0.13087	-0.353082	0.724027	0.999604
ENSMUSG00000011148	264.341	0.164047	0.168735	0.97222	0.330941	0.999604
ENSMUSG00000011154	36.3875	0.288926	0.365963	0.789496	0.429822	0.999604
ENSMUSG00000011158	501.132	-0.0115582	0.0905092	-0.127702	0.898385	0.999604
ENSMUSG00000011171	12.7301	0.498867	0.442	1.12866	0.259042	0.999604
ENSMUSG00000011179	1005.37	0.0588292	0.117563	0.500407	0.616789	0.999604
ENSMUSG00000011254	149.605	-0.129341	0.125573	-1.03001	0.303007	0.999604
ENSMUSG00000011256	193.115	-0.0320339	0.148011	-0.216429	0.828653	0.999604
ENSMUSG00000011257	572.117	-0.12017	0.103264	-1.16373	0.244535	0.999604
ENSMUSG00000011267	17.4429	0.153006	0.294825	0.518972	0.60378	0.999604
ENSMUSG00000011305	14.2397	-0.384584	0.417312	-0.921574	0.356751	0.999604
ENSMUSG00000011306	1001.93	-0.051194	0.122156	-0.419086	0.675153	0.999604
ENSMUSG00000011382	193.595	0.0358521	0.114632	0.312758	0.754464	0.999604
ENSMUSG00000011427	159.219	-0.289928	0.205822	-1.40864	0.158943	0.999604
ENSMUSG00000011589	602.799	-0.100931	0.168208	-0.60004	0.548479	0.999604
ENSMUSG00000011658	293.706	-0.0169783	0.214457	-0.0791689	0.936898	0.999604
ENSMUSG00000011751	2801.18	-0.0192457	0.133698	-0.143949	0.88554	0.999604
ENSMUSG00000011752	7714.02	-0.0386479	0.101203	-0.381883	0.702548	0.999604
ENSMUSG00000011831	450.515	-0.0222499	0.291106	-0.0764325	0.939075	0.999604
ENSMUSG00000011832	1554.81	-0.20138	0.115753	-1.73974	0.0819056	0.999604
ENSMUSG00000011837	509.974	-0.0517047	0.167221	-0.3092	0.757169	0.999604
ENSMUSG00000011877	7648.52	-0.322181	0.187551	-1.71783	0.0858268	0.999604
ENSMUSG00000011884	770.03	0.201828	0.11768	1.71506	0.0863342	0.999604
ENSMUSG00000011958	241.905	0.200227	0.172176	1.16292	0.244863	0.999604
ENSMUSG00000011960	323.333	-0.000713318	0.213909	-0.00333468	0.997339	0.999604
ENSMUSG00000012017	74.8422	-0.129895	0.25658	-0.506256	0.612677	0.999604
ENSMUSG00000012076	607.779	-0.067388	0.167071	-0.40335	0.686691	0.999604
ENSMUSG00000012114	1187.33	-0.0599917	0.109988	-0.545438	0.585452	0.999604
ENSMUSG00000012117	1188.6	-0.0107736	0.0898593	-0.119894	0.904567	0.999604
ENSMUSG00000012123	17.8684	0.0178872	0.381525	0.0468833	0.962606	0.999604
ENSMUSG00000012126	144.182	0.0297816	0.234829	0.126823	0.899081	0.999604
ENSMUSG00000012296	246.968	0.0535323	0.15637	0.342343	0.732093	0.999604
ENSMUSG00000012405	2590.82	0.0440312	0.131853	0.333942	0.738423	0.999604
ENSMUSG00000012422	237.191	-0.025353	0.379794	-0.0667546	0.946777	0.999604
ENSMUSG00000012429	84.4934	0.188241	0.212978	0.883851	0.376777	0.999604
ENSMUSG00000012483	22.1714	0.48217	0.525121	0.918207	0.35851	0.999604
ENSMUSG00000012535	1188.1	-0.0603008	0.0962881	-0.626255	0.531148	0.999604
ENSMUSG00000012609	695.578	-0.0294441	0.0847608	-0.347379	0.728307	0.999604
ENSMUSG00000012640	198.214	0.0973881	0.455094	0.213996	0.83055	0.999604
ENSMUSG00000012819	28.4468	-0.0281456	0.235121	-0.119707	0.904715	0.999604
ENSMUSG00000012848	2744.74	0.0273775	0.228859	0.119626	0.904779	0.999604
ENSMUSG00000013033	6917.32	-0.131875	0.111073	-1.18728	0.235116	0.999604
ENSMUSG00000013076	273.313	-0.0641543	0.151549	-0.423324	0.672059	0.999604
ENSMUSG00000013089	975.548	-0.314596	0.131911	-2.38492	0.0170829	0.63313
ENSMUSG00000013150	295.044	-0.111227	0.156889	-0.708953	0.478354	0.999604
ENSMUSG00000013155	120.172	-0.165952	0.183726	-0.903258	0.366389	0.999604
ENSMUSG00000013160	3582.64	-0.0636881	0.114002	-0.558658	0.576395	0.999604
ENSMUSG00000013236	5902.12	-0.0703795	0.116217	-0.60559	0.544787	0.999604
ENSMUSG00000013275	1333.06	-0.191535	0.108142	-1.77114	0.076538	0.999604
ENSMUSG00000013367	592.088	-0.00738842	0.135584	-0.0544934	0.956542	0.999604
ENSMUSG00000013419	1393.33	-0.176618	0.146169	-1.20831	0.226927	0.999604
ENSMUSG00000013465	691.701	-0.0882362	0.106041	-0.832097	0.405354	0.999604
ENSMUSG00000013495	459.486	0.00971781	0.0803268	0.120978	0.903708	0.999604
ENSMUSG00000013523	3859.88	-0.0097651	0.137015	-0.0712703	0.943183	0.999604
ENSMUSG00000013539	451.695	-0.0324074	0.115162	-0.281406	0.778399	0.999604
ENSMUSG00000013584	198.755	-0.229951	0.515584	-0.446	0.655597	0.999604
ENSMUSG00000013593	2762.19	-0.112005	0.148931	-0.752058	0.452016	0.999604
ENSMUSG00000013622	735.209	0.0663857	0.126923	0.523037	0.600948	0.999604
ENSMUSG00000013629	236.541	-0.0212047	0.143711	-0.147551	0.882697	0.999604
ENSMUSG00000013646	591.457	-0.176344	0.143402	-1.22972	0.218803	0.999604
ENSMUSG00000013662	753.5	-0.000891824	0.356549	-0.00250127	0.998004	0.999604
ENSMUSG00000013663	873.272	-0.0795925	0.442579	-0.179838	0.85728	0.999604
ENSMUSG00000013698	10766.3	-0.0507016	0.102606	-0.494139	0.621208	0.999604
ENSMUSG00000013701	1026	-0.208908	0.111616	-1.87166	0.0612535	0.999604
ENSMUSG00000013707	47.9919	0.628047	0.243524	2.579	0.00990879	0.468633
ENSMUSG00000013736	253.707	0.0367558	0.252678	0.145465	0.884344	0.999604
ENSMUSG00000013766	57.3936	-0.397218	0.332082	-1.19614	0.23164	0.999604
ENSMUSG00000013787	2987.48	-0.146694	0.150357	-0.975638	0.329244	0.999604
ENSMUSG00000013822	589.497	-0.132794	0.213887	-0.620862	0.534691	0.999604
ENSMUSG00000013833	996.255	-0.139804	0.137635	-1.01576	0.309744	0.999604
ENSMUSG00000013846	593.024	0.0279762	0.153378	0.1824	0.855269	0.999604
ENSMUSG00000013858	1955.65	-0.0957909	0.14862	-0.644537	0.519228	0.999604
ENSMUSG00000013878	306.153	0.0429614	0.208952	0.205605	0.8371	0.999604
ENSMUSG00000013921	12358.1	-0.10835	0.106406	-1.01827	0.308551	0.999604
ENSMUSG00000013973	426.833	-0.0583782	0.108225	-0.539413	0.589602	0.999604
ENSMUSG00000013997	481.001	0.0191866	0.0782255	0.245273	0.806245	0.999604
ENSMUSG00000014039	209.004	-0.0952538	0.122236	-0.779258	0.435828	0.999604
ENSMUSG00000014074	335.371	-0.0729955	0.15448	-0.472525	0.636552	0.999604
ENSMUSG00000014075	87.974	-0.0587634	0.178117	-0.329915	0.741464	0.999604
ENSMUSG00000014077	1658.05	-0.0460269	0.0887634	-0.518535	0.604085	0.999604
ENSMUSG00000014158	147.843	0.399526	0.855442	0.46704	0.640471	0.999604
ENSMUSG00000014164	1043.61	-0.0749983	0.100799	-0.744036	0.456855	0.999604
ENSMUSG00000014177	202.795	0.0232051	0.141483	0.164013	0.869721	0.999604
ENSMUSG00000014195	2429.7	-0.0329572	0.0769294	-0.428408	0.668354	0.999604
ENSMUSG00000014226	733.924	0.0596057	0.28788	0.20705	0.835971	0.999604
ENSMUSG00000014232	374.322	-0.00642043	0.0904996	-0.0709444	0.943442	0.999604
ENSMUSG00000014243	74.1053	0.079262	0.227981	0.34767	0.728088	0.999604
ENSMUSG00000014245	115.87	-0.00425926	0.124257	-0.034278	0.972655	0.999604
ENSMUSG00000014294	702.279	0.0785972	0.247866	0.317096	0.751171	0.999604
ENSMUSG00000014301	308.872	-0.0305498	0.219136	-0.13941	0.889126	0.999604
ENSMUSG00000014303	158.096	-0.111866	0.150378	-0.743894	0.456941	0.999604
ENSMUSG00000014313	2143.51	0.153357	0.173332	0.884761	0.376286	0.999604
ENSMUSG00000014329	107.941	0.139527	0.268774	0.519121	0.603676	0.999604
ENSMUSG00000014349	1533.37	-0.0665099	0.0714086	-0.931399	0.351647	0.999604
ENSMUSG00000014353	296.352	0.120649	0.241959	0.498636	0.618036	0.999604
ENSMUSG00000014355	819.891	0.0303742	0.165987	0.182991	0.854805	0.999604
ENSMUSG00000014361	441.906	0.0605636	0.145544	0.416119	0.677323	0.999604
ENSMUSG00000014402	997.618	-0.116501	0.0833206	-1.39822	0.162046	0.999604
ENSMUSG00000014418	140.785	0.141665	0.126053	1.12385	0.261076	0.999604
ENSMUSG00000014426	797.18	-0.00804489	0.0826296	-0.0973608	0.92244	0.999604
ENSMUSG00000014444	106.142	0.403339	0.32883	1.22659	0.219978	0.999604
ENSMUSG00000014470	452.351	-0.204473	0.147691	-1.38447	0.166216	0.999604
ENSMUSG00000014496	511.417	0.172736	0.269202	0.641662	0.521093	0.999604
ENSMUSG00000014498	752.585	-0.183606	0.210765	-0.871144	0.383676	0.999604
ENSMUSG00000014504	391.551	0.00805065	0.125792	0.0639997	0.948971	0.999604
ENSMUSG00000014547	357.226	0.0863269	0.111084	0.777132	0.437081	0.999604
ENSMUSG00000014550	642.187	-0.0613563	0.0894015	-0.6863	0.492524	0.999604
ENSMUSG00000014551	592.602	-0.0905227	0.0988495	-0.915762	0.359792	0.999604
ENSMUSG00000014554	175.648	0.0382414	0.123781	0.308945	0.757363	0.999604
ENSMUSG00000014592	3693.51	-0.16987	0.212866	-0.798017	0.424861	0.999604
ENSMUSG00000014599	580.815	0.271655	0.0974539	2.78752	0.00531135	0.312602
ENSMUSG00000014601	1402.27	-0.159355	0.113459	-1.40452	0.160164	0.999604
ENSMUSG00000014602	18386.5	-0.0798193	0.127382	-0.626615	0.530912	0.999604
ENSMUSG00000014603	10.1334	-0.795557	0.557733	-1.42641	0.153749	0.999604
ENSMUSG00000014606	1431.44	-0.0547464	0.12239	-0.447312	0.65465	0.999604
ENSMUSG00000014633	113.024	0.207775	0.165117	1.25835	0.208264	0.999604
ENSMUSG00000014668	296.56	0.0717717	0.107086	0.670227	0.502713	0.999604
ENSMUSG00000014748	571.547	0.00824195	0.078001	0.105665	0.915848	0.999604
ENSMUSG00000014763	1148.54	-0.194361	0.0506986	-3.83365	0.000126255	0.0138366
ENSMUSG00000014767	272.38	-0.0129441	0.125729	-0.102953	0.918001	0.999604
ENSMUSG00000014769	1445.88	0.0442597	0.136654	0.323881	0.746028	0.999604
ENSMUSG00000014771	143.877	0.185014	0.161191	1.14779	0.251055	0.999604
ENSMUSG00000014773	86.6775	-0.269553	0.176235	-1.52951	0.126139	0.999604
ENSMUSG00000014776	515.757	0.0238613	0.161383	0.147855	0.882457	0.999604
ENSMUSG00000014778	45.1295	0.304031	0.273799	1.11042	0.266819	0.999604
ENSMUSG00000014786	222.972	-0.090246	0.184595	-0.488887	0.624922	0.999604
ENSMUSG00000014791	40.3885	0.356355	0.499087	0.714013	0.475219	0.999604
ENSMUSG00000014813	38.6267	0.120263	0.241999	0.496957	0.619219	0.999604
ENSMUSG00000014837	380.987	-0.0653257	0.0928183	-0.703802	0.481556	0.999604
ENSMUSG00000014846	661.562	-0.0993801	0.27721	-0.358501	0.719969	0.999604
ENSMUSG00000014850	272.106	0.067298	0.223621	0.300947	0.763455	0.999604
ENSMUSG00000014852	23.9744	0.180275	0.304678	0.59169	0.554058	0.999604
ENSMUSG00000014856	249.029	0.0515824	0.189697	0.27192	0.785684	0.999604
ENSMUSG00000014859	609.166	-0.264443	0.152385	-1.73536	0.0826764	0.999604
ENSMUSG00000014867	1217.97	-0.0863261	0.109416	-0.788973	0.430128	0.999604
ENSMUSG00000014873	482.874	-0.161963	0.116801	-1.38665	0.165548	0.999604
ENSMUSG00000014905	227.71	-0.289671	0.431681	-0.67103	0.502201	0.999604
ENSMUSG00000014907	129.406	0.0398557	0.16566	0.240588	0.809875	0.999604
ENSMUSG00000014932	60.8524	-0.183537	0.50244	-0.365292	0.714894	0.999604
ENSMUSG00000014956	1195.15	-0.115271	0.382886	-0.301058	0.76337	0.999604
ENSMUSG00000014959	2065.3	-0.15125	0.0876072	-1.72645	0.0842657	0.999604
ENSMUSG00000014980	253.488	-0.171716	0.129453	-1.32648	0.184682	0.999604
ENSMUSG00000015002	1351.86	-0.0868669	0.31437	-0.27632	0.782302	0.999604
ENSMUSG00000015013	453.998	0.0600122	0.187672	0.319773	0.749141	0.999604
ENSMUSG00000015016	238.925	-0.0468407	0.169259	-0.27674	0.78198	0.999604
ENSMUSG00000015023	368.061	-0.0797904	0.103926	-0.767759	0.44263	0.999604
ENSMUSG00000015027	192.053	0.15179	0.180087	0.842872	0.3993	0.999604
ENSMUSG00000015053	58.8049	0.0501631	0.248236	0.202079	0.839855	0.999604
ENSMUSG00000015083	9.96943	-0.0631221	0.383861	-0.16444	0.869385	0.999604
ENSMUSG00000015085	182.374	-0.16607	0.163918	-1.01313	0.310998	0.999604
ENSMUSG00000015087	2598.84	-0.182489	0.120363	-1.51616	0.12948	0.999604
ENSMUSG00000015090	18346	-0.51857	0.504066	-1.02877	0.303586	0.999604
ENSMUSG00000015092	2181.26	-0.137708	0.220574	-0.624319	0.532418	0.999604
ENSMUSG00000015093	10.7576	0.456803	0.746771	0.611704	0.540733	0.999604
ENSMUSG00000015094	4710.08	-0.207748	0.18597	-1.1171	0.263951	0.999604
ENSMUSG00000015095	1452.55	-0.159387	0.138797	-1.14834	0.250829	0.999604
ENSMUSG00000015112	29.4498	0.373905	0.353761	1.05694	0.290538	0.999604
ENSMUSG00000015120	1128.1	0.00350888	0.0717914	0.0488761	0.961018	0.999604
ENSMUSG00000015126	282.123	-0.0735126	0.181591	-0.404825	0.685606	0.999604
ENSMUSG00000015127	518.98	0.0909843	0.0808204	1.12576	0.260267	0.999604
ENSMUSG00000015133	67.9012	0.255118	0.288605	0.883968	0.376713	0.999604
ENSMUSG00000015134	15.029	-0.572023	0.367261	-1.55754	0.119343	0.999604
ENSMUSG00000015143	1036.48	-0.0809551	0.128292	-0.63102	0.528028	0.999604
ENSMUSG00000015149	2740.14	-0.0280882	0.154013	-0.182376	0.855288	0.999604
ENSMUSG00000015165	2237.89	0.0610679	0.0753809	0.810124	0.417869	0.999604
ENSMUSG00000015176	1270.62	-0.213432	0.0883698	-2.41521	0.0157261	0.607589
ENSMUSG00000015189	394.499	-0.0190404	0.319809	-0.0595368	0.952525	0.999604
ENSMUSG00000015202	61.1223	0.146106	0.205924	0.709517	0.478004	0.999604
ENSMUSG00000015214	480.37	0.105778	0.169184	0.625226	0.531823	0.999604
ENSMUSG00000015217	210.654	0.0730187	0.160386	0.455268	0.648916	0.999604
ENSMUSG00000015222	8469.98	-0.234145	0.324481	-0.721599	0.470541	0.999604
ENSMUSG00000015224	457.314	-0.140211	0.157742	-0.888858	0.374079	0.999604
ENSMUSG00000015243	285.628	0.150126	0.337447	0.444889	0.6564	0.999604
ENSMUSG00000015247	145.122	0.0569688	0.110894	0.513721	0.607447	0.999604
ENSMUSG00000015289	170.296	-0.00198669	0.170615	-0.0116443	0.990709	0.999604
ENSMUSG00000015290	978.288	-0.113105	0.0570048	-1.98413	0.0472419	0.999604
ENSMUSG00000015291	10638.8	-0.114553	0.08482	-1.35054	0.176842	0.999604
ENSMUSG00000015305	1091.39	-0.0332685	0.161459	-0.20605	0.836752	0.999604
ENSMUSG00000015312	148.646	0.0464133	0.199105	0.23311	0.815676	0.999604
ENSMUSG00000015335	114.176	-0.0483333	0.214698	-0.225122	0.821884	0.999604
ENSMUSG00000015337	187.586	-0.228715	0.268194	-0.8528	0.39377	0.999604
ENSMUSG00000015340	17.4503	1.68362	0.467093	3.60445	0.000312812	0.0313416
ENSMUSG00000015341	797.105	0.0652024	0.100668	0.647697	0.517181	0.999604
ENSMUSG00000015342	149.012	-0.178043	0.262659	-0.677846	0.497869	0.999604
ENSMUSG00000015354	116.764	0.280526	0.371661	0.754789	0.450375	0.999604
ENSMUSG00000015355	17.7022	1.9358	0.414784	4.667	3.05627e-06	0.000522228
ENSMUSG00000015357	291.625	0.0290842	0.185464	0.156818	0.875388	0.999604
ENSMUSG00000015363	331.201	0.0322024	0.165889	0.194121	0.846081	0.999604
ENSMUSG00000015377	540.714	0.11963	0.203315	0.588394	0.556268	0.999604
ENSMUSG00000015396	197.78	0.190133	0.146392	1.29879	0.194015	0.999604
ENSMUSG00000015451	28.3335	0.107735	0.498341	0.216188	0.828842	0.999604
ENSMUSG00000015461	1182.35	-0.172381	0.148606	-1.15998	0.246055	0.999604
ENSMUSG00000015467	14.8487	0.400942	0.403503	0.993653	0.320392	0.999604
ENSMUSG00000015468	79.9887	0.0829483	0.235591	0.352085	0.724774	0.999604
ENSMUSG00000015474	457.16	-0.0619171	0.166354	-0.372201	0.709743	0.999604
ENSMUSG00000015476	5971.17	-0.0442518	0.165157	-0.267937	0.788748	0.999604
ENSMUSG00000015478	1195.45	-0.109611	0.144196	-0.760151	0.447164	0.999604
ENSMUSG00000015484	234.341	-0.306796	0.128253	-2.39211	0.0167517	0.63027
ENSMUSG00000015488	631.48	0.0196783	0.0830104	0.237058	0.812612	0.999604
ENSMUSG00000015501	2585.99	-0.180429	0.151039	-1.19458	0.23225	0.999604
ENSMUSG00000015522	379.508	0.0419373	0.155818	0.269143	0.78782	0.999604
ENSMUSG00000015536	541.34	0.0825909	0.103316	0.799398	0.42406	0.999604
ENSMUSG00000015542	216.97	-0.064285	0.175039	-0.36726	0.713425	0.999604
ENSMUSG00000015568	412.953	0.351384	0.207665	1.69207	0.0906317	0.999604
ENSMUSG00000015575	261.642	0.132434	0.167446	0.790905	0.428999	0.999604
ENSMUSG00000015597	598.533	0.00276867	0.190927	0.0145012	0.98843	0.999604
ENSMUSG00000015599	2007.96	-0.18611	0.170824	-1.08948	0.275941	0.999604
ENSMUSG00000015605	689.188	-0.308109	0.173995	-1.7708	0.0765945	0.999604
ENSMUSG00000015647	158.81	0.469039	0.265536	1.76638	0.0773319	0.999604
ENSMUSG00000015652	42.1854	1.46078	1.23194	1.18575	0.235719	0.999604
ENSMUSG00000015653	144.623	0.447119	0.46021	0.971554	0.331272	0.999604
ENSMUSG00000015656	37540.9	-0.0885755	0.0931871	-0.950512	0.341852	0.999604
ENSMUSG00000015659	169.174	-0.0945889	0.193691	-0.488349	0.625303	0.999604
ENSMUSG00000015668	496.216	0.00799008	0.0912841	0.0875298	0.93025	0.999604
ENSMUSG00000015671	1169.45	0.0639272	0.109125	0.585818	0.557998	0.999604
ENSMUSG00000015672	249.583	0.0731703	0.12396	0.590271	0.555009	0.999604
ENSMUSG00000015697	567.718	0.0844878	0.0887221	0.952274	0.340958	0.999604
ENSMUSG00000015702	11.8317	0.552577	0.345842	1.59777	0.110094	0.999604
ENSMUSG00000015709	3892.37	-0.19361	0.128088	-1.51154	0.13065	0.999604
ENSMUSG00000015711	462.197	-0.17456	0.096453	-1.8098	0.0703271	0.999604
ENSMUSG00000015714	790.554	0.190349	0.108641	1.7521	0.0797572	0.999604
ENSMUSG00000015733	1551.11	0.051266	0.351344	0.145914	0.883989	0.999604
ENSMUSG00000015745	483.053	0.0289129	0.206884	0.139754	0.888854	0.999604
ENSMUSG00000015747	562.055	-0.0160349	0.0851741	-0.188261	0.850672	0.999604
ENSMUSG00000015748	321.74	-0.0626833	0.0773306	-0.810588	0.417602	0.999604
ENSMUSG00000015749	1113.64	0.0280773	0.0824659	0.340472	0.733501	0.999604
ENSMUSG00000015750	640.468	0.0141639	0.126607	0.111873	0.910924	0.999604
ENSMUSG00000015755	917.572	-0.0300081	0.198218	-0.151389	0.879669	0.999604
ENSMUSG00000015757	421.223	-0.0974151	0.220391	-0.442011	0.658481	0.999604
ENSMUSG00000015759	544.138	0.00546457	0.154613	0.0353435	0.971806	0.999604
ENSMUSG00000015766	401.205	-0.274627	0.177097	-1.55071	0.120971	0.999604
ENSMUSG00000015776	499.462	0.0217808	0.141387	0.154051	0.877569	0.999604
ENSMUSG00000015790	840.28	-0.0247134	0.166489	-0.148439	0.881996	0.999604
ENSMUSG00000015804	666.605	-0.0297264	0.0915874	-0.324569	0.745507	0.999604
ENSMUSG00000015806	2611.5	0.061789	0.156185	0.395615	0.692389	0.999604
ENSMUSG00000015829	2536.25	-0.0877578	0.292283	-0.300249	0.763987	0.999604
ENSMUSG00000015837	7824.09	-0.074494	0.137081	-0.543429	0.586834	0.999604
ENSMUSG00000015839	279.076	0.133956	0.170923	0.783722	0.433203	0.999604
ENSMUSG00000015843	86.3948	-0.210236	0.184695	-1.13829	0.254999	0.999604
ENSMUSG00000015846	647.649	-0.182583	0.12727	-1.43461	0.151398	0.999604
ENSMUSG00000015850	167.925	0.256453	0.162221	1.58089	0.113904	0.999604
ENSMUSG00000015852	523.165	0.985903	0.155706	6.33183	2.4227e-10	7.69984e-08
ENSMUSG00000015869	476.133	0.0732374	0.120122	0.60969	0.542067	0.999604
ENSMUSG00000015879	70.3755	-0.106383	0.160882	-0.661249	0.508453	0.999604
ENSMUSG00000015882	71.0228	-0.217945	0.544959	-0.399928	0.689209	0.999604
ENSMUSG00000015889	451.173	0.0486176	0.0759631	0.640015	0.522163	0.999604
ENSMUSG00000015932	2083.2	0.0922106	0.0973135	0.947562	0.343352	0.999604
ENSMUSG00000015937	1200.67	-0.136559	0.117262	-1.16456	0.244195	0.999604
ENSMUSG00000015942	251.891	-0.0838681	0.119084	-0.704276	0.481261	0.999604
ENSMUSG00000015943	139.68	-0.148146	0.273917	-0.540843	0.588616	0.999604
ENSMUSG00000015944	2183.45	-0.199322	0.12198	-1.63405	0.102248	0.999604
ENSMUSG00000015947	64.812	0.785351	0.187044	4.19874	2.68401e-05	0.00358417
ENSMUSG00000015950	159.661	0.781785	0.143721	5.43959	5.34043e-08	1.28583e-05
ENSMUSG00000015957	17.7791	0.128055	0.394059	0.324964	0.745208	0.999604
ENSMUSG00000015961	577.606	0.0963896	0.279943	0.344318	0.730607	0.999604
ENSMUSG00000015966	14.3495	-0.504576	0.299245	-1.68616	0.0917648	0.999604
ENSMUSG00000015968	514.277	0.135947	0.132798	1.02371	0.305974	0.999604
ENSMUSG00000015970	127.398	0.22441	0.269138	0.83381	0.404388	0.999604
ENSMUSG00000015971	666.603	-0.0396501	0.0791744	-0.500794	0.616516	0.999604
ENSMUSG00000015980	42.8705	-0.0549028	0.168722	-0.325404	0.744875	0.999604
ENSMUSG00000015981	679.606	-0.0906215	0.146898	-0.616899	0.537301	0.999604
ENSMUSG00000015994	551.733	0.112894	0.120506	0.93683	0.348846	0.999604
ENSMUSG00000016018	754.305	-0.0153686	0.178853	-0.0859285	0.931523	0.999604
ENSMUSG00000016024	298.424	0.605698	0.723663	0.836989	0.402599	0.999604
ENSMUSG00000016028	125.147	-0.0837168	0.162644	-0.514725	0.606745	0.999604
ENSMUSG00000016087	45.2898	-0.263432	0.249227	-1.057	0.290514	0.999604
ENSMUSG00000016128	252.741	-0.0326512	0.126042	-0.25905	0.795597	0.999604
ENSMUSG00000016150	219.481	-0.407115	0.494348	-0.823539	0.410201	0.999604
ENSMUSG00000016179	426.122	-0.320081	0.153342	-2.08736	0.0368552	0.923762
ENSMUSG00000016181	216.414	0.0204877	0.09694	0.211344	0.832618	0.999604
ENSMUSG00000016194	317.449	-0.183859	0.125489	-1.46513	0.142885	0.999604
ENSMUSG00000016200	148.404	-0.165591	0.372398	-0.444662	0.656564	0.999604
ENSMUSG00000016206	33.0593	0.60121	0.239017	2.51535	0.0118915	0.519141
ENSMUSG00000016239	53.7476	-0.0646432	0.316258	-0.2044	0.838041	0.999604
ENSMUSG00000016252	848.35	0.0926569	0.241398	0.383835	0.701101	0.999604
ENSMUSG00000016253	552.834	-0.0782429	0.106572	-0.734179	0.46284	0.999604
ENSMUSG00000016256	1297.56	1.05704	0.207487	5.09446	3.49732e-07	7.12512e-05
ENSMUSG00000016257	665.919	-0.00589662	0.0856248	-0.0688658	0.945096	0.999604
ENSMUSG00000016262	230.734	-0.0691221	0.1185	-0.583307	0.559687	0.999604
ENSMUSG00000016308	288.563	-0.167436	0.181391	-0.923069	0.355971	0.999604
ENSMUSG00000016319	2291.65	-0.0254432	0.0925945	-0.274781	0.783484	0.999604
ENSMUSG00000016344	860.608	-0.0569165	0.236394	-0.24077	0.809733	0.999604
ENSMUSG00000016346	6789.3	-0.135001	0.106738	-1.26478	0.20595	0.999604
ENSMUSG00000016349	16022	-0.189573	0.15909	-1.19161	0.233415	0.999604
ENSMUSG00000016356	31.8984	0.315783	0.313953	1.00583	0.314498	0.999604
ENSMUSG00000016382	2201.38	-0.10714	0.314724	-0.340426	0.733536	0.999604
ENSMUSG00000016386	410.084	-0.0795103	0.105097	-0.75654	0.449325	0.999604
ENSMUSG00000016409	128.864	0.00882455	0.215585	0.0409331	0.967349	0.999604
ENSMUSG00000016427	1086.39	0.0487114	0.207441	0.23482	0.814348	0.999604
ENSMUSG00000016477	316.218	-0.0474497	0.159585	-0.297331	0.766214	0.999604
ENSMUSG00000016481	197.652	0.151818	0.212657	0.713912	0.475282	0.999604
ENSMUSG00000016487	212.665	0.0854253	0.191092	0.447039	0.654847	0.999604
ENSMUSG00000016493	33.1694	0.172733	0.535537	0.322542	0.747042	0.999604
ENSMUSG00000016494	600.786	0.0538155	0.106998	0.502956	0.614995	0.999604
ENSMUSG00000016495	145.477	0.319494	0.17895	1.78538	0.074199	0.999604
ENSMUSG00000016496	39.2273	0.622219	0.252331	2.46588	0.0136677	0.55548
ENSMUSG00000016503	339.207	-0.00189142	0.136665	-0.0138398	0.988958	0.999604
ENSMUSG00000016510	290.662	-0.115143	0.130162	-0.884612	0.376366	0.999604
ENSMUSG00000016520	85.4084	0.168884	0.193941	0.870799	0.383864	0.999604
ENSMUSG00000016526	204.836	-0.159601	0.172356	-0.925998	0.354447	0.999604
ENSMUSG00000016528	460.375	0.117522	0.128166	0.916953	0.359167	0.999604
ENSMUSG00000016534	627.502	0.365854	0.282081	1.29698	0.194637	0.999604
ENSMUSG00000016541	3956.99	-0.0544506	0.0931646	-0.584457	0.558913	0.999604
ENSMUSG00000016552	242.283	-0.292517	0.103677	-2.82143	0.00478095	0.289978
ENSMUSG00000016554	1435.68	-0.096004	0.162287	-0.59157	0.554138	0.999604
ENSMUSG00000016559	2107.38	-0.000168383	0.0895732	-0.00187984	0.9985	0.999604
ENSMUSG00000016619	597.495	-0.0587365	0.0776252	-0.756668	0.449249	0.999604
ENSMUSG00000016624	106.604	-0.12228	0.154583	-0.791028	0.428928	0.999604
ENSMUSG00000016637	314.496	0.00885135	0.171644	0.051568	0.958873	0.999604
ENSMUSG00000016664	1096.34	0.0616171	0.102235	0.602698	0.54671	0.999604
ENSMUSG00000016757	320.279	-0.096504	0.155112	-0.622155	0.53384	0.999604
ENSMUSG00000016763	278.918	-0.249253	0.245714	-1.0144	0.31039	0.999604
ENSMUSG00000016831	1144.8	-0.0683	0.0851403	-0.802205	0.422435	0.999604
ENSMUSG00000016833	174.241	0.250244	0.190165	1.31594	0.188196	0.999604
ENSMUSG00000016918	336.394	0.98695	0.581124	1.69835	0.0894425	0.999604
ENSMUSG00000016921	1025.24	0.143526	0.179154	0.801131	0.423056	0.999604
ENSMUSG00000016933	1117.09	-0.0756292	0.0816506	-0.926253	0.354314	0.999604
ENSMUSG00000016940	844.986	-0.0862162	0.133991	-0.643449	0.519932	0.999604
ENSMUSG00000016942	14.7557	-0.0202279	0.452477	-0.0447048	0.964343	0.999604
ENSMUSG00000016946	252.723	0.119005	0.104664	1.13702	0.255529	0.999604
ENSMUSG00000016984	47.9235	-0.0884623	0.411878	-0.214778	0.82994	0.999604
ENSMUSG00000016995	133.241	0.0923353	0.151339	0.610124	0.54178	0.999604
ENSMUSG00000017007	11.48	0.0953783	0.432812	0.220369	0.825584	0.999604
ENSMUSG00000017009	772.841	-0.0037582	0.135958	-0.0276424	0.977947	0.999604
ENSMUSG00000017057	37.3947	0.016675	0.485316	0.0343591	0.972591	0.999604
ENSMUSG00000017119	2151.47	-0.0665856	0.0805822	-0.826306	0.40863	0.999604
ENSMUSG00000017132	1286.21	0.0386602	0.104963	0.368324	0.712632	0.999604
ENSMUSG00000017144	106.159	-0.0949934	0.256063	-0.370977	0.710655	0.999604
ENSMUSG00000017146	11.2504	0.665295	0.396797	1.67666	0.0936086	0.999604
ENSMUSG00000017167	3274.53	-0.161575	0.153217	-1.05455	0.291633	0.999604
ENSMUSG00000017176	530.902	-0.0502125	0.120153	-0.417906	0.676016	0.999604
ENSMUSG00000017188	1107.97	-0.112972	0.186581	-0.605484	0.544857	0.999604
ENSMUSG00000017210	1744.28	-0.0918384	0.114102	-0.804877	0.420891	0.999604
ENSMUSG00000017221	2048.97	-0.0505369	0.130232	-0.388051	0.697978	0.999604
ENSMUSG00000017264	769.174	-0.133195	0.105486	-1.26268	0.206704	0.999604
ENSMUSG00000017286	650.761	0.0478679	0.0854632	0.5601	0.575411	0.999604
ENSMUSG00000017288	1108.41	-0.138159	0.0846977	-1.6312	0.102848	0.999604
ENSMUSG00000017291	653.707	-0.0658398	0.469972	-0.140093	0.888586	0.999604
ENSMUSG00000017299	387.662	0.00958943	0.125437	0.0764483	0.939062	0.999604
ENSMUSG00000017307	148.543	-0.210802	0.179853	-1.17208	0.241166	0.999604
ENSMUSG00000017314	3351.07	-0.261655	0.146122	-1.79067	0.0733468	0.999604
ENSMUSG00000017344	1518.79	-0.2789	0.273724	-1.01891	0.308245	0.999604
ENSMUSG00000017376	499.877	-0.0593302	0.181009	-0.327775	0.743082	0.999604
ENSMUSG00000017386	181.458	0.0591177	0.180265	0.327949	0.74295	0.999604
ENSMUSG00000017390	16064.8	-0.10674	0.138825	-0.768886	0.441961	0.999604
ENSMUSG00000017400	1676.05	-0.173878	0.157136	-1.10654	0.268491	0.999604
ENSMUSG00000017404	4780.59	0.0066642	0.207637	0.0320954	0.974396	0.999604
ENSMUSG00000017405	50.0192	-0.204975	0.230333	-0.889907	0.373516	0.999604
ENSMUSG00000017412	667.264	-0.122254	0.359043	-0.340499	0.733481	0.999604
ENSMUSG00000017417	287.662	0.149618	0.219438	0.681825	0.49535	0.999604
ENSMUSG00000017418	129.986	-0.118084	0.460137	-0.256628	0.797466	0.999604
ENSMUSG00000017421	1143.58	-0.0744372	0.193684	-0.384322	0.70074	0.999604
ENSMUSG00000017428	850.526	-0.0627175	0.087867	-0.713778	0.475364	0.999604
ENSMUSG00000017446	29.8445	-0.10225	0.333337	-0.306748	0.759035	0.999604
ENSMUSG00000017453	19.6149	0.33493	0.310147	1.07991	0.280184	0.999604
ENSMUSG00000017466	4952.67	-0.035902	0.098107	-0.365948	0.714404	0.999604
ENSMUSG00000017478	711.342	-0.120214	0.111434	-1.07879	0.280682	0.999604
ENSMUSG00000017485	732.888	-0.0883953	0.417738	-0.211605	0.832416	0.999604
ENSMUSG00000017491	52.8945	0.0887129	0.17216	0.515292	0.606349	0.999604
ENSMUSG00000017493	1400.6	-0.224668	0.156802	-1.43281	0.151913	0.999604
ENSMUSG00000017548	198.575	0.0441445	0.478014	0.0923497	0.92642	0.999604
ENSMUSG00000017550	29.3383	-0.250635	0.540034	-0.46411	0.642569	0.999604
ENSMUSG00000017561	129.314	0.263076	0.12795	2.05609	0.0397739	0.946178
ENSMUSG00000017607	14.7047	0.416479	0.733543	0.567763	0.570196	0.999604
ENSMUSG00000017615	668.786	-0.00388158	0.0604422	-0.0642197	0.948795	0.999604
ENSMUSG00000017631	8809.4	-0.0452878	0.10157	-0.445876	0.655687	0.999604
ENSMUSG00000017639	3825.24	-0.0910364	0.08223	-1.10709	0.268253	0.999604
ENSMUSG00000017664	908.995	-0.148669	0.146089	-1.01766	0.308838	0.999604
ENSMUSG00000017667	316.533	0.00184323	0.0981096	0.0187874	0.985011	0.999604
ENSMUSG00000017670	2774.98	-0.168836	0.117505	-1.43684	0.150763	0.999604
ENSMUSG00000017677	553.12	0.3668	0.312294	1.17453	0.240182	0.999604
ENSMUSG00000017679	613.435	-0.0108198	0.12549	-0.0862205	0.931291	0.999604
ENSMUSG00000017686	621.42	-0.0959951	0.204524	-0.469359	0.638813	0.999604
ENSMUSG00000017692	301.353	-0.307019	0.145454	-2.11076	0.0347931	0.909551
ENSMUSG00000017697	13.1798	0.893968	0.412255	2.16849	0.0301217	0.836826
ENSMUSG00000017707	2466.01	0.149066	0.171339	0.870005	0.384298	0.999604
ENSMUSG00000017713	48.0826	0.228902	0.219725	1.04177	0.297521	0.999604
ENSMUSG00000017715	933.518	-0.0902902	0.116799	-0.773038	0.4395	0.999604
ENSMUSG00000017716	10.3992	0.303524	0.399557	0.75965	0.447464	0.999604
ENSMUSG00000017718	25.3327	0.0840777	0.524308	0.16036	0.872598	0.999604
ENSMUSG00000017721	1599.35	-0.156276	0.157528	-0.992056	0.32117	0.999604
ENSMUSG00000017723	62.8737	0.633152	1.10588	0.572533	0.566961	0.999604
ENSMUSG00000017724	121.585	-0.280172	0.163112	-1.71766	0.0858582	0.999604
ENSMUSG00000017734	1987.86	0.155289	0.136825	1.13495	0.256398	0.999604
ENSMUSG00000017737	20.4599	0.174921	0.290958	0.601189	0.547714	0.999604
ENSMUSG00000017740	5578.41	-0.145312	0.136257	-1.06646	0.286216	0.999604
ENSMUSG00000017747	115.821	0.0579854	0.196374	0.295281	0.767779	0.999604
ENSMUSG00000017754	1354.28	0.053449	0.315036	0.16966	0.865278	0.999604
ENSMUSG00000017756	123.19	0.0110913	0.241363	0.0459528	0.963348	0.999604
ENSMUSG00000017760	2130.76	0.272955	0.159066	1.71599	0.0861641	0.999604
ENSMUSG00000017764	475.849	-0.101365	0.128218	-0.790563	0.429199	0.999604
ENSMUSG00000017765	381.754	0.0130514	0.228919	0.0570131	0.954535	0.999604
ENSMUSG00000017774	250.665	-0.0509609	0.159605	-0.319293	0.749504	0.999604
ENSMUSG00000017776	1065.83	-0.067456	0.233926	-0.288365	0.773067	0.999604
ENSMUSG00000017778	1158.62	0.0468247	0.199431	0.234792	0.81437	0.999604
ENSMUSG00000017781	4778.32	-0.0682235	0.0885509	-0.770444	0.441036	0.999604
ENSMUSG00000017801	349.584	-0.0590413	0.0772286	-0.7645	0.444569	0.999604
ENSMUSG00000017802	858.327	-0.00716167	0.0632356	-0.113254	0.909829	0.999604
ENSMUSG00000017817	12.6259	-0.0676608	0.401416	-0.168555	0.866147	0.999604
ENSMUSG00000017830	25.2038	0.204669	0.276238	0.740916	0.458745	0.999604
ENSMUSG00000017831	864.677	-0.0536221	0.220199	-0.243516	0.807605	0.999604
ENSMUSG00000017837	144.326	-0.0338936	0.155142	-0.218468	0.827065	0.999604
ENSMUSG00000017843	2039.94	-0.0654966	0.0958647	-0.683219	0.494469	0.999604
ENSMUSG00000017858	344.177	0.0803546	0.12636	0.635917	0.524831	0.999604
ENSMUSG00000017868	28.5374	0.288044	0.276543	1.04159	0.297604	0.999604
ENSMUSG00000017897	77.0384	-0.277834	0.309964	-0.896342	0.37007	0.999604
ENSMUSG00000017929	677.989	-0.103903	0.115602	-0.8988	0.368759	0.999604
ENSMUSG00000017943	1449.36	-0.197233	0.168331	-1.1717	0.241317	0.999604
ENSMUSG00000017969	28.1864	-0.0962291	0.487486	-0.197399	0.843516	0.999604
ENSMUSG00000017978	869.979	-0.147693	0.202363	-0.729839	0.465489	0.999604
ENSMUSG00000017999	444.211	-0.103494	0.0903462	-1.14553	0.25199	0.999604
ENSMUSG00000018001	582.146	-0.0801858	0.101498	-0.790027	0.429512	0.999604
ENSMUSG00000018008	379.823	0.337432	0.133304	2.53129	0.0113645	0.507283
ENSMUSG00000018012	240.937	-0.064961	0.176285	-0.3685	0.7125	0.999604
ENSMUSG00000018040	1992.87	-0.219605	0.181101	-1.21261	0.22528	0.999604
ENSMUSG00000018042	2134.08	-0.0499003	0.174686	-0.285657	0.775141	0.999604
ENSMUSG00000018068	128.421	-0.0287785	0.357957	-0.0803966	0.935922	0.999604
ENSMUSG00000018076	869.365	-0.112859	0.193701	-0.582645	0.560132	0.999604
ENSMUSG00000018102	627.556	0.10673	0.17968	0.593999	0.552513	0.999604
ENSMUSG00000018126	49.3659	1.11306	0.245992	4.5248	6.04527e-06	0.00101122
ENSMUSG00000018143	175.647	-0.0683625	0.146951	-0.465207	0.641783	0.999604
ENSMUSG00000018160	519.996	0.0171044	0.154122	0.11098	0.911632	0.999604
ENSMUSG00000018166	162.21	0.0361528	0.136302	0.265241	0.790824	0.999604
ENSMUSG00000018167	478.686	-0.132496	0.15751	-0.84119	0.400242	0.999604
ENSMUSG00000018169	64.6185	0.470312	0.184705	2.54629	0.0108876	0.496148
ENSMUSG00000018171	698.496	0.0352997	0.113842	0.310076	0.756503	0.999604
ENSMUSG00000018189	291.741	0.0750313	0.349033	0.214969	0.829792	0.999604
ENSMUSG00000018196	613.707	0.108463	0.181282	0.598312	0.549632	0.999604
ENSMUSG00000018199	178.76	-0.268076	0.441466	-0.607239	0.543692	0.999604
ENSMUSG00000018209	641.881	-0.100804	0.151087	-0.667195	0.504648	0.999604
ENSMUSG00000018217	375.807	0.335682	0.116063	2.89225	0.00382494	0.244105
ENSMUSG00000018238	16.9745	-0.24964	0.299807	-0.83267	0.405031	0.999604
ENSMUSG00000018239	61.6515	-0.277751	0.189105	-1.46877	0.141896	0.999604
ENSMUSG00000018286	1852.34	-0.0933491	0.20956	-0.445452	0.655993	0.999604
ENSMUSG00000018287	960.817	-0.147674	0.148686	-0.993194	0.320615	0.999604
ENSMUSG00000018293	2860.12	-0.016417	0.180633	-0.0908858	0.927583	0.999604
ENSMUSG00000018322	1933.83	-0.0355279	0.0952588	-0.372962	0.709177	0.999604
ENSMUSG00000018326	7821.93	-0.00405197	0.0941523	-0.0430363	0.965673	0.999604
ENSMUSG00000018334	2153.1	-0.112257	0.124253	-0.903455	0.366285	0.999604
ENSMUSG00000018339	168.09	-0.0827026	0.25929	-0.318958	0.749758	0.999604
ENSMUSG00000018340	2024.51	-0.129048	0.152016	-0.84891	0.395931	0.999604
ENSMUSG00000018347	217.487	-0.0461339	0.0985097	-0.468318	0.639557	0.999604
ENSMUSG00000018362	247.59	0.170597	0.168493	1.01249	0.311305	0.999604
ENSMUSG00000018363	275.881	-0.0538493	0.237145	-0.227073	0.820367	0.999604
ENSMUSG00000018372	91.047	-0.056067	0.220807	-0.253919	0.799558	0.999604
ENSMUSG00000018377	163.909	-0.0637869	0.171715	-0.37147	0.710287	0.999604
ENSMUSG00000018378	240.875	-0.000714593	0.13425	-0.00532284	0.995753	0.999604
ENSMUSG00000018379	528.41	0.122407	0.285625	0.428558	0.668245	0.999604
ENSMUSG00000018381	124.211	0.852268	0.177768	4.79428	1.63257e-06	0.000297087
ENSMUSG00000018387	106.33	-0.0508149	0.190988	-0.266063	0.79019	0.999604
ENSMUSG00000018395	1848	-0.065805	0.112995	-0.58237	0.560317	0.999604
ENSMUSG00000018398	4781.84	-0.0919999	0.0469802	-1.95827	0.0501982	0.999604
ENSMUSG00000018401	898.301	-0.139848	0.154461	-0.905399	0.365254	0.999604
ENSMUSG00000018405	132.039	-0.0545772	0.133128	-0.409959	0.681836	0.999604
ENSMUSG00000018411	7828.46	-0.0539147	0.0985635	-0.547004	0.584376	0.999604
ENSMUSG00000018412	1207.39	-0.132397	0.102038	-1.29752	0.194452	0.999604
ENSMUSG00000018415	908.984	-0.0622621	0.103447	-0.601872	0.547259	0.999604
ENSMUSG00000018417	109.861	0.238941	0.213351	1.11994	0.262738	0.999604
ENSMUSG00000018425	277.457	-0.0447291	0.311005	-0.143821	0.885642	0.999604
ENSMUSG00000018427	396.11	-0.013253	0.145586	-0.0910321	0.927467	0.999604
ENSMUSG00000018428	639.332	-0.0913727	0.110778	-0.824824	0.409471	0.999604
ENSMUSG00000018433	223.175	0.0857557	0.217426	0.394414	0.693275	0.999604
ENSMUSG00000018442	180.933	0.105763	0.164196	0.644126	0.519494	0.999604
ENSMUSG00000018446	835.832	0.050467	0.124754	0.404532	0.685821	0.999604
ENSMUSG00000018449	148.114	-0.0239973	0.182623	-0.131403	0.895456	0.999604
ENSMUSG00000018451	2325.39	-0.0753741	0.0696643	-1.08196	0.279269	0.999604
ENSMUSG00000018459	406.184	-0.325802	0.343707	-0.947906	0.343177	0.999604
ENSMUSG00000018470	451.552	-0.0991309	0.111019	-0.892918	0.371901	0.999604
ENSMUSG00000018474	12292	-0.199565	0.133877	-1.49066	0.136051	0.999604
ENSMUSG00000018476	600.203	-0.148796	0.159365	-0.933682	0.350468	0.999604
ENSMUSG00000018481	738.759	-0.0724013	0.255706	-0.283142	0.777068	0.999604
ENSMUSG00000018500	45.4658	0.348335	0.21307	1.63484	0.102083	0.999604
ENSMUSG00000018501	2844.52	-0.176749	0.170043	-1.03944	0.298601	0.999604
ENSMUSG00000018507	228.463	0.0458463	0.140761	0.325703	0.744649	0.999604
ENSMUSG00000018509	311.113	-0.0926471	0.150027	-0.617535	0.536882	0.999604
ENSMUSG00000018537	342.537	-0.109116	0.167474	-0.651541	0.514698	0.999604
ENSMUSG00000018541	226.993	-0.0232149	0.0930513	-0.249485	0.802986	0.999604
ENSMUSG00000018547	2286.93	-0.108069	0.126502	-0.85428	0.39295	0.999604
ENSMUSG00000018548	2984.02	-0.0208327	0.16959	-0.122842	0.902232	0.999604
ENSMUSG00000018554	33.6139	0.145679	0.397613	0.366384	0.714078	0.999604
ENSMUSG00000018559	1135.07	-0.110829	0.123609	-0.896608	0.369928	0.999604
ENSMUSG00000018565	780.767	-0.145498	0.159055	-0.914763	0.360316	0.999604
ENSMUSG00000018566	20.4664	-0.299067	0.377629	-0.79196	0.428384	0.999604
ENSMUSG00000018567	2973.28	0.00955594	0.135974	0.0702775	0.943973	0.999604
ENSMUSG00000018572	750.058	-0.106226	0.127671	-0.83203	0.405392	0.999604
ENSMUSG00000018574	675.943	-0.0177537	0.129492	-0.137103	0.89095	0.999604
ENSMUSG00000018581	35.7276	0.593784	0.427427	1.3892	0.164771	0.999604
ENSMUSG00000018583	972.637	-0.00104754	0.0639997	-0.0163679	0.986941	0.999604
ENSMUSG00000018585	510.707	0.15812	0.269036	0.587727	0.556715	0.999604
ENSMUSG00000018589	55.5555	-0.349275	0.362711	-0.962956	0.33557	0.999604
ENSMUSG00000018593	4864.67	-0.0141646	0.0904124	-0.156667	0.875507	0.999604
ENSMUSG00000018599	267.894	-0.21773	0.173926	-1.25185	0.210624	0.999604
ENSMUSG00000018604	24.5303	0.0114922	0.294637	0.0390047	0.968887	0.999604
ENSMUSG00000018634	164.526	-0.0978147	0.169543	-0.576931	0.563986	0.999604
ENSMUSG00000018648	480.447	-0.092243	0.158703	-0.581229	0.561086	0.999604
ENSMUSG00000018651	341.85	0.0298235	0.112349	0.265454	0.79066	0.999604
ENSMUSG00000018654	58.7577	0.743248	0.185404	4.0088	6.10283e-05	0.00746001
ENSMUSG00000018659	752.814	-0.138385	0.139089	-0.994938	0.319766	0.999604
ENSMUSG00000018661	877.865	-0.153929	0.127998	-1.20259	0.229135	0.999604
ENSMUSG00000018666	447.162	0.101609	0.112344	0.904443	0.365761	0.999604
ENSMUSG00000018669	475.607	-0.00756242	0.168634	-0.0448451	0.964231	0.999604
ENSMUSG00000018672	180.392	-0.112768	0.23936	-0.471122	0.637553	0.999604
ENSMUSG00000018677	1182.77	-0.0819888	0.195794	-0.41875	0.675399	0.999604
ENSMUSG00000018678	373.397	-0.0222492	0.152791	-0.145618	0.884223	0.999604
ENSMUSG00000018697	246.93	0.026398	0.124886	0.211376	0.832594	0.999604
ENSMUSG00000018707	9437.1	-0.0815653	0.109231	-0.746723	0.455231	0.999604
ENSMUSG00000018733	65.851	-0.209299	0.298349	-0.701524	0.482976	0.999604
ENSMUSG00000018736	1204.37	-0.139637	0.0723909	-1.92893	0.0537395	0.999604
ENSMUSG00000018740	113.474	0.26141	0.133564	1.95719	0.0503246	0.999604
ENSMUSG00000018750	2384.38	-0.123804	0.107437	-1.15234	0.249181	0.999604
ENSMUSG00000018752	51.7196	-0.375916	0.260918	-1.44075	0.149656	0.999604
ENSMUSG00000018761	625.608	-0.0871109	0.135568	-0.642562	0.520509	0.999604
ENSMUSG00000018765	2276.85	-0.139926	0.148919	-0.93961	0.347417	0.999604
ENSMUSG00000018770	2763.02	0.0045367	0.152536	0.0297418	0.976273	0.999604
ENSMUSG00000018774	544.503	1.75723	0.190476	9.22546	2.82342e-20	5.60838e-17
ENSMUSG00000018796	705.707	-0.113746	0.116361	-0.97752	0.328312	0.999604
ENSMUSG00000018800	244.482	0.0588845	0.390182	0.150915	0.880042	0.999604
ENSMUSG00000018809	162.894	0.0661376	0.129946	0.508964	0.610778	0.999604
ENSMUSG00000018819	135.779	0.770261	0.220007	3.50107	0.000463389	0.043316
ENSMUSG00000018820	958.263	-0.00927855	0.104	-0.089217	0.928909	0.999604
ENSMUSG00000018821	291.339	-0.070545	0.230111	-0.30657	0.759171	0.999604
ENSMUSG00000018822	36.6551	0.91465	0.782502	1.16888	0.242453	0.999604
ENSMUSG00000018830	172.289	-0.0917327	0.410366	-0.223539	0.823116	0.999604
ENSMUSG00000018841	238.528	-0.131199	0.0911657	-1.43912	0.150116	0.999604
ENSMUSG00000018845	10.6688	0.513873	0.358486	1.43345	0.151728	0.999604
ENSMUSG00000018846	270.485	-0.0764722	0.385543	-0.198349	0.842772	0.999604
ENSMUSG00000018848	773.434	0.0394045	0.0902156	0.436781	0.66227	0.999604
ENSMUSG00000018849	1276.76	-0.231475	0.114279	-2.02553	0.0428133	0.973788
ENSMUSG00000018858	625.758	-0.00867924	0.162982	-0.0532529	0.95753	0.999604
ENSMUSG00000018861	162.673	-0.0821246	0.166833	-0.492256	0.622538	0.999604
ENSMUSG00000018865	6393.58	-0.177486	0.15931	-1.11409	0.26524	0.999604
ENSMUSG00000018882	474.892	-0.0512251	0.0949608	-0.539434	0.589587	0.999604
ENSMUSG00000018899	139.265	-0.0610688	0.171104	-0.35691	0.721159	0.999604
ENSMUSG00000018900	123.774	0.410105	0.19466	2.10677	0.0351373	0.911046
ENSMUSG00000018906	161.862	-0.211809	0.144849	-1.46228	0.143666	0.999604
ENSMUSG00000018909	3652.47	-0.160588	0.0867671	-1.85079	0.0641999	0.999604
ENSMUSG00000018920	49.1384	1.02569	0.305819	3.35392	0.000796758	0.0688113
ENSMUSG00000018921	612.774	-0.0552661	0.12182	-0.45367	0.650066	0.999604
ENSMUSG00000018923	137.278	-0.0814847	0.21326	-0.382091	0.702394	0.999604
ENSMUSG00000018927	73.5228	2.76217	0.307043	8.99603	2.34018e-19	3.71878e-16
ENSMUSG00000018930	9.75042	3.1338	0.565116	5.54542	2.93255e-08	7.51631e-06
ENSMUSG00000018931	225.861	-0.0234182	0.141481	-0.165521	0.868534	0.999604
ENSMUSG00000018932	139.712	0.015969	0.162543	0.0982444	0.921738	0.999604
ENSMUSG00000018965	16869.4	-0.119213	0.0744839	-1.60052	0.109483	0.999604
ENSMUSG00000018974	777.784	-0.135604	0.119026	-1.13928	0.254586	0.999604
ENSMUSG00000018983	16.3951	0.806122	0.298461	2.70093	0.00691462	0.363842
ENSMUSG00000018995	101.448	0.0553191	0.239482	0.230995	0.817319	0.999604
ENSMUSG00000018999	705.812	-0.0548427	0.118687	-0.462079	0.644024	0.999604
ENSMUSG00000019027	166.823	0.0245817	0.157222	0.15635	0.875757	0.999604
ENSMUSG00000019039	992.788	0.0071594	0.151228	0.0473418	0.962241	0.999604
ENSMUSG00000019054	1854.87	-0.0810596	0.247442	-0.327591	0.743221	0.999604
ENSMUSG00000019055	381.551	-0.086412	0.195335	-0.442377	0.658216	0.999604
ENSMUSG00000019066	253.002	-0.0787908	0.0927696	-0.849318	0.395705	0.999604
ENSMUSG00000019080	70.3143	0.288447	0.206345	1.39789	0.162147	0.999604
ENSMUSG00000019082	5343.99	-0.116935	0.134388	-0.870126	0.384231	0.999604
ENSMUSG00000019087	4828.4	-0.0578979	0.0634254	-0.912851	0.361321	0.999604
ENSMUSG00000019088	20.0161	0.533881	0.322379	1.65607	0.097708	0.999604
ENSMUSG00000019102	15.937	-0.127274	0.335538	-0.379313	0.704456	0.999604
ENSMUSG00000019122	28.4944	0.522828	0.239755	2.18068	0.0292073	0.82358
ENSMUSG00000019124	2828.42	-0.0837809	0.0963673	-0.869392	0.384633	0.999604
ENSMUSG00000019132	1578.13	0.0707021	0.259576	0.272375	0.785334	0.999604
ENSMUSG00000019139	608.604	-0.206867	0.247688	-0.835194	0.403608	0.999604
ENSMUSG00000019143	222.848	0.181502	0.144525	1.25585	0.209169	0.999604
ENSMUSG00000019146	1083.16	-0.14395	0.122885	-1.17142	0.241432	0.999604
ENSMUSG00000019158	387.938	-0.0374967	0.26112	-0.143599	0.885817	0.999604
ENSMUSG00000019173	2501.85	-0.13371	0.144621	-0.924555	0.355198	0.999604
ENSMUSG00000019179	5871.11	-0.177511	0.14928	-1.18911	0.234395	0.999604
ENSMUSG00000019188	1001.72	0.00496126	0.102016	0.0486323	0.961212	0.999604
ENSMUSG00000019189	1016.58	-0.10304	0.0644876	-1.59783	0.110081	0.999604
ENSMUSG00000019194	6346.75	-0.127544	0.15965	-0.7989	0.424348	0.999604
ENSMUSG00000019210	4159.29	-0.0098921	0.0814372	-0.121469	0.903319	0.999604
ENSMUSG00000019214	17.5404	0.0682716	0.255751	0.266945	0.789511	0.999604
ENSMUSG00000019230	161.444	-0.085204	0.258745	-0.329297	0.741931	0.999604
ENSMUSG00000019232	253.57	-0.259111	0.17756	-1.45928	0.144487	0.999604
ENSMUSG00000019235	690.543	-0.168867	0.158469	-1.06561	0.286598	0.999604
ENSMUSG00000019254	1562.25	-0.159263	0.164542	-0.967912	0.333088	0.999604
ENSMUSG00000019256	63.4841	-0.222601	0.323493	-0.688116	0.49138	0.999604
ENSMUSG00000019261	1277.62	-0.161208	0.177206	-0.909719	0.362971	0.999604
ENSMUSG00000019295	376.95	-0.0889851	0.111207	-0.800178	0.423608	0.999604
ENSMUSG00000019297	154.227	-0.033987	0.144069	-0.235908	0.813504	0.999604
ENSMUSG00000019302	8904.52	-0.124474	0.125218	-0.994053	0.320197	0.999604
ENSMUSG00000019303	34.4753	0.166035	0.239786	0.692427	0.488669	0.999604
ENSMUSG00000019312	32.4828	-0.349001	0.293644	-1.18852	0.234629	0.999604
ENSMUSG00000019320	19.7516	0.250406	0.3014	0.830811	0.406081	0.999604
ENSMUSG00000019326	10.1904	0.367153	0.556748	0.65946	0.5096	0.999604
ENSMUSG00000019338	538.862	-0.00460361	0.106337	-0.0432926	0.965468	0.999604
ENSMUSG00000019359	105.446	0.0306879	0.198095	0.154916	0.876888	0.999604
ENSMUSG00000019362	752.784	0.000929441	0.202631	0.00458687	0.99634	0.999604
ENSMUSG00000019368	10.9734	0.290451	0.434292	0.668793	0.503628	0.999604
ENSMUSG00000019370	35454.1	-0.1948	0.166499	-1.16998	0.242009	0.999604
ENSMUSG00000019373	712.102	-0.0558583	0.115733	-0.482649	0.629345	0.999604
ENSMUSG00000019428	6562.31	-0.175822	0.198605	-0.885287	0.376002	0.999604
ENSMUSG00000019432	2474.08	0.0332907	0.11372	0.292742	0.76972	0.999604
ENSMUSG00000019433	837.184	-0.235208	0.198538	-1.1847	0.236137	0.999604
ENSMUSG00000019437	215.846	-0.0466277	0.103572	-0.450197	0.652568	0.999604
ENSMUSG00000019461	221.879	0.121557	0.147454	0.82437	0.409729	0.999604
ENSMUSG00000019464	15.2122	-0.310308	0.387442	-0.800914	0.423182	0.999604
ENSMUSG00000019467	4466.91	-0.125779	0.127133	-0.989346	0.322494	0.999604
ENSMUSG00000019470	798.226	-0.00237604	0.151933	-0.0156387	0.987523	0.999604
ENSMUSG00000019471	2660.42	-0.129952	0.180586	-0.719612	0.471764	0.999604
ENSMUSG00000019478	545.088	0.0251949	0.120265	0.209495	0.834062	0.999604
ENSMUSG00000019487	131.864	-0.0408438	0.248941	-0.16407	0.869676	0.999604
ENSMUSG00000019494	1373.58	-0.0811297	0.113312	-0.715988	0.473999	0.999604
ENSMUSG00000019505	25019.2	-0.212179	0.168513	-1.25912	0.207986	0.999604
ENSMUSG00000019518	278.733	-0.0862601	0.106871	-0.807143	0.419584	0.999604
ENSMUSG00000019528	436.047	0.0622001	0.109004	0.570621	0.568256	0.999604
ENSMUSG00000019539	219.823	-0.222305	0.286525	-0.775867	0.437828	0.999604
ENSMUSG00000019558	1240.92	-0.043925	0.0748757	-0.586639	0.557446	0.999604
ENSMUSG00000019564	73.4391	-0.0409644	0.186726	-0.219382	0.826352	0.999604
ENSMUSG00000019577	127.8	-0.0647565	0.14599	-0.443567	0.657356	0.999604
ENSMUSG00000019578	1339.26	-0.0619584	0.16544	-0.374506	0.708028	0.999604
ENSMUSG00000019579	502.071	-0.0464601	0.19057	-0.243796	0.807389	0.999604
ENSMUSG00000019590	668.13	-0.0520089	0.152951	-0.340037	0.733829	0.999604
ENSMUSG00000019647	488.916	-0.0688888	0.1105	-0.62343	0.533002	0.999604
ENSMUSG00000019659	576.65	-0.10099	0.203655	-0.495887	0.619974	0.999604
ENSMUSG00000019689	210.07	-0.0335347	0.243054	-0.137972	0.890262	0.999604
ENSMUSG00000019699	1486.35	-0.137125	0.209734	-0.653804	0.513238	0.999604
ENSMUSG00000019710	616.799	0.0202557	0.147649	0.137188	0.890882	0.999604
ENSMUSG00000019715	710.708	-0.0145208	0.0679621	-0.213661	0.830812	0.999604
ENSMUSG00000019718	23.0241	0.0687432	0.276412	0.248698	0.803594	0.999604
ENSMUSG00000019726	855.609	-0.0197319	0.170077	-0.116017	0.907639	0.999604
ENSMUSG00000019731	842.868	-0.142209	0.0948409	-1.49945	0.133757	0.999604
ENSMUSG00000019732	14.4179	-0.264753	0.359839	-0.735755	0.46188	0.999604
ENSMUSG00000019734	33.5519	0.547423	0.367404	1.48998	0.13623	0.999604
ENSMUSG00000019737	20.0318	0.276987	0.529259	0.523349	0.600731	0.999604
ENSMUSG00000019738	289.407	-0.0464131	0.221375	-0.209658	0.833934	0.999604
ENSMUSG00000019756	19.6248	-0.225232	1.17348	-0.191935	0.847793	0.999604
ENSMUSG00000019761	98.3423	0.0190106	0.173572	0.109526	0.912785	0.999604
ENSMUSG00000019762	37.7099	-0.111894	0.212145	-0.527439	0.597889	0.999604
ENSMUSG00000019763	266.801	-0.0268555	0.126889	-0.211645	0.832384	0.999604
ENSMUSG00000019767	15.9561	0.328728	0.448342	0.733208	0.463432	0.999604
ENSMUSG00000019768	24.6972	-0.306376	0.398401	-0.769014	0.441885	0.999604
ENSMUSG00000019772	134.176	-0.0867775	0.172297	-0.503651	0.614506	0.999604
ENSMUSG00000019773	11.9567	0.384744	0.38214	1.00682	0.314024	0.999604
ENSMUSG00000019774	66.1843	0.17995	0.180933	0.994571	0.319945	0.999604
ENSMUSG00000019775	364.055	-0.184639	0.347963	-0.530629	0.595676	0.999604
ENSMUSG00000019777	910.574	0.00372521	0.208139	0.0178977	0.985721	0.999604
ENSMUSG00000019782	409.911	0.0675792	0.148764	0.454271	0.649634	0.999604
ENSMUSG00000019785	456.999	-0.00306411	0.113069	-0.0270994	0.97838	0.999604
ENSMUSG00000019789	51.6122	0.250456	0.312605	0.80119	0.423022	0.999604
ENSMUSG00000019790	1017.26	-0.0973847	0.197722	-0.492535	0.622341	0.999604
ENSMUSG00000019791	29.9214	0.22834	0.29692	0.769027	0.441877	0.999604
ENSMUSG00000019792	62.0898	0.163964	0.274293	0.597769	0.549994	0.999604
ENSMUSG00000019794	58.0464	-0.0140778	0.166844	-0.084377	0.932757	0.999604
ENSMUSG00000019795	673.051	0.0740906	0.11721	0.632119	0.527309	0.999604
ENSMUSG00000019796	1043.89	-0.108113	0.101027	-1.07015	0.284554	0.999604
ENSMUSG00000019797	300.362	0.0217856	0.153851	0.141602	0.887395	0.999604
ENSMUSG00000019802	848.243	-0.016508	0.17829	-0.0925903	0.926229	0.999604
ENSMUSG00000019803	207.822	-0.188684	0.16277	-1.15921	0.246371	0.999604
ENSMUSG00000019804	2273.24	-0.0250194	0.0887817	-0.281808	0.77809	0.999604
ENSMUSG00000019806	548.032	-0.0856051	0.0981962	-0.871776	0.38333	0.999604
ENSMUSG00000019808	52.305	-0.0494027	0.190855	-0.25885	0.795751	0.999604
ENSMUSG00000019809	280.195	0.0973272	0.244553	0.397981	0.690644	0.999604
ENSMUSG00000019810	462.491	0.088917	0.11612	0.765734	0.443834	0.999604
ENSMUSG00000019813	49.9292	0.207973	0.172451	1.20599	0.227823	0.999604
ENSMUSG00000019814	219.912	0.0292763	0.11693	0.250374	0.802298	0.999604
ENSMUSG00000019817	227.676	-0.19199	0.307175	-0.625019	0.531958	0.999604
ENSMUSG00000019818	418.949	0.0495046	0.299873	0.165085	0.868877	0.999604
ENSMUSG00000019820	460.319	-0.0333847	0.24721	-0.135046	0.892576	0.999604
ENSMUSG00000019822	205.324	0.0462977	0.146729	0.315531	0.752358	0.999604
ENSMUSG00000019823	184.77	0.0416281	0.15033	0.276912	0.781848	0.999604
ENSMUSG00000019826	178.099	-0.0577051	0.111864	-0.51585	0.605959	0.999604
ENSMUSG00000019828	575.953	-0.116809	0.196208	-0.595335	0.55162	0.999604
ENSMUSG00000019831	6287.66	-0.0689928	0.127915	-0.539366	0.589634	0.999604
ENSMUSG00000019832	31.637	0.0700009	0.243255	0.287767	0.773525	0.999604
ENSMUSG00000019837	436.841	0.0302939	0.112469	0.269354	0.787657	0.999604
ENSMUSG00000019838	43.0926	0.386075	0.225235	1.7141	0.086511	0.999604
ENSMUSG00000019841	281.311	-0.0820095	0.45662	-0.179601	0.857466	0.999604
ENSMUSG00000019842	27.2766	0.0171982	0.285906	0.0601531	0.952034	0.999604
ENSMUSG00000019843	1861.14	-0.126577	0.0944726	-1.33983	0.180301	0.999604
ENSMUSG00000019845	26.0337	-0.2886	0.299306	-0.964228	0.334932	0.999604
ENSMUSG00000019846	61.8161	-0.12679	0.264017	-0.480233	0.631062	0.999604
ENSMUSG00000019848	58.778	0.0943332	0.271931	0.346902	0.728665	0.999604
ENSMUSG00000019849	440.175	-0.105932	0.0899044	-1.17827	0.238688	0.999604
ENSMUSG00000019850	91.4275	-0.49127	0.212253	-2.31455	0.0206375	0.693343
ENSMUSG00000019851	82.9313	0.350583	0.447482	0.783458	0.433358	0.999604
ENSMUSG00000019852	942.279	-0.188582	0.352433	-0.535086	0.59259	0.999604
ENSMUSG00000019853	43.2929	0.0287725	0.21233	0.135508	0.89221	0.999604
ENSMUSG00000019854	732.375	0.070804	0.0737205	0.960438	0.336835	0.999604
ENSMUSG00000019856	261.045	0.00982798	0.141513	0.0694494	0.944632	0.999604
ENSMUSG00000019857	62.8244	-0.0449891	0.26775	-0.168026	0.866563	0.999604
ENSMUSG00000019861	505.043	-0.0502706	0.179551	-0.279979	0.779493	0.999604
ENSMUSG00000019863	159.425	0.101066	0.124225	0.813568	0.415892	0.999604
ENSMUSG00000019864	179.434	-0.0607748	0.0913654	-0.665184	0.505933	0.999604
ENSMUSG00000019865	24.66	0.161633	0.344602	0.469043	0.639039	0.999604
ENSMUSG00000019866	21.3417	0.299488	0.34356	0.87172	0.383361	0.999604
ENSMUSG00000019868	429.703	0.00620965	0.079168	0.0784363	0.937481	0.999604
ENSMUSG00000019872	332.267	0.161233	0.202751	0.795227	0.426481	0.999604
ENSMUSG00000019873	411.881	0.00564888	0.138643	0.040744	0.9675	0.999604
ENSMUSG00000019874	262.06	0.41319	0.219245	1.88461	0.0594825	0.999604
ENSMUSG00000019876	102.227	-0.117716	0.18392	-0.640039	0.522147	0.999604
ENSMUSG00000019877	6108.23	-0.062885	0.227465	-0.27646	0.782195	0.999604
ENSMUSG00000019878	181.819	0.0556815	0.264024	0.210896	0.832969	0.999604
ENSMUSG00000019880	171.16	0.0813001	0.130616	0.622435	0.533656	0.999604
ENSMUSG00000019883	292.202	-0.0110294	0.230936	-0.0477596	0.961908	0.999604
ENSMUSG00000019888	25.7695	-0.427909	0.566575	-0.755255	0.450096	0.999604
ENSMUSG00000019889	659.211	0.0413937	0.165842	0.249597	0.802899	0.999604
ENSMUSG00000019890	54.142	-0.119057	0.250285	-0.475687	0.634297	0.999604
ENSMUSG00000019891	112.777	0.0918717	0.112396	0.817392	0.413705	0.999604
ENSMUSG00000019892	17.8619	-0.0785928	0.517002	-0.152016	0.879174	0.999604
ENSMUSG00000019894	437.918	0.049766	0.316944	0.157018	0.87523	0.999604
ENSMUSG00000019897	307.632	-0.0619493	0.125088	-0.495244	0.620428	0.999604
ENSMUSG00000019899	215.935	-0.148706	0.156591	-0.949645	0.342293	0.999604
ENSMUSG00000019906	119.176	-0.343657	0.240939	-1.42632	0.153775	0.999604
ENSMUSG00000019907	809.17	-0.0942303	0.264813	-0.355837	0.721962	0.999604
ENSMUSG00000019916	701.709	-0.0701211	0.096106	-0.729622	0.465621	0.999604
ENSMUSG00000019917	53.7584	0.151312	0.363126	0.416693	0.676903	0.999604
ENSMUSG00000019920	217.571	0.00875191	0.231997	0.0377242	0.969908	0.999604
ENSMUSG00000019923	11325.5	-0.0765159	0.0795348	-0.962043	0.336028	0.999604
ENSMUSG00000019927	537.493	0.0380055	0.20759	0.18308	0.854735	0.999604
ENSMUSG00000019929	927.319	-0.158975	0.184499	-0.861657	0.388876	0.999604
ENSMUSG00000019935	37.2967	-0.326583	0.303757	-1.07515	0.282309	0.999604
ENSMUSG00000019943	6082.12	-0.158399	0.255694	-0.619486	0.535596	0.999604
ENSMUSG00000019944	59.9727	0.322268	0.148523	2.16983	0.03002	0.835459
ENSMUSG00000019945	45.1327	-0.041332	0.271418	-0.152282	0.878965	0.999604
ENSMUSG00000019947	428.542	-0.0690859	0.177179	-0.389922	0.696594	0.999604
ENSMUSG00000019948	128.107	-0.0095111	0.310834	-0.0305986	0.97559	0.999604
ENSMUSG00000019951	883.404	-0.0285823	0.170281	-0.167854	0.866698	0.999604
ENSMUSG00000019952	93.7866	0.00375653	0.146834	0.0255835	0.97959	0.999604
ENSMUSG00000019960	539.849	-0.4529	0.153415	-2.95212	0.00315602	0.211613
ENSMUSG00000019961	249.215	-0.0386131	0.124502	-0.31014	0.756455	0.999604
ENSMUSG00000019966	82.6843	-0.552394	0.499634	-1.1056	0.268901	0.999604
ENSMUSG00000019969	985.781	0.0566714	0.0769659	0.736317	0.461538	0.999604
ENSMUSG00000019970	992.277	0.253273	0.322951	0.784246	0.432896	0.999604
ENSMUSG00000019971	125.662	-0.0489182	0.453129	-0.107957	0.91403	0.999604
ENSMUSG00000019975	117.164	0.164873	0.174946	0.942421	0.345977	0.999604
ENSMUSG00000019977	460.462	0.0868772	0.111135	0.78173	0.434373	0.999604
ENSMUSG00000019978	1043.45	0.160977	0.109457	1.47069	0.141376	0.999604
ENSMUSG00000019979	196.395	0.0228157	0.19007	0.120039	0.904452	0.999604
ENSMUSG00000019982	11.7754	-0.234938	0.412665	-0.569319	0.56914	0.999604
ENSMUSG00000019984	377.603	0.043222	0.127075	0.34013	0.733758	0.999604
ENSMUSG00000019986	2438.24	-0.0134858	0.106167	-0.127025	0.898921	0.999604
ENSMUSG00000019988	21.0607	0.442675	0.262245	1.68802	0.091407	0.999604
ENSMUSG00000019990	146.405	-0.121441	0.231904	-0.523671	0.600507	0.999604
ENSMUSG00000019996	1187.4	0.0705813	0.0996313	0.708425	0.478681	0.999604
ENSMUSG00000019997	321.65	-0.0797094	0.24686	-0.322893	0.746777	0.999604
ENSMUSG00000019998	954.756	0.0422736	0.135053	0.313015	0.754269	0.999604
ENSMUSG00000020000	107.979	-0.248203	0.203993	-1.21673	0.223709	0.999604
ENSMUSG00000020003	265.936	-0.0267933	0.120405	-0.222527	0.823903	0.999604
ENSMUSG00000020009	217.191	0.135395	0.117219	1.15506	0.248067	0.999604
ENSMUSG00000020014	57.3927	0.391121	0.327357	1.19478	0.232171	0.999604
ENSMUSG00000020015	1288.3	-0.0529054	0.184127	-0.287331	0.773859	0.999604
ENSMUSG00000020018	137.091	0.12004	0.210065	0.571441	0.567701	0.999604
ENSMUSG00000020019	90.3438	-0.0481834	0.247501	-0.19468	0.845644	0.999604
ENSMUSG00000020021	179.501	-0.106468	0.302834	-0.351573	0.725159	0.999604
ENSMUSG00000020022	1948.88	-0.117224	0.169024	-0.693534	0.487975	0.999604
ENSMUSG00000020023	713.249	-0.0810237	0.123054	-0.658442	0.510254	0.999604
ENSMUSG00000020024	320.321	-0.0480643	0.243707	-0.197222	0.843654	0.999604
ENSMUSG00000020027	209.682	-0.14642	0.128375	-1.14057	0.25405	0.999604
ENSMUSG00000020029	914.772	-0.0393076	0.159332	-0.246702	0.805139	0.999604
ENSMUSG00000020032	983.474	-0.232727	0.132549	-1.75579	0.0791249	0.999604
ENSMUSG00000020034	291.284	-0.0617501	0.104194	-0.592643	0.55342	0.999604
ENSMUSG00000020037	183.438	-0.124689	0.160756	-0.775641	0.437961	0.999604
ENSMUSG00000020038	146.915	-0.00669012	0.139348	-0.0480102	0.961708	0.999604
ENSMUSG00000020042	267.155	-0.153703	0.196982	-0.780293	0.435219	0.999604
ENSMUSG00000020044	1424.59	0.0103186	0.186262	0.0553985	0.955821	0.999604
ENSMUSG00000020048	4512.2	-0.0544581	0.14995	-0.363174	0.716475	0.999604
ENSMUSG00000020052	126.691	0.011549	0.194001	0.0595308	0.952529	0.999604
ENSMUSG00000020053	53.0034	1.14994	0.294888	3.89958	9.63578e-05	0.011016
ENSMUSG00000020056	188.644	0.0774546	0.1069	0.724552	0.468727	0.999604
ENSMUSG00000020057	13.9327	-0.00971444	0.32884	-0.0295415	0.976433	0.999604
ENSMUSG00000020061	29.2274	0.0198937	0.305651	0.0650863	0.948105	0.999604
ENSMUSG00000020063	75.6613	-0.236488	0.368932	-0.641007	0.521518	0.999604
ENSMUSG00000020064	162.325	-0.0614952	0.312598	-0.196723	0.844045	0.999604
ENSMUSG00000020067	20.6529	-0.109111	0.310934	-0.350915	0.725652	0.999604
ENSMUSG00000020069	669.067	-0.0772963	0.110474	-0.699679	0.484128	0.999604
ENSMUSG00000020070	593.72	0.169713	0.22088	0.768349	0.44228	0.999604
ENSMUSG00000020072	9.88762	-0.059336	0.447523	-0.132588	0.89452	0.999604
ENSMUSG00000020074	497.979	-0.0325009	0.344157	-0.0944363	0.924763	0.999604
ENSMUSG00000020075	303.596	-0.0223613	0.134791	-0.165896	0.868239	0.999604
ENSMUSG00000020076	631.349	0.0552819	0.135093	0.409213	0.682384	0.999604
ENSMUSG00000020077	75.3994	0.705838	0.254981	2.7682	0.00563673	0.321139
ENSMUSG00000020078	742.445	-0.0566652	0.150374	-0.376829	0.7063	0.999604
ENSMUSG00000020079	276.079	-0.0152809	0.0831828	-0.183703	0.854247	0.999604
ENSMUSG00000020080	73.2236	0.147078	0.187564	0.784147	0.432954	0.999604
ENSMUSG00000020083	289.713	-0.00188819	0.16217	-0.0116433	0.99071	0.999604
ENSMUSG00000020085	102.681	-0.154977	0.150922	-1.02687	0.304481	0.999604
ENSMUSG00000020086	240.604	-0.179281	0.13664	-1.31207	0.189498	0.999604
ENSMUSG00000020087	279.692	-0.138319	0.195515	-0.707457	0.479283	0.999604
ENSMUSG00000020088	1270.55	0.0510708	0.0699365	0.730245	0.46524	0.999604
ENSMUSG00000020089	888.808	-0.0869051	0.0875893	-0.992188	0.321106	0.999604
ENSMUSG00000020090	38.1426	-0.15393	0.307439	-0.500684	0.616594	0.999604
ENSMUSG00000020091	965.818	-0.0205275	0.102435	-0.200395	0.841172	0.999604
ENSMUSG00000020092	198.055	0.137753	0.133822	1.02937	0.303304	0.999604
ENSMUSG00000020096	293.855	-0.252053	0.184406	-1.36684	0.171675	0.999604
ENSMUSG00000020097	391.67	0.251016	0.0907862	2.76491	0.0056938	0.321994
ENSMUSG00000020098	49.9154	-0.110209	0.230179	-0.478799	0.632082	0.999604
ENSMUSG00000020099	497.055	0.0207247	0.16677	0.124272	0.9011	0.999604
ENSMUSG00000020100	237.295	0.203256	0.179606	1.13168	0.25777	0.999604
ENSMUSG00000020101	528.705	0.762011	0.141742	5.37604	7.6141e-08	1.77935e-05
ENSMUSG00000020102	152.15	-0.0129625	0.483522	-0.0268086	0.978612	0.999604
ENSMUSG00000020105	44.5154	-0.0103189	0.225188	-0.0458234	0.963451	0.999604
ENSMUSG00000020107	829.752	0.0503589	0.109955	0.457997	0.646954	0.999604
ENSMUSG00000020108	714.552	-0.037359	0.200731	-0.186115	0.852355	0.999604
ENSMUSG00000020109	900.651	-0.13542	0.140301	-0.96521	0.33444	0.999604
ENSMUSG00000020111	1477.36	-0.145892	0.125334	-1.16402	0.244414	0.999604
ENSMUSG00000020114	1308.63	-0.0505675	0.188483	-0.268286	0.788479	0.999604
ENSMUSG00000020115	493.998	0.0216101	0.126673	0.170598	0.86454	0.999604
ENSMUSG00000020116	215.949	0.0443264	0.146399	0.302777	0.76206	0.999604
ENSMUSG00000020120	157.343	0.996339	0.303668	3.28101	0.00103436	0.0856091
ENSMUSG00000020121	271.406	-0.0630846	0.13308	-0.474035	0.635475	0.999604
ENSMUSG00000020122	134.1	-0.210746	0.273009	-0.771941	0.440149	0.999604
ENSMUSG00000020124	673.832	-0.00860231	0.280468	-0.0306713	0.975532	0.999604
ENSMUSG00000020128	225.425	0.185625	0.252466	0.735248	0.462188	0.999604
ENSMUSG00000020130	247.348	-0.116217	0.232347	-0.500188	0.616943	0.999604
ENSMUSG00000020131	31.2502	0.327601	0.28143	1.16406	0.2444	0.999604
ENSMUSG00000020132	725.597	0.0584233	0.133509	0.437599	0.661677	0.999604
ENSMUSG00000020133	522.087	-0.154307	0.163471	-0.943941	0.3452	0.999604
ENSMUSG00000020134	385.14	-0.103136	0.171954	-0.599789	0.548647	0.999604
ENSMUSG00000020135	2064.25	-0.0516985	0.147776	-0.349845	0.726455	0.999604
ENSMUSG00000020137	146.003	-0.0167256	0.343661	-0.048669	0.961183	0.999604
ENSMUSG00000020140	16.1585	-0.371321	0.506243	-0.733484	0.463263	0.999604
ENSMUSG00000020142	1057.51	-0.10329	0.121801	-0.848028	0.396422	0.999604
ENSMUSG00000020143	101.772	0.814956	0.150191	5.42613	5.75881e-08	1.36587e-05
ENSMUSG00000020149	1748	0.0139318	0.185664	0.0750373	0.940185	0.999604
ENSMUSG00000020150	167.746	-0.0303543	0.207532	-0.146264	0.883713	0.999604
ENSMUSG00000020151	187.657	-0.0686667	0.144228	-0.4761	0.634003	0.999604
ENSMUSG00000020152	2133.18	0.0394633	0.324022	0.121792	0.903064	0.999604
ENSMUSG00000020153	1284.59	-0.160943	0.24086	-0.668201	0.504005	0.999604
ENSMUSG00000020154	278.662	-0.0446613	0.224993	-0.198501	0.842653	0.999604
ENSMUSG00000020155	23.3125	0.0904517	0.344734	0.262381	0.793027	0.999604
ENSMUSG00000020156	510.296	0.0529464	0.115847	0.457037	0.647644	0.999604
ENSMUSG00000020160	23.3746	-0.0435388	0.28188	-0.154458	0.877248	0.999604
ENSMUSG00000020163	2268.85	-0.113004	0.260341	-0.43406	0.664245	0.999604
ENSMUSG00000020166	659.018	0.0139026	0.124511	0.111657	0.911095	0.999604
ENSMUSG00000020167	417.899	-0.0492109	0.151628	-0.324552	0.745521	0.999604
ENSMUSG00000020169	13.5186	0.142647	0.410245	0.347711	0.728057	0.999604
ENSMUSG00000020170	583.386	0.109329	0.233385	0.468448	0.639464	0.999604
ENSMUSG00000020171	363.026	-0.0331991	0.0885058	-0.375107	0.707581	0.999604
ENSMUSG00000020173	416.555	-0.151103	0.208252	-0.725577	0.468098	0.999604
ENSMUSG00000020175	395.803	0.0921319	0.0864886	1.06525	0.286763	0.999604
ENSMUSG00000020176	405.539	-0.0383554	0.163888	-0.234034	0.814959	0.999604
ENSMUSG00000020178	22.2023	-0.525094	0.286866	-1.83045	0.0671824	0.999604
ENSMUSG00000020180	1232.35	-0.0661764	0.0762544	-0.867838	0.385483	0.999604
ENSMUSG00000020181	590.671	-0.0668972	0.243218	-0.27505	0.783278	0.999604
ENSMUSG00000020182	70.6494	-0.0661809	0.178882	-0.369969	0.711406	0.999604
ENSMUSG00000020183	186.909	-0.00294434	0.141825	-0.0207603	0.983437	0.999604
ENSMUSG00000020184	490.198	0.117063	0.119898	0.97636	0.328886	0.999604
ENSMUSG00000020186	104.873	0.122895	0.359606	0.341749	0.73254	0.999604
ENSMUSG00000020189	278.753	-0.290496	0.432547	-0.671596	0.501841	0.999604
ENSMUSG00000020190	643.529	-0.131705	0.155548	-0.846717	0.397153	0.999604
ENSMUSG00000020196	1457.81	-0.1339	0.139211	-0.961851	0.336124	0.999604
ENSMUSG00000020198	2873.31	-0.117149	0.094074	-1.24528	0.213028	0.999604
ENSMUSG00000020205	321.064	-0.153887	0.185165	-0.831081	0.405928	0.999604
ENSMUSG00000020211	871.14	-0.0792073	0.195418	-0.405322	0.685241	0.999604
ENSMUSG00000020212	81.9873	0.140318	0.147607	0.950617	0.341799	0.999604
ENSMUSG00000020216	51.0353	-0.346593	0.32936	-1.05232	0.292651	0.999604
ENSMUSG00000020219	815.65	-0.0705128	0.235842	-0.298983	0.764953	0.999604
ENSMUSG00000020220	1683.38	-0.0824467	0.109825	-0.750708	0.452829	0.999604
ENSMUSG00000020224	431.417	0.0182585	0.170627	0.107008	0.914783	0.999604
ENSMUSG00000020225	261.977	0.209356	0.131677	1.58992	0.111853	0.999604
ENSMUSG00000020227	24.6048	0.280239	0.326994	0.857015	0.391436	0.999604
ENSMUSG00000020228	55.9076	0.181375	0.170938	1.06106	0.288663	0.999604
ENSMUSG00000020230	1169.96	-0.122147	0.124602	-0.980295	0.32694	0.999604
ENSMUSG00000020231	818.155	0.121709	0.113061	1.07649	0.281709	0.999604
ENSMUSG00000020232	249.072	-0.172743	0.170536	-1.01294	0.311088	0.999604
ENSMUSG00000020235	1156.09	-0.116139	0.162493	-0.714731	0.474775	0.999604
ENSMUSG00000020238	966.673	-0.0928456	0.165399	-0.561344	0.574563	0.999604
ENSMUSG00000020241	205.911	-0.0675589	0.256567	-0.263319	0.792304	0.999604
ENSMUSG00000020246	280.079	0.0895338	0.208114	0.430214	0.66704	0.999604
ENSMUSG00000020248	414.506	-0.0522492	0.124449	-0.419843	0.6746	0.999604
ENSMUSG00000020250	751.043	0.0221042	0.0925455	0.238846	0.811225	0.999604
ENSMUSG00000020251	202.2	-0.289592	0.145525	-1.98998	0.0465927	0.999604
ENSMUSG00000020253	233.683	-0.360331	0.154506	-2.33215	0.0196929	0.676615
ENSMUSG00000020255	678.001	0.0738609	0.163612	0.45144	0.651673	0.999604
ENSMUSG00000020256	52.361	0.585018	0.259839	2.25146	0.0243563	0.760405
ENSMUSG00000020257	1714.05	-0.173235	0.0794191	-2.18128	0.0291625	0.82358
ENSMUSG00000020258	58.8952	-0.0882452	0.231427	-0.38131	0.702973	0.999604
ENSMUSG00000020260	493.947	-0.28474	0.151566	-1.87865	0.0602918	0.999604
ENSMUSG00000020261	794.192	-0.0745474	0.120032	-0.621064	0.534558	0.999604
ENSMUSG00000020262	1994.93	-0.135082	0.111399	-1.2126	0.225285	0.999604
ENSMUSG00000020263	1108.3	0.102763	0.153911	0.667677	0.504339	0.999604
ENSMUSG00000020265	1724.68	-0.0678117	0.104491	-0.648973	0.516356	0.999604
ENSMUSG00000020267	2298.86	-0.0807278	0.220518	-0.366082	0.714304	0.999604
ENSMUSG00000020268	154.129	0.0155081	0.138435	0.112025	0.910804	0.999604
ENSMUSG00000020271	1511.98	-0.0664615	0.117736	-0.564497	0.572416	0.999604
ENSMUSG00000020272	129.881	0.263522	0.118575	2.22241	0.0262557	0.785744
ENSMUSG00000020273	154.064	-0.0425117	0.284478	-0.149438	0.881208	0.999604
ENSMUSG00000020275	35.566	-0.0125783	0.354599	-0.0354719	0.971703	0.999604
ENSMUSG00000020277	4529.63	-0.139885	0.158068	-0.884973	0.376171	0.999604
ENSMUSG00000020280	71.0265	0.0510339	0.315494	0.161759	0.871496	0.999604
ENSMUSG00000020282	152.16	0.124506	0.185759	0.670255	0.502695	0.999604
ENSMUSG00000020283	235.421	-0.0360829	0.239379	-0.150736	0.880184	0.999604
ENSMUSG00000020284	571.87	-0.0748075	0.162861	-0.459333	0.645995	0.999604
ENSMUSG00000020287	189.763	0.036996	0.154685	0.239171	0.810973	0.999604
ENSMUSG00000020288	275.337	0.0151883	0.171968	0.0883202	0.929622	0.999604
ENSMUSG00000020289	411.921	-0.00504436	0.0952944	-0.0529344	0.957784	0.999604
ENSMUSG00000020290	279.081	-0.0629023	0.587025	-0.107154	0.914666	0.999604
ENSMUSG00000020297	10119.9	-0.0951773	0.0512088	-1.85861	0.0630821	0.999604
ENSMUSG00000020300	596.556	-0.158721	0.382551	-0.414902	0.678214	0.999604
ENSMUSG00000020303	62.204	-0.331415	0.181712	-1.82385	0.0681751	0.999604
ENSMUSG00000020305	104.608	-0.251374	0.270352	-0.929802	0.352474	0.999604
ENSMUSG00000020307	674.707	-0.140888	0.198596	-0.709419	0.478065	0.999604
[truncated: 13,898 more rows]

## Sheet: AtgTtgTWD
	baseMean	log2FoldChange	lfcSE	stat	pvalue	padj
ENSMUSG00000000001	217.396	0.293985	0.350921	0.837752	0.40217	0.887086
ENSMUSG00000000028	27.7254	-0.347786	0.257335	-1.35149	0.176538	0.790007
ENSMUSG00000000056	620.449	-0.219921	0.0677792	-3.24466	0.0011759	0.0845529
ENSMUSG00000000058	98.1631	0.21856	0.323964	0.674641	0.499904	0.922659
ENSMUSG00000000078	278.668	0.112171	0.285071	0.393486	0.693961	0.972902
ENSMUSG00000000085	597.104	-0.0342972	0.0941099	-0.364438	0.715531	0.976394
ENSMUSG00000000088	1191.29	-0.034869	0.116091	-0.30036	0.763903	0.982252
ENSMUSG00000000093	24.4775	0.554769	0.288766	1.92117	0.0547104	0.640558
ENSMUSG00000000120	63.7404	0.298241	0.2513	1.18679	0.23531	0.819385
ENSMUSG00000000125	28.0535	-0.0839941	0.291001	-0.288639	0.772858	0.982725
ENSMUSG00000000126	82.0916	-0.113732	0.216373	-0.525628	0.599147	0.958803
ENSMUSG00000000127	190.397	-0.0966568	0.110945	-0.871214	0.383638	0.877344
ENSMUSG00000000131	1324.21	-0.0631248	0.0880419	-0.716985	0.473383	0.915815
ENSMUSG00000000134	639.666	-0.0475501	0.112438	-0.422902	0.672367	0.971349
ENSMUSG00000000142	356.153	0.0788712	0.118831	0.663726	0.506866	0.925689
ENSMUSG00000000148	276.256	-0.0047364	0.115025	-0.0411773	0.967155	0.999771
ENSMUSG00000000149	1549.18	0.0204498	0.10759	0.190072	0.849253	0.989778
ENSMUSG00000000154	18.7266	-0.489006	0.531159	-0.92064	0.357238	0.866694
ENSMUSG00000000167	21.6487	0.747457	0.340743	2.19361	0.0282637	0.527757
ENSMUSG00000000168	1198.29	0.0238243	0.0877869	0.271388	0.786093	0.982725
ENSMUSG00000000171	894.986	-0.105143	0.0834076	-1.2606	0.207454	0.808746
ENSMUSG00000000184	1144.91	-0.216258	0.0965056	-2.24088	0.0250336	0.500674
ENSMUSG00000000194	684.674	-0.0775587	0.0907522	-0.85462	0.392761	0.881593
ENSMUSG00000000197	818.46	-0.0485855	0.213072	-0.228024	0.819628	0.988111
ENSMUSG00000000202	179.426	-0.558933	0.223089	-2.50542	0.0122305	0.358914
ENSMUSG00000000214	21.3664	-0.272467	0.536704	-0.507667	0.611687	0.960599
ENSMUSG00000000223	835.949	-0.0373776	0.106318	-0.351565	0.725165	0.978412
ENSMUSG00000000247	1221.23	-0.215352	0.150566	-1.43029	0.152635	0.776182
ENSMUSG00000000253	940.514	-0.272634	0.181342	-1.50342	0.132731	0.760415
ENSMUSG00000000266	172.909	0.168015	0.419461	0.400551	0.688751	0.972529
ENSMUSG00000000275	89.733	0.398039	0.210298	1.89273	0.0583935	0.655503
ENSMUSG00000000276	664.591	0.024188	0.162702	0.148664	0.881819	0.992015
ENSMUSG00000000278	264.472	0.332271	0.134245	2.4751	0.0133197	0.371779
ENSMUSG00000000282	780.482	-0.00562047	0.148945	-0.0377352	0.969899	0.999771
ENSMUSG00000000290	192.122	0.965571	0.154865	6.23494	4.51957e-10	1.70147e-07
ENSMUSG00000000295	145.949	0.015314	0.164443	0.0931264	0.925803	0.996609
ENSMUSG00000000296	391.157	-0.194576	0.123191	-1.57946	0.11423	0.740377
ENSMUSG00000000301	34.5273	-0.284612	0.288941	-0.985016	0.324616	0.857293
ENSMUSG00000000303	44.4892	0.21435	0.630911	0.339746	0.734048	0.980317
ENSMUSG00000000305	179.132	-0.190194	0.124074	-1.53291	0.125298	0.754206
ENSMUSG00000000308	3857.58	-0.36183	0.1561	-2.31793	0.020453	0.467654
ENSMUSG00000000317	20.9658	-0.213652	0.252188	-0.847194	0.396887	0.885436
ENSMUSG00000000320	10.7334	-0.0615451	0.451578	-0.136289	0.891593	0.993328
ENSMUSG00000000325	429.681	-0.0169889	0.201301	-0.0843957	0.932742	0.99709
ENSMUSG00000000326	711.175	-0.184402	0.161612	-1.14102	0.253862	0.82974
ENSMUSG00000000339	542.478	-0.0434776	0.0930545	-0.467227	0.640338	0.968007
ENSMUSG00000000340	189.613	0.115175	0.220638	0.522008	0.601665	0.959923
ENSMUSG00000000346	1860.86	-0.00466031	0.0612754	-0.0760551	0.939375	0.99709
ENSMUSG00000000355	157.797	0.0205035	0.554305	0.0369896	0.970493	0.999771
ENSMUSG00000000374	1310.29	-0.0479266	0.114138	-0.419902	0.674557	0.971927
ENSMUSG00000000378	654.981	-0.233672	0.140167	-1.66711	0.0954934	0.717826
ENSMUSG00000000384	418.921	-0.119485	0.126339	-0.945744	0.344279	0.86363
ENSMUSG00000000392	18.8843	1.68935	0.738525	2.28747	0.0221685	0.479203
ENSMUSG00000000399	1338.36	-0.18968	0.0956395	-1.98328	0.0473362	0.61454
ENSMUSG00000000402	40.3975	-0.369692	0.237874	-1.55415	0.120149	0.748237
ENSMUSG00000000409	27.3925	0.00512546	0.226365	0.0226425	0.981935	0.999771
ENSMUSG00000000416	1654.8	-0.0156412	0.175639	-0.0890533	0.92904	0.996975
ENSMUSG00000000420	426.779	0.125086	0.264168	0.473509	0.63585	0.967033
ENSMUSG00000000439	431.312	-0.0472414	0.0670001	-0.705095	0.480751	0.918591
ENSMUSG00000000440	21.1431	-0.0506143	0.264163	-0.191603	0.848054	0.989713
ENSMUSG00000000441	916.284	-0.00747388	0.0609379	-0.122647	0.902386	0.994565
ENSMUSG00000000486	49.126	0.283575	0.215452	1.31619	0.18811	0.797348
ENSMUSG00000000489	374.115	-0.0614546	0.133757	-0.459448	0.645912	0.968249
ENSMUSG00000000530	166.082	-0.228351	0.260727	-0.875827	0.381124	0.876343
ENSMUSG00000000531	1186.7	-0.222019	0.18305	-1.21289	0.225173	0.815816
ENSMUSG00000000532	1471	-0.167694	0.0991459	-1.69139	0.0907628	0.711652
ENSMUSG00000000538	4438.6	-0.133311	0.118027	-1.12949	0.258691	0.82974
ENSMUSG00000000552	1256.29	-0.0419915	0.202217	-0.207656	0.835498	0.989055
ENSMUSG00000000555	45.0891	0.898828	0.280655	3.20261	0.00136187	0.0961846
ENSMUSG00000000560	515.092	-0.0515782	0.434895	-0.118599	0.905593	0.99462
ENSMUSG00000000561	545.366	-0.0814237	0.104464	-0.779442	0.43572	0.902038
ENSMUSG00000000562	18.099	0.668128	0.279108	2.39379	0.0166752	0.423711
ENSMUSG00000000563	2695.82	-0.125016	0.0944931	-1.32301	0.185831	0.795469
ENSMUSG00000000567	455.681	0.223618	0.216873	1.0311	0.302495	0.847646
ENSMUSG00000000568	1364.6	0.131041	0.192967	0.679083	0.497085	0.922109
ENSMUSG00000000579	32.343	0.407807	0.354757	1.14954	0.250334	0.82974
ENSMUSG00000000581	245.583	-0.0869316	0.199531	-0.435679	0.66307	0.9706
ENSMUSG00000000594	1280.46	0.0332008	0.126686	0.262072	0.793266	0.982725
ENSMUSG00000000600	303.543	0.0673063	0.315797	0.213132	0.831224	0.988452
ENSMUSG00000000605	1606.72	-0.0476108	0.128393	-0.370821	0.710771	0.975401
ENSMUSG00000000627	605.137	-0.0676124	0.10802	-0.625925	0.531364	0.935675
ENSMUSG00000000628	111.666	0.496504	0.162834	3.04914	0.00229501	0.131187
ENSMUSG00000000631	2852.04	-0.109439	0.133776	-0.818071	0.413316	0.892694
ENSMUSG00000000632	4407.01	-0.212472	0.143756	-1.47801	0.139405	0.765579
ENSMUSG00000000673	9.94265	1.21627	0.465968	2.6102	0.00904887	0.307914
ENSMUSG00000000682	82.1492	1.60955	0.239917	6.70875	1.96297e-11	9.17458e-09
ENSMUSG00000000686	11.3199	0.200062	0.376517	0.531348	0.595178	0.957996
ENSMUSG00000000693	82.3865	0.0343168	0.158534	0.216463	0.828627	0.988452
ENSMUSG00000000708	170.231	0.188789	0.297358	0.634889	0.525501	0.933865
ENSMUSG00000000711	2533.69	-0.0863655	0.0961367	-0.898362	0.368993	0.872828
ENSMUSG00000000732	227.476	-0.115529	0.154688	-0.746855	0.455151	0.906367
ENSMUSG00000000738	630.296	-0.0417665	0.115575	-0.361379	0.717816	0.976449
ENSMUSG00000000739	31.1897	-0.121225	0.288786	-0.419775	0.67465	0.971941
ENSMUSG00000000740	2684.09	-0.0970526	0.234619	-0.413661	0.679123	0.972512
ENSMUSG00000000743	1346.67	-0.220386	0.142013	-1.55187	0.120693	0.748237
ENSMUSG00000000751	889.373	-0.0510113	0.0535412	-0.952749	0.340717	0.86243
ENSMUSG00000000753	285.245	-0.00404386	0.233904	-0.0172885	0.986206	0.999771
ENSMUSG00000000759	508.467	0.0514245	0.0904614	0.568469	0.569717	0.947997
ENSMUSG00000000776	298.482	-0.150279	0.120152	-1.25074	0.211028	0.809289
ENSMUSG00000000782	40.0612	-0.0333984	0.22608	-0.147728	0.882558	0.992198
ENSMUSG00000000787	1808.61	0.0772167	0.351721	0.21954	0.82623	0.988452
ENSMUSG00000000792	636.658	-0.228983	0.17347	-1.32001	0.186831	0.795469
ENSMUSG00000000794	235.303	0.077938	0.197223	0.395177	0.692712	0.972902
ENSMUSG00000000804	1063	0.0236561	0.291897	0.0810428	0.935408	0.99709
ENSMUSG00000000805	604.799	-0.44168	0.176889	-2.49693	0.0125273	0.358914
ENSMUSG00000000811	70.2742	0.125294	0.197642	0.633945	0.526117	0.934345
ENSMUSG00000000823	872.333	0.0549816	0.105618	0.520571	0.602666	0.959923
ENSMUSG00000000826	3966.41	-0.0599653	0.100349	-0.597569	0.550128	0.940346
ENSMUSG00000000827	720.385	-0.118381	0.0919935	-1.28684	0.198151	0.804307
ENSMUSG00000000838	260.122	-0.0193671	0.380068	-0.0509569	0.95936	0.999771
ENSMUSG00000000861	1919.92	-0.192945	0.105227	-1.83361	0.0667117	0.670565
ENSMUSG00000000876	247.387	0.0237776	0.116977	0.203266	0.838927	0.989281
ENSMUSG00000000881	3532.11	-0.189237	0.0712504	-2.65594	0.00790888	0.292271
ENSMUSG00000000884	57.9046	-0.10391	0.203039	-0.511774	0.608809	0.960599
ENSMUSG00000000889	13.3813	0.148772	0.358068	0.415485	0.677787	0.972512
ENSMUSG00000000901	31.5251	0.179586	0.248269	0.723354	0.469462	0.914491
ENSMUSG00000000902	1100.73	-0.109725	0.12751	-0.860522	0.389501	0.880563
ENSMUSG00000000915	1079.59	-0.126222	0.128955	-0.978801	0.327678	0.857402
ENSMUSG00000000916	140.607	-0.0620723	0.154746	-0.401124	0.688329	0.972529
ENSMUSG00000000934	288.444	-0.132759	0.140666	-0.943784	0.34528	0.86363
ENSMUSG00000000948	534.217	-0.353363	0.826171	-0.427712	0.668861	0.971349
ENSMUSG00000000957	239.354	-0.0205402	0.18961	-0.108328	0.913735	0.995667
ENSMUSG00000000958	29.0891	0.297162	0.249735	1.18991	0.234083	0.819385
ENSMUSG00000000959	726.701	-0.111861	0.128614	-0.869739	0.384443	0.877453
ENSMUSG00000000976	267.497	0.178203	0.0960681	1.85497	0.063601	0.663005
ENSMUSG00000000982	37.9748	3.46633	0.350456	9.89091	4.5588e-23	1.44888e-19
ENSMUSG00000001014	14.5273	-0.332197	0.359745	-0.923425	0.355786	0.866504
ENSMUSG00000001016	1243.65	-0.0928918	0.0684067	-1.35793	0.174485	0.788905
ENSMUSG00000001017	1332.5	0.00109876	0.0685867	0.01602	0.987218	0.999771
ENSMUSG00000001018	628.131	0.0173033	0.0833967	0.207481	0.835634	0.989055
ENSMUSG00000001020	39.6746	0.639534	0.325995	1.96179	0.0497871	0.623903
ENSMUSG00000001025	197.487	0.584777	0.253601	2.3059	0.0211165	0.474601
ENSMUSG00000001029	32.3205	-0.513829	0.301751	-1.70282	0.0886014	0.708213
ENSMUSG00000001034	385.225	-0.166875	0.142356	-1.17224	0.241101	0.824158
ENSMUSG00000001036	2143.35	-0.108664	0.0795974	-1.36517	0.172198	0.787764
ENSMUSG00000001039	151.938	0.0162584	0.232472	0.0699369	0.944244	0.99709
ENSMUSG00000001052	717.25	0.0608402	0.111513	0.545587	0.58535	0.954298
ENSMUSG00000001053	314.16	-0.240953	0.206094	-1.16914	0.242348	0.824293
ENSMUSG00000001054	766.971	-0.192676	0.137996	-1.39625	0.162641	0.776182
ENSMUSG00000001056	508.36	-0.224672	0.202034	-1.11205	0.266116	0.833361
ENSMUSG00000001062	607.639	0.00583796	0.108648	0.0537328	0.957148	0.999212
ENSMUSG00000001065	296.745	0.10157	0.188686	0.538301	0.59037	0.956687
ENSMUSG00000001082	215.457	0.138858	0.167429	0.829351	0.406906	0.890634
ENSMUSG00000001089	1295.86	-0.203085	0.126318	-1.60773	0.107894	0.736334
ENSMUSG00000001098	761.839	0.0154707	0.0842431	0.183643	0.854293	0.98989
ENSMUSG00000001100	1559.33	-0.151625	0.106961	-1.41757	0.156316	0.776182
ENSMUSG00000001103	110.285	-0.375039	0.164088	-2.28559	0.0222781	0.479203
ENSMUSG00000001105	515.626	-0.0699489	0.122425	-0.57136	0.567756	0.945967
ENSMUSG00000001119	414.32	0.7809	0.339741	2.29852	0.0215325	0.478563
ENSMUSG00000001120	1042.84	-0.0567167	0.114752	-0.494257	0.621125	0.963144
ENSMUSG00000001123	197.057	0.186295	0.19067	0.977054	0.328543	0.857611
ENSMUSG00000001127	1552.03	-0.0493413	0.0534192	-0.923661	0.355663	0.866504
ENSMUSG00000001128	81.4052	0.109356	0.332424	0.328964	0.742183	0.98055
ENSMUSG00000001131	13.9056	1.73881	0.509602	3.41209	0.000644677	0.0559385
ENSMUSG00000001134	67.3141	-0.032885	0.195693	-0.168044	0.866549	0.98989
ENSMUSG00000001138	445.149	-0.0907569	0.0908161	-0.999348	0.317626	0.855068
ENSMUSG00000001143	745.522	-0.104208	0.0921479	-1.13087	0.258108	0.82974
ENSMUSG00000001150	703.208	-0.0185256	0.082622	-0.224221	0.822585	0.988232
ENSMUSG00000001151	532.527	0.00592084	0.140075	0.0422692	0.966284	0.999771
ENSMUSG00000001156	247.491	-0.0602455	0.0949043	-0.634803	0.525557	0.933865
ENSMUSG00000001157	206.886	0.155517	0.208952	0.744273	0.456711	0.90757
ENSMUSG00000001158	439.616	-0.061162	0.0997217	-0.613327	0.53966	0.936625
ENSMUSG00000001166	14.8545	0.384341	0.341801	1.12446	0.260819	0.82974
ENSMUSG00000001173	805.88	-0.0119493	0.187942	-0.0635801	0.949305	0.99806
ENSMUSG00000001175	27647.4	-0.0462386	0.139	-0.332652	0.739397	0.98055
ENSMUSG00000001211	3114.37	-0.0968018	0.0812308	-1.19169	0.233384	0.819385
ENSMUSG00000001227	2009.57	-0.242071	0.164819	-1.46871	0.141912	0.766204
ENSMUSG00000001228	11.2638	-0.138773	0.421731	-0.329056	0.742113	0.98055
ENSMUSG00000001229	1108.16	-0.100364	0.144609	-0.69404	0.487657	0.920766
ENSMUSG00000001240	529.295	-0.460683	0.219572	-2.09809	0.0358969	0.569804
ENSMUSG00000001247	120.92	0.0407918	0.326539	0.124922	0.900586	0.994565
ENSMUSG00000001248	1590.07	-0.0659837	0.107238	-0.615301	0.538356	0.936231
ENSMUSG00000001249	13.4553	1.14488	0.407823	2.80729	0.00499608	0.221462
ENSMUSG00000001260	77.3215	-0.26831	0.524972	-0.511094	0.609286	0.960599
ENSMUSG00000001270	15961	-0.19085	0.18562	-1.02817	0.303868	0.847646
ENSMUSG00000001280	194.705	0.292663	0.29141	1.0043	0.315235	0.854359
ENSMUSG00000001281	10.8239	0.976642	0.436014	2.23993	0.0250952	0.500989
ENSMUSG00000001285	520.567	-0.168457	0.167134	-1.00791	0.313497	0.852747
ENSMUSG00000001288	171.537	-0.0344508	0.170018	-0.20263	0.839424	0.989281
ENSMUSG00000001289	3343.09	-0.168439	0.20028	-0.841018	0.400338	0.886295
ENSMUSG00000001300	460.655	-0.139274	0.171159	-0.813712	0.41581	0.893881
ENSMUSG00000001305	128.954	-0.00246178	0.119853	-0.0205399	0.983613	0.999771
ENSMUSG00000001313	1158.86	-0.267532	0.15365	-1.74118	0.0816519	0.698186
ENSMUSG00000001323	1273.27	-0.0560576	0.143886	-0.389597	0.696835	0.973978
ENSMUSG00000001333	11.9934	0.186032	0.333207	0.558307	0.576635	0.950993
ENSMUSG00000001334	1390.07	-0.386518	0.120453	-3.20887	0.00133256	0.0949585
ENSMUSG00000001349	13.8551	-0.29898	0.517728	-0.577485	0.563612	0.943967
ENSMUSG00000001366	973.452	-0.109494	0.0670455	-1.63313	0.102441	0.724796
ENSMUSG00000001376	534.632	0.0633902	0.257557	0.246121	0.805588	0.984958
ENSMUSG00000001380	1356	-0.159028	0.0910041	-1.74748	0.0805537	0.69615
ENSMUSG00000001383	3031.14	-0.178948	0.116368	-1.53777	0.124105	0.752727
ENSMUSG00000001415	1309.72	-0.101825	0.123527	-0.824312	0.409762	0.891759
ENSMUSG00000001416	1636.38	-0.102975	0.0838027	-1.22878	0.219153	0.814104
ENSMUSG00000001418	663.071	0.0527598	0.184816	0.285472	0.775283	0.982725
ENSMUSG00000001419	4293.4	-0.0193048	0.126627	-0.152454	0.878829	0.99151
ENSMUSG00000001424	1558.32	-0.138799	0.118772	-1.16862	0.242558	0.824293
ENSMUSG00000001435	125.995	0.553623	0.423517	1.3072	0.191144	0.800145
ENSMUSG00000001436	202.069	-0.00124963	0.162154	-0.00770643	0.993851	0.999771
ENSMUSG00000001440	2259.73	0.00122537	0.148307	0.0082624	0.993408	0.999771
ENSMUSG00000001441	1981.61	0.0552989	0.076461	0.72323	0.469538	0.914491
ENSMUSG00000001445	902.743	-0.14763	0.124796	-1.18297	0.236822	0.819385
ENSMUSG00000001467	622.048	0.193122	0.159107	1.21379	0.224828	0.815816
ENSMUSG00000001472	9450.48	-0.241281	0.112212	-2.15022	0.031538	0.544647
ENSMUSG00000001473	22.8185	0.955163	0.311167	3.06961	0.00214337	0.12635
ENSMUSG00000001482	606.915	-0.121146	0.0963989	-1.25672	0.208856	0.809151
ENSMUSG00000001493	22.8713	0.0897647	0.285258	0.314679	0.753006	0.980963
ENSMUSG00000001506	173.775	0.386047	0.437046	0.88331	0.377069	0.875719
ENSMUSG00000001507	265.646	-0.0131529	0.181096	-0.0726291	0.942101	0.99709
ENSMUSG00000001517	28.2674	0.117955	0.236831	0.498053	0.618447	0.962135
ENSMUSG00000001518	277.651	-0.069475	0.143699	-0.483477	0.628757	0.964575
ENSMUSG00000001520	357.017	-0.182015	0.164228	-1.10831	0.26773	0.833361
ENSMUSG00000001521	256.376	0.21588	0.106505	2.02695	0.0426674	0.601622
ENSMUSG00000001524	201.657	-0.0629826	0.162245	-0.388194	0.697872	0.974111
ENSMUSG00000001525	6941.63	-0.194505	0.147193	-1.32142	0.18636	0.795469
ENSMUSG00000001542	214.786	-0.0303562	0.247673	-0.122565	0.902451	0.994565
ENSMUSG00000001552	737.63	-0.00177901	0.177614	-0.0100161	0.992008	0.999771
ENSMUSG00000001555	146.145	-0.0178521	0.194523	-0.0917739	0.926878	0.996764
ENSMUSG00000001569	401.204	-0.0809406	0.0813934	-0.994436	0.32001	0.857119
ENSMUSG00000001576	1945.94	-0.17206	0.104065	-1.6534	0.0982501	0.721902
ENSMUSG00000001604	32.9574	0.531803	0.602385	0.88283	0.377328	0.87574
ENSMUSG00000001627	261.619	0.247417	0.219638	1.12648	0.259964	0.82974
ENSMUSG00000001630	267.368	0.0126291	0.202483	0.0623712	0.950267	0.99827
ENSMUSG00000001632	548.579	-0.0668194	0.106048	-0.630089	0.528636	0.935675
ENSMUSG00000001642	599.957	-0.130045	0.117652	-1.10534	0.269013	0.833361
ENSMUSG00000001663	153.595	-0.216965	0.197419	-1.09901	0.271764	0.833869
ENSMUSG00000001665	66.8757	-0.0970838	0.235405	-0.412413	0.680037	0.972529
ENSMUSG00000001666	412.731	-0.235484	0.190733	-1.23463	0.216969	0.812533
ENSMUSG00000001674	246.285	-0.186638	0.0979072	-1.90627	0.0566148	0.65083
ENSMUSG00000001687	1722.31	-0.125106	0.0941231	-1.32917	0.183792	0.794707
ENSMUSG00000001700	152.218	-0.0528561	0.182987	-0.288851	0.772695	0.982725
ENSMUSG00000001707	191.539	-0.10708	0.151626	-0.706211	0.480057	0.918221
ENSMUSG00000001729	2806.95	-0.245826	0.15401	-1.59617	0.11045	0.738564
ENSMUSG00000001741	588.781	-0.254043	0.128988	-1.96951	0.0488948	0.620173
ENSMUSG00000001750	208.484	0.399376	0.148482	2.68972	0.0071511	0.275821
ENSMUSG00000001751	208.077	0.341367	0.243494	1.40195	0.160929	0.776182
ENSMUSG00000001755	397.039	-0.122744	0.13304	-0.922607	0.356212	0.866504
ENSMUSG00000001761	361.743	-0.0094674	0.113552	-0.0833753	0.933553	0.99709
ENSMUSG00000001763	673.615	-0.0671495	0.194384	-0.345447	0.729758	0.979028
ENSMUSG00000001767	173.99	-0.165738	0.204572	-0.810169	0.417843	0.895347
ENSMUSG00000001768	388.28	0.380037	0.181042	2.09916	0.0358025	0.569804
ENSMUSG00000001773	54.2799	-0.25689	0.418367	-0.61403	0.539195	0.936406
ENSMUSG00000001774	426.945	0.0526415	0.363054	0.144997	0.884714	0.99294
ENSMUSG00000001783	1705.35	-0.147437	0.100147	-1.4722	0.140967	0.766204
ENSMUSG00000001785	233.168	-0.0295427	0.104813	-0.281861	0.77805	0.982725
ENSMUSG00000001786	360.879	0.0310206	0.0921206	0.336739	0.736314	0.98055
ENSMUSG00000001794	3095.73	-0.157683	0.180096	-0.875548	0.381276	0.876343
ENSMUSG00000001802	1306.28	-0.220486	0.142215	-1.55037	0.121054	0.748237
ENSMUSG00000001827	225.446	0.944833	0.972962	0.971089	0.331504	0.857885
ENSMUSG00000001829	796.759	-0.159445	0.0705519	-2.25997	0.0238233	0.490384
ENSMUSG00000001833	2247.91	-0.0453587	0.392702	-0.115504	0.908045	0.995017
ENSMUSG00000001844	352.008	0.0563623	0.13673	0.412217	0.680181	0.972529
ENSMUSG00000001847	4469.76	-0.0354992	0.078656	-0.451322	0.651757	0.968825
ENSMUSG00000001855	677.457	-0.0375874	0.117407	-0.320145	0.748859	0.980963
ENSMUSG00000001864	164.423	-0.0563304	0.127903	-0.440415	0.659636	0.970492
ENSMUSG00000001870	88.4939	-0.0624898	0.150371	-0.41557	0.677725	0.972512
ENSMUSG00000001891	488.692	0.129777	0.518253	0.250412	0.802268	0.984011
ENSMUSG00000001901	27.0931	0.431296	0.251575	1.71438	0.0864585	0.707004
ENSMUSG00000001909	804.227	-0.112912	0.14518	-0.777737	0.436724	0.902038
ENSMUSG00000001910	2481.53	-0.156459	0.142471	-1.09818	0.272124	0.833951
ENSMUSG00000001911	5435.77	-0.0950925	0.173818	-0.547081	0.584323	0.95374
ENSMUSG00000001918	36.3699	0.670641	0.302038	2.22038	0.0263928	0.515244
ENSMUSG00000001924	6796.42	-0.194175	0.106883	-1.8167	0.069263	0.67867
ENSMUSG00000001930	305.408	0.157791	0.325012	0.485493	0.627326	0.964114
ENSMUSG00000001942	233.705	-0.0211183	0.156803	-0.134681	0.892864	0.993486
ENSMUSG00000001943	10.7206	-0.28386	0.490614	-0.578582	0.562871	0.943821
ENSMUSG00000001946	144.287	-0.0738915	0.244297	-0.302466	0.762297	0.981347
ENSMUSG00000001948	62.2834	0.100059	0.283927	0.352409	0.724531	0.978412
ENSMUSG00000001962	358.989	0.1951	0.119862	1.62771	0.103587	0.728016
ENSMUSG00000001964	561.033	-0.192385	0.112505	-1.71002	0.0872623	0.707983
ENSMUSG00000001983	125.669	-0.224674	0.185313	-1.2124	0.22536	0.815816
ENSMUSG00000001985	761.612	-0.0663575	0.187241	-0.354396	0.723042	0.978027
ENSMUSG00000001986	1306.99	-0.0612903	0.284831	-0.215182	0.829626	0.988452
ENSMUSG00000001988	189.043	-0.20027	0.208645	-0.959861	0.337125	0.859189
ENSMUSG00000001995	1074.14	-0.0207961	0.131337	-0.158341	0.874188	0.991135
ENSMUSG00000001998	67.4932	0.594839	0.318671	1.86662	0.0619545	0.662399
ENSMUSG00000001999	182.103	-0.0657887	0.120769	-0.544747	0.585928	0.954298
ENSMUSG00000002006	1912.93	-0.258628	0.136069	-1.90072	0.0573389	0.653276
ENSMUSG00000002007	38.9288	0.465518	0.317219	1.4675	0.142241	0.766204
ENSMUSG00000002010	2338.23	-0.225781	0.121256	-1.86203	0.0625993	0.662399
ENSMUSG00000002012	1212.22	-0.179469	0.168236	-1.06677	0.286076	0.839362
ENSMUSG00000002014	601.353	0.065947	0.163076	0.404394	0.685923	0.972529
ENSMUSG00000002015	787.557	-0.0101045	0.135019	-0.0748378	0.940344	0.99709
ENSMUSG00000002017	322.22	0.0462033	0.14578	0.316939	0.75129	0.980963
ENSMUSG00000002028	1834.11	0.115199	0.167752	0.686721	0.492258	0.921907
ENSMUSG00000002031	623.726	-0.1173	0.0751064	-1.56178	0.11834	0.745653
ENSMUSG00000002032	712.335	-0.135162	0.116964	-1.15558	0.247852	0.829624
ENSMUSG00000002043	117.175	0.0785451	0.267629	0.293485	0.769152	0.982725
ENSMUSG00000002052	4434.94	-0.18029	0.127995	-1.40857	0.158963	0.776182
ENSMUSG00000002055	83.2344	0.206533	0.211628	0.975925	0.329102	0.857674
ENSMUSG00000002058	487.278	-0.0894973	0.190979	-0.468623	0.639339	0.967778
ENSMUSG00000002059	205.494	-0.0235156	0.172232	-0.136535	0.891399	0.993328
ENSMUSG00000002064	631.154	-0.144866	0.143033	-1.01282	0.311148	0.851522
ENSMUSG00000002068	208.669	-0.281121	0.131449	-2.13863	0.0324658	0.548261
ENSMUSG00000002083	124.271	-0.219696	0.211857	-1.037	0.299734	0.846079
ENSMUSG00000002102	2864.03	-0.259733	0.171362	-1.5157	0.129596	0.75768
ENSMUSG00000002103	1118.18	-0.0275415	0.106226	-0.259274	0.795424	0.982725
ENSMUSG00000002105	408.639	-0.0115112	0.141052	-0.0816096	0.934957	0.99709
ENSMUSG00000002107	3538.65	0.00611659	0.155356	0.0393715	0.968594	0.999771
ENSMUSG00000002108	65.2743	-0.0277588	0.208081	-0.133404	0.893874	0.993522
ENSMUSG00000002109	133.884	0.129659	0.205959	0.629539	0.528996	0.935675
ENSMUSG00000002111	99.1027	0.640284	0.210984	3.03475	0.00240731	0.137113
ENSMUSG00000002129	1395.54	-0.1012	0.114824	-0.881348	0.37813	0.875975
ENSMUSG00000002147	178.75	0.293773	0.186038	1.5791	0.114313	0.740377
ENSMUSG00000002190	134.117	-0.0383836	0.135852	-0.282541	0.777529	0.982725
ENSMUSG00000002205	397.106	-0.18516	0.127145	-1.45629	0.145313	0.772038
ENSMUSG00000002210	485.484	-0.102751	0.139361	-0.737297	0.460942	0.909977
ENSMUSG00000002221	734.881	-0.0178481	0.0845572	-0.211077	0.832827	0.988458
ENSMUSG00000002222	972.737	0.0610126	0.251344	0.242745	0.808203	0.984958
ENSMUSG00000002227	152.421	0.162539	0.207998	0.781444	0.434541	0.902038
ENSMUSG00000002233	233.275	0.154803	0.233025	0.664316	0.506488	0.925689
ENSMUSG00000002249	49.2812	0.41132	0.244046	1.68542	0.0919071	0.712214
ENSMUSG00000002250	384.284	-0.058339	0.171582	-0.340007	0.733851	0.980317
ENSMUSG00000002257	38.124	0.288501	0.263343	1.09553	0.273283	0.835675
ENSMUSG00000002265	2373.32	0.0437852	0.264838	0.165328	0.868686	0.990265
ENSMUSG00000002266	43.7567	0.378919	0.327174	1.15816	0.246801	0.828455
ENSMUSG00000002274	680.846	-0.225186	0.232424	-0.968858	0.332616	0.858155
ENSMUSG00000002279	280.218	-0.132729	0.176217	-0.753212	0.451323	0.904293
ENSMUSG00000002280	417.629	-0.207634	0.127349	-1.63044	0.103009	0.726047
ENSMUSG00000002289	53.6211	0.0454781	0.303917	0.14964	0.881049	0.991835
ENSMUSG00000002297	13.8872	0.263301	0.357825	0.735837	0.46183	0.909977
ENSMUSG00000002307	351.065	-0.186259	0.13988	-1.33156	0.183004	0.794707
ENSMUSG00000002308	134.595	-0.134143	0.180013	-0.745182	0.456162	0.907242
ENSMUSG00000002319	1193.07	-0.13331	0.128671	-1.03606	0.300176	0.846814
ENSMUSG00000002320	379.722	0.153513	0.0820242	1.87155	0.0612682	0.662333
ENSMUSG00000002324	43.0295	0.218694	0.261442	0.836492	0.402878	0.887176
ENSMUSG00000002325	183.092	0.384451	0.157553	2.44014	0.0146815	0.390971
ENSMUSG00000002326	270.236	-0.179294	0.1125	-1.59373	0.110997	0.738564
ENSMUSG00000002329	696.134	-0.0987162	0.118587	-0.832437	0.405162	0.889512
ENSMUSG00000002332	962.239	0.0512157	0.129341	0.395976	0.692123	0.972902
ENSMUSG00000002341	2924.31	-0.0484841	0.0970329	-0.499666	0.61731	0.961833
ENSMUSG00000002342	406.803	-0.166844	0.157566	-1.05889	0.289652	0.840843
ENSMUSG00000002343	371.601	-0.19342	0.144042	-1.3428	0.179336	0.7913
ENSMUSG00000002345	380.655	-0.157541	0.169008	-0.932149	0.35126	0.864703
ENSMUSG00000002346	500.28	-0.0931259	0.128866	-0.722659	0.46989	0.914491
ENSMUSG00000002365	243.006	0.120596	0.114924	1.04935	0.294015	0.843357
ENSMUSG00000002372	1270.77	-0.158623	0.147619	-1.07454	0.282582	0.839005
ENSMUSG00000002379	1372.25	-0.326717	0.252583	-1.29351	0.195836	0.802572
ENSMUSG00000002393	363.841	-0.173779	0.1967	-0.883472	0.376981	0.875719
ENSMUSG00000002395	912.967	-0.180379	0.212965	-0.846989	0.397001	0.885436
ENSMUSG00000002396	244.504	-0.0527525	0.156679	-0.336692	0.736349	0.98055
ENSMUSG00000002409	413.865	-0.0266787	0.150034	-0.177818	0.858866	0.98989
ENSMUSG00000002413	1172.89	0.00544877	0.282494	0.0192881	0.984611	0.999771
ENSMUSG00000002416	734.229	-0.122517	0.149076	-0.82184	0.411168	0.892396
ENSMUSG00000002428	185.025	0.225463	0.345873	0.651865	0.514488	0.929095
ENSMUSG00000002455	1170.93	-0.151317	0.099405	-1.52223	0.127952	0.755707
ENSMUSG00000002458	372.421	-0.176212	0.142448	-1.23703	0.216076	0.811664
ENSMUSG00000002459	179.663	0.0310839	0.204523	0.151982	0.879201	0.99151
ENSMUSG00000002475	584.719	-0.0454299	0.102171	-0.444647	0.656575	0.969225
ENSMUSG00000002477	561.526	-0.121317	0.140705	-0.862212	0.388571	0.879894
ENSMUSG00000002486	175.756	-0.0282665	0.112033	-0.252306	0.800805	0.983877
ENSMUSG00000002489	1436.34	-0.0328905	0.150636	-0.218344	0.827161	0.988452
ENSMUSG00000002496	2344.03	-0.117594	0.115629	-1.01699	0.309158	0.851233
ENSMUSG00000002504	560.29	-0.208614	0.173959	-1.19922	0.230444	0.819385
ENSMUSG00000002524	2472.33	-0.189188	0.174591	-1.08361	0.27854	0.838255
ENSMUSG00000002546	1928.23	-0.156273	0.120684	-1.2949	0.195355	0.802349
ENSMUSG00000002550	602.663	-0.124208	0.123166	-1.00846	0.313235	0.852718
ENSMUSG00000002578	212.365	-0.00973112	0.13823	-0.0703981	0.943877	0.99709
ENSMUSG00000002580	729.431	-0.174571	0.177007	-0.986237	0.324017	0.857293
ENSMUSG00000002602	749.931	0.320829	0.128352	2.4996	0.0124333	0.358914
ENSMUSG00000002603	149.225	0.614768	0.200855	3.06076	0.00220778	0.127993
ENSMUSG00000002608	1071.06	-0.122847	0.145202	-0.846047	0.397527	0.885436
ENSMUSG00000002617	70.4568	0.15394	0.67825	0.226966	0.82045	0.988111
ENSMUSG00000002625	939.235	0.107011	0.166479	0.642788	0.520361	0.931935
ENSMUSG00000002633	14.0235	0.101584	0.350043	0.290203	0.771661	0.982725
ENSMUSG00000002635	165.877	-0.166259	0.171567	-0.969063	0.332514	0.858155
ENSMUSG00000002658	1558	-0.195287	0.158342	-1.23333	0.217453	0.812533
ENSMUSG00000002660	884.094	-0.129705	0.223076	-0.581437	0.560946	0.943671
ENSMUSG00000002661	156.825	-0.250017	0.222007	-1.12617	0.260095	0.82974
ENSMUSG00000002668	29.3377	0.747844	0.299086	2.50043	0.0124044	0.358914
ENSMUSG00000002679	158.734	0.0222136	0.143518	0.15478	0.876995	0.991158
ENSMUSG00000002688	105.859	0.0917951	0.174447	0.526207	0.598744	0.958803
ENSMUSG00000002699	66.1462	0.462082	0.178917	2.58267	0.00980392	0.322555
ENSMUSG00000002718	428.606	0.109366	0.291248	0.375508	0.707283	0.975401
ENSMUSG00000002728	477.669	0.0190799	0.260655	0.0732	0.941647	0.99709
ENSMUSG00000002731	163.211	-0.267408	0.101275	-2.64043	0.00828019	0.298627
ENSMUSG00000002732	34.1398	0.232891	0.305741	0.761726	0.446223	0.902958
ENSMUSG00000002733	556.006	-0.156884	0.080523	-1.94832	0.0513767	0.628989
ENSMUSG00000002741	1430.42	-0.15304	0.102296	-1.49605	0.134642	0.760415
ENSMUSG00000002748	1796.43	0.0226472	0.0857371	0.264147	0.791666	0.982725
ENSMUSG00000002763	992.898	-0.158598	0.189906	-0.835136	0.403641	0.887589
ENSMUSG00000002767	495.336	-0.169531	0.22331	-0.75917	0.447751	0.903407
ENSMUSG00000002768	1249.69	-0.359075	0.196136	-1.83074	0.0671389	0.672277
ENSMUSG00000002769	10.4905	1.33876	0.564195	2.37287	0.0176505	0.432532
ENSMUSG00000002771	229.601	-0.107969	0.163522	-0.660269	0.509081	0.926031
ENSMUSG00000002778	1070.45	-0.0754391	0.104118	-0.724552	0.468727	0.914491
ENSMUSG00000002781	313.705	-0.224819	0.151483	-1.48412	0.137776	0.764672
ENSMUSG00000002797	228.844	0.00326958	0.148049	0.0220844	0.982381	0.999771
ENSMUSG00000002799	463.711	-0.00777172	0.154665	-0.0502487	0.959924	0.999771
ENSMUSG00000002803	856.163	-0.271696	0.134863	-2.0146	0.0439467	0.606405
ENSMUSG00000002804	103.584	0.0230541	0.23577	0.0977823	0.922105	0.9964
ENSMUSG00000002808	1519.26	-0.0730042	0.0774413	-0.942704	0.345832	0.86363
ENSMUSG00000002812	933.68	-0.101103	0.112873	-0.895724	0.3704	0.873558
ENSMUSG00000002814	88.5278	0.219144	0.140547	1.55922	0.118944	0.748237
ENSMUSG00000002820	322.416	-0.165013	0.165399	-0.997667	0.318441	0.855657
ENSMUSG00000002825	155.787	-0.108494	0.171887	-0.631194	0.527914	0.935369
ENSMUSG00000002831	117.551	0.872174	0.388353	2.24583	0.0247149	0.498406
ENSMUSG00000002833	1500.47	-0.0970374	0.149335	-0.649797	0.515823	0.929428
ENSMUSG00000002835	101.167	0.0673849	0.158347	0.425551	0.670435	0.971349
ENSMUSG00000002844	1245.25	-0.141304	0.152758	-0.925018	0.354956	0.866187
ENSMUSG00000002845	100.43	0.28405	0.161909	1.75438	0.0793652	0.693593
ENSMUSG00000002846	273.066	-0.046318	0.115439	-0.401234	0.688248	0.972529
ENSMUSG00000002847	14.6174	0.949769	0.332451	2.85687	0.00427842	0.202675
ENSMUSG00000002870	97.962	0.111132	0.175498	0.633234	0.526581	0.934682
ENSMUSG00000002871	345.767	-0.0870219	0.150629	-0.577722	0.563452	0.943967
ENSMUSG00000002881	241.186	0.0616475	0.257578	0.239335	0.810846	0.985076
ENSMUSG00000002885	135.932	-0.302677	0.158292	-1.91214	0.0558584	0.64717
ENSMUSG00000002897	193.631	0.0642619	0.131309	0.489396	0.624561	0.963551
ENSMUSG00000002900	546.173	0.0578121	0.0947062	0.610436	0.541573	0.937317
ENSMUSG00000002908	157.275	-0.306082	0.15052	-2.03349	0.042003	0.596796
ENSMUSG00000002910	122.116	0.26239	0.347166	0.755805	0.449766	0.903407
ENSMUSG00000002948	1597.81	-0.112946	0.11722	-0.963536	0.335278	0.858775
ENSMUSG00000002949	600.57	-0.0162465	0.103406	-0.157114	0.875155	0.991135
ENSMUSG00000002957	4186.8	-0.0863256	0.0821407	-1.05095	0.293283	0.843169
ENSMUSG00000002963	320.299	-0.0935548	0.15649	-0.597833	0.549951	0.940346
ENSMUSG00000002968	1413.28	-0.0459816	0.141696	-0.324509	0.745553	0.980963
ENSMUSG00000002980	311.421	-0.0171544	0.314074	-0.0546191	0.956442	0.999107
ENSMUSG00000002981	2878.03	-0.157387	0.147581	-1.06645	0.286221	0.839487
ENSMUSG00000002983	120.286	-0.140171	0.219184	-0.639514	0.522488	0.93273
ENSMUSG00000002984	1115.8	-0.246475	0.206325	-1.19459	0.232246	0.819385
ENSMUSG00000002985	39842	-0.00213644	0.201851	-0.0105843	0.991555	0.999771
ENSMUSG00000002996	258.738	0.195502	0.183972	1.06268	0.287929	0.840384
ENSMUSG00000002997	247.625	0.0131587	0.207099	0.0635381	0.949338	0.99806
ENSMUSG00000003031	455.836	-0.0480399	0.130539	-0.368013	0.712864	0.976378
ENSMUSG00000003032	60.7638	0.0590762	0.279375	0.211458	0.83253	0.988458
ENSMUSG00000003033	1178.6	-0.11906	0.112978	-1.05383	0.29196	0.842512
ENSMUSG00000003037	762.558	-0.229358	0.0996243	-2.30223	0.0213222	0.475886
ENSMUSG00000003038	874.121	0.0685679	0.131726	0.520535	0.602691	0.959923
ENSMUSG00000003039	1283.73	-0.108291	0.102759	-1.05384	0.291956	0.842512
ENSMUSG00000003062	295.77	0.0726711	0.114127	0.636755	0.524285	0.933282
ENSMUSG00000003068	1239	-0.160724	0.166105	-0.967608	0.33324	0.858155
ENSMUSG00000003070	149.323	-0.133879	0.150478	-0.88969	0.373633	0.874948
ENSMUSG00000003072	4125.28	-0.280784	0.222847	-1.25998	0.207675	0.809062
ENSMUSG00000003099	2000.38	-0.206072	0.148712	-1.38571	0.165835	0.782681
ENSMUSG00000003119	310.33	0.102548	0.166694	0.615187	0.538431	0.936231
ENSMUSG00000003123	164.142	0.0780522	0.15823	0.493283	0.621812	0.963512
ENSMUSG00000003131	1821.69	0.0266819	0.145702	0.183126	0.854699	0.98989
ENSMUSG00000003134	189.221	0.0732103	0.113989	0.642257	0.520707	0.932238
ENSMUSG00000003135	463.385	0.0244126	0.0772937	0.315842	0.752122	0.980963
ENSMUSG00000003153	1527.18	-0.0525137	0.0692434	-0.758394	0.448215	0.903407
ENSMUSG00000003154	527.739	-0.0157612	0.112227	-0.140441	0.888312	0.99294
ENSMUSG00000003161	609.793	-0.0579079	0.0927911	-0.624068	0.532583	0.935675
ENSMUSG00000003166	1774.46	-0.076351	0.104723	-0.729078	0.465954	0.912465
ENSMUSG00000003184	320.726	-0.00137762	0.169466	-0.00812918	0.993514	0.999771
ENSMUSG00000003190	30.9778	0.674055	0.255058	2.64275	0.00822354	0.298627
ENSMUSG00000003198	25.6555	-0.110896	0.590596	-0.18777	0.851057	0.989778
ENSMUSG00000003199	1115.01	-0.199391	0.180133	-1.10691	0.268333	0.833361
ENSMUSG00000003200	563.966	-0.137453	0.14164	-0.970442	0.331826	0.857885
ENSMUSG00000003206	17.9936	0.0405997	0.305097	0.133072	0.894137	0.993522
ENSMUSG00000003208	132.402	-0.162684	0.168246	-0.966939	0.333575	0.858155
ENSMUSG00000003226	731.133	0.110698	0.566022	0.195572	0.844945	0.989372
ENSMUSG00000003228	103.623	-0.115928	0.196636	-0.589555	0.555489	0.942883
ENSMUSG00000003233	720.168	0.0434761	0.114804	0.378698	0.704912	0.97473
ENSMUSG00000003234	935.725	-0.125149	0.0888898	-1.40791	0.159158	0.776182
ENSMUSG00000003235	902.224	-0.202473	0.122662	-1.65066	0.0988082	0.721902
ENSMUSG00000003269	1270.75	-0.189128	0.170003	-1.11249	0.265926	0.833361
ENSMUSG00000003271	149.987	-0.250751	0.199211	-1.25873	0.20813	0.809145
ENSMUSG00000003273	2489.48	-0.322836	0.166869	-1.93467	0.0530309	0.63278
ENSMUSG00000003279	6119.11	-0.101404	0.145471	-0.697073	0.485757	0.920263
ENSMUSG00000003282	20.9728	0.514613	0.457179	1.12563	0.260323	0.82974
ENSMUSG00000003283	52.3314	0.429013	0.211796	2.0256	0.0428062	0.60251
ENSMUSG00000003299	769.649	-0.248835	0.200601	-1.24044	0.214811	0.81141
ENSMUSG00000003308	1312.63	-0.160496	0.153368	-1.04648	0.295339	0.844259
ENSMUSG00000003316	2499.06	-0.048137	0.170671	-0.282045	0.777909	0.982725
ENSMUSG00000003344	1497.18	-0.248455	0.166301	-1.49401	0.135173	0.760415
ENSMUSG00000003345	2793.05	-0.228216	0.181479	-1.25753	0.208562	0.809145
ENSMUSG00000003346	1712.69	-0.324274	0.223758	-1.44922	0.147277	0.772244
ENSMUSG00000003348	181.903	0.0400431	0.129433	0.309373	0.757038	0.980963
ENSMUSG00000003352	3936.51	-0.289502	0.174382	-1.66016	0.0968826	0.720095
ENSMUSG00000003354	105.549	-0.096353	0.168893	-0.570498	0.56834	0.9464
ENSMUSG00000003355	10.3926	-0.229361	0.406802	-0.563815	0.57288	0.949978
ENSMUSG00000003360	1062.13	-0.00942052	0.0842968	-0.111754	0.911018	0.995667
ENSMUSG00000003363	10262.6	-0.293883	0.163558	-1.79681	0.0723652	0.683136
ENSMUSG00000003378	3461.14	-0.150922	0.144767	-1.04252	0.29717	0.845476
ENSMUSG00000003379	11.8564	-0.615235	0.591606	-1.03994	0.298368	0.845595
ENSMUSG00000003380	1397.42	-0.175329	0.225524	-0.777432	0.436904	0.902038
ENSMUSG00000003382	295.977	0.0906935	0.116396	0.779177	0.435875	0.902038
ENSMUSG00000003402	1291.31	-0.152114	0.167535	-0.907955	0.363902	0.87176
ENSMUSG00000003410	4379.12	-0.21926	0.130344	-1.68216	0.0925385	0.712681
ENSMUSG00000003411	1299.94	-0.327996	0.154554	-2.12222	0.0338196	0.557734
ENSMUSG00000003418	43.4487	0.683863	0.379063	1.80409	0.0712173	0.681197
ENSMUSG00000003420	291.969	-0.229108	0.237535	-0.964523	0.334784	0.858775
ENSMUSG00000003421	982.919	-0.233124	0.17665	-1.31969	0.186938	0.795469
ENSMUSG00000003423	359.669	-0.0286312	0.178665	-0.16025	0.872684	0.991135
ENSMUSG00000003429	2702.78	-0.101582	0.201806	-0.503366	0.614707	0.960946
ENSMUSG00000003435	2855.43	-0.180921	0.126083	-1.43493	0.151306	0.776182
ENSMUSG00000003436	24.2813	-0.151511	0.277002	-0.546966	0.584402	0.95374
ENSMUSG00000003437	1293.8	-0.0896845	0.10451	-0.858144	0.390813	0.881159
ENSMUSG00000003438	387.675	-0.181048	0.171967	-1.05281	0.292429	0.84278
ENSMUSG00000003444	324.835	-0.305915	0.198226	-1.54327	0.122766	0.751006
ENSMUSG00000003452	187.846	-0.0149419	0.381768	-0.0391386	0.96878	0.999771
ENSMUSG00000003458	1003.46	-0.134446	0.109083	-1.23251	0.21776	0.812533
ENSMUSG00000003464	1077.8	-0.175894	0.0632997	-2.77875	0.0054568	0.238052
ENSMUSG00000003469	12245	-0.247579	0.149808	-1.65264	0.0984043	0.721902
ENSMUSG00000003476	74.3651	0.624446	0.429129	1.45515	0.145628	0.772038
ENSMUSG00000003477	29.765	-0.0223272	0.588826	-0.0379181	0.969753	0.999771
ENSMUSG00000003500	684.333	-0.191186	0.16774	-1.13977	0.254382	0.82974
ENSMUSG00000003518	2121.23	-0.0842176	0.061263	-1.37469	0.169228	0.785819
ENSMUSG00000003526	221.837	-0.170092	0.183631	-0.926273	0.354304	0.865439
ENSMUSG00000003527	459.552	-0.107739	0.116049	-0.928394	0.353203	0.864911
ENSMUSG00000003528	598.559	-0.13448	0.14434	-0.931687	0.351498	0.864911
ENSMUSG00000003531	393.331	-0.224087	0.228056	-0.982594	0.325807	0.857293
ENSMUSG00000003534	1374.76	0.143844	0.167668	0.857906	0.390944	0.881271
ENSMUSG00000003541	75.4155	-0.024787	0.248614	-0.0997008	0.920582	0.9964
ENSMUSG00000003545	160.193	-0.260344	0.206093	-1.26323	0.206505	0.808637
ENSMUSG00000003546	322.131	-0.0532718	0.165449	-0.321982	0.747466	0.980963
ENSMUSG00000003549	321.021	-0.236797	0.17281	-1.37027	0.170603	0.786954
ENSMUSG00000003559	155.91	0.129717	0.121194	1.07033	0.28447	0.839114
ENSMUSG00000003573	885.517	-0.109691	0.176338	-0.622046	0.533911	0.93595
ENSMUSG00000003575	4461.62	-0.0448219	0.127442	-0.351704	0.72506	0.978412
ENSMUSG00000003581	308.761	-0.0643684	0.145582	-0.442146	0.658384	0.969938
ENSMUSG00000003585	1361.35	-0.213822	0.13234	-1.61571	0.106158	0.735136
ENSMUSG00000003604	103.466	-0.198928	0.134993	-1.47362	0.140585	0.766204
ENSMUSG00000003617	196.772	0.170196	0.384148	0.443049	0.65773	0.969829
ENSMUSG00000003623	225.428	0.0249734	0.319636	0.0781307	0.937724	0.99709
ENSMUSG00000003644	294.814	0.0311515	0.162277	0.191965	0.84777	0.989708
ENSMUSG00000003657	826.56	-0.0769407	0.219535	-0.350471	0.725985	0.978412
ENSMUSG00000003660	2056.87	-0.0363363	0.0945477	-0.384317	0.700743	0.97473
ENSMUSG00000003662	691.187	-0.146933	0.0752717	-1.95203	0.0509342	0.627002
ENSMUSG00000003680	238.241	-0.0943691	0.147863	-0.638221	0.52333	0.93273
ENSMUSG00000003721	406.653	-0.00954063	0.195663	-0.0487606	0.96111	0.999771
ENSMUSG00000003731	1461.09	-0.0702133	0.0882627	-0.795504	0.42632	0.89903
ENSMUSG00000003746	403.574	-0.0192365	0.276441	-0.0695862	0.944523	0.99709
ENSMUSG00000003752	122.981	-0.060157	0.126976	-0.473768	0.635665	0.967033
ENSMUSG00000003762	421.491	-0.0834243	0.157948	-0.528175	0.597378	0.958689
ENSMUSG00000003778	668.689	0.0752861	0.0929708	0.809783	0.418065	0.895347
ENSMUSG00000003808	459.679	-0.132863	0.134741	-0.986062	0.324103	0.857293
ENSMUSG00000003809	355.046	0.00412666	0.094501	0.0436679	0.965169	0.999771
ENSMUSG00000003810	1877.71	-0.238964	0.134748	-1.77341	0.076161	0.688041
ENSMUSG00000003812	106.373	0.691925	0.222346	3.11193	0.00185868	0.115413
ENSMUSG00000003813	984.226	-0.167357	0.16904	-0.990047	0.322151	0.857293
ENSMUSG00000003814	8935.69	-0.141086	0.127388	-1.10753	0.268065	0.833361
ENSMUSG00000003824	53.6866	-0.320187	0.18051	-1.77379	0.0760974	0.688041
ENSMUSG00000003847	720.763	0.226482	0.385914	0.586872	0.55729	0.94312
ENSMUSG00000003848	403.184	-0.180647	0.113217	-1.59558	0.110583	0.738564
ENSMUSG00000003849	79.9622	0.494526	0.296749	1.66648	0.095618	0.71811
ENSMUSG00000003863	2702.45	-0.122226	0.154427	-0.791481	0.428663	0.900033
ENSMUSG00000003865	372.001	-0.0553903	0.117197	-0.472625	0.636481	0.967033
ENSMUSG00000003868	439.124	-0.115974	0.173196	-0.669613	0.503105	0.924661
ENSMUSG00000003872	527.031	-0.297554	0.209385	-1.42108	0.155293	0.776182
ENSMUSG00000003873	627.897	-0.182801	0.197015	-0.927854	0.353483	0.864911
ENSMUSG00000003923	333.805	0.0318026	0.175278	0.181442	0.856021	0.98989
ENSMUSG00000003929	165.413	-0.0496045	0.43268	-0.114645	0.908727	0.995148
ENSMUSG00000003934	2649.19	-0.15984	0.0936301	-1.70714	0.0877955	0.707983
ENSMUSG00000003948	2955.1	-0.0366959	0.364294	-0.100732	0.919764	0.9964
ENSMUSG00000003949	1680.42	-0.177902	0.163178	-1.09024	0.27561	0.837832
ENSMUSG00000003955	407.909	-0.102407	0.167956	-0.609725	0.542044	0.937317
ENSMUSG00000003970	5127.47	-0.217906	0.237701	-0.916722	0.359288	0.868534
ENSMUSG00000003974	397.055	-0.198633	0.197438	-1.00605	0.314391	0.853368
ENSMUSG00000003992	932.079	-0.185412	0.109515	-1.69303	0.0904501	0.711652
ENSMUSG00000004018	45.9672	0.288779	0.317868	0.908487	0.363621	0.871538
ENSMUSG00000004031	1244.83	-0.304121	0.121701	-2.49892	0.0124573	0.358914
ENSMUSG00000004032	2248.17	-0.350099	0.11062	-3.16489	0.00155141	0.104464
ENSMUSG00000004035	517.332	-0.240466	0.156042	-1.54103	0.123309	0.751162
ENSMUSG00000004040	817.785	0.362493	0.121376	2.98652	0.00282169	0.155154
ENSMUSG00000004043	32.224	0.691678	0.257023	2.69112	0.0071213	0.27534
ENSMUSG00000004044	379.493	0.131334	0.233546	0.562347	0.573879	0.950323
ENSMUSG00000004054	494.819	-0.149373	0.18875	-0.79138	0.428723	0.900033
ENSMUSG00000004056	1464.1	-0.143572	0.125073	-1.14791	0.251007	0.82974
ENSMUSG00000004069	932.262	-0.121228	0.0827945	-1.46421	0.143138	0.766204
ENSMUSG00000004070	1438.81	-0.242609	0.134919	-1.79818	0.0721482	0.682851
ENSMUSG00000004071	4494.64	-0.124815	0.0865123	-1.44274	0.149093	0.775572
ENSMUSG00000004085	102.094	-0.0124276	0.168128	-0.0739174	0.941076	0.99709
ENSMUSG00000004096	1086.53	-0.183546	0.123606	-1.48493	0.137563	0.764667
ENSMUSG00000004098	33.5359	0.547026	0.313973	1.74227	0.0814608	0.698186
ENSMUSG00000004099	772.28	-0.0956872	0.120852	-0.791772	0.428494	0.900033
ENSMUSG00000004100	324.833	0.0348414	0.192862	0.180654	0.856639	0.98989
ENSMUSG00000004105	148.59	0.711944	0.535379	1.32979	0.183586	0.794707
ENSMUSG00000004110	3340.98	0.119303	0.261821	0.455666	0.64863	0.968249
ENSMUSG00000004113	1230.62	0.0293915	0.130583	0.225079	0.821918	0.988232
ENSMUSG00000004127	59.8341	0.531922	0.209675	2.53689	0.0111841	0.344375
ENSMUSG00000004151	957.439	-0.114826	0.244715	-0.469223	0.63891	0.967778
ENSMUSG00000004187	8770.15	-0.237574	0.140688	-1.68866	0.0912843	0.712125
ENSMUSG00000004207	25034.5	-0.000401019	0.0996806	-0.00402303	0.99679	0.999771
ENSMUSG00000004221	369.738	0.271761	0.193193	1.40668	0.159521	0.776182
ENSMUSG00000004231	11.6489	-1.02953	0.413457	-2.49005	0.0127725	0.363217
ENSMUSG00000004233	73.4578	0.00120986	0.189207	0.00639438	0.994898	0.999771
ENSMUSG00000004263	2770.95	-0.162517	0.190614	-0.852595	0.393884	0.882445
ENSMUSG00000004264	1152.25	-0.150187	0.168533	-0.891141	0.372853	0.874754
ENSMUSG00000004266	142.884	1.03449	0.161526	6.40448	1.50883e-10	6.1479e-08
ENSMUSG00000004267	16020.8	-0.223123	0.139302	-1.60172	0.109217	0.738564
ENSMUSG00000004268	423.192	0.0148841	0.117836	0.126312	0.899485	0.994565
ENSMUSG00000004270	260.617	-0.00917176	0.119801	-0.0765585	0.938975	0.99709
ENSMUSG00000004285	1644.15	-0.248878	0.216413	-1.15001	0.250138	0.82974
ENSMUSG00000004317	87.2427	0.420518	0.260513	1.61419	0.106486	0.735136
ENSMUSG00000004319	1339.25	0.0306728	0.269032	0.114012	0.909228	0.995485
ENSMUSG00000004328	61.2648	0.55533	0.377168	1.47237	0.140921	0.766204
ENSMUSG00000004347	89.1878	0.132596	0.280595	0.472553	0.636532	0.967033
ENSMUSG00000004356	244.067	0.173227	0.145814	1.188	0.234834	0.819385
ENSMUSG00000004359	13.2936	0.311972	0.513407	0.60765	0.54342	0.938436
ENSMUSG00000004360	668.625	0.0103219	0.299116	0.0345078	0.972472	0.999771
ENSMUSG00000004364	881.701	0.0516532	0.360776	0.143172	0.886154	0.99294
ENSMUSG00000004366	5324.72	-0.564994	0.181036	-3.12089	0.00180303	0.112965
ENSMUSG00000004383	1937.37	-0.152112	0.122693	-1.23978	0.215056	0.81141
ENSMUSG00000004393	504.427	-0.17365	0.145617	-1.19251	0.233061	0.819385
ENSMUSG00000004394	961.409	-0.0191502	0.10222	-0.187343	0.851392	0.989778
ENSMUSG00000004415	42.025	-0.175196	0.241046	-0.726815	0.46734	0.91323
ENSMUSG00000004446	159.34	-0.240755	0.12509	-1.92465	0.0542731	0.63791
ENSMUSG00000004451	271.65	-0.0478325	0.131161	-0.364685	0.715346	0.976394
ENSMUSG00000004455	1572.1	-0.0981912	0.106126	-0.925229	0.354847	0.866053
ENSMUSG00000004460	764.796	-0.188239	0.0969562	-1.94148	0.0522001	0.63059
ENSMUSG00000004462	210.965	0.00756816	0.087838	0.0861604	0.931339	0.99709
ENSMUSG00000004473	74.8486	-0.381025	0.191337	-1.99138	0.0464394	0.609408
ENSMUSG00000004500	149.312	-0.147195	0.126794	-1.1609	0.245684	0.82776
ENSMUSG00000004508	390.723	0.122645	0.111529	1.09967	0.271478	0.833869
ENSMUSG00000004530	1713.93	-0.0911783	0.111145	-0.820357	0.412013	0.892396
ENSMUSG00000004535	1505.47	0.016781	0.207791	0.0807591	0.935634	0.99709
ENSMUSG00000004558	11901	-0.239475	0.102225	-2.34263	0.0191483	0.451463
ENSMUSG00000004561	198.418	0.0609573	0.15107	0.403503	0.686578	0.972529
ENSMUSG00000004562	317.658	-0.027301	0.124541	-0.219214	0.826484	0.988452
ENSMUSG00000004565	659.63	-0.0172611	0.113375	-0.152248	0.878992	0.99151
ENSMUSG00000004567	897.502	-0.0641492	0.0797071	-0.804811	0.420928	0.896792
ENSMUSG00000004568	925.98	-0.0214261	0.114033	-0.187894	0.850959	0.989778
ENSMUSG00000004591	156.5	0.121034	0.36097	0.335301	0.737398	0.98055
ENSMUSG00000004609	78.4717	0.71704	0.286106	2.5062	0.0122036	0.358914
ENSMUSG00000004610	599.123	-0.10523	0.256518	-0.410226	0.68164	0.972529
ENSMUSG00000004626	355.674	0.467394	0.200816	2.32747	0.0199401	0.462953
ENSMUSG00000004631	348.409	-0.194136	0.111941	-1.73427	0.0828707	0.698826
ENSMUSG00000004633	327.867	0.0228669	0.143703	0.159127	0.873569	0.991135
ENSMUSG00000004637	308.993	0.132283	0.106587	1.24109	0.214573	0.81141
ENSMUSG00000004642	207.898	-0.0368685	0.106967	-0.344674	0.73034	0.97923
ENSMUSG00000004655	198.221	1.04073	1.15131	0.903952	0.366021	0.872314
ENSMUSG00000004661	61.8819	-0.0164881	0.177721	-0.0927752	0.926082	0.996719
ENSMUSG00000004665	139.644	-0.0706803	0.265651	-0.266065	0.790189	0.982725
ENSMUSG00000004667	1168.13	-0.214897	0.199387	-1.07779	0.281129	0.839005
ENSMUSG00000004677	607.697	0.282131	0.155441	1.81503	0.0695192	0.67867
ENSMUSG00000004698	319.748	-0.133454	0.259503	-0.514269	0.607064	0.96042
ENSMUSG00000004707	21.5898	2.37145	0.332137	7.13998	9.33474e-13	5.49401e-10
ENSMUSG00000004730	65.1435	0.776	0.234327	3.31161	0.000927601	0.0748249
ENSMUSG00000004748	1697.12	-0.291703	0.140095	-2.08219	0.0373254	0.58197
ENSMUSG00000004768	333.364	0.00160351	0.106749	0.0150214	0.988015	0.999771
ENSMUSG00000004771	565.503	0.0274945	0.264449	0.103969	0.917194	0.99573
ENSMUSG00000004788	555.098	-0.217098	0.154527	-1.40492	0.160044	0.776182
ENSMUSG00000004789	1866.45	-0.0735582	0.046557	-1.57996	0.114116	0.740377
ENSMUSG00000004791	91.2251	-0.0698112	0.199572	-0.349806	0.726485	0.978412
ENSMUSG00000004798	931.195	0.0671728	0.200342	0.33529	0.737406	0.98055
ENSMUSG00000004815	394.528	-0.0851797	0.0925343	-0.92052	0.357301	0.866694
ENSMUSG00000004837	76.739	-0.237585	0.264984	-0.8966	0.369932	0.873485
ENSMUSG00000004843	359.358	-0.031757	0.147823	-0.214831	0.829899	0.988452
ENSMUSG00000004846	475.28	0.0401391	0.159823	0.251148	0.8017	0.983877
ENSMUSG00000004849	3363.95	-0.226485	0.169868	-1.3333	0.182434	0.794481
ENSMUSG00000004865	721.871	0.0331164	0.0617608	0.536204	0.591817	0.956687
ENSMUSG00000004880	99.3315	0.345043	0.185465	1.86042	0.0628262	0.662399
ENSMUSG00000004885	70.0911	-0.169153	0.598488	-0.282634	0.777457	0.982725
ENSMUSG00000004891	169.747	-0.0434358	0.184635	-0.235253	0.814012	0.986038
ENSMUSG00000004892	3185.03	-0.190411	0.131376	-1.44936	0.147237	0.772244
ENSMUSG00000004894	425.081	0.316044	0.197401	1.60103	0.109371	0.738564
ENSMUSG00000004895	926.336	-0.203505	0.140869	-1.44465	0.148557	0.774639
ENSMUSG00000004896	367.79	0.18765	0.137452	1.36521	0.172187	0.787764
ENSMUSG00000004897	2482.78	-0.174086	0.0845076	-2.06	0.0393984	0.588274
ENSMUSG00000004902	884.192	-0.0300818	0.094604	-0.317976	0.750503	0.980963
ENSMUSG00000004929	899.894	-0.222997	0.184335	-1.20974	0.226379	0.815816
ENSMUSG00000004931	252.904	-0.0735008	0.172902	-0.4251	0.670764	0.971349
ENSMUSG00000004933	2951.85	-0.162404	0.185102	-0.877372	0.380285	0.876343
ENSMUSG00000004934	351.113	-0.144672	0.178091	-0.81235	0.416591	0.894541
ENSMUSG00000004936	3472.2	-0.0825206	0.0742255	-1.11176	0.266243	0.833361
ENSMUSG00000004937	3036.91	-0.241012	0.163199	-1.4768	0.13973	0.765952
ENSMUSG00000004945	514.24	-0.124643	0.165495	-0.753155	0.451357	0.904293
ENSMUSG00000004947	160.179	-0.00100271	0.171472	-0.00584769	0.995334	0.999771
ENSMUSG00000004951	124.722	0.489587	0.418101	1.17098	0.241608	0.824215
ENSMUSG00000004952	81.1928	0.4223	0.175623	2.40459	0.0161905	0.414974
ENSMUSG00000004961	3127.81	-0.331137	0.189376	-1.74856	0.0803665	0.69597
ENSMUSG00000004980	5666.09	0.0388185	0.128161	0.302889	0.761975	0.981347
ENSMUSG00000004994	245.149	-0.189559	0.168989	-1.12173	0.261977	0.82974
ENSMUSG00000004996	174.584	0.0822681	0.139591	0.589353	0.555625	0.942912
ENSMUSG00000005034	3134.92	-0.0145024	0.197393	-0.0734694	0.941433	0.99709
ENSMUSG00000005043	146.232	-0.0735819	0.135203	-0.544233	0.586281	0.954298
ENSMUSG00000005045	3110.45	-0.0804822	0.152939	-0.526238	0.598723	0.958803
ENSMUSG00000005054	249.997	-0.088182	0.157372	-0.560342	0.575246	0.950993
ENSMUSG00000005057	103.39	0.18503	0.208786	0.88622	0.375499	0.875276
ENSMUSG00000005069	544.511	-0.0927175	0.0862738	-1.07469	0.282514	0.839005
ENSMUSG00000005078	466.207	-0.0536007	0.103795	-0.516407	0.60557	0.96011
ENSMUSG00000005087	74.2039	1.05285	0.35373	2.97643	0.00291628	0.157229
ENSMUSG00000005089	19705.8	0.0785815	0.274149	0.286638	0.77439	0.982725
ENSMUSG00000005102	272.181	0.131228	0.14559	0.901356	0.367399	0.872543
ENSMUSG00000005103	2859.39	-0.0752263	0.0739535	-1.01721	0.309053	0.851233
ENSMUSG00000005107	32.5348	0.32076	0.210815	1.52152	0.128128	0.755707
ENSMUSG00000005124	11.9753	1.27933	0.381853	3.35033	0.000807162	0.067155
ENSMUSG00000005125	2437.6	-0.00468441	0.123091	-0.0380564	0.969643	0.999771
ENSMUSG00000005142	945.822	0.525344	0.13543	3.87908	0.000104851	0.0132237
ENSMUSG00000005148	115.509	0.143697	0.271252	0.529757	0.596281	0.958476
ENSMUSG00000005150	329.911	-0.072255	0.168272	-0.429394	0.667637	0.971349
ENSMUSG00000005161	2744.93	-0.20522	0.172649	-1.18865	0.234576	0.819385
ENSMUSG00000005198	2349.43	-0.114744	0.16893	-0.679241	0.496985	0.922109
ENSMUSG00000005204	903.594	-0.0981239	0.0903971	-1.08548	0.277711	0.8382
ENSMUSG00000005225	149.481	0.00775649	0.170845	0.0454008	0.963788	0.999771
ENSMUSG00000005237	64.9081	0.15714	0.171529	0.916111	0.359608	0.868538
ENSMUSG00000005251	12.9482	0.110181	0.524947	0.20989	0.833753	0.988526
ENSMUSG00000005262	979.595	-0.0167554	0.0746239	-0.22453	0.822345	0.988232
ENSMUSG00000005267	173.754	-0.0299901	0.135881	-0.22071	0.825319	0.988452
ENSMUSG00000005268	147.224	2.08458	0.864682	2.4108	0.0159175	0.409959
ENSMUSG00000005299	1623.22	-0.15701	0.119229	-1.31688	0.187879	0.797348
ENSMUSG00000005312	2126.25	-0.00316949	0.104133	-0.0304369	0.975719	0.999771
ENSMUSG00000005338	7418.64	-0.138022	0.118081	-1.16888	0.242453	0.824293
ENSMUSG00000005354	2105.85	-0.263385	0.152135	-1.73125	0.0834064	0.698826
ENSMUSG00000005357	127.085	-0.268878	0.173102	-1.55329	0.120354	0.748237
ENSMUSG00000005360	7178.75	-0.0768731	0.192887	-0.398539	0.690233	0.972529
ENSMUSG00000005362	437.015	-0.113276	0.258874	-0.437571	0.661697	0.970542
ENSMUSG00000005370	257.413	0.0366062	0.14699	0.249039	0.803331	0.984579
ENSMUSG00000005371	1094.16	0.0152951	0.395616	0.0386613	0.96916	0.999771
ENSMUSG00000005373	71.4437	0.849315	0.213765	3.97311	7.09389e-05	0.00947967
ENSMUSG00000005374	421.874	-0.129024	0.0977408	-1.32007	0.186813	0.795469
ENSMUSG00000005378	395.911	-0.104742	0.158303	-0.661657	0.508191	0.925689
ENSMUSG00000005397	91.1915	0.295339	0.310728	0.950474	0.341871	0.862806
ENSMUSG00000005410	88.4494	0.0750322	0.176537	0.425023	0.67082	0.971349
ENSMUSG00000005413	129.498	0.287883	0.182242	1.57967	0.114182	0.740377
ENSMUSG00000005417	4705.05	-0.0834511	0.0826313	-1.00992	0.312533	0.852718
ENSMUSG00000005442	3096.67	0.0483197	0.156594	0.308566	0.757652	0.980963
ENSMUSG00000005447	143.337	-0.0198095	0.237007	-0.0835822	0.933389	0.99709
ENSMUSG00000005465	16.7006	-0.197598	0.316065	-0.625182	0.531852	0.935675
ENSMUSG00000005469	3675.09	-0.252017	0.145012	-1.7379	0.0822281	0.698186
ENSMUSG00000005481	141.852	0.0447357	0.14769	0.302902	0.761964	0.981347
ENSMUSG00000005483	732.4	-0.224672	0.111165	-2.02106	0.0432733	0.603736
ENSMUSG00000005501	158.043	0.423561	0.254863	1.66192	0.0965292	0.719309
ENSMUSG00000005505	200.533	-0.147501	0.104942	-1.40555	0.159857	0.776182
ENSMUSG00000005506	1018.86	-0.0493067	0.147995	-0.333165	0.73901	0.98055
ENSMUSG00000005510	678.474	-0.129393	0.117664	-1.09968	0.271472	0.833869
ENSMUSG00000005514	1683.53	-0.124773	0.178292	-0.699824	0.484037	0.919636
ENSMUSG00000005533	626.671	0.120709	0.137747	0.876311	0.380861	0.876343
ENSMUSG00000005534	430.668	0.145316	0.237674	0.611409	0.540929	0.937317
ENSMUSG00000005553	13.318	-0.328589	0.326692	-1.00581	0.314508	0.853368
ENSMUSG00000005566	2112.52	-0.167752	0.133235	-1.25907	0.208005	0.809145
ENSMUSG00000005575	2653.1	-0.260734	0.190368	-1.36964	0.1708	0.786954
ENSMUSG00000005580	725.847	-0.111412	0.259073	-0.430043	0.667164	0.971349
ENSMUSG00000005583	1015.52	0.29017	0.380966	0.761668	0.446258	0.902958
ENSMUSG00000005609	978.934	-0.07046	0.080234	-0.878181	0.379846	0.876343
ENSMUSG00000005610	5610.43	0.0929655	0.195535	0.475441	0.634473	0.966581
ENSMUSG00000005611	33.3098	0.150368	0.320406	0.469304	0.638852	0.967778
ENSMUSG00000005615	374.813	0.0361916	0.125961	0.287324	0.773864	0.982725
ENSMUSG00000005621	482.434	-0.0119686	0.111832	-0.107023	0.914771	0.995667
ENSMUSG00000005625	1671.78	-0.193753	0.182543	-1.06141	0.288503	0.840391
ENSMUSG00000005656	271.398	0.139978	0.221563	0.631778	0.527532	0.935082
ENSMUSG00000005667	103.875	0.0784603	0.143233	0.54778	0.583843	0.953636
ENSMUSG00000005672	1248.1	-0.214815	0.111084	-1.9338	0.0531376	0.632859
ENSMUSG00000005674	940.508	-0.202771	0.155894	-1.3007	0.193362	0.801266
ENSMUSG00000005681	12.5648	-0.164848	0.356232	-0.462754	0.643541	0.968249
ENSMUSG00000005682	220.109	0.240893	0.160476	1.50112	0.133325	0.760415
ENSMUSG00000005683	4353.65	-0.106616	0.0638857	-1.66886	0.0951452	0.71687
ENSMUSG00000005686	293.426	0.287441	0.138149	2.08066	0.0374649	0.58197
ENSMUSG00000005687	687.886	-0.0187006	0.0971199	-0.192552	0.84731	0.989705
ENSMUSG00000005698	845.405	-0.0270501	0.0845946	-0.319761	0.749149	0.980963
ENSMUSG00000005699	300.07	-0.395218	0.200785	-1.96837	0.0490258	0.620173
ENSMUSG00000005716	677.852	-0.419981	0.225841	-1.85963	0.0629381	0.662399
ENSMUSG00000005718	73.1962	-0.0040986	0.179686	-0.0228098	0.981802	0.999771
ENSMUSG00000005732	501.013	-0.192329	0.123079	-1.56265	0.118135	0.745543
ENSMUSG00000005774	244.851	0.0109931	0.137991	0.0796656	0.936503	0.99709
ENSMUSG00000005779	1440.16	-0.166858	0.179662	-0.928732	0.353028	0.864911
ENSMUSG00000005802	125.205	0.0859593	0.456101	0.188465	0.850512	0.989778
ENSMUSG00000005803	95.487	0.174634	0.210412	0.829966	0.406558	0.890634
ENSMUSG00000005804	258.731	0.0164621	0.171489	0.0959949	0.923525	0.9964
ENSMUSG00000005813	499.972	-0.0898304	0.142689	-0.629555	0.528986	0.935675
ENSMUSG00000005823	369.868	-0.0291803	0.137203	-0.21268	0.831577	0.988452
ENSMUSG00000005846	698.886	-0.0525719	0.0813353	-0.64636	0.518046	0.930773
ENSMUSG00000005871	2424.47	0.0204131	0.299668	0.0681191	0.945691	0.99748
ENSMUSG00000005873	4712.31	-0.0213633	0.0827049	-0.258308	0.796169	0.982725
ENSMUSG00000005881	1853.21	-0.167985	0.19405	-0.86568	0.386666	0.878558
ENSMUSG00000005882	773.447	-0.152156	0.0686754	-2.21559	0.0267196	0.517489
ENSMUSG00000005886	864.592	0.0138145	0.254072	0.0543723	0.956639	0.999107
ENSMUSG00000005892	16.0683	0.355398	0.66048	0.53809	0.590515	0.956687
ENSMUSG00000005893	931.314	0.0802543	0.259451	0.309324	0.757075	0.980963
ENSMUSG00000005897	107.438	0.12796	0.198247	0.645454	0.518633	0.930849
ENSMUSG00000005899	661.208	0.162025	0.168476	0.961713	0.336194	0.858778
ENSMUSG00000005907	217.713	0.0899682	0.128235	0.701588	0.482936	0.919636
ENSMUSG00000005917	51.0551	0.456397	0.207303	2.20159	0.0276943	0.525795
ENSMUSG00000005936	781.281	-0.0662215	0.0861425	-0.768744	0.442045	0.902587
ENSMUSG00000005949	203.464	0.118365	0.0994241	1.1905	0.233848	0.819385
ENSMUSG00000005950	32.3871	-0.663085	0.265514	-2.49736	0.0125123	0.358914
ENSMUSG00000005951	63.8069	0.272736	0.179917	1.51589	0.129546	0.75768
ENSMUSG00000005958	264.272	-0.275914	0.168308	-1.63934	0.101143	0.724715
ENSMUSG00000005968	67.5144	0.227637	0.200182	1.13715	0.255475	0.82974
ENSMUSG00000005973	260.898	0.0249733	0.100527	0.248425	0.803805	0.984756
ENSMUSG00000005981	987.135	-0.136487	0.098426	-1.3867	0.165534	0.781662
ENSMUSG00000005982	1277.63	-0.089222	0.0489934	-1.8211	0.0685913	0.67867
ENSMUSG00000005983	68.0473	-0.310772	0.233877	-1.32879	0.183919	0.794707
ENSMUSG00000005986	693.762	-0.178236	0.160562	-1.11007	0.266967	0.833361
ENSMUSG00000006005	1659.95	-0.052234	0.169242	-0.308636	0.757599	0.980963
ENSMUSG00000006010	491.176	0.00256244	0.389864	0.00657265	0.994756	0.999771
ENSMUSG00000006014	154.182	0.0968089	0.683396	0.141659	0.88735	0.99294
ENSMUSG00000006019	194.214	0.0531324	0.160823	0.330378	0.741115	0.98055
ENSMUSG00000006021	277.286	-0.025175	0.145659	-0.172835	0.862782	0.98989
ENSMUSG00000006024	4828.75	-0.258295	0.153905	-1.67828	0.0932931	0.712847
ENSMUSG00000006050	789.405	-0.138985	0.10323	-1.34636	0.178187	0.791248
ENSMUSG00000006057	2601.77	-0.238698	0.178454	-1.33759	0.181032	0.793155
ENSMUSG00000006058	887.483	-0.153178	0.183161	-0.8363	0.402986	0.887206
ENSMUSG00000006095	1049.11	-0.25635	0.211307	-1.21317	0.225066	0.815816
ENSMUSG00000006127	584.619	-0.0223905	0.0660139	-0.339179	0.734475	0.980317
ENSMUSG00000006134	559.835	-0.0306698	0.143733	-0.21338	0.83103	0.988452
ENSMUSG00000006154	162.305	0.40893	0.323577	1.26378	0.20631	0.808637
ENSMUSG00000006169	695.147	-0.0619456	0.111104	-0.557547	0.577154	0.95126
ENSMUSG00000006179	16.523	-0.232851	0.331931	-0.701505	0.482988	0.919636
ENSMUSG00000006191	126.973	0.00991785	0.20768	0.0477554	0.961911	0.999771
ENSMUSG00000006205	2273.95	-0.170749	0.135026	-1.26456	0.206028	0.808637
ENSMUSG00000006215	512.698	-0.172841	0.163364	-1.05801	0.290049	0.840843
ENSMUSG00000006218	37.615	-0.470031	0.317826	-1.47889	0.139169	0.765389
ENSMUSG00000006219	28.6211	0.990997	0.299542	3.30837	0.000938401	0.0753138
ENSMUSG00000006235	87.0707	-0.332337	0.222363	-1.49457	0.135027	0.760415
ENSMUSG00000006241	76.2036	0.149804	0.169158	0.885587	0.37584	0.875276
ENSMUSG00000006262	200.6	0.0919991	0.295319	0.311524	0.755402	0.980963
ENSMUSG00000006273	7048.26	-0.0430572	0.0753467	-0.571455	0.567692	0.945967
ENSMUSG00000006276	883.935	-0.0898047	0.100583	-0.892839	0.371943	0.874336
ENSMUSG00000006281	72.8116	0.472009	0.177988	2.65191	0.00800369	0.294413
ENSMUSG00000006288	427.191	-0.0359106	0.079745	-0.450318	0.652481	0.968825
ENSMUSG00000006289	434.11	-0.0989318	0.135508	-0.730083	0.46534	0.912139
ENSMUSG00000006299	2439.31	-0.223114	0.148473	-1.50273	0.132909	0.760415
ENSMUSG00000006301	551.712	0.15162	0.111171	1.36385	0.172615	0.788227
ENSMUSG00000006304	3886.27	-0.193337	0.0843153	-2.29303	0.0218465	0.478765
ENSMUSG00000006307	789.991	0.138093	0.11876	1.16279	0.244916	0.826669
ENSMUSG00000006315	673.044	-0.178261	0.174892	-1.01926	0.308079	0.851233
ENSMUSG00000006333	3641.4	-0.114675	0.212488	-0.539675	0.589421	0.956448
ENSMUSG00000006335	335.027	-0.301871	0.194621	-1.55107	0.120884	0.748237
ENSMUSG00000006342	64.8572	-0.144862	0.246594	-0.587452	0.5569	0.943002
ENSMUSG00000006344	49.1731	0.431445	0.301075	1.43302	0.151853	0.776182
ENSMUSG00000006345	36.2115	-0.0667611	0.304846	-0.219	0.82665	0.988452
ENSMUSG00000006356	1483.36	-0.145372	0.209255	-0.694714	0.487235	0.920488
ENSMUSG00000006360	61.395	0.0851184	0.350275	0.243005	0.808002	0.984958
ENSMUSG00000006362	654.833	-0.219299	0.183737	-1.19355	0.232654	0.819385
ENSMUSG00000006369	382.121	0.0265952	0.248122	0.107186	0.914641	0.995667
ENSMUSG00000006373	2621.91	0.0117088	0.095481	0.12263	0.9024	0.994565
ENSMUSG00000006378	147.117	-0.078956	0.189141	-0.417444	0.676353	0.972512
ENSMUSG00000006386	107.606	-0.00148173	0.189647	-0.00781313	0.993766	0.999771
ENSMUSG00000006390	244.04	-0.0739089	0.161981	-0.456282	0.648187	0.968249
ENSMUSG00000006392	331.379	-0.0175919	0.115569	-0.15222	0.879013	0.99151
ENSMUSG00000006395	60.5647	0.138534	0.260942	0.530902	0.595487	0.958182
ENSMUSG00000006403	297.566	0.074693	0.153544	0.486461	0.62664	0.963551
ENSMUSG00000006411	125.167	0.0553061	0.118389	0.467157	0.640388	0.968007
ENSMUSG00000006412	1398.27	-0.196879	0.14111	-1.39522	0.16295	0.776865
ENSMUSG00000006418	854.57	-0.0921511	0.0810943	-1.13635	0.255812	0.82974
ENSMUSG00000006423	369.083	-0.0329387	0.337707	-0.0975361	0.922301	0.9964
ENSMUSG00000006435	2594.75	-0.169069	0.134676	-1.25538	0.209341	0.809289
ENSMUSG00000006442	724.512	-0.242806	0.183306	-1.32459	0.185307	0.795469
ENSMUSG00000006445	18.6807	0.0376602	0.290527	0.129627	0.896861	0.994565
ENSMUSG00000006456	473.943	-0.133841	0.126541	-1.05769	0.290198	0.840907
ENSMUSG00000006457	20.9812	-0.135891	0.31411	-0.432622	0.665289	0.97072
ENSMUSG00000006463	283.613	-0.0747682	0.0811882	-0.920924	0.35709	0.866694
ENSMUSG00000006464	556.627	0.0177082	0.100702	0.175846	0.860415	0.98989
ENSMUSG00000006471	353.881	-0.0207161	0.141999	-0.145889	0.884009	0.99294
ENSMUSG00000006476	12894.3	-0.390289	0.13905	-2.80683	0.00500313	0.221462
ENSMUSG00000006494	647.113	0.168209	0.132394	1.27052	0.203899	0.808019
ENSMUSG00000006498	574.36	0.186025	0.134669	1.38135	0.167171	0.784328
ENSMUSG00000006517	321.898	-0.0567959	0.181359	-0.313168	0.754153	0.980963
ENSMUSG00000006519	180.231	0.739199	0.295563	2.50099	0.0123847	0.358914
ENSMUSG00000006522	390.259	0.117201	0.120783	0.970347	0.331874	0.857885
ENSMUSG00000006526	259.818	-0.0758624	0.126187	-0.60119	0.547714	0.940346
ENSMUSG00000006527	296.684	-0.0693396	0.174086	-0.398307	0.690404	0.972616
ENSMUSG00000006567	31.8527	0.0468061	0.237849	0.196789	0.843993	0.989372
ENSMUSG00000006575	5912.32	-0.279962	0.173159	-1.61679	0.105923	0.735136
ENSMUSG00000006576	1517.31	-0.053273	0.116432	-0.457548	0.647277	0.968249
ENSMUSG00000006585	18.2118	0.270463	0.282135	0.95863	0.337745	0.859742
ENSMUSG00000006586	163.451	-0.0964153	0.334396	-0.288326	0.773097	0.982725
ENSMUSG00000006589	518.04	-0.182752	0.19998	-0.91385	0.360796	0.86966
ENSMUSG00000006599	463.832	-0.157279	0.137515	-1.14372	0.252741	0.82974
ENSMUSG00000006611	118.471	0.395797	0.230353	1.71822	0.0857571	0.70573
ENSMUSG00000006638	48.077	0.0401748	0.245495	0.163648	0.870008	0.990627
ENSMUSG00000006641	317.2	0.0179661	0.158577	0.113296	0.909796	0.995667
ENSMUSG00000006649	25.6409	-0.558567	0.236905	-2.35777	0.0183853	0.442491
ENSMUSG00000006651	26304.7	-0.281661	0.198262	-1.42065	0.155417	0.776182
ENSMUSG00000006673	1317.5	-0.143543	0.0659389	-2.17691	0.0294874	0.535526
ENSMUSG00000006675	1107.84	-0.273826	0.181927	-1.50514	0.132287	0.760415
ENSMUSG00000006676	1719.47	-0.0496274	0.0912752	-0.543711	0.58664	0.95452
ENSMUSG00000006678	38.6223	-0.172668	0.388423	-0.444535	0.656656	0.969225
ENSMUSG00000006699	2529.86	0.0265159	0.171895	0.154256	0.877408	0.99117
ENSMUSG00000006705	158.004	-0.0456573	0.105237	-0.433853	0.664395	0.9706
ENSMUSG00000006711	345.869	-0.0962454	0.187378	-0.513643	0.607501	0.96042
ENSMUSG00000006715	23.3073	0.212383	0.270075	0.786388	0.43164	0.900393
ENSMUSG00000006717	1004.93	-0.20692	0.152033	-1.36102	0.173507	0.788905
ENSMUSG00000006720	27.6916	-0.15823	0.286891	-0.551534	0.581268	0.952513
ENSMUSG00000006728	640.571	-0.0677777	0.122815	-0.551866	0.58104	0.952513
ENSMUSG00000006731	2756.73	-0.266953	0.169802	-1.57214	0.115918	0.741588
ENSMUSG00000006732	137.049	-0.0724074	0.150296	-0.481765	0.629973	0.965279
ENSMUSG00000006736	967.194	-0.137664	0.12364	-1.11342	0.265529	0.833361
ENSMUSG00000006740	1830.38	0.11925	0.296209	0.402586	0.687253	0.972529
ENSMUSG00000006763	145.327	0.0117903	0.108186	0.108981	0.913217	0.995667
ENSMUSG00000006764	12.6675	0.478388	0.360088	1.32853	0.184002	0.794707
ENSMUSG00000006782	4629.26	-0.100498	0.172101	-0.583944	0.559258	0.943631
ENSMUSG00000006784	40.1043	0.427974	0.366898	1.16647	0.243426	0.824795
ENSMUSG00000006800	2261.49	-0.0398385	0.121301	-0.328425	0.74259	0.98055
ENSMUSG00000006818	1883.24	0.0164044	0.0933411	0.175747	0.860493	0.98989
ENSMUSG00000006850	105.529	-0.0522868	0.166232	-0.314541	0.75311	0.980963
ENSMUSG00000006906	459.958	-0.0771043	0.113547	-0.679052	0.497105	0.922109
ENSMUSG00000006920	1413.54	-0.133443	0.0662602	-2.01392	0.0440184	0.606405
ENSMUSG00000006930	3163.78	-0.0896682	0.110827	-0.809085	0.418466	0.895482
ENSMUSG00000006931	196.305	0.162894	0.16533	0.985262	0.324495	0.857293
ENSMUSG00000006932	5072.82	0.0124141	0.0769852	0.161252	0.871895	0.991135
ENSMUSG00000006941	1468.93	-0.164963	0.12423	-1.32788	0.184217	0.794707
ENSMUSG00000006958	650.759	0.0190978	0.174666	0.109339	0.912934	0.995667
ENSMUSG00000006998	3020.05	-0.133768	0.0959004	-1.39486	0.163058	0.776865
ENSMUSG00000007021	2192.83	-0.2199	0.116378	-1.88953	0.0588206	0.655503
ENSMUSG00000007029	658.734	0.0347896	0.132397	0.262768	0.79273	0.982725
ENSMUSG00000007036	1059.58	-0.145738	0.161176	-0.904219	0.365879	0.872314
ENSMUSG00000007038	1019.3	-0.0945234	0.140592	-0.672324	0.501378	0.923648
ENSMUSG00000007039	168.51	0.233779	0.227141	1.02923	0.303374	0.847646
ENSMUSG00000007041	208.672	0.309703	0.237	1.30676	0.191293	0.800145
ENSMUSG00000007050	148.666	-0.134377	0.1995	-0.673571	0.500584	0.923043
ENSMUSG00000007080	25.6538	0.0776629	0.271979	0.285547	0.775225	0.982725
ENSMUSG00000007097	16010.1	-0.164487	0.112239	-1.4655	0.142783	0.766204
ENSMUSG00000007122	11.5274	-0.159565	0.468934	-0.340273	0.733651	0.980317
ENSMUSG00000007207	1821.75	-0.165809	0.150931	-1.09857	0.271955	0.833951
ENSMUSG00000007216	118.719	-0.0565057	0.186801	-0.302491	0.762278	0.981347
ENSMUSG00000007279	14.7059	0.125562	0.309371	0.405861	0.684845	0.972529
ENSMUSG00000007338	656.31	-0.112437	0.124935	-0.899968	0.368137	0.872727
ENSMUSG00000007411	812.495	-0.0877259	0.0618002	-1.41951	0.155751	0.776182
ENSMUSG00000007415	654.751	-0.10772	0.0852071	-1.26422	0.206152	0.808637
ENSMUSG00000007440	55.847	0.244272	0.288658	0.846234	0.397422	0.885436
ENSMUSG00000007458	1253.08	0.0263024	0.0611707	0.429983	0.667208	0.971349
ENSMUSG00000007476	711.315	-0.0723166	0.151164	-0.478398	0.632367	0.966303
ENSMUSG00000007564	10580.9	-0.271085	0.14767	-1.83575	0.0663941	0.670565
ENSMUSG00000007570	269.112	-0.17994	0.185303	-0.971058	0.331519	0.857885
ENSMUSG00000007589	146.128	-0.0851029	0.127679	-0.666536	0.505069	0.925406
ENSMUSG00000007594	2215.77	-0.177512	0.115594	-1.53564	0.124626	0.752951
ENSMUSG00000007603	777.425	-0.0525704	0.131876	-0.398636	0.690161	0.972529
ENSMUSG00000007610	250.777	-0.0120939	0.117458	-0.102964	0.917991	0.995754
ENSMUSG00000007613	173.904	0.667464	0.417631	1.59822	0.109995	0.738564
ENSMUSG00000007617	586.249	-0.173608	0.267655	-0.648628	0.516579	0.930088
ENSMUSG00000007646	39.5513	-0.513526	0.182459	-2.81448	0.00488565	0.218698
ENSMUSG00000007653	386.168	-0.048272	0.594545	-0.0811915	0.93529	0.99709
ENSMUSG00000007655	120.522	0.22679	0.220505	1.0285	0.303714	0.847646
ENSMUSG00000007656	755.489	-0.0256356	0.190393	-0.134646	0.892892	0.993486
ENSMUSG00000007659	1990.68	-0.0957615	0.162203	-0.590382	0.554935	0.942222
ENSMUSG00000007670	1499.52	-0.102864	0.131243	-0.783771	0.433175	0.90111
ENSMUSG00000007682	402.253	-0.0339183	0.260584	-0.130163	0.896438	0.994228
ENSMUSG00000007721	1746.01	-0.355654	0.229184	-1.55183	0.120703	0.748237
ENSMUSG00000007739	1100.89	0.0705084	0.169968	0.414833	0.678264	0.972512
ENSMUSG00000007777	122.448	-0.0799677	0.14417	-0.554678	0.579115	0.951946
ENSMUSG00000007783	2160.62	-0.213328	0.122127	-1.74676	0.0806782	0.69615
ENSMUSG00000007805	16.3422	-0.202986	0.290139	-0.699614	0.484168	0.919685
ENSMUSG00000007812	210.318	0.120669	0.408741	0.295223	0.767824	0.982725
ENSMUSG00000007815	1878.17	0.115591	0.114851	1.00644	0.314202	0.853368
ENSMUSG00000007817	2053.53	0.158688	0.175516	0.90412	0.365932	0.872314
ENSMUSG00000007827	134.797	-0.032131	0.329635	-0.0974743	0.92235	0.9964
ENSMUSG00000007833	110.178	0.149212	0.187221	0.796985	0.42546	0.898947
ENSMUSG00000007836	1125.01	0.0593571	0.0859236	0.690812	0.489684	0.921331
ENSMUSG00000007837	88.43	-0.165888	0.240684	-0.689235	0.490676	0.921571
ENSMUSG00000007850	2396.06	0.110762	0.179198	0.618098	0.536511	0.936011
ENSMUSG00000007867	115.473	-0.144891	0.213703	-0.678001	0.497771	0.922253
ENSMUSG00000007872	420.723	0.215075	0.220156	0.97692	0.328609	0.857611
ENSMUSG00000007877	14.2911	0.129187	0.385158	0.335412	0.737314	0.98055
ENSMUSG00000007880	1652.28	0.0676266	0.171286	0.394816	0.692979	0.972902
ENSMUSG00000007888	289.477	-0.131484	0.212423	-0.618969	0.535936	0.936011
ENSMUSG00000007891	10915.8	0.878698	0.193456	4.5421	5.56977e-06	0.00105368
ENSMUSG00000007892	11077.6	-0.202574	0.240816	-0.841201	0.400235	0.886295
ENSMUSG00000007908	113.342	0.0882506	0.237616	0.3714	0.71034	0.975401
ENSMUSG00000007944	768.542	-0.274897	0.246285	-1.11617	0.264348	0.831813
ENSMUSG00000007950	3217.56	-0.275835	0.168346	-1.63851	0.101316	0.724715
ENSMUSG00000007987	798.252	-0.195237	0.128559	-1.51866	0.128847	0.75733
ENSMUSG00000007989	478.779	0.236166	0.456386	0.51747	0.604828	0.96011
ENSMUSG00000008028	23.6268	-0.300972	0.277312	-1.08532	0.277781	0.8382
ENSMUSG00000008035	1271.11	-0.0764196	0.0989316	-0.772449	0.439848	0.902242
ENSMUSG00000008036	1999.18	-0.255389	0.206688	-1.23562	0.216598	0.812533
ENSMUSG00000008090	368.435	0.0970441	0.141883	0.68397	0.493994	0.922109
ENSMUSG00000008129	44.3944	-0.388445	0.19733	-1.9685	0.0490102	0.620173
ENSMUSG00000008136	400.775	-0.0934342	0.127671	-0.731837	0.464268	0.910995
ENSMUSG00000008140	4193.7	-0.25368	0.18583	-1.36512	0.172216	0.787764
ENSMUSG00000008153	4991.98	-0.315918	0.135085	-2.33866	0.0193531	0.454942
ENSMUSG00000008167	172.959	0.103248	0.136492	0.756437	0.449387	0.903407
ENSMUSG00000008200	515.976	0.274346	0.180026	1.52393	0.127527	0.755707
ENSMUSG00000008206	644.362	0.181205	0.192482	0.941413	0.346493	0.86363
ENSMUSG00000008226	350.044	-0.0530014	0.16982	-0.312102	0.754963	0.980963
ENSMUSG00000008301	653.904	-0.183018	0.0915505	-1.99909	0.0455986	0.60837
ENSMUSG00000008305	795.354	0.0267625	0.0879513	0.304287	0.760909	0.981347
ENSMUSG00000008307	18.7309	0.649151	0.38843	1.67122	0.0946788	0.715767
ENSMUSG00000008318	180.914	-0.22339	0.165925	-1.34633	0.178197	0.791248
ENSMUSG00000008333	180.069	0.0615556	0.242426	0.253915	0.799561	0.983587
ENSMUSG00000008348	11841.2	-0.091116	0.161995	-0.56246	0.573803	0.950318
ENSMUSG00000008373	697.872	-0.173268	0.103988	-1.66623	0.0956666	0.71811
ENSMUSG00000008384	117.479	-0.271446	0.244624	-1.10964	0.267152	0.833361
ENSMUSG00000008393	812.848	0.0135354	0.138012	0.0980737	0.921874	0.9964
ENSMUSG00000008398	145.546	0.297754	0.123784	2.40542	0.0161538	0.414702
ENSMUSG00000008429	486.194	0.0172134	0.119708	0.143796	0.885662	0.99294
ENSMUSG00000008435	243.124	-0.0994119	0.103821	-0.957532	0.338299	0.859828
ENSMUSG00000008450	274.833	0.407383	0.194006	2.09985	0.0357417	0.569804
ENSMUSG00000008475	1603.37	-0.0537582	0.0981656	-0.547627	0.583948	0.953636
ENSMUSG00000008489	430.524	-0.0962564	0.361965	-0.265927	0.790295	0.982725
ENSMUSG00000008496	122.659	0.130948	0.132648	0.987185	0.323552	0.857293
ENSMUSG00000008540	112.595	0.233867	0.200316	1.16749	0.243013	0.824401
ENSMUSG00000008575	1150.51	0.0706593	0.245318	0.288032	0.773322	0.982725
ENSMUSG00000008604	2128.25	-0.218356	0.112114	-1.94763	0.0514591	0.629142
ENSMUSG00000008658	3977.31	-0.0903198	0.15129	-0.596998	0.550509	0.940346
ENSMUSG00000008668	2574.24	-0.138793	0.218657	-0.634752	0.52559	0.933865
ENSMUSG00000008682	3334.57	0.234199	0.162506	1.44117	0.149537	0.775613
ENSMUSG00000008683	1827.12	0.112757	0.149932	0.752053	0.452019	0.904293
ENSMUSG00000008690	1634.03	-0.192303	0.136477	-1.40905	0.158821	0.776182
ENSMUSG00000008730	1216.99	0.181557	0.162672	1.11609	0.264382	0.831813
ENSMUSG00000008734	3332.87	-0.0490642	0.0869103	-0.564539	0.572388	0.949557
ENSMUSG00000008763	681.812	0.113175	0.273278	0.414137	0.678774	0.972512
ENSMUSG00000008822	250.683	-0.173192	0.180081	-0.961748	0.336176	0.858778
ENSMUSG00000008845	19.3714	0.959307	0.419275	2.28801	0.0221367	0.479203
ENSMUSG00000008855	2330.35	-0.171823	0.133628	-1.28584	0.198501	0.804307
ENSMUSG00000008859	561.515	-0.0278189	0.176555	-0.157565	0.874799	0.991135
ENSMUSG00000008892	1334.86	-0.0139351	0.200625	-0.0694584	0.944625	0.99709
ENSMUSG00000008958	605.768	-0.239498	0.18003	-1.33032	0.183412	0.794707
ENSMUSG00000008976	255.161	0.0496282	0.274462	0.18082	0.856509	0.98989
ENSMUSG00000008999	291.181	0.193562	0.375734	0.515157	0.606443	0.96011
ENSMUSG00000009013	3453.44	-0.209852	0.109965	-1.90836	0.0563451	0.649296
ENSMUSG00000009030	208.011	0.0795417	0.154988	0.513213	0.607802	0.96042
ENSMUSG00000009035	1164.48	-0.0829827	0.13286	-0.624586	0.532243	0.935675
ENSMUSG00000009073	1650.23	-0.135864	0.101132	-1.34343	0.179133	0.791248
ENSMUSG00000009075	4063.56	-0.21198	0.151254	-1.40148	0.161069	0.776182
ENSMUSG00000009076	300.209	-0.271082	0.248338	-1.09159	0.275015	0.837832
ENSMUSG00000009079	3447.32	0.0282447	0.0814383	0.346824	0.728724	0.978675
ENSMUSG00000009090	2746.47	-0.117431	0.106927	-1.09824	0.2721	0.833951
ENSMUSG00000009092	18.8589	0.299759	0.328193	0.913362	0.361052	0.869952
ENSMUSG00000009097	20.5686	0.20241	0.358017	0.565363	0.571827	0.948878
ENSMUSG00000009112	678.53	-0.169434	0.0974969	-1.73784	0.0822395	0.698186
ENSMUSG00000009207	152.813	0.137926	0.30464	0.45275	0.650729	0.968391
ENSMUSG00000009210	12.0284	-0.250568	0.566064	-0.442649	0.65802	0.969829
ENSMUSG00000009214	11.9597	-0.459266	0.364394	-1.26036	0.207541	0.808746
ENSMUSG00000009216	3992.36	-0.0823601	0.120139	-0.685543	0.493001	0.922109
ENSMUSG00000009281	161.599	0.0584958	0.318644	0.183577	0.854345	0.98989
ENSMUSG00000009291	817.365	0.00865915	0.102493	0.0844852	0.932671	0.99709
ENSMUSG00000009292	457.763	-0.0823335	0.118362	-0.69561	0.486673	0.920488
ENSMUSG00000009293	1032.98	-0.202077	0.156541	-1.29089	0.196742	0.804123
ENSMUSG00000009356	10.3726	0.433273	0.344459	1.25784	0.208451	0.809145
ENSMUSG00000009376	35.9739	0.157228	0.393205	0.399862	0.689258	0.972529
ENSMUSG00000009378	28.352	0.934272	0.555052	1.68322	0.0923334	0.712681
ENSMUSG00000009394	9321.39	-0.0099941	0.0776042	-0.128783	0.897529	0.994565
ENSMUSG00000009406	1538.8	-0.0571351	0.121004	-0.472174	0.636802	0.967033
ENSMUSG00000009418	1495.79	0.0783593	0.123923	0.632323	0.527176	0.934868
ENSMUSG00000009470	278.564	0.281587	0.438903	0.641569	0.521153	0.932407
ENSMUSG00000009535	520.206	0.0796862	0.213484	0.373265	0.708951	0.975401
ENSMUSG00000009545	11.3623	0.725095	0.395299	1.83429	0.0666106	0.670565
ENSMUSG00000009549	1284.14	-0.154802	0.160235	-0.966093	0.333997	0.858338
ENSMUSG00000009551	13.6657	-0.146434	0.373573	-0.391981	0.695072	0.972991
ENSMUSG00000009555	1153.09	0.0259031	0.129607	0.199858	0.841591	0.989281
ENSMUSG00000009563	375.711	-0.154767	0.151103	-1.02425	0.305718	0.849329
ENSMUSG00000009566	128.129	0.0850185	0.168401	0.504859	0.613658	0.960946
ENSMUSG00000009569	3048.81	-0.0563305	0.145671	-0.386696	0.698981	0.974502
ENSMUSG00000009575	1941.28	0.0805718	0.204374	0.394236	0.693407	0.972902
ENSMUSG00000009585	59.6646	0.82829	0.183118	4.52327	6.08917e-06	0.00112515
ENSMUSG00000009614	194.826	-0.0235578	0.151813	-0.155177	0.876682	0.991135
ENSMUSG00000009621	163.786	0.0709591	0.127081	0.558377	0.576587	0.950993
ENSMUSG00000009630	1012.75	-0.067266	0.0857608	-0.784344	0.432838	0.900753
ENSMUSG00000009633	97.6853	-0.404485	0.232665	-1.73848	0.0821258	0.698186
ENSMUSG00000009640	367.624	-0.174973	0.162533	-1.07654	0.281686	0.839005
ENSMUSG00000009647	534.92	-0.124469	0.0805814	-1.54464	0.122433	0.750617
ENSMUSG00000009681	2391.93	-0.228122	0.144074	-1.58336	0.113339	0.739847
ENSMUSG00000009687	333.426	-0.00739539	0.264375	-0.0279731	0.977684	0.999771
ENSMUSG00000009731	171.615	0.113573	0.117018	0.970565	0.331765	0.857885
ENSMUSG00000009733	326.065	-0.100016	0.0792687	-1.26173	0.207046	0.808746
ENSMUSG00000009739	1652.81	-0.102654	0.102317	-1.00329	0.31572	0.854994
ENSMUSG00000009741	837.464	0.172039	0.171715	1.00189	0.316398	0.855068
ENSMUSG00000009772	24.2873	0.0933783	0.267113	0.349583	0.726651	0.978412
ENSMUSG00000009828	333.459	0.105469	0.0747514	1.41093	0.158266	0.776182
ENSMUSG00000009863	1772.98	-0.287195	0.187778	-1.52944	0.126155	0.7544
ENSMUSG00000009876	15.7589	-0.305837	0.382525	-0.799522	0.423988	0.898062
ENSMUSG00000009894	5164.33	-0.227325	0.11725	-1.9388	0.0525253	0.631006
ENSMUSG00000009905	277.083	0.101134	0.103108	0.980851	0.326666	0.857293
ENSMUSG00000009907	381.105	0.137203	0.237961	0.576576	0.564226	0.944092
ENSMUSG00000009927	2821.32	-0.0730881	0.1694	-0.431452	0.66614	0.971015
ENSMUSG00000009995	382.134	0.267885	0.129496	2.06867	0.038577	0.586967
ENSMUSG00000010021	58.0882	-0.0222111	0.221148	-0.100435	0.919999	0.9964
ENSMUSG00000010025	724.164	-0.0257564	0.0803055	-0.32073	0.748415	0.980963
ENSMUSG00000010044	55.3012	-0.0890779	0.221217	-0.402672	0.687189	0.972529
ENSMUSG00000010045	488.212	-0.240578	0.188404	-1.27693	0.201628	0.805217
ENSMUSG00000010047	185.182	-0.0749138	0.200617	-0.373417	0.708838	0.975401
ENSMUSG00000010048	87.2839	-0.0993039	0.171431	-0.579264	0.562411	0.943821
ENSMUSG00000010051	69.4742	0.160064	0.256882	0.623103	0.533217	0.935876
ENSMUSG00000010054	1502.97	-0.266016	0.148063	-1.79664	0.0723932	0.683136
ENSMUSG00000010057	538.323	-0.189412	0.157882	-1.1997	0.230254	0.819385
ENSMUSG00000010064	1233.62	0.154337	0.186898	0.82578	0.408929	0.891153
ENSMUSG00000010066	537.147	-0.050967	0.209322	-0.243486	0.807629	0.984958
ENSMUSG00000010067	166.045	0.0168206	0.122017	0.137854	0.890356	0.993328
ENSMUSG00000010080	134.346	0.89291	0.580474	1.53824	0.123989	0.752604
ENSMUSG00000010086	4964.26	0.0279023	0.141451	0.197257	0.843626	0.989372
ENSMUSG00000010095	2047.62	-0.0719265	0.144853	-0.496548	0.619508	0.962232
ENSMUSG00000010097	1400.19	0.0469653	0.0986422	0.476117	0.633991	0.966502
ENSMUSG00000010110	661.273	0.0301894	0.104006	0.290266	0.771613	0.982725
ENSMUSG00000010122	53.9455	0.156418	0.514417	0.304069	0.761076	0.981347
ENSMUSG00000010136	23.3011	0.75657	0.543345	1.39243	0.163792	0.777596
ENSMUSG00000010142	21.0516	0.367893	0.283255	1.2988	0.194011	0.801266
ENSMUSG00000010154	307.647	-0.320747	0.188676	-1.69999	0.0891337	0.708213
ENSMUSG00000010175	879.6	0.0076338	0.244709	0.0311955	0.975114	0.999771
ENSMUSG00000010205	806.614	-0.016122	0.147791	-0.109087	0.913134	0.995667
ENSMUSG00000010277	3961.17	-0.103735	0.0591486	-1.75381	0.0794634	0.693593
ENSMUSG00000010290	257.347	0.0843546	0.217023	0.388691	0.697505	0.974049
ENSMUSG00000010307	297.013	0.0627619	0.243266	0.257997	0.79641	0.982725
ENSMUSG00000010311	16.2616	0.0850781	0.37	0.229941	0.818138	0.987758
ENSMUSG00000010358	58.0858	0.166133	0.290404	0.572077	0.56727	0.945907
ENSMUSG00000010362	69.8133	-0.104991	0.195288	-0.537624	0.590837	0.956687
ENSMUSG00000010376	1288.33	-0.161389	0.187557	-0.860478	0.389525	0.880563
ENSMUSG00000010392	620.87	0.0104216	0.086391	0.120633	0.903982	0.994565
ENSMUSG00000010406	421.715	-0.188729	0.266096	-0.709254	0.478167	0.917602
ENSMUSG00000010453	1196.87	-0.0470608	0.0810672	-0.580516	0.561567	0.943671
ENSMUSG00000010461	44.6483	0.0812666	0.3285	0.247387	0.804609	0.984958
ENSMUSG00000010476	26.3609	0.26222	0.532796	0.492158	0.622607	0.963512
ENSMUSG00000010492	13.661	0.160228	0.35807	0.447476	0.654531	0.969155
ENSMUSG00000010505	139.779	0.189601	0.148359	1.27798	0.201255	0.805217
ENSMUSG00000010517	347.533	0.00711644	0.160182	0.0444273	0.964564	0.999771
ENSMUSG00000010529	27.6143	0.0111935	0.297131	0.0376719	0.969949	0.999771
ENSMUSG00000010538	17.5874	0.0212953	0.323452	0.0658378	0.947507	0.998059
ENSMUSG00000010554	462.415	-0.0771752	0.0880481	-0.876512	0.380752	0.876343
ENSMUSG00000010592	14.5854	0.0449383	0.578215	0.077719	0.938052	0.99709
ENSMUSG00000010607	282.408	-0.304359	0.202245	-1.5049	0.132349	0.760415
ENSMUSG00000010608	1191.61	0.105737	0.259288	0.407796	0.683424	0.972529
ENSMUSG00000010609	261.737	-0.112638	0.147025	-0.766117	0.443607	0.902958
ENSMUSG00000010651	16.1979	2.39024	0.725502	3.2946	0.000985605	0.0767757
ENSMUSG00000010660	150.82	0.150775	0.180402	0.835773	0.403283	0.887245
ENSMUSG00000010663	3006.32	0.0308702	0.0710175	0.434684	0.663792	0.9706
ENSMUSG00000010721	239.862	-0.0838735	0.224562	-0.373498	0.708778	0.975401
ENSMUSG00000010751	28.0533	0.250619	0.260893	0.96062	0.336743	0.859
ENSMUSG00000010755	574.733	-0.0151943	0.114584	-0.132604	0.894506	0.99368
ENSMUSG00000010797	63.2855	-0.622819	0.221651	-2.80991	0.00495552	0.220583
ENSMUSG00000010803	1982.98	-0.245165	0.324439	-0.755658	0.449854	0.903407
ENSMUSG00000010825	13.8616	0.122588	0.352133	0.348129	0.727743	0.978532
ENSMUSG00000010911	142.459	-0.0249107	0.141269	-0.176335	0.860031	0.98989
ENSMUSG00000010914	529.413	-0.101205	0.0814668	-1.24228	0.214133	0.81141
ENSMUSG00000010936	533.003	-0.0083474	0.132248	-0.0631191	0.949672	0.99806
ENSMUSG00000011096	848.571	-0.225738	0.196794	-1.14707	0.251351	0.82974
ENSMUSG00000011114	696.966	-0.154413	0.130727	-1.18119	0.237527	0.819919
ENSMUSG00000011148	264.341	0.0781916	0.168404	0.46431	0.642426	0.968186
ENSMUSG00000011154	36.3875	0.0973889	0.365713	0.266299	0.790009	0.982725
ENSMUSG00000011158	501.132	-0.0454684	0.0900228	-0.505076	0.613505	0.960946
ENSMUSG00000011171	12.7301	0.669579	0.433541	1.54444	0.122481	0.750617
ENSMUSG00000011179	1005.37	0.149202	0.117252	1.2725	0.203197	0.806647
ENSMUSG00000011254	149.605	-0.257441	0.124936	-2.06058	0.0393427	0.588274
ENSMUSG00000011256	193.115	0.0077981	0.146787	0.0531251	0.957632	0.999311
ENSMUSG00000011257	572.117	-0.158358	0.102883	-1.5392	0.123755	0.751755
ENSMUSG00000011267	17.4429	-0.0399559	0.29409	-0.135863	0.89193	0.993486
ENSMUSG00000011305	14.2397	-0.111529	0.408099	-0.273289	0.784631	0.982725
ENSMUSG00000011306	1001.93	-0.13844	0.122029	-1.13449	0.25659	0.82974
ENSMUSG00000011382	193.595	0.0324876	0.113418	0.286442	0.77454	0.982725
ENSMUSG00000011427	159.219	-0.178134	0.204451	-0.87128	0.383601	0.877344
ENSMUSG00000011589	602.799	-0.0879862	0.167947	-0.523893	0.600353	0.959033
ENSMUSG00000011658	293.706	0.0128958	0.214022	0.0602547	0.951953	0.998448
ENSMUSG00000011751	2801.18	-0.00379523	0.133624	-0.0284024	0.977341	0.999771
ENSMUSG00000011752	7714.02	-0.102526	0.10118	-1.01331	0.310914	0.851522
ENSMUSG00000011831	450.515	0.108853	0.290733	0.374409	0.7081	0.975401
ENSMUSG00000011832	1554.81	-0.225562	0.115618	-1.95092	0.0510662	0.627196
ENSMUSG00000011837	509.974	-0.172981	0.167089	-1.03526	0.300547	0.847295
ENSMUSG00000011877	7648.52	-0.335709	0.187532	-1.79014	0.0734311	0.68652
ENSMUSG00000011884	770.03	0.208756	0.117412	1.77798	0.0754077	0.688041
ENSMUSG00000011958	241.905	0.342217	0.171148	1.99954	0.0455497	0.60837
ENSMUSG00000011960	323.333	0.115714	0.21326	0.542598	0.587407	0.955032
ENSMUSG00000012017	74.8422	0.0205066	0.254345	0.0806249	0.93574	0.99709
ENSMUSG00000012076	607.779	-0.0604267	0.166768	-0.362339	0.717099	0.976394
ENSMUSG00000012114	1187.33	-0.0364727	0.109759	-0.332299	0.739663	0.98055
ENSMUSG00000012117	1188.6	-0.0923013	0.0897063	-1.02893	0.303514	0.847646
ENSMUSG00000012123	17.8684	-0.261088	0.382457	-0.68266	0.494821	0.922109
ENSMUSG00000012126	144.182	0.207827	0.233519	0.889978	0.373478	0.87489
ENSMUSG00000012296	246.968	0.101606	0.15558	0.65308	0.513705	0.92863
ENSMUSG00000012405	2590.82	-0.0582753	0.13181	-0.442116	0.658405	0.969938
ENSMUSG00000012422	237.191	0.140093	0.379133	0.369511	0.711747	0.975743
ENSMUSG00000012429	84.4934	0.347584	0.210407	1.65196	0.098543	0.721902
ENSMUSG00000012483	22.1714	0.403192	0.522963	0.770976	0.440721	0.902537
ENSMUSG00000012535	1188.1	-0.0773809	0.0960582	-0.805562	0.420495	0.896649
ENSMUSG00000012609	695.578	0.0348724	0.0841337	0.414487	0.678517	0.972512
ENSMUSG00000012640	198.214	0.219149	0.454525	0.48215	0.6297	0.965139
ENSMUSG00000012819	28.4468	0.0968547	0.228693	0.423514	0.67192	0.971349
ENSMUSG00000012848	2744.74	-0.131962	0.228847	-0.576641	0.564182	0.944092
ENSMUSG00000013033	6917.32	-0.100667	0.111032	-0.906648	0.364593	0.871838
ENSMUSG00000013076	273.313	0.322732	0.149687	2.15604	0.0310805	0.544647
ENSMUSG00000013089	975.548	-0.210625	0.131575	-1.6008	0.109421	0.738564
ENSMUSG00000013150	295.044	-0.178575	0.156497	-1.14108	0.253837	0.82974
ENSMUSG00000013155	120.172	-0.0603549	0.182092	-0.331452	0.740303	0.98055
ENSMUSG00000013160	3582.64	-0.209196	0.113979	-1.83539	0.0664476	0.670565
ENSMUSG00000013236	5902.12	-0.0469089	0.116174	-0.403783	0.686372	0.972529
ENSMUSG00000013275	1333.06	-0.124901	0.107887	-1.1577	0.246986	0.828726
ENSMUSG00000013367	592.088	-0.0435094	0.135293	-0.321595	0.747759	0.980963
ENSMUSG00000013419	1393.33	-0.159632	0.14603	-1.09314	0.274333	0.836903
ENSMUSG00000013465	691.701	-0.0799121	0.105673	-0.75622	0.449517	0.903407
ENSMUSG00000013495	459.486	-0.0624643	0.0798349	-0.782419	0.433969	0.902038
ENSMUSG00000013523	3859.88	0.0695535	0.136949	0.50788	0.611538	0.960599
ENSMUSG00000013539	451.695	-0.160151	0.114947	-1.39326	0.163541	0.777596
ENSMUSG00000013584	198.755	0.101592	0.514932	0.197293	0.843598	0.989372
ENSMUSG00000013593	2762.19	-0.235073	0.148901	-1.57871	0.114402	0.740377
ENSMUSG00000013622	735.209	-0.00768323	0.12674	-0.0606219	0.95166	0.99844
ENSMUSG00000013629	236.541	0.147742	0.142356	1.03784	0.299345	0.846015
ENSMUSG00000013646	591.457	-0.105566	0.143003	-0.738211	0.460386	0.909562
ENSMUSG00000013662	753.5	0.0642196	0.356381	0.180199	0.856996	0.98989
ENSMUSG00000013663	873.272	0.125583	0.442398	0.283869	0.776511	0.982725
ENSMUSG00000013698	10766.3	-0.113473	0.102589	-1.10609	0.268686	0.833361
ENSMUSG00000013701	1026	-0.322359	0.111498	-2.89115	0.00383832	0.189068
ENSMUSG00000013707	47.9919	0.719316	0.241157	2.98277	0.00285653	0.156353
ENSMUSG00000013736	253.707	0.0249709	0.252238	0.0989973	0.92114	0.9964
ENSMUSG00000013766	57.3936	0.308311	0.326466	0.944388	0.344972	0.86363
ENSMUSG00000013787	2987.48	-0.199373	0.150313	-1.32639	0.184711	0.794814
ENSMUSG00000013822	589.497	-0.180858	0.213736	-0.846175	0.397455	0.885436
ENSMUSG00000013833	996.255	-0.17855	0.137475	-1.29877	0.194021	0.801266
ENSMUSG00000013846	593.024	-0.0905127	0.153241	-0.590654	0.554752	0.942222
ENSMUSG00000013858	1955.65	-0.115725	0.14854	-0.779086	0.435929	0.902038
ENSMUSG00000013878	306.153	0.14411	0.208281	0.691905	0.488997	0.921331
ENSMUSG00000013921	12358.1	-0.134197	0.106387	-1.2614	0.207163	0.808746
ENSMUSG00000013973	426.833	-0.109938	0.107802	-1.01981	0.307816	0.851131
ENSMUSG00000013997	481.001	0.00254595	0.0775854	0.0328149	0.973822	0.999771
ENSMUSG00000014039	209.004	-0.0740524	0.121085	-0.611572	0.540821	0.937317
ENSMUSG00000014074	335.371	-0.121504	0.154045	-0.788754	0.430256	0.900264
ENSMUSG00000014075	87.974	0.0315929	0.175829	0.17968	0.857404	0.98989
ENSMUSG00000014077	1658.05	-0.0553952	0.088572	-0.625426	0.531691	0.935675
ENSMUSG00000014158	147.843	0.676454	0.855011	0.791164	0.428848	0.900122
ENSMUSG00000014164	1043.61	-0.0895725	0.100551	-0.890817	0.373027	0.874754
ENSMUSG00000014177	202.795	0.131892	0.139989	0.942159	0.346111	0.86363
ENSMUSG00000014195	2429.7	-0.0644237	0.0768047	-0.838799	0.401582	0.887086
ENSMUSG00000014226	733.924	-0.0117727	0.287782	-0.0409085	0.967369	0.999771
ENSMUSG00000014232	374.322	-0.0685848	0.0899555	-0.76243	0.445803	0.902958
ENSMUSG00000014243	74.1053	-0.0766816	0.227489	-0.337078	0.736058	0.98055
ENSMUSG00000014245	115.87	0.224053	0.119919	1.86838	0.0617094	0.662399
ENSMUSG00000014294	702.279	-0.101108	0.247828	-0.407976	0.683291	0.972529
ENSMUSG00000014301	308.872	-0.143019	0.218946	-0.653217	0.513617	0.92863
ENSMUSG00000014303	158.096	0.0739423	0.148316	0.498544	0.6181	0.962135
ENSMUSG00000014313	2143.51	-0.031336	0.173314	-0.180805	0.856521	0.98989
ENSMUSG00000014329	107.941	0.399406	0.266648	1.49788	0.134164	0.760415
ENSMUSG00000014349	1533.37	-0.0952508	0.0711975	-1.33784	0.180949	0.793155
ENSMUSG00000014353	296.352	0.200649	0.241387	0.831234	0.405842	0.890409
ENSMUSG00000014355	819.891	0.133551	0.165668	0.806135	0.420165	0.896341
ENSMUSG00000014361	441.906	0.142441	0.144953	0.982675	0.325767	0.857293
ENSMUSG00000014402	997.618	-0.190578	0.0830932	-2.29354	0.021817	0.478765
ENSMUSG00000014418	140.785	0.123258	0.12472	0.988285	0.323013	0.857293
ENSMUSG00000014426	797.18	0.00980125	0.0822027	0.119233	0.905091	0.994615
ENSMUSG00000014444	106.142	0.543592	0.327703	1.6588	0.0971566	0.720972
ENSMUSG00000014470	452.351	-0.261786	0.147408	-1.77593	0.075745	0.688041
ENSMUSG00000014496	511.417	0.28885	0.26887	1.07431	0.282684	0.839005
ENSMUSG00000014498	752.585	0.0649782	0.210345	0.308912	0.757388	0.980963
ENSMUSG00000014504	391.551	-0.0728652	0.125446	-0.580851	0.561341	0.943671
ENSMUSG00000014547	357.226	0.0253735	0.110588	0.229442	0.818525	0.987809
ENSMUSG00000014550	642.187	0.00424748	0.0887675	0.0478495	0.961836	0.999771
ENSMUSG00000014551	592.602	-0.192014	0.0985969	-1.94746	0.0514793	0.629142
ENSMUSG00000014554	175.648	-0.0560333	0.123103	-0.455173	0.648985	0.968249
ENSMUSG00000014592	3693.51	-0.0595487	0.212804	-0.279829	0.779609	0.982725
ENSMUSG00000014599	580.815	0.329211	0.0969258	3.39653	0.000682459	0.0579944
ENSMUSG00000014601	1402.27	-0.152765	0.113284	-1.34852	0.177492	0.790287
ENSMUSG00000014602	18386.5	0.0095623	0.127365	0.0750778	0.940153	0.99709
ENSMUSG00000014603	10.1334	-0.511293	0.545999	-0.936436	0.349049	0.864274
ENSMUSG00000014606	1431.44	-0.231148	0.122351	-1.88922	0.0588621	0.655503
ENSMUSG00000014633	113.024	-0.112142	0.165671	-0.676893	0.498474	0.922253
ENSMUSG00000014668	296.56	0.109458	0.106103	1.03162	0.302248	0.847646
ENSMUSG00000014748	571.547	-0.0206202	0.07748	-0.266135	0.790135	0.982725
ENSMUSG00000014763	1148.54	-0.14469	0.0500862	-2.88883	0.00386678	0.189068
ENSMUSG00000014767	272.38	0.0819753	0.124505	0.658411	0.510274	0.926536
ENSMUSG00000014769	1445.88	-0.096136	0.136602	-0.703767	0.481578	0.918643
ENSMUSG00000014771	143.877	-0.108105	0.161528	-0.669264	0.503327	0.924775
ENSMUSG00000014773	86.6775	-0.480474	0.176114	-2.72819	0.00636823	0.258157
ENSMUSG00000014776	515.757	-0.13178	0.161299	-0.816993	0.413932	0.892694
ENSMUSG00000014778	45.1295	0.392865	0.271128	1.449	0.147337	0.772244
ENSMUSG00000014786	222.972	-0.232569	0.184366	-1.26145	0.207145	0.808746
ENSMUSG00000014791	40.3885	0.780404	0.495561	1.57479	0.115305	0.740377
ENSMUSG00000014813	38.6267	-0.201325	0.243501	-0.826793	0.408354	0.890936
ENSMUSG00000014837	380.987	-0.0172109	0.091898	-0.187282	0.851439	0.989778
ENSMUSG00000014846	661.562	-0.110731	0.277086	-0.399627	0.689431	0.972529
ENSMUSG00000014850	272.106	0.0978615	0.22306	0.438723	0.660862	0.970542
ENSMUSG00000014852	23.9744	-0.025077	0.304388	-0.082385	0.934341	0.99709
ENSMUSG00000014856	249.029	-0.0571117	0.189425	-0.3015	0.763033	0.981628
ENSMUSG00000014859	609.166	-0.218662	0.152006	-1.43851	0.150289	0.775909
ENSMUSG00000014867	1217.97	-0.0586015	0.109198	-0.536651	0.591508	0.956687
ENSMUSG00000014873	482.874	-0.220152	0.116451	-1.89051	0.0586901	0.655503
ENSMUSG00000014905	227.71	-0.0117232	0.430801	-0.0272127	0.97829	0.999771
ENSMUSG00000014907	129.406	0.122588	0.163803	0.748386	0.454227	0.905832
ENSMUSG00000014932	60.8524	0.0462182	0.500138	0.092411	0.926371	0.996719
ENSMUSG00000014956	1195.15	0.082693	0.382742	0.216054	0.828946	0.988452
ENSMUSG00000014959	2065.3	-0.171475	0.0874662	-1.96047	0.0499405	0.623903
ENSMUSG00000014980	253.488	-0.153441	0.128606	-1.19311	0.232827	0.819385
ENSMUSG00000015002	1351.86	0.0511737	0.314242	0.162848	0.870638	0.990725
ENSMUSG00000015013	453.998	-0.138232	0.187633	-0.736717	0.461294	0.909977
ENSMUSG00000015016	238.925	-0.137587	0.168891	-0.814648	0.415274	0.893463
ENSMUSG00000015023	368.061	-0.0959981	0.103265	-0.929625	0.352565	0.864911
ENSMUSG00000015027	192.053	-0.0883134	0.180144	-0.490237	0.623967	0.963551
ENSMUSG00000015053	58.8049	-0.00865121	0.246914	-0.0350374	0.97205	0.999771
ENSMUSG00000015083	9.96943	-0.214157	0.381845	-0.560849	0.574901	0.950749
ENSMUSG00000015085	182.374	-0.0414471	0.16258	-0.254934	0.798774	0.983587
ENSMUSG00000015087	2598.84	-0.221626	0.120292	-1.8424	0.0654172	0.670565
ENSMUSG00000015090	18346	-0.132015	0.504059	-0.261905	0.793395	0.982725
ENSMUSG00000015092	2181.26	-0.294837	0.22056	-1.33677	0.181299	0.793158
ENSMUSG00000015093	10.7576	0.48897	0.743726	0.657459	0.510886	0.927041
ENSMUSG00000015094	4710.08	-0.295376	0.185953	-1.58844	0.112186	0.739847
ENSMUSG00000015095	1452.55	-0.197886	0.13869	-1.42681	0.153633	0.776182
ENSMUSG00000015112	29.4498	0.556855	0.349121	1.59502	0.110708	0.738564
ENSMUSG00000015120	1128.1	-0.0182143	0.0714885	-0.254786	0.798888	0.983587
ENSMUSG00000015126	282.123	-0.165412	0.181309	-0.912322	0.361599	0.870597
ENSMUSG00000015127	518.98	0.104695	0.0801528	1.30619	0.191489	0.800145
ENSMUSG00000015133	67.9012	0.230372	0.287498	0.801299	0.422959	0.898062
ENSMUSG00000015134	15.029	-0.114429	0.348525	-0.328324	0.742667	0.98055
ENSMUSG00000015143	1036.48	-0.0673183	0.128083	-0.525582	0.599178	0.958803
ENSMUSG00000015149	2740.14	-0.0912564	0.153971	-0.592687	0.553391	0.941232
ENSMUSG00000015165	2237.89	0.0798667	0.0752185	1.0618	0.288328	0.840391
ENSMUSG00000015176	1270.62	-0.224945	0.0881336	-2.55232	0.010701	0.338743
ENSMUSG00000015189	394.499	0.0594093	0.319434	0.185983	0.852458	0.98989
ENSMUSG00000015202	61.1223	0.340521	0.20182	1.68725	0.0915551	0.712214
ENSMUSG00000015214	480.37	0.111397	0.168824	0.65984	0.509356	0.926284
ENSMUSG00000015217	210.654	0.13172	0.159313	0.826797	0.408352	0.890936
ENSMUSG00000015222	8469.98	0.00790067	0.324455	0.0243506	0.980573	0.999771
ENSMUSG00000015224	457.314	-0.311161	0.157646	-1.9738	0.048405	0.619826
ENSMUSG00000015243	285.628	0.376863	0.336778	1.11903	0.263129	0.830958
ENSMUSG00000015247	145.122	0.102911	0.109097	0.943305	0.345525	0.86363
ENSMUSG00000015289	170.296	-0.114916	0.170199	-0.675186	0.499557	0.922434
ENSMUSG00000015290	978.288	-0.177779	0.0566534	-3.13802	0.00170094	0.110325
ENSMUSG00000015291	10638.8	-0.184967	0.0847993	-2.18124	0.029166	0.532732
ENSMUSG00000015305	1091.39	0.163762	0.161144	1.01625	0.30951	0.851233
ENSMUSG00000015312	148.646	-0.0769851	0.198741	-0.387365	0.698486	0.974356
ENSMUSG00000015335	114.176	-0.0422248	0.213688	-0.197601	0.843357	0.989372
ENSMUSG00000015337	187.586	-0.273738	0.267808	-1.02214	0.306713	0.850163
ENSMUSG00000015340	17.4503	1.29925	0.468591	2.77268	0.00555963	0.239665
ENSMUSG00000015341	797.105	0.0510652	0.100342	0.508913	0.610813	0.960599
ENSMUSG00000015342	149.012	-0.0828264	0.261456	-0.316789	0.751404	0.980963
ENSMUSG00000015354	116.764	0.397418	0.370694	1.07209	0.283678	0.839114
ENSMUSG00000015355	17.7022	1.7584	0.414172	4.24558	2.18032e-05	0.00333149
ENSMUSG00000015357	291.625	0.0417583	0.184861	0.22589	0.821287	0.988183
ENSMUSG00000015363	331.201	0.0111821	0.165498	0.0675661	0.946131	0.997609
ENSMUSG00000015377	540.714	0.167208	0.203042	0.823512	0.410217	0.891759
ENSMUSG00000015396	197.78	0.0319576	0.146104	0.218732	0.826859	0.988452
ENSMUSG00000015451	28.3335	0.304107	0.495533	0.613696	0.539416	0.936406
ENSMUSG00000015461	1182.35	-0.189356	0.14847	-1.27538	0.202175	0.805808
ENSMUSG00000015467	14.8487	0.283795	0.401603	0.706656	0.47978	0.918024
ENSMUSG00000015468	79.9887	-0.000752591	0.234768	-0.00320567	0.997442	0.999771
ENSMUSG00000015474	457.16	-0.0286555	0.16599	-0.172634	0.862939	0.98989
ENSMUSG00000015476	5971.17	-0.136707	0.16514	-0.827822	0.407771	0.890936
ENSMUSG00000015478	1195.45	-0.174151	0.144092	-1.20861	0.226813	0.816149
ENSMUSG00000015484	234.341	-0.409272	0.127734	-3.20409	0.0013549	0.0961196
ENSMUSG00000015488	631.48	-0.0234787	0.082613	-0.284201	0.776256	0.982725
ENSMUSG00000015501	2585.99	-0.0974223	0.150929	-0.645484	0.518614	0.930849
ENSMUSG00000015522	379.508	0.133277	0.155165	0.858941	0.390373	0.881062
ENSMUSG00000015536	541.34	-0.0357338	0.103079	-0.346663	0.728844	0.978675
ENSMUSG00000015542	216.97	-0.240867	0.174893	-1.37722	0.168443	0.785624
ENSMUSG00000015568	412.953	0.233067	0.207514	1.12314	0.26138	0.82974
ENSMUSG00000015575	261.642	0.198959	0.166701	1.19351	0.232669	0.819385
ENSMUSG00000015597	598.533	0.130214	0.190509	0.683508	0.494286	0.922109
ENSMUSG00000015599	2007.96	-0.135751	0.17072	-0.795165	0.426517	0.89903
ENSMUSG00000015605	689.188	-0.267455	0.1737	-1.53975	0.12362	0.751359
ENSMUSG00000015647	158.81	0.594808	0.264611	2.24786	0.0245852	0.497089
ENSMUSG00000015652	42.1854	1.89304	1.23052	1.5384	0.12395	0.752604
ENSMUSG00000015653	144.623	1.01129	0.458542	2.20545	0.0274229	0.523396
ENSMUSG00000015656	37540.9	-0.174685	0.0931825	-1.87465	0.0608403	0.662201
ENSMUSG00000015659	169.174	0.0269064	0.192311	0.139911	0.888731	0.99294
ENSMUSG00000015668	496.216	-0.0335372	0.0908016	-0.369346	0.71187	0.975743
ENSMUSG00000015671	1169.45	-0.0333064	0.109001	-0.305562	0.759939	0.981342
ENSMUSG00000015672	249.583	-0.113745	0.123815	-0.918675	0.358265	0.867468
ENSMUSG00000015697	567.718	0.102551	0.088148	1.1634	0.244668	0.826184
ENSMUSG00000015702	11.8317	0.552281	0.340452	1.6222	0.104761	0.731923
ENSMUSG00000015709	3892.37	-0.124038	0.128009	-0.968978	0.332556	0.858155
ENSMUSG00000015711	462.197	-0.164428	0.095803	-1.71631	0.086105	0.706764
ENSMUSG00000015714	790.554	0.210292	0.108311	1.94156	0.0521899	0.63059
ENSMUSG00000015733	1551.11	0.0426033	0.351281	0.12128	0.903469	0.994565
ENSMUSG00000015745	483.053	-0.0860119	0.206769	-0.415981	0.677424	0.972512
ENSMUSG00000015747	562.055	-0.134167	0.0849042	-1.58021	0.114058	0.740377
ENSMUSG00000015748	321.74	-0.0397987	0.0761176	-0.522858	0.601073	0.95958
ENSMUSG00000015749	1113.64	0.06382	0.0821186	0.777169	0.437059	0.902038
ENSMUSG00000015750	640.468	-0.00395011	0.126319	-0.031271	0.975053	0.999771
ENSMUSG00000015755	917.572	0.0833949	0.197961	0.421269	0.673559	0.971611
ENSMUSG00000015757	421.223	-0.0649029	0.220016	-0.294992	0.768	0.982725
ENSMUSG00000015759	544.138	0.0380836	0.154221	0.246941	0.804954	0.984958
ENSMUSG00000015766	401.205	-0.0971625	0.176325	-0.551042	0.581605	0.952518
ENSMUSG00000015776	499.462	-0.0174688	0.141089	-0.123814	0.901462	0.994565
ENSMUSG00000015790	840.28	-0.163834	0.16642	-0.98446	0.32489	0.857293
ENSMUSG00000015804	666.605	-0.113155	0.0913008	-1.23937	0.21521	0.81141
ENSMUSG00000015806	2611.5	-0.0112527	0.156143	-0.0720664	0.942549	0.99709
ENSMUSG00000015829	2536.25	0.0560049	0.292209	0.19166	0.848008	0.989713
ENSMUSG00000015837	7824.09	-0.174772	0.137068	-1.27507	0.202284	0.805919
ENSMUSG00000015839	279.076	0.251682	0.17008	1.47979	0.13893	0.765389
ENSMUSG00000015843	86.3948	-0.0887394	0.182173	-0.487116	0.626176	0.963551
ENSMUSG00000015846	647.649	-0.160231	0.126903	-1.26263	0.206724	0.808637
ENSMUSG00000015850	167.925	0.332676	0.161069	2.06543	0.0388828	0.588274
ENSMUSG00000015852	523.165	0.878514	0.155578	5.64679	1.63468e-08	4.90127e-06
ENSMUSG00000015869	476.133	-0.00757038	0.11984	-0.0631708	0.949631	0.99806
ENSMUSG00000015879	70.3755	0.048202	0.156351	0.308293	0.757859	0.980963
ENSMUSG00000015882	71.0228	0.0833874	0.542732	0.153644	0.877891	0.991267
ENSMUSG00000015889	451.173	0.00142121	0.0753625	0.0188583	0.984954	0.999771
ENSMUSG00000015932	2083.2	0.0438346	0.0972099	0.450928	0.652042	0.968825
ENSMUSG00000015937	1200.67	-0.169312	0.117106	-1.44581	0.148231	0.774102
ENSMUSG00000015942	251.891	-0.160978	0.118495	-1.35852	0.174297	0.788905
ENSMUSG00000015943	139.68	-0.325057	0.273767	-1.18735	0.235089	0.819385
ENSMUSG00000015944	2183.45	-0.21505	0.121882	-1.76441	0.0776623	0.688621
ENSMUSG00000015947	64.812	0.525004	0.187266	2.80353	0.00505473	0.223124
ENSMUSG00000015950	159.661	0.717868	0.143108	5.01626	5.26883e-07	0.00011961
ENSMUSG00000015957	17.7791	-0.175022	0.395277	-0.442783	0.657923	0.969829
ENSMUSG00000015961	577.606	0.118492	0.279714	0.423619	0.671843	0.971349
ENSMUSG00000015966	14.3495	-0.363827	0.28745	-1.26571	0.205618	0.808637
ENSMUSG00000015968	514.277	0.161731	0.132362	1.22188	0.221752	0.815045
ENSMUSG00000015970	127.398	0.379536	0.267878	1.41682	0.156534	0.776182
ENSMUSG00000015971	666.603	-0.125387	0.0788582	-1.59003	0.111828	0.739847
ENSMUSG00000015980	42.8705	-0.0783394	0.165392	-0.473659	0.635743	0.967033
ENSMUSG00000015981	679.606	-0.239502	0.146812	-1.63135	0.102817	0.72584
ENSMUSG00000015994	551.733	0.00134465	0.12029	0.0111784	0.991081	0.999771
ENSMUSG00000016018	754.305	-0.0530425	0.17867	-0.296874	0.766562	0.982725
ENSMUSG00000016024	298.424	0.927661	0.723374	1.28241	0.1997	0.80513
ENSMUSG00000016028	125.147	0.0999564	0.15999	0.624766	0.532125	0.935675
ENSMUSG00000016087	45.2898	-0.136115	0.24497	-0.555642	0.578456	0.951946
ENSMUSG00000016128	252.741	0.0858703	0.124768	0.688238	0.491303	0.921571
ENSMUSG00000016150	219.481	-0.0675444	0.493389	-0.136899	0.891111	0.993328
ENSMUSG00000016179	426.122	-0.413983	0.15309	-2.70417	0.00684743	0.268011
ENSMUSG00000016181	216.414	0.0425915	0.0955838	0.445593	0.655891	0.969225
ENSMUSG00000016194	317.449	-0.310437	0.125163	-2.48026	0.0131286	0.369839
ENSMUSG00000016200	148.404	0.00412484	0.37135	0.0111077	0.991138	0.999771
ENSMUSG00000016206	33.0593	0.380928	0.238916	1.5944	0.110847	0.738564
ENSMUSG00000016239	53.7476	0.202683	0.312344	0.64891	0.516396	0.929906
ENSMUSG00000016252	848.35	-0.0724837	0.241354	-0.300321	0.763932	0.982252
ENSMUSG00000016253	552.834	-0.131659	0.106228	-1.2394	0.215196	0.81141
ENSMUSG00000016256	1297.56	0.884271	0.207473	4.2621	2.02518e-05	0.0031551
ENSMUSG00000016257	665.919	-0.167645	0.0854976	-1.96081	0.0499012	0.623903
ENSMUSG00000016262	230.734	-0.121593	0.117685	-1.03321	0.301507	0.847646
ENSMUSG00000016308	288.563	-0.149583	0.180772	-0.827472	0.40797	0.890936
ENSMUSG00000016319	2291.65	-0.114704	0.0925093	-1.23992	0.215006	0.81141
ENSMUSG00000016344	860.608	-0.125199	0.236314	-0.5298	0.596251	0.958476
ENSMUSG00000016346	6789.3	-0.0587223	0.106686	-0.550421	0.582031	0.953019
ENSMUSG00000016349	16022	-0.234969	0.159082	-1.47704	0.139666	0.765952
ENSMUSG00000016356	31.8984	0.440967	0.309835	1.42323	0.154669	0.776182
ENSMUSG00000016382	2201.38	-0.0774488	0.314666	-0.24613	0.805581	0.984958
ENSMUSG00000016386	410.084	-0.157553	0.104658	-1.50541	0.132218	0.760415
ENSMUSG00000016409	128.864	0.050767	0.214293	0.236904	0.812731	0.985609
ENSMUSG00000016427	1086.39	-0.0729791	0.207394	-0.351886	0.724924	0.978412
ENSMUSG00000016477	316.218	0.109695	0.158591	0.691684	0.489136	0.921331
ENSMUSG00000016481	197.652	0.192364	0.211832	0.908099	0.363826	0.87176
ENSMUSG00000016487	212.665	0.303949	0.18974	1.60192	0.109173	0.738564
ENSMUSG00000016493	33.1694	0.592681	0.530414	1.11739	0.263827	0.831813
ENSMUSG00000016494	600.786	-0.117524	0.106894	-1.09944	0.271576	0.833869
ENSMUSG00000016495	145.477	0.281894	0.178141	1.58242	0.113554	0.739847
ENSMUSG00000016496	39.2273	0.523525	0.251056	2.08529	0.0370427	0.580039
ENSMUSG00000016503	339.207	-0.150099	0.136482	-1.09977	0.271432	0.833869
ENSMUSG00000016510	290.662	-0.325761	0.130121	-2.50353	0.0122962	0.358914
ENSMUSG00000016520	85.4084	0.220188	0.191928	1.14724	0.251281	0.82974
ENSMUSG00000016526	204.836	-0.114107	0.171465	-0.665481	0.505743	0.925569
ENSMUSG00000016528	460.375	0.0864466	0.127801	0.676414	0.498778	0.922253
ENSMUSG00000016534	627.502	0.529839	0.2818	1.8802	0.0600814	0.660085
ENSMUSG00000016541	3956.99	-0.115224	0.0931086	-1.23752	0.215895	0.811636
ENSMUSG00000016552	242.283	-0.0802862	0.101457	-0.791335	0.428749	0.900033
ENSMUSG00000016554	1435.68	-0.188399	0.162224	-1.16135	0.245499	0.827759
ENSMUSG00000016559	2107.38	0.0611501	0.0893993	0.684011	0.493969	0.922109
ENSMUSG00000016619	597.495	-0.105838	0.0771636	-1.3716	0.170188	0.786865
ENSMUSG00000016624	106.604	-0.162449	0.15315	-1.06072	0.288819	0.840438
ENSMUSG00000016637	314.496	-0.105661	0.171419	-0.61639	0.537637	0.936231
ENSMUSG00000016664	1096.34	0.0825946	0.101987	0.809851	0.418026	0.895347
ENSMUSG00000016757	320.279	0.0605573	0.154186	0.392754	0.694501	0.972902
ENSMUSG00000016763	278.918	0.166162	0.244583	0.679368	0.496905	0.922109
ENSMUSG00000016831	1144.8	-0.033391	0.0848049	-0.39374	0.693773	0.972902
ENSMUSG00000016833	174.241	0.145875	0.189683	0.769045	0.441866	0.902587
[truncated: 14,477 more rows]
