# Supplementary material for: Diabetic phenotype in mouse and humans reduces the number of microglia around β-amyloid plaques
Source: Mol Neurodegener. 2020 Nov 10;15:66. doi: 10.1186/s13024-020-00415-2 (PMC7653710; doi:10.1186/s13024-020-00415-2)
Supplement: Supplementary file 6 — Additional file 6: Supplementary Table S5. WGCNA module assignment and membership values. [file 13024_2020_415_MOESM6_ESM.xlsx]

## Sheet: Sheet1
	Ensembl	Entrez	module	MM9	MM10	MM13	MM19	MM5	MM16	MM2	MM3	MM21	MM24	MM7	MM14	MM11	MM15	MM26	MM22	MM27	MM4	MM23	MM1	MM18	MM6	MM20	MM12	MM25	MM8	MM17	MM0
ENSMUSG00000000001	ENSMUSG00000000001	14679	blue	0.425518	0.902276	0.655221	0.273164	0.359297	0.739103	0.967244	0.865015	-0.344898	-0.275963	-0.634384	-0.631845	0.0844902	-0.246551	-0.220247	-0.713034	-0.623508	-0.955213	-0.722358	-0.904546	-0.543824	-0.649871	-0.729725	-0.359304	-0.428265	-0.0386251	-0.174674	-0.523682
ENSMUSG00000000028	ENSMUSG00000000028	12544	grey	0.128051	-0.131267	-0.320508	0.00219731	-0.693265	-0.310173	-0.172764	-0.497701	-0.387988	-0.378365	-0.34899	-0.0629842	0.57549	0.717187	0.62172	0.157878	0.50562	0.166156	0.461451	0.460594	0.693024	0.3695	0.0734845	0.176471	0.260943	0.109891	-0.22966	0.545454
ENSMUSG00000000056	ENSMUSG00000000056	67608	green	0.0249993	0.107755	0.201547	0.144365	0.187038	0.250914	0.193866	0.208355	0.0460357	-0.0907261	-0.0574378	-0.045711	0.0235591	-0.0813521	-0.157439	-0.235589	-0.173987	-0.152707	-0.188426	-0.226178	-0.257216	-0.156045	0.043408	-0.217642	-0.208247	0.0152806	0.10351	-0.233743
ENSMUSG00000000058	ENSMUSG00000000058	12390	green	0.333099	0.462847	0.482218	-0.164989	0.319628	0.182285	0.386223	0.507688	0.0557366	0.107786	-0.162156	-0.442025	-0.3237	-0.471812	-0.258447	-0.232503	-0.221122	-0.480533	-0.605443	-0.542024	-0.440576	-0.268993	-0.43842	-0.126619	-0.0817436	0.0917577	0.152038	-0.376536
ENSMUSG00000000078	ENSMUSG00000000078	23849	green	-0.0345752	0.240411	0.553683	-0.128819	0.595474	0.311344	0.305732	0.553228	0.380701	0.203817	0.131915	-0.179992	-0.527912	-0.703239	-0.620908	-0.301554	-0.506557	-0.345637	-0.58644	-0.574957	-0.682078	-0.324024	-0.223055	-0.138601	-0.0587644	-0.016387	0.452945	-0.50846
ENSMUSG00000000085	ENSMUSG00000000085	29871	darkgreen	0.0848223	-0.0378196	-0.442057	0.320816	0.497322	0.235754	-0.142125	0.0939969	-0.0462759	0.630757	0.710864	0.520547	-0.303812	-0.417896	0.0578578	0.587207	0.124941	0.397453	0.0401119	0.0108719	-0.327931	-0.426723	-0.117979	-0.347876	-0.460993	-0.608106	-0.207979	-0.359895
ENSMUSG00000000088	ENSMUSG00000000088	12858	midnightblue	0.0840161	0.136188	-0.217564	0.238135	-0.609504	0.0542598	0.234553	-0.197036	-0.694822	-0.611108	-0.590996	-0.22542	0.745736	0.751781	0.46795	-0.122525	0.178635	-0.157319	0.356429	0.194044	0.593882	0.0154349	-0.179397	-0.0155793	-0.00137347	-0.126118	-0.341829	0.422294
ENSMUSG00000000093	ENSMUSG00000000093	21385	red	0.0475151	-0.268534	0.095374	-0.563974	-0.383985	-0.520487	-0.39618	-0.430085	0.38482	0.0511405	-0.00488593	-0.149202	-0.166026	0.0584881	0.247492	0.178681	0.371688	0.216917	0.00254883	0.27937	0.266264	0.585036	0.492138	0.526474	0.587297	0.413144	0.465962	0.282197
ENSMUSG00000000120	ENSMUSG00000000120	18053	pink	-0.0972613	-0.296122	0.328269	-0.772267	-0.0267947	-0.545852	-0.401998	-0.185588	0.713831	0.301745	0.180716	-0.253383	-0.598584	-0.340998	-0.196766	0.0717298	0.133595	0.135232	-0.22652	0.115571	-0.0164721	0.512046	0.42681	0.223874	0.353081	0.607884	0.545916	0.0255461
ENSMUSG00000000125	ENSMUSG00000000125	22415	grey	-0.0505905	-0.245854	0.139243	-0.402307	-0.455638	-0.41855	-0.217429	-0.325135	0.173578	-0.242078	-0.23937	-0.258511	0.0159406	0.263684	0.0208277	-0.0354566	0.300357	0.059905	0.136763	0.271873	0.393056	0.492286	0.306183	0.169249	0.307053	0.503264	0.223859	0.331271
ENSMUSG00000000126	ENSMUSG00000000126	216795	cyan	-0.253817	-0.348971	-0.176842	0.00345505	0.186954	-0.126455	-0.306578	-0.139577	0.307047	0.315802	0.442024	0.365288	-0.24455	-0.171524	-0.348917	0.255981	0.0766374	0.335348	0.1716	0.197253	-0.0537345	0.0582765	-0.000216206	-0.130304	-0.0442835	0.0194393	-0.00578782	0.0378438
ENSMUSG00000000127	ENSMUSG00000000127	14158	green	0.30412	0.348593	-0.0493408	0.0901672	0.173031	0.151603	0.235337	0.287474	-0.346685	0.111056	-0.070504	-0.192248	0.0363247	-0.0745748	0.278864	0.0274608	0.04063	-0.17904	-0.196843	-0.19015	-0.144345	-0.341884	-0.363685	-0.383394	-0.400999	-0.207934	-0.272109	-0.350274
ENSMUSG00000000131	ENSMUSG00000000131	74204	turquoise	-0.0550652	-0.568689	-0.704268	-0.0385426	-0.576606	-0.567297	-0.673997	-0.812188	-0.0961157	0.0759654	0.257849	0.449259	0.300558	0.569175	0.544917	0.651351	0.778032	0.720251	0.725667	0.823968	0.720496	0.509741	0.376486	0.29375	0.297547	-0.0294689	-0.183557	0.59861
ENSMUSG00000000134	ENSMUSG00000000134	209446	grey	-0.198772	-0.174224	0.0451193	0.0668818	-0.0612025	-0.00807661	-0.0844833	-0.115021	0.242634	-0.0633911	0.032243	0.222247	0.0169232	0.0485492	-0.295932	-0.0425086	0.0548475	0.0822748	0.0997042	0.0760606	-0.0196109	0.134934	0.0463871	0.249183	0.184642	0.201995	-0.0519491	0.184207
ENSMUSG00000000142	ENSMUSG00000000142	12006	yellow	-0.0481174	-0.407269	-0.352484	-0.17409	0.180366	-0.354714	-0.564397	-0.275736	0.378019	0.68136	0.723256	0.443658	-0.510587	-0.3453	-0.042899	0.690006	0.457345	0.625356	0.175759	0.352863	-0.0580691	0.159437	0.10653	-0.079761	-0.0270831	-0.00538583	0.0272445	-0.0503653
ENSMUSG00000000148	ENSMUSG00000000148	231841	yellow	0.113464	-0.465427	-0.411966	-0.282584	-0.241476	-0.53693	-0.650355	-0.593794	0.28404	0.476829	0.444208	0.279918	-0.209182	0.0934164	0.372663	0.684937	0.681686	0.642152	0.326452	0.573018	0.370676	0.45959	0.456062	0.0377415	0.0764399	0.183114	0.0892183	0.202568
ENSMUSG00000000149	ENSMUSG00000000149	14673	yellow	-0.439601	-0.860029	-0.463844	-0.463277	-0.512947	-0.850027	-0.906571	-0.861071	0.391687	0.124833	0.404565	0.386144	-0.0561531	0.304151	0.149569	0.538977	0.601957	0.800482	0.622523	0.867451	0.609857	0.807836	0.666177	0.488829	0.601018	0.288891	0.202712	0.680732
ENSMUSG00000000154	ENSMUSG00000000154	18400	red	-0.0682169	-0.356737	0.313897	-0.781477	-0.580767	-0.688501	-0.398516	-0.49384	0.501443	-0.192933	-0.23503	-0.379838	-0.128542	0.166832	0.0805722	-0.0356104	0.364995	0.0976421	0.00905996	0.318679	0.416415	0.804053	0.595235	0.571433	0.74304	0.722338	0.694714	0.402799
ENSMUSG00000000167	ENSMUSG00000000167	72614	salmon	0.379251	0.331029	0.550653	-0.236664	0.0719105	0.0739842	0.255429	0.248692	0.251487	-0.003346	-0.259166	-0.415448	-0.17212	-0.261971	-0.0485442	-0.27249	-0.0246384	-0.376441	-0.497753	-0.379768	-0.280964	0.037847	-0.15345	0.128919	0.162325	0.326828	0.271078	-0.177363
ENSMUSG00000000168	ENSMUSG00000000168	235339	green	0.128123	0.172896	-0.252843	0.182372	0.322527	0.211373	0.0490819	0.201049	-0.229439	0.337994	0.300189	0.137439	-0.165766	-0.241964	0.212197	0.283984	-0.0484265	0.102329	-0.078367	-0.109879	-0.219356	-0.350683	-0.149771	-0.285977	-0.377224	-0.421859	-0.275318	-0.26472
ENSMUSG00000000171	ENSMUSG00000000171	66925	greenyellow	-0.143973	-0.131999	-0.143434	0.0867596	-0.758085	-0.1617	0.0122846	-0.433878	-0.397848	-0.705551	-0.571263	-0.098095	0.776825	0.854567	0.394227	-0.175711	0.186479	-0.0196057	0.480291	0.374257	0.698896	0.358454	0.208123	0.222901	0.295305	0.143349	-0.0859545	0.62742
ENSMUSG00000000184	ENSMUSG00000000184	12444	yellow	-0.4852	-0.75146	-0.713526	0.15658	-0.263232	-0.335499	-0.675197	-0.669879	0.0384827	0.0310943	0.517091	0.741234	0.190438	0.35176	0.107317	0.535235	0.420144	0.806581	0.770003	0.739354	0.440716	0.332837	0.458773	0.23699	0.255667	-0.254002	-0.106309	0.495341
ENSMUSG00000000194	ENSMUSG00000000194	277463	cyan	-0.23207	-0.195871	0.0140037	0.224392	0.196053	0.144023	-0.0829793	-0.0296953	0.257393	0.00588279	0.186568	0.355486	-0.00469363	-0.0342048	-0.245316	-0.109574	-0.246705	0.114379	0.114137	0.00120013	-0.145586	0.00573562	0.313461	-0.0282875	-0.0173351	-0.00726624	0.217469	-0.109679
ENSMUSG00000000197	ENSMUSG00000000197	338370	brown	0.275909	0.768332	0.515178	0.310023	0.738481	0.780472	0.81009	0.962809	-0.191486	0.0760884	-0.171809	-0.367522	-0.246853	-0.61271	-0.393662	-0.491808	-0.718503	-0.728919	-0.738528	-0.913013	-0.812556	-0.81223	-0.702694	-0.59138	-0.632711	-0.244462	-0.160277	-0.769636
ENSMUSG00000000202	ENSMUSG00000000202	72014	yellow	-0.357697	-0.52006	-0.593973	0.130839	-0.0491907	-0.193946	-0.465971	-0.39353	-0.0399685	0.216173	0.517358	0.499534	0.0171713	0.119362	0.100168	0.51438	0.189223	0.628827	0.524949	0.516963	0.260705	0.10483	0.268779	-0.304693	-0.207452	-0.239376	-0.230086	0.258162
ENSMUSG00000000214	ENSMUSG00000000214	21823	grey	0.352101	0.447714	0.131145	0.255713	0.217371	0.395243	0.42684	0.408369	-0.298883	-0.0213881	-0.217169	-0.235912	0.0052884	-0.127312	0.0410652	-0.131235	-0.228985	-0.382841	-0.2579	-0.390187	-0.186159	-0.389413	-0.44078	-0.441543	-0.417194	-0.0832184	-0.359267	-0.267596
ENSMUSG00000000223	ENSMUSG00000000223	13497	green	0.418242	0.629726	0.168171	0.370347	0.855261	0.686352	0.516114	0.77807	-0.102865	0.518948	0.237407	-0.0308111	-0.398593	-0.699594	-0.140346	-0.0473341	-0.425616	-0.364576	-0.607791	-0.709658	-0.804767	-0.8105	-0.597495	-0.583353	-0.727457	-0.423484	-0.275476	-0.855641
ENSMUSG00000000247	ENSMUSG00000000247	16870	yellow	-0.332357	-0.721409	-0.648929	-0.173846	-0.0796233	-0.583225	-0.830605	-0.611513	0.260251	0.488247	0.767125	0.630678	-0.228682	0.000483424	0.186849	0.76027	0.470492	0.888893	0.5597	0.725498	0.289776	0.370972	0.514175	0.0407076	0.102263	-0.125501	0.033573	0.277024
ENSMUSG00000000253	ENSMUSG00000000253	66355	turquoise	-0.380193	-0.849938	-0.707058	-0.162807	-0.558224	-0.695236	-0.875278	-0.92385	0.140673	0.0720138	0.434401	0.580692	0.145171	0.478891	0.306347	0.672441	0.700028	0.889805	0.834173	0.946422	0.721115	0.651011	0.625549	0.387514	0.451869	0.0309357	0.0411017	0.669851
ENSMUSG00000000266	ENSMUSG00000000266	23947	brown	0.3078	0.692074	0.596916	0.0843725	0.650762	0.554461	0.655886	0.832188	0.0301126	0.145758	-0.171122	-0.373563	-0.347293	-0.612303	-0.370628	-0.468035	-0.601516	-0.692373	-0.739839	-0.825801	-0.731465	-0.592835	-0.552918	-0.273265	-0.348865	-0.0732119	0.0360305	-0.692887
ENSMUSG00000000275	ENSMUSG00000000275	217069	salmon	0.205819	0.42129	0.711468	-0.310622	0.441313	0.200953	0.37194	0.55222	0.386192	0.133522	-0.172142	-0.461268	-0.492256	-0.552018	-0.501668	-0.483182	-0.390655	-0.567471	-0.734646	-0.643312	-0.570246	-0.161193	-0.253502	0.10425	0.0755975	0.310259	0.353044	-0.492239
ENSMUSG00000000276	ENSMUSG00000000276	56077	brown	0.182518	0.726328	0.490573	0.481081	0.613455	0.882819	0.8774	0.898085	-0.29378	-0.145088	-0.274132	-0.29269	-0.0127572	-0.420178	-0.400091	-0.58848	-0.765306	-0.728452	-0.607401	-0.869214	-0.736684	-0.834714	-0.629218	-0.55955	-0.613809	-0.326754	-0.134857	-0.657195
ENSMUSG00000000278	ENSMUSG00000000278	74617	orange	-0.176061	-0.51675	0.0402322	-0.700042	-0.620726	-0.792566	-0.596109	-0.658753	0.483791	-0.105605	-0.0706291	-0.117506	-0.0830756	0.251852	0.147686	0.143558	0.484932	0.318705	0.234177	0.526053	0.52828	0.861376	0.59699	0.771682	0.848819	0.604195	0.48693	0.561326
ENSMUSG00000000282	ENSMUSG00000000282	17428	black	-0.167009	-0.300507	-0.154892	-0.183027	0.532431	-0.171741	-0.431146	-0.014128	0.550629	0.742122	0.748868	0.415511	-0.631373	-0.531354	-0.281086	0.35466	0.016033	0.414078	-0.094081	0.083666	-0.36687	0.00765365	0.195964	-0.0408373	-0.0996654	-0.038717	0.123184	-0.316523
ENSMUSG00000000290	ENSMUSG00000000290	16414	tan	-0.252199	-0.506974	-0.0909419	-0.509305	-0.584033	-0.663135	-0.541922	-0.63694	0.327998	-0.1677	-0.039783	0.0390286	0.0344123	0.335591	0.082045	0.119371	0.386939	0.331866	0.322176	0.526281	0.52795	0.724193	0.531479	0.928366	0.877796	0.328224	0.333224	0.665303
ENSMUSG00000000295	ENSMUSG00000000295	69692	midnightblue	-0.333535	-0.609828	-0.402783	-0.235702	-0.720457	-0.67677	-0.613525	-0.786485	0.0657146	-0.28939	-0.0776499	0.229389	0.396219	0.703659	0.320182	0.189844	0.496532	0.480614	0.658032	0.765823	0.766712	0.734267	0.533928	0.60387	0.605564	0.310251	-0.0362214	0.776551
ENSMUSG00000000296	ENSMUSG00000000296	21987	midnightblue	-0.489985	-0.351591	-0.0296863	0.0706583	-0.370212	-0.140722	-0.106533	-0.292552	0.0334667	-0.429782	-0.205114	0.102455	0.379454	0.484623	-0.229948	-0.245938	-0.0365143	0.112801	0.375232	0.308543	0.310357	0.306117	0.274286	-0.0537012	0.0369238	0.350072	-0.0368394	0.390221
ENSMUSG00000000301	ENSMUSG00000000301	18618	turquoise	-0.236437	-0.683988	-0.508518	-0.22895	-0.769237	-0.686625	-0.704983	-0.909788	0.0592853	-0.155507	0.10817	0.337635	0.33465	0.628795	0.449538	0.496806	0.714681	0.681173	0.750386	0.872395	0.819783	0.752591	0.569613	0.525955	0.599514	0.166287	0.0598925	0.832131
ENSMUSG00000000303	ENSMUSG00000000303	12550	grey60	-0.234334	-0.124181	0.672858	-0.592688	0.100724	-0.238142	-0.0602123	0.0731352	0.719937	-0.00781282	-0.0596115	-0.310948	-0.438285	-0.338975	-0.53381	-0.418369	-0.293033	-0.198766	-0.427101	-0.210817	-0.292207	0.335029	0.492029	0.210693	0.343639	0.620556	0.90439	-0.226558
ENSMUSG00000000305	ENSMUSG00000000305	12561	black	-0.279826	-0.37501	-0.532459	0.40237	0.322042	0.141341	-0.322543	-0.146203	0.0524932	0.341088	0.657812	0.734559	-0.0846635	-0.123064	-0.0425058	0.446209	-0.00696262	0.539923	0.404606	0.266024	-0.0646802	-0.164664	0.134372	-0.175025	-0.208254	-0.520458	-0.225195	0.00714543
ENSMUSG00000000308	ENSMUSG00000000308	12716	turquoise	-0.31775	-0.672178	-0.788915	-0.0105811	-0.632629	-0.596683	-0.702402	-0.843567	-0.193018	-0.0772903	0.244541	0.493909	0.416419	0.66518	0.556903	0.591064	0.618887	0.768154	0.881404	0.919216	0.80569	0.510849	0.474812	0.273424	0.304979	-0.144434	-0.175726	0.708225
ENSMUSG00000000317	ENSMUSG00000000317	12029	grey	-0.0699148	0.075261	0.238494	0.0980186	0.0586823	0.178429	0.214686	0.159536	0.0931818	-0.0887611	-0.161665	-0.142518	0.0380621	-0.0213438	-0.260459	-0.243646	-0.202445	-0.192647	-0.125515	-0.166385	-0.132845	-0.0650626	-0.124422	-0.440521	-0.323243	0.304157	-0.0562252	-0.0989692
ENSMUSG00000000320	ENSMUSG00000000320	11684	grey	0.031864	-0.1214	-0.00100445	-0.220985	0.28442	-0.190802	-0.26169	-0.0109165	0.425695	0.560158	0.435433	0.18808	-0.528089	-0.437925	-0.222148	0.309961	0.0920638	0.205311	-0.128597	0.00999546	-0.220493	0.0640115	-0.0309545	0.0703446	0.0838248	0.100059	0.172685	-0.179761
ENSMUSG00000000325	ENSMUSG00000000325	11877	turquoise	-0.243625	-0.681748	-0.531386	-0.200046	-0.333798	-0.5771	-0.753991	-0.696939	0.213677	0.199056	0.489774	0.467548	-0.0370246	0.184084	0.29838	0.648415	0.541118	0.766562	0.572309	0.720783	0.457268	0.508599	0.520349	0.220705	0.330167	0.00925459	0.0469414	0.51167
ENSMUSG00000000326	ENSMUSG00000000326	12846	turquoise	-0.42118	-0.869355	-0.644813	-0.281909	-0.626978	-0.805782	-0.907036	-0.956808	0.181543	0.0189283	0.365513	0.498306	0.171534	0.521659	0.358353	0.594975	0.656325	0.864318	0.821315	0.980283	0.768029	0.757316	0.727189	0.458355	0.529725	0.121937	0.101747	0.742785
ENSMUSG00000000339	ENSMUSG00000000339	66368	midnightblue	-0.099544	-0.301715	-0.301873	-0.00554338	-0.783287	-0.375057	-0.264513	-0.606991	-0.27268	-0.533107	-0.356351	0.0859524	0.606542	0.788736	0.453732	0.0758672	0.44789	0.227643	0.634648	0.564753	0.782622	0.51838	0.230522	0.520496	0.565944	0.114822	-0.0937296	0.725818
ENSMUSG00000000340	ENSMUSG00000000340	13171	brown	0.266677	0.625316	0.707327	-0.00761801	0.544136	0.517928	0.64842	0.781721	0.107904	0.0602825	-0.225583	-0.479991	-0.394155	-0.618942	-0.450291	-0.489764	-0.529479	-0.675961	-0.738041	-0.808953	-0.702931	-0.484612	-0.515791	-0.350831	-0.29914	0.10169	0.206419	-0.68142
ENSMUSG00000000346	ENSMUSG00000000346	23994	cyan	-0.222141	-0.426005	-0.0274848	-0.152771	-0.264156	-0.275006	-0.324195	-0.384617	0.266144	-0.0691557	0.151501	0.201259	-0.029356	0.0942366	-0.08519	0.202195	0.216219	0.337821	0.300618	0.337211	0.238402	0.368658	0.432068	0.122124	0.301809	0.141558	0.450588	0.277584
ENSMUSG00000000355	ENSMUSG00000000355	68995	blue	0.349133	0.803761	0.527724	0.347672	0.138731	0.708782	0.932539	0.69335	-0.496414	-0.480553	-0.745888	-0.595535	0.340377	0.0425503	-0.0904795	-0.715007	-0.539873	-0.891111	-0.504829	-0.739129	-0.297934	-0.559	-0.638929	-0.357189	-0.387715	-0.0604113	-0.221107	-0.340637
ENSMUSG00000000374	ENSMUSG00000000374	216131	black	-0.296558	-0.340665	0.0344151	-0.129283	0.540086	-0.085523	-0.358915	0.0288252	0.663979	0.556709	0.689355	0.427679	-0.584536	-0.569488	-0.447307	0.163456	-0.224447	0.344798	-0.142487	-0.00415444	-0.478776	0.0270231	0.400434	-0.0156013	-0.0365884	0.00625282	0.344093	-0.261701
ENSMUSG00000000378	ENSMUSG00000000378	216527	turquoise	-0.325695	-0.733544	-0.633311	-0.199936	-0.600179	-0.685032	-0.783245	-0.868186	0.115041	0.0307078	0.2715	0.445472	0.204574	0.542317	0.396081	0.533091	0.612005	0.756768	0.741082	0.883514	0.728255	0.664188	0.611108	0.510161	0.466528	0.0848414	-0.0585199	0.717765
ENSMUSG00000000384	ENSMUSG00000000384	21379	yellow	0.0508805	-0.406052	-0.554097	-0.178427	-0.0749066	-0.423125	-0.597999	-0.473761	0.14365	0.546071	0.546707	0.365904	-0.236096	0.0186698	0.2769	0.715512	0.591224	0.618986	0.304351	0.503991	0.290547	0.2468	0.297145	0.10029	0.0129814	-0.108684	-0.0630185	0.134223
ENSMUSG00000000392	ENSMUSG00000000392	14089	pink	0.263491	0.413102	0.732937	-0.383573	-0.095621	-0.0097887	0.404662	0.322228	0.166018	-0.206847	-0.577948	-0.738074	-0.135991	-0.13475	-0.2079	-0.512692	-0.192653	-0.610952	-0.568569	-0.438951	-0.180626	0.115879	-0.206992	-0.113289	0.0232486	0.717416	0.193751	-0.145853
ENSMUSG00000000399	ENSMUSG00000000399	66108	turquoise	-0.451414	-0.6693	-0.535592	-0.112674	-0.772624	-0.63447	-0.610741	-0.829199	-0.115028	-0.389543	-0.0407773	0.296511	0.537802	0.798892	0.399322	0.224417	0.443322	0.569777	0.810693	0.851495	0.826085	0.652331	0.579333	0.405234	0.46964	0.14802	-0.0592997	0.799586
ENSMUSG00000000402	ENSMUSG00000000402	54156	green	0.26903	0.451596	-0.171588	0.573417	0.544028	0.567887	0.415138	0.53286	-0.444908	0.244278	0.12717	0.113623	0.0283434	-0.227434	0.0212806	0.0115307	-0.264255	-0.205891	-0.18525	-0.37683	-0.410437	-0.731241	-0.549281	-0.655074	-0.80868	-0.525608	-0.587736	-0.519184
ENSMUSG00000000409	ENSMUSG00000000409	16818	grey	0.0613243	-0.224997	-0.401021	-0.0957077	-0.210091	-0.247524	-0.349631	-0.388501	-0.0479655	0.154884	0.196256	0.190311	0.0365791	0.191488	0.360997	0.396052	0.415106	0.341472	0.283054	0.354962	0.359252	0.204758	0.276512	0.330053	0.207494	-0.184581	0.0374288	0.162241
ENSMUSG00000000416	ENSMUSG00000000416	30785	blue	0.506765	0.847097	0.285023	0.368072	0.672965	0.735775	0.764153	0.891797	-0.383881	0.21803	-0.15312	-0.357581	-0.186076	-0.499421	-0.0916422	-0.28834	-0.471332	-0.652405	-0.674436	-0.818155	-0.683063	-0.856865	-0.805966	-0.612367	-0.762359	-0.34397	-0.427767	-0.78067
ENSMUSG00000000420	ENSMUSG00000000420	14423	brown	0.293724	0.728911	0.631923	0.20108	0.650517	0.727732	0.775619	0.872279	-0.00798136	0.0703836	-0.235352	-0.397383	-0.270343	-0.576801	-0.401952	-0.537009	-0.681035	-0.746759	-0.768392	-0.896166	-0.762113	-0.659703	-0.538905	-0.397177	-0.474686	-0.0875854	0.0117947	-0.710442
ENSMUSG00000000439	ENSMUSG00000000439	67027	black	-0.157148	-0.317608	-0.300334	0.166195	0.50288	0.0199388	-0.354578	-0.025379	0.357632	0.618408	0.783306	0.63923	-0.43838	-0.456181	-0.347977	0.465271	0.0772052	0.481149	0.0903774	0.115332	-0.337257	-0.129404	0.00890159	-0.145415	-0.181683	-0.248297	-0.105434	-0.162103
ENSMUSG00000000440	ENSMUSG00000000440	19016	grey	0.350145	0.22292	0.106981	-0.0504915	0.142698	-0.0077856	0.0947894	0.154673	-0.00559771	0.2634	0.00977626	-0.117357	-0.111375	-0.129358	0.147251	0.106044	0.167347	-0.0894187	-0.18494	-0.114304	-0.120077	-0.101711	-0.203155	-0.375962	-0.293506	0.0871602	0.0177695	-0.305025
ENSMUSG00000000441	ENSMUSG00000000441	110157	lightgreen	0.0980848	-0.306994	-0.377438	-0.303978	-0.495471	-0.572572	-0.476343	-0.536458	-0.0615967	0.0553163	0.0389559	-0.0233643	0.0810914	0.356861	0.490145	0.407632	0.61961	0.391219	0.34073	0.536983	0.543292	0.437101	0.265139	0.215679	0.215239	0.191449	-0.115354	0.374557
ENSMUSG00000000486	ENSMUSG00000000486	54204	red	-0.246444	-0.484574	-0.3514	-0.175488	-0.718215	-0.538982	-0.46839	-0.675244	-0.0889928	-0.402983	-0.139124	0.152206	0.393974	0.623087	0.290412	0.185889	0.486938	0.387144	0.59666	0.637539	0.711991	0.611218	0.353993	0.69186	0.709405	0.120376	-0.00317785	0.789969
ENSMUSG00000000489	ENSMUSG00000000489	18591	turquoise	-0.449592	-0.679372	-0.146414	-0.528757	-0.502222	-0.77891	-0.677504	-0.658838	0.420469	-0.0746298	0.122209	0.12909	-0.0556973	0.283692	-0.0701564	0.167893	0.321603	0.477359	0.367971	0.620712	0.462338	0.771301	0.654259	0.560545	0.633002	0.49951	0.286972	0.619058
ENSMUSG00000000530	ENSMUSG00000000530	11482	royalblue	-0.502455	-0.74296	-0.132269	-0.505159	-0.310179	-0.674367	-0.723342	-0.623211	0.571433	0.0626833	0.348799	0.251805	-0.168334	0.0827936	-0.0263833	0.241867	0.288272	0.591789	0.350599	0.59286	0.291816	0.682446	0.780293	0.402811	0.535917	0.356261	0.521711	0.376661
ENSMUSG00000000531	ENSMUSG00000000531	56149	turquoise	-0.488196	-0.819576	-0.705751	0.080358	-0.381288	-0.482654	-0.76364	-0.79412	0.138373	0.0441065	0.487096	0.754008	0.223196	0.413541	0.108196	0.555942	0.460845	0.834921	0.800588	0.827329	0.538699	0.498609	0.554565	0.384423	0.37445	-0.108577	-0.0870978	0.665943
ENSMUSG00000000532	ENSMUSG00000000532	11479	black	-0.252928	-0.278376	-0.368426	0.331047	0.585929	0.177571	-0.24638	0.0809572	0.196043	0.569527	0.787983	0.651771	-0.329144	-0.437789	-0.277212	0.424696	-0.0807962	0.470007	0.113046	0.0768816	-0.40783	-0.306117	-0.00839451	-0.516645	-0.503317	-0.371291	-0.226605	-0.28555
ENSMUSG00000000538	ENSMUSG00000000538	216810	black	-0.262254	-0.563905	-0.647954	0.0399952	0.242419	-0.30012	-0.672886	-0.36298	0.202968	0.587925	0.849745	0.699588	-0.283281	-0.144129	0.0922031	0.687717	0.285467	0.773467	0.427424	0.509082	0.056499	0.0839207	0.371721	-0.193532	-0.183998	-0.294311	-0.125722	0.00154121
ENSMUSG00000000552	ENSMUSG00000000552	29813	yellow	-0.338045	-0.776602	-0.375668	-0.460429	-0.0264314	-0.675076	-0.893287	-0.609531	0.645877	0.571443	0.779252	0.503186	-0.510908	-0.19338	-0.0492473	0.668687	0.465405	0.823671	0.34739	0.62852	0.182856	0.539977	0.674048	0.272562	0.336906	0.142914	0.383937	0.21147
ENSMUSG00000000555	ENSMUSG00000000555	16402	orange	-0.14697	-0.42258	0.222732	-0.687814	-0.477215	-0.653158	-0.462755	-0.500077	0.538319	-0.125711	-0.080396	-0.172618	-0.150092	0.108292	0.0149091	0.0323955	0.33281	0.192897	0.0830266	0.349797	0.366593	0.769058	0.617227	0.693986	0.800202	0.556527	0.6671	0.441914
ENSMUSG00000000560	ENSMUSG00000000560	14395	blue	0.434422	0.913315	0.572437	0.311961	0.462027	0.761298	0.945277	0.913705	-0.389343	-0.166478	-0.517191	-0.564859	0.0159393	-0.328755	-0.178277	-0.618443	-0.614972	-0.891539	-0.700615	-0.90058	-0.596276	-0.73458	-0.788452	-0.438102	-0.51176	-0.174102	-0.220758	-0.607177
ENSMUSG00000000561	ENSMUSG00000000561	70465	cyan	-0.0231644	-0.113593	-0.473242	0.372412	0.419709	0.218225	-0.163801	0.0249214	-0.0460264	0.461079	0.580318	0.530272	-0.129046	-0.205208	-0.0254063	0.401146	0.0928062	0.354458	0.0994344	0.0611891	-0.233673	-0.327622	-0.0636565	-0.245204	-0.408703	-0.460785	-0.36	-0.254059
ENSMUSG00000000562	ENSMUSG00000000562	11542	tan	0.243685	0.121747	-0.149713	0.0366675	-0.215029	-0.0173193	0.0262192	-0.115412	-0.256524	-0.0832504	-0.123865	-0.0457153	0.208597	0.194247	0.298782	0.127396	0.221617	-0.0212136	0.0451684	0.0548204	0.209235	0.00270353	-0.120896	0.363219	0.22093	-0.222333	-0.169785	0.280469
ENSMUSG00000000563	ENSMUSG00000000563	11950	blue	0.0804281	0.460651	0.243673	0.438347	-0.277819	0.493071	0.677848	0.275783	-0.60463	-0.758113	-0.773815	-0.333306	0.688485	0.475227	0.0790865	-0.583853	-0.323922	-0.578254	0.005671	-0.305167	0.120643	-0.273568	-0.428473	-0.125019	-0.0963772	-0.0882302	-0.254201	0.134332
ENSMUSG00000000567	ENSMUSG00000000567	20682	darkred	-0.0936891	-0.369717	0.0995615	-0.483119	0.142792	-0.428461	-0.481342	-0.205827	0.731334	0.534058	0.482319	0.161224	-0.650065	-0.447932	-0.3287	0.325916	0.266533	0.349884	-0.0781896	0.171752	-0.132328	0.365664	0.200672	0.287994	0.347486	0.348064	0.398516	-0.00675184
ENSMUSG00000000568	ENSMUSG00000000568	11991	blue	0.397971	0.727183	0.0595878	0.654764	0.264097	0.760236	0.753129	0.599178	-0.655059	-0.204547	-0.380612	-0.129673	0.363419	0.00778199	0.126648	-0.286328	-0.341339	-0.570196	-0.21981	-0.551591	-0.264409	-0.72476	-0.841297	-0.26172	-0.425376	-0.521729	-0.617643	-0.26228
ENSMUSG00000000579	ENSMUSG00000000579	100040563	magenta	0.245415	0.126719	0.0354463	-0.134875	0.30066	0.0162943	-0.00962121	0.189065	0.0915706	0.438833	0.258415	-0.0910807	-0.418522	-0.41315	0.0533213	0.25538	0.0393924	0.0431172	-0.218365	-0.136341	-0.20956	-0.118459	-0.173609	-0.297517	-0.218158	-0.0929913	0.0411671	-0.255608
ENSMUSG00000000581	ENSMUSG00000000581	57316	blue	0.103573	0.424266	0.183969	0.20207	-0.403312	0.242499	0.560276	0.189074	-0.64354	-0.732634	-0.804786	-0.503581	0.629341	0.49407	0.198045	-0.527485	-0.245628	-0.561059	-0.0166512	-0.207696	0.25499	-0.162453	-0.321785	-0.0183739	-0.0312146	-0.028369	-0.225016	0.185101
ENSMUSG00000000594	ENSMUSG00000000594	14667	red	-0.43766	-0.763922	-0.220723	-0.428604	-0.696979	-0.781509	-0.726497	-0.848503	0.41098	-0.195851	0.0489029	0.249665	0.158656	0.497373	0.0872571	0.216048	0.469685	0.553955	0.59134	0.773712	0.676224	0.898453	0.70253	0.680458	0.769325	0.510201	0.269095	0.798136
ENSMUSG00000000600	ENSMUSG00000000600	79264	blue	0.515995	0.950377	0.561671	0.294338	0.479864	0.767192	0.94677	0.923727	-0.396942	-0.107082	-0.495609	-0.597626	-0.0298681	-0.375362	-0.125224	-0.561979	-0.572145	-0.896703	-0.749021	-0.925189	-0.614044	-0.763159	-0.793845	-0.489607	-0.567143	-0.166367	-0.23267	-0.676263
ENSMUSG00000000605	ENSMUSG00000000605	12727	black	-0.108299	-0.107236	0.044496	0.0305865	0.596957	0.160643	-0.132446	0.203863	0.464053	0.560323	0.594697	0.357551	-0.585034	-0.609436	-0.396819	0.198486	-0.171899	0.210833	-0.178469	-0.158781	-0.515729	-0.186855	0.00554296	-0.126929	-0.145383	-0.140079	0.141708	-0.360432
ENSMUSG00000000627	ENSMUSG00000000627	20355	yellow	-0.139729	-0.558575	-0.786655	0.016338	-0.186175	-0.398487	-0.680394	-0.600091	-0.0444246	0.33323	0.583907	0.578463	-0.00683303	0.207081	0.393358	0.749975	0.566087	0.781342	0.582272	0.676237	0.419001	0.233451	0.406884	0.22112	0.10632	-0.362868	-0.198973	0.342116
ENSMUSG00000000628	ENSMUSG00000000628	15277	grey	0.0098957	0.0498691	0.00863683	0.138268	-0.350359	0.0113215	0.113754	-0.131757	-0.192274	-0.457726	-0.431718	-0.0249007	0.474279	0.459119	0.133441	-0.227749	0.00578146	-0.185964	0.179109	0.0680986	0.328418	0.147759	-0.0242226	0.44333	0.358097	0.0220167	-0.141889	0.425954
ENSMUSG00000000631	ENSMUSG00000000631	360013	yellow	-0.287332	-0.693449	-0.600947	-0.1205	-0.224444	-0.554411	-0.756693	-0.6624	0.215756	0.360398	0.601513	0.586894	-0.0886778	0.146085	0.192237	0.694321	0.506982	0.824607	0.600723	0.732523	0.393422	0.448544	0.473143	0.0798446	0.169448	-0.0272004	0.032558	0.383452
ENSMUSG00000000632	ENSMUSG00000000632	20370	black	-0.156706	-0.189346	-0.424047	0.281863	0.576478	0.140404	-0.253219	0.064678	0.12601	0.633169	0.75629	0.630683	-0.326816	-0.375071	-0.138074	0.432752	-0.0499142	0.430664	0.098825	0.0710777	-0.350159	-0.314595	-0.00506035	-0.354033	-0.42674	-0.420829	-0.215221	-0.366045
ENSMUSG00000000673	ENSMUSG00000000673	107766	tan	-0.136261	-0.409824	-0.234729	-0.361971	-0.704511	-0.581865	-0.447445	-0.644279	0.018329	-0.255276	-0.141605	-0.0333315	0.201608	0.497142	0.243944	0.209807	0.524821	0.319205	0.39538	0.550235	0.647593	0.63094	0.38486	0.618805	0.615997	0.316775	0.0607501	0.666221
ENSMUSG00000000682	ENSMUSG00000000682	23833	tan	-0.125914	-0.327713	0.00864074	-0.421798	-0.642565	-0.529723	-0.340817	-0.536291	0.194399	-0.335841	-0.285238	-0.10493	0.197529	0.434276	0.146364	-0.0401751	0.351131	0.12657	0.254469	0.40129	0.551139	0.667047	0.367742	0.967351	0.894605	0.322822	0.264373	0.677904
ENSMUSG00000000686	ENSMUSG00000000686	67477	red	-0.302939	-0.457391	0.0779287	-0.455581	-0.322354	-0.48931	-0.406297	-0.423106	0.385455	-0.187348	-0.0177359	-0.0161919	-0.0312123	0.195525	-0.141785	-0.0735902	0.0922604	0.18506	0.153114	0.324844	0.322279	0.56811	0.608108	0.561778	0.620423	0.315366	0.504337	0.414516
ENSMUSG00000000693	ENSMUSG00000000693	16950	red	-0.138573	-0.17391	0.29429	-0.549848	-0.26646	-0.452333	-0.228943	-0.239	0.423976	-0.0281391	-0.124623	-0.228455	-0.117095	0.0553852	-0.0139845	-0.155338	0.0606683	0.0165598	-0.111327	0.13657	0.105777	0.509068	0.422021	0.382406	0.425104	0.562935	0.434025	0.186479
ENSMUSG00000000708	ENSMUSG00000000708	18519	blue	0.317621	0.650706	0.6461	0.0782153	0.229593	0.490603	0.677398	0.604314	-0.0195521	-0.159304	-0.459891	-0.485647	-0.0683917	-0.310386	-0.241854	-0.534506	-0.43193	-0.707828	-0.611463	-0.70337	-0.474779	-0.353379	-0.515619	-0.034388	-0.0900436	0.144462	0.0315315	-0.335984
ENSMUSG00000000711	ENSMUSG00000000711	19344	lightyellow	-0.136658	0.268338	-0.0198854	0.786821	0.382671	0.74698	0.500373	0.412031	-0.35088	-0.22672	-0.0234102	0.349275	0.375465	0.00339127	-0.246047	-0.298702	-0.560741	-0.233519	0.0340789	-0.352789	-0.362989	-0.638828	-0.375053	-0.328278	-0.384098	-0.595316	-0.244022	-0.208527
ENSMUSG00000000732	ENSMUSG00000000732	50723	turquoise	-0.152643	-0.523456	-0.442185	-0.0640055	-0.560114	-0.439817	-0.526869	-0.698783	0.0332929	-0.0868779	0.106163	0.316602	0.267232	0.521105	0.357924	0.383611	0.537499	0.551789	0.575838	0.65997	0.589554	0.5148	0.514531	0.318161	0.307087	0.130712	-0.0447863	0.565272
ENSMUSG00000000738	ENSMUSG00000000738	234847	red	-0.144736	-0.592437	-0.490098	-0.266828	-0.513175	-0.615298	-0.682754	-0.74678	0.0704651	-0.0144795	0.219753	0.291936	0.179155	0.446518	0.503205	0.469464	0.568548	0.623313	0.586472	0.734748	0.651841	0.591143	0.587005	0.441271	0.493795	-8.91164e-05	0.0996965	0.593351
ENSMUSG00000000739	ENSMUSG00000000739	57429	yellow	-0.00575785	-0.295858	-0.377565	0.0122028	-0.32408	-0.31033	-0.364686	-0.439041	-0.0676908	-0.0238976	0.0981849	0.277274	0.248538	0.328881	0.449855	0.311891	0.346127	0.379304	0.40403	0.450389	0.394588	0.315109	0.360342	0.301982	0.249108	-0.113486	-0.0393107	0.364552
ENSMUSG00000000740	ENSMUSG00000000740	270106	turquoise	-0.379332	-0.782594	-0.580857	-0.334288	-0.687897	-0.797317	-0.815066	-0.909485	0.0906177	-0.0993603	0.190035	0.327387	0.23149	0.608206	0.397107	0.476639	0.611173	0.72393	0.772359	0.925853	0.840341	0.75467	0.680653	0.467569	0.548374	0.155839	0.0936765	0.755877
ENSMUSG00000000743	ENSMUSG00000000743	234852	turquoise	-0.423566	-0.788105	-0.755194	-0.0872432	-0.622539	-0.658999	-0.794292	-0.90101	-0.0295062	-0.0631286	0.299348	0.522207	0.336724	0.633257	0.411868	0.551209	0.589525	0.812501	0.864853	0.948212	0.786527	0.613184	0.638278	0.363413	0.365288	-0.0193554	-0.107125	0.736597
ENSMUSG00000000751	ENSMUSG00000000751	68275	cyan	-0.452106	-0.494135	-0.059623	-0.313492	0.0576452	-0.436339	-0.497202	-0.281073	0.517443	0.199519	0.325986	0.276528	-0.209843	-0.0087146	-0.210811	0.0111988	-0.0235076	0.355012	0.157534	0.325521	0.0221592	0.397333	0.511141	0.191901	0.225828	0.302381	0.259996	0.083401
ENSMUSG00000000753	ENSMUSG00000000753	20317	grey60	-0.292988	-0.462781	0.258718	-0.61264	-0.378036	-0.607135	-0.449211	-0.456957	0.605897	-0.135322	-0.0249821	-0.0445101	-0.131478	0.0813688	-0.137351	-0.0556026	0.186929	0.195331	0.0864885	0.315608	0.248449	0.710091	0.651768	0.683494	0.809681	0.515546	0.808606	0.357381
ENSMUSG00000000759	ENSMUSG00000000759	259279	purple	0.283285	0.374535	0.0899964	0.213022	0.573723	0.41016	0.285757	0.479099	-0.0309211	0.380526	0.173186	-0.00871167	-0.301064	-0.409286	-0.141291	-0.00908027	-0.25915	-0.222676	-0.399675	-0.437249	-0.486536	-0.492513	-0.342594	-0.457399	-0.539495	-0.172183	-0.277267	-0.518403
ENSMUSG00000000776	ENSMUSG00000000776	67065	turquoise	-0.202407	-0.602046	-0.547749	-0.149088	-0.553682	-0.538356	-0.63287	-0.74771	0.0368659	-0.0480548	0.164865	0.320296	0.23183	0.512198	0.377377	0.456046	0.60373	0.605251	0.622595	0.738057	0.682466	0.576963	0.547067	0.400895	0.359139	0.0809421	-0.0785509	0.608658
ENSMUSG00000000782	ENSMUSG00000000782	21414	yellow	-0.485044	-0.61636	-0.0216611	-0.28926	-0.128058	-0.375652	-0.500252	-0.422428	0.513922	0.0243829	0.341952	0.289706	-0.186406	-0.017386	-0.25653	0.123827	0.0683916	0.456515	0.259234	0.376292	0.0991127	0.439058	0.620019	0.216625	0.396344	0.218115	0.569112	0.217755
ENSMUSG00000000787	ENSMUSG00000000787	13205	brown	0.21426	0.674548	0.531621	0.178757	0.783122	0.632968	0.675906	0.925548	-0.0292475	0.175064	-0.0809371	-0.324177	-0.381157	-0.67571	-0.480676	-0.47426	-0.69125	-0.661062	-0.760269	-0.863194	-0.846013	-0.708048	-0.598982	-0.477209	-0.540009	-0.140268	-0.0870607	-0.777039
ENSMUSG00000000792	ENSMUSG00000000792	114479	turquoise	-0.367708	-0.758213	-0.277556	-0.431474	-0.576205	-0.765125	-0.75948	-0.817064	0.372504	-0.0483036	0.233078	0.299412	0.0432267	0.349837	0.15473	0.383869	0.514267	0.64264	0.561414	0.756841	0.587385	0.779278	0.787676	0.460369	0.617555	0.341063	0.483147	0.558145
ENSMUSG00000000794	ENSMUSG00000000794	140493	brown	0.174355	0.555481	0.412596	0.0935889	0.754357	0.489238	0.511695	0.795659	-0.00744447	0.286119	0.0581831	-0.26577	-0.387675	-0.641955	-0.290226	-0.328853	-0.589806	-0.481733	-0.653091	-0.699181	-0.769451	-0.63718	-0.454027	-0.638234	-0.621015	-0.141825	-0.0268277	-0.806573
ENSMUSG00000000804	ENSMUSG00000000804	237898	brown	0.370168	0.790664	0.343633	0.438382	0.732979	0.785009	0.785	0.926596	-0.32157	0.148805	-0.129812	-0.263481	-0.166626	-0.522289	-0.284334	-0.385833	-0.595012	-0.661326	-0.644612	-0.843573	-0.754792	-0.876721	-0.795777	-0.609534	-0.72416	-0.358169	-0.336821	-0.778704
ENSMUSG00000000805	ENSMUSG00000000805	12351	turquoise	-0.309137	-0.61059	-0.776371	0.240328	-0.412551	-0.325226	-0.576575	-0.700558	-0.137236	-0.0116049	0.334896	0.67865	0.396415	0.534139	0.309773	0.553859	0.527378	0.711157	0.812155	0.758256	0.593326	0.298523	0.248758	0.316374	0.267456	-0.305123	-0.271558	0.607069
ENSMUSG00000000811	ENSMUSG00000000811	232223	grey	-0.331415	-0.443167	-0.00396886	-0.108363	-0.249316	-0.267372	-0.346571	-0.408836	0.371592	-0.13653	0.0917228	0.294202	0.0923016	0.200688	-0.13323	-0.0191092	0.0766181	0.297971	0.254707	0.318326	0.162011	0.462538	0.527009	0.440695	0.464169	0.268058	0.284176	0.374822
ENSMUSG00000000823	ENSMUSG00000000823	269401	magenta	0.699308	0.506997	0.172809	0.0610988	0.431791	0.304246	0.2802	0.417439	-0.0274957	0.475677	0.12416	-0.137457	-0.388291	-0.513583	0.123791	0.228632	0.140885	-0.227553	-0.455544	-0.441771	-0.397031	-0.385543	-0.51801	-0.218715	-0.242429	-0.206871	-0.0397444	-0.516965
ENSMUSG00000000826	ENSMUSG00000000826	13002	green	-0.0610854	0.0778839	-0.101357	0.386272	0.865313	0.472923	0.0838692	0.448885	0.169947	0.582228	0.628676	0.451645	-0.437132	-0.620661	-0.399374	0.126705	-0.403302	0.0865854	-0.220819	-0.325692	-0.672442	-0.57896	-0.189348	-0.500967	-0.593383	-0.457932	-0.166413	-0.614706
ENSMUSG00000000827	ENSMUSG00000000827	66314	turquoise	-0.395529	-0.776609	-0.544424	-0.26644	-0.712121	-0.758099	-0.782635	-0.904117	0.0986576	-0.154725	0.176157	0.384571	0.25568	0.589625	0.341666	0.458406	0.577196	0.719532	0.791088	0.903886	0.79738	0.742152	0.628771	0.562819	0.64752	0.136744	0.109729	0.81434
ENSMUSG00000000838	ENSMUSG00000000838	14265	brown	0.471441	0.817101	0.465937	0.268152	0.570134	0.684781	0.78205	0.870226	-0.280183	0.0721412	-0.250079	-0.430066	-0.198135	-0.531614	-0.162328	-0.368838	-0.516798	-0.704477	-0.69966	-0.840496	-0.673169	-0.73543	-0.707266	-0.444526	-0.529607	-0.261724	-0.180278	-0.660841
ENSMUSG00000000861	ENSMUSG00000000861	14025	turquoise	-0.243941	-0.592862	-0.915492	0.260933	-0.239996	-0.304243	-0.647962	-0.650008	-0.188862	0.232839	0.584509	0.762089	0.223134	0.348684	0.453388	0.775253	0.533073	0.852111	0.78175	0.753718	0.472338	0.17559	0.331997	0.0667984	0.0234689	-0.459795	-0.2982	0.398274
ENSMUSG00000000876	ENSMUSG00000000876	59038	turquoise	-0.297091	-0.530408	-0.507526	-0.153383	-0.440356	-0.511879	-0.566255	-0.633565	0.0234312	-0.0153454	0.181286	0.335257	0.194781	0.436346	0.198108	0.379511	0.43426	0.510827	0.531301	0.636154	0.563708	0.475779	0.361956	0.426375	0.389348	0.0610922	-0.143047	0.593188
ENSMUSG00000000881	ENSMUSG00000000881	53310	lightyellow	-0.0585602	0.118435	-0.429188	0.760024	0.415497	0.547492	0.199748	0.240976	-0.371271	0.15529	0.285604	0.528889	0.23801	-0.00747153	-0.0794122	0.128782	-0.174385	0.0876944	0.172515	-0.095506	-0.241026	-0.580046	-0.454551	-0.422539	-0.58681	-0.604266	-0.71702	-0.159107
ENSMUSG00000000884	ENSMUSG00000000884	13972	yellow	-0.157315	-0.283034	-0.15007	-0.188781	-0.18203	-0.257523	-0.286921	-0.273807	0.0420158	-0.0247479	0.12114	0.0491081	0.0119685	0.121312	0.216539	0.178586	0.207913	0.298136	0.21898	0.294184	0.217687	0.278425	0.344044	-0.0082971	0.135657	0.0289013	0.228167	0.127221
ENSMUSG00000000889	ENSMUSG00000000889	13166	grey	0.106669	-0.336223	-0.487344	-0.151355	-0.378707	-0.443915	-0.501214	-0.53547	-0.00328973	0.195397	0.197489	0.227938	0.0571097	0.274983	0.452005	0.578504	0.685732	0.496171	0.407179	0.5481	0.508983	0.418675	0.109946	0.400862	0.33037	-0.0197019	-0.276443	0.530554
ENSMUSG00000000901	ENSMUSG00000000901	17385	grey60	0.0232656	-0.309826	-0.0365718	-0.387247	-0.218943	-0.442064	-0.384832	-0.350554	0.24342	0.09788	0.154516	0.0241177	-0.159211	0.0208798	0.165143	0.306915	0.393951	0.285534	0.160399	0.316833	0.271328	0.363034	0.418637	0.172277	0.324734	0.105856	0.559561	0.0872784
ENSMUSG00000000902	ENSMUSG00000000902	20587	turquoise	-0.474271	-0.851198	-0.730064	-0.103547	-0.570128	-0.672802	-0.844036	-0.912281	0.0754474	-0.00696082	0.385382	0.592072	0.280685	0.567226	0.363142	0.58416	0.588225	0.877893	0.859188	0.960015	0.719846	0.643437	0.665602	0.325659	0.39222	0.00792934	-0.0213351	0.715865
ENSMUSG00000000915	ENSMUSG00000000915	29816	black	-0.240951	-0.614566	-0.355057	-0.37265	0.083478	-0.556788	-0.75447	-0.461778	0.538763	0.635764	0.76979	0.45871	-0.508312	-0.268562	-0.0274049	0.653015	0.372895	0.719399	0.217007	0.495073	0.0474411	0.357633	0.583517	0.0443487	0.0815111	0.103569	0.275832	0.0368239
ENSMUSG00000000916	ENSMUSG00000000916	100609	red	0.283822	-0.132037	-0.131209	-0.305495	-0.267876	-0.332474	-0.316184	-0.369254	0.16558	0.190557	0.0794592	-0.0127789	-0.116184	0.0525921	0.383623	0.34873	0.422003	0.207775	0.0604004	0.240018	0.302939	0.322512	0.326771	0.562735	0.433973	-0.00129038	0.261159	0.210274
ENSMUSG00000000934	ENSMUSG00000000934	72960	turquoise	-0.208921	-0.632165	-0.680172	0.0317379	-0.446134	-0.47051	-0.679482	-0.749302	0.0027551	0.0312035	0.343966	0.580823	0.266504	0.455959	0.422584	0.596351	0.599574	0.727531	0.745389	0.77891	0.628761	0.470528	0.456232	0.439462	0.394774	-0.184165	-0.137966	0.653701
ENSMUSG00000000948	ENSMUSG00000000948	#N/A	turquoise	-0.337982	-0.745524	-0.564031	-0.337591	-0.404225	-0.717186	-0.832616	-0.755479	0.249119	0.226981	0.444727	0.389782	-0.082212	0.283538	0.26779	0.594887	0.600104	0.795421	0.610836	0.814668	0.553076	0.623114	0.543584	0.286884	0.340188	0.163337	-0.0238354	0.529998
ENSMUSG00000000957	ENSMUSG00000000957	17387	darkred	-0.440647	-0.574478	0.193496	-0.474226	-0.0939217	-0.402094	-0.469071	-0.357804	0.718993	0.0860919	0.303971	0.129998	-0.380329	-0.180362	-0.401993	0.0779051	0.063715	0.352638	0.0801942	0.267349	0.0270055	0.528505	0.650939	0.237115	0.425266	0.445412	0.688042	0.182888
ENSMUSG00000000958	ENSMUSG00000000958	20540	grey	-0.151994	-0.253233	0.0104564	-0.148561	-0.342315	-0.278678	-0.234853	-0.348634	0.25176	-0.105117	-0.0590933	0.113962	0.0876878	0.211021	-0.0647641	0.0520464	0.19936	0.150374	0.19136	0.259341	0.251789	0.401463	0.191722	0.440556	0.417652	0.340258	0.0260701	0.469299
ENSMUSG00000000959	ENSMUSG00000000959	69089	turquoise	-0.307256	-0.732939	-0.681305	0.00268503	-0.54253	-0.525001	-0.726874	-0.837516	0.0310909	-0.00197841	0.358054	0.584543	0.261511	0.483917	0.367788	0.633845	0.657856	0.811298	0.822189	0.85548	0.668569	0.543038	0.485517	0.307774	0.388514	-0.0602244	-0.0225609	0.637338
ENSMUSG00000000976	ENSMUSG00000000976	217026	lightcyan	0.179175	0.330506	-0.0148965	0.369442	0.0431021	0.428709	0.410438	0.23192	-0.417042	-0.20615	-0.255139	-0.136865	0.344542	0.126312	0.154799	-0.172484	-0.164637	-0.280297	-0.0954877	-0.250599	-0.0565152	-0.366472	-0.318057	-0.276079	-0.299322	-0.309575	-0.172652	-0.149664
ENSMUSG00000000982	ENSMUSG00000000982	20302	tan	-0.0272811	-0.284721	0.0196099	-0.422318	-0.628423	-0.518917	-0.340236	-0.52599	0.208966	-0.280839	-0.261404	-0.101443	0.152301	0.374768	0.205876	0.0291688	0.4135	0.130218	0.238237	0.382058	0.534551	0.659973	0.291295	0.972853	0.916073	0.326016	0.223139	0.672345
ENSMUSG00000001014	ENSMUSG00000001014	78369	red	-0.227427	-0.274186	-0.129795	-0.196425	-0.0533734	-0.358109	-0.330421	-0.190765	0.206645	0.167815	0.232366	0.141564	-0.188513	-0.0825002	-0.122341	0.167269	0.0194715	0.254553	0.106652	0.231166	0.0425849	0.218815	0.177639	0.176415	0.150078	0.152991	-0.0387817	0.229907
ENSMUSG00000001016	ENSMUSG00000001016	67781	greenyellow	-0.291485	-0.505112	-0.691274	0.331716	-0.61504	-0.248464	-0.393002	-0.687795	-0.398817	-0.395585	0.00924419	0.505665	0.736688	0.810967	0.459382	0.328988	0.422968	0.529374	0.861982	0.727606	0.743941	0.31193	0.332159	0.15816	0.196389	-0.253237	-0.284016	0.698599
ENSMUSG00000001017	ENSMUSG00000001017	66511	lightgreen	-0.144711	-0.35542	-0.339578	0.026765	-0.621114	-0.291189	-0.273836	-0.558613	-0.168068	-0.320112	-0.176607	0.10859	0.451564	0.625132	0.358574	0.161225	0.299218	0.293027	0.530741	0.524607	0.650668	0.40454	0.36845	0.20994	0.220796	0.0817493	-0.114382	0.623302
ENSMUSG00000001018	ENSMUSG00000001018	20615	blue	0.332357	0.439168	0.227116	0.176879	-0.500321	0.228437	0.514218	0.0636664	-0.528515	-0.688683	-0.832618	-0.440184	0.637722	0.542374	0.311147	-0.39519	0.0288148	-0.534635	-0.00677163	-0.180083	0.348082	-0.0187134	-0.316356	0.222843	0.212025	0.0469267	-0.128216	0.270523
ENSMUSG00000001020	ENSMUSG00000001020	20198	red	-0.0447151	-0.23696	-0.00480002	-0.323823	-0.627335	-0.503909	-0.280706	-0.476951	0.0928169	-0.34835	-0.347724	-0.106382	0.265972	0.479373	0.191267	-0.0687904	0.321797	0.065906	0.278418	0.375299	0.555302	0.620853	0.196196	0.820761	0.789255	0.379605	0.0433825	0.678078
ENSMUSG00000001025	ENSMUSG00000001025	20200	tan	-0.205035	-0.485671	-0.161266	-0.435286	-0.752593	-0.691182	-0.516758	-0.712275	0.140068	-0.355171	-0.201983	-0.000512425	0.277413	0.559337	0.276069	0.0841064	0.446151	0.303807	0.445012	0.601031	0.70551	0.767558	0.529274	0.916989	0.91002	0.303533	0.293876	0.765945
ENSMUSG00000001029	ENSMUSG00000001029	15896	turquoise	-0.320515	-0.33987	-0.38895	0.248732	0.0613662	0.0066474	-0.24628	-0.217123	-0.0529543	0.0545171	0.359611	0.46198	0.090888	0.0874371	-0.0303695	0.250516	-0.0730455	0.360578	0.380545	0.26324	0.112928	-0.0614638	0.29708	-0.21936	-0.140034	-0.316217	0.0983337	0.0197585
ENSMUSG00000001034	ENSMUSG00000001034	23939	yellow	0.130206	-0.208782	-0.168411	-0.257953	-0.245434	-0.398484	-0.36433	-0.326192	0.170067	0.194702	0.124722	0.0589836	-0.186102	0.0361317	0.120333	0.362049	0.548499	0.284618	0.16487	0.30385	0.255764	0.346951	0.0225214	0.379202	0.339476	0.218635	-0.0367745	0.224876
ENSMUSG00000001036	ENSMUSG00000001036	13855	black	-0.125796	-0.0910149	-0.136435	0.348309	0.639901	0.365049	-0.0453281	0.231632	0.249914	0.459634	0.606043	0.524575	-0.347982	-0.504022	-0.338742	0.227968	-0.222404	0.22119	-0.0710706	-0.162107	-0.501785	-0.369045	-0.0103176	-0.269294	-0.341945	-0.407821	-0.0223018	-0.36358
ENSMUSG00000001039	ENSMUSG00000001039	27078	turquoise	-0.305348	-0.724339	-0.555704	-0.344372	-0.704104	-0.769649	-0.771855	-0.894872	0.0855195	-0.0499833	0.165675	0.258266	0.216877	0.592786	0.422814	0.488801	0.644154	0.700169	0.709085	0.894176	0.822321	0.758325	0.62834	0.402915	0.464672	0.230046	-0.00133738	0.760869
ENSMUSG00000001052	ENSMUSG00000001052	99683	yellow	0.134302	-0.113847	-0.250609	-0.153193	-0.0655735	-0.216681	-0.243591	-0.198563	0.0128905	0.297315	0.179632	-0.0147101	-0.131892	0.0298843	0.202826	0.29954	0.34875	0.24575	0.038931	0.198636	0.138844	0.135182	0.0642723	-0.0248805	-0.075011	0.0422373	-0.0772846	-0.0117731
ENSMUSG00000001053	ENSMUSG00000001053	212706	royalblue	-0.479113	-0.710016	-0.369057	-0.416907	-0.34144	-0.696696	-0.726689	-0.635335	0.304435	0.14634	0.37111	0.236096	-0.111486	0.211737	0.0718391	0.373531	0.335049	0.651221	0.427269	0.675483	0.399256	0.591217	0.725644	0.0579332	0.163268	0.33401	0.188732	0.361579
ENSMUSG00000001054	ENSMUSG00000001054	66089	turquoise	-0.263537	-0.66781	-0.843352	0.147977	-0.423731	-0.418106	-0.680088	-0.765173	-0.169754	0.0437897	0.411216	0.632254	0.324346	0.533442	0.446373	0.656674	0.583884	0.803326	0.860195	0.835615	0.675402	0.347024	0.394112	0.142052	0.185082	-0.302975	-0.193239	0.546226
ENSMUSG00000001056	ENSMUSG00000001056	52530	turquoise	-0.51343	-0.781677	-0.769648	0.128148	-0.623557	-0.504892	-0.68636	-0.861995	-0.146688	-0.241941	0.236753	0.634072	0.530923	0.733529	0.337331	0.462458	0.487338	0.770885	0.969664	0.926602	0.787399	0.515752	0.521148	0.29902	0.355827	-0.137403	-0.184171	0.808359
ENSMUSG00000001062	ENSMUSG00000001062	72325	yellow	0.232385	-0.286197	-0.514172	-0.0411841	0.0870032	-0.232113	-0.511496	-0.352816	0.136169	0.64207	0.676987	0.460172	-0.327211	-0.216574	0.327089	0.83992	0.616061	0.620596	0.252927	0.367856	0.112518	0.0731967	0.0690548	0.0614774	0.0461404	-0.32488	-0.0223239	0.00605993
ENSMUSG00000001065	ENSMUSG00000001065	57247	red	-0.0711701	-0.312827	0.127993	-0.564511	-0.0113197	-0.485447	-0.450596	-0.24191	0.577699	0.296421	0.23878	-0.0507478	-0.426733	-0.2122	0.0681177	0.130456	0.119286	0.253085	-0.101611	0.192645	0.00288684	0.475549	0.597079	0.253218	0.30026	0.402854	0.457186	0.00881605
ENSMUSG00000001082	ENSMUSG00000001082	68294	magenta	0.641212	0.305777	-0.038498	-0.204327	-0.323647	-0.0977645	0.10636	-0.0788723	-0.343254	0.0220003	-0.295101	-0.453062	0.0396781	0.164859	0.55162	0.241149	0.522947	-0.141928	-0.103356	-0.0026991	0.334442	0.0376814	-0.20352	0.0145644	0.0117689	0.00902899	-0.0403337	-0.028568
ENSMUSG00000001089	ENSMUSG00000001089	269593	green	0.263016	0.619934	0.2107	0.534366	0.815756	0.821942	0.654274	0.834433	-0.237155	0.255028	0.109761	-0.0360091	-0.188987	-0.564284	-0.281469	-0.221029	-0.55619	-0.446191	-0.53779	-0.741602	-0.796281	-0.901839	-0.627453	-0.784458	-0.848682	-0.459904	-0.275878	-0.817975
ENSMUSG00000001098	ENSMUSG00000001098	330171	black	-0.349951	-0.598843	-0.470629	-0.174217	0.0337929	-0.491078	-0.687933	-0.449706	0.332844	0.410656	0.60069	0.506302	-0.205622	0.00444158	0.0345025	0.436786	0.223544	0.645955	0.35423	0.535145	0.155582	0.331355	0.588518	0.101094	0.0352882	0.0220163	0.0188105	0.139881
ENSMUSG00000001100	ENSMUSG00000001100	67811	turquoise	-0.313907	-0.767525	-0.627919	-0.15453	-0.553015	-0.675138	-0.802924	-0.85996	0.119939	0.0454204	0.344154	0.506564	0.182848	0.505034	0.367258	0.592309	0.657594	0.806278	0.79065	0.901138	0.702252	0.63808	0.624346	0.255844	0.331188	0.121102	-0.0187968	0.618359
ENSMUSG00000001103	ENSMUSG00000001103	18292	turquoise	-0.413958	-0.513919	-0.59272	0.353447	-0.657455	-0.184183	-0.320147	-0.668985	-0.349574	-0.522543	-0.0895618	0.465221	0.793192	0.8511	0.337912	0.162205	0.295957	0.460089	0.85742	0.68774	0.726984	0.328615	0.333021	0.257232	0.266924	-0.207099	-0.245698	0.777606
ENSMUSG00000001105	ENSMUSG00000001105	55978	turquoise	-0.46654	-0.736503	-0.566553	-0.128672	-0.672654	-0.649745	-0.697346	-0.83893	-0.00471661	-0.284994	0.101693	0.424223	0.415256	0.696709	0.286662	0.316968	0.48495	0.63775	0.822183	0.865165	0.788846	0.660894	0.558819	0.520534	0.567497	0.0973486	-0.0703939	0.825873
ENSMUSG00000001119	ENSMUSG00000001119	12833	magenta	0.58184	0.392681	0.421628	-0.309588	-0.153478	-0.0550225	0.218669	0.11459	0.0514669	-0.0541478	-0.387465	-0.482705	-0.0993502	-0.101837	0.223481	-0.119521	0.19194	-0.39045	-0.389537	-0.277565	0.0012309	0.117039	-0.12639	0.387966	0.356691	0.236378	0.295018	-0.0966523
ENSMUSG00000001120	ENSMUSG00000001120	59093	yellow	-0.420036	-0.766005	-0.614535	-0.125515	-0.117448	-0.552148	-0.820231	-0.646784	0.325185	0.403708	0.705798	0.694072	-0.164159	0.0809073	0.07315	0.673132	0.415524	0.860407	0.588224	0.728021	0.305272	0.42437	0.537155	0.124056	0.179002	-0.0139183	-0.0129013	0.35614
ENSMUSG00000001123	ENSMUSG00000001123	16859	orange	-0.204749	-0.539175	-0.16851	-0.406603	-0.653803	-0.630889	-0.561456	-0.715189	0.280337	-0.212795	-0.0503978	0.126947	0.146855	0.429251	0.179401	0.205507	0.494052	0.387292	0.452449	0.600089	0.638899	0.757408	0.457356	0.914211	0.918316	0.289368	0.234234	0.788093
ENSMUSG00000001127	ENSMUSG00000001127	11836	yellow	-0.153052	-0.662421	-0.679238	-0.196563	-0.487347	-0.65226	-0.770352	-0.800617	0.0517099	0.214751	0.37847	0.392046	0.0961613	0.424433	0.4989	0.692263	0.73465	0.793614	0.681919	0.847763	0.67179	0.566311	0.50625	0.118419	0.185562	0.0696331	-0.0723481	0.478408
ENSMUSG00000001128	ENSMUSG00000001128	18636	magenta	0.592403	0.480246	0.0145925	-0.0785948	0.222608	0.113197	0.217929	0.315396	-0.209606	0.426211	0.0077384	-0.332829	-0.277469	-0.307726	0.381709	0.241367	0.188587	-0.196088	-0.400512	-0.286109	-0.206632	-0.341046	-0.34183	-0.38015	-0.477037	-0.102288	-0.172086	-0.515685
ENSMUSG00000001131	ENSMUSG00000001131	21857	red	0.0234232	-0.130087	0.349554	-0.545706	-0.500125	-0.44773	-0.167171	-0.326958	0.335554	-0.31796	-0.39175	-0.314871	0.0614017	0.243328	0.0896759	-0.217688	0.216918	-0.112012	-0.0404366	0.141457	0.329525	0.595549	0.363645	0.827595	0.84898	0.477836	0.569279	0.383919
ENSMUSG00000001134	ENSMUSG00000001134	22294	red	-0.131642	-0.544414	-0.573504	-0.06046	-0.798218	-0.528781	-0.537412	-0.827708	-0.19709	-0.279939	-0.0357239	0.254287	0.483846	0.73108	0.510466	0.443178	0.645574	0.545952	0.742168	0.790267	0.87179	0.579559	0.428621	0.424575	0.449552	0.0276112	-0.145368	0.834341
ENSMUSG00000001138	ENSMUSG00000001138	94218	yellow	-0.0506567	-0.470323	-0.413205	-0.263228	-0.0586964	-0.491044	-0.64518	-0.473413	0.264695	0.489433	0.594062	0.354947	-0.272399	-0.0735309	0.258806	0.643582	0.488429	0.657906	0.26899	0.495702	0.168422	0.315917	0.419505	-0.0276327	0.0579943	0.0287056	0.133278	0.0930172
ENSMUSG00000001143	ENSMUSG00000001143	214895	grey	-0.253997	-0.186422	-0.681268	0.547447	0.156279	0.226753	-0.128982	-0.100374	-0.394376	0.136348	0.418993	0.588067	0.256165	0.144165	0.189585	0.381996	-0.0263217	0.408162	0.440951	0.254195	0.0699257	-0.331358	-0.0681301	-0.273639	-0.372056	-0.703614	-0.497261	0.0973477
ENSMUSG00000001150	ENSMUSG00000001150	54387	turquoise	-0.00633755	-0.355062	-0.44726	-0.0770391	-0.758031	-0.478199	-0.388738	-0.676709	-0.22293	-0.219059	-0.141411	0.0918628	0.43312	0.662782	0.488659	0.367899	0.670822	0.402341	0.593941	0.655028	0.758337	0.490782	0.155844	0.302092	0.323726	0.152937	-0.236484	0.690371
ENSMUSG00000001151	ENSMUSG00000001151	18541	yellow	0.0411082	-0.181909	-0.214496	-0.0658924	-0.0955215	-0.220499	-0.252243	-0.211327	-0.0127491	0.155865	0.217245	0.138127	-0.0768971	0.0171305	0.161585	0.358464	0.391295	0.301696	0.227929	0.254772	0.152893	0.0832457	0.0380411	-0.148869	-0.00511081	-0.0435624	0.177763	-0.0742828
ENSMUSG00000001156	ENSMUSG00000001156	17119	grey	-0.0483582	-0.0425006	0.23786	-0.22988	0.328399	-0.100941	-0.118143	0.155431	0.415731	0.265923	0.231661	0.00105033	-0.38735	-0.375193	-0.206577	-0.0844483	-0.100539	0.0282667	-0.268811	-0.129868	-0.380581	0.0315636	0.120381	-0.0305445	0.000486263	0.205182	0.236993	-0.303332
ENSMUSG00000001157	ENSMUSG00000001157	23885	blue	0.460291	0.84455	0.584555	0.236708	0.408735	0.704632	0.865562	0.816722	-0.285957	-0.159779	-0.503446	-0.561317	-0.00202592	-0.293119	-0.195084	-0.606587	-0.516437	-0.850705	-0.710514	-0.852403	-0.550256	-0.619734	-0.686852	-0.313789	-0.420074	-0.0639221	-0.237269	-0.52223
ENSMUSG00000001158	ENSMUSG00000001158	66618	blue	-0.280907	-0.0608529	-0.200612	0.513975	-0.53773	0.219966	0.234442	-0.216881	-0.579633	-0.853356	-0.537625	0.115604	0.917145	0.80844	0.13881	-0.32178	-0.110136	-0.109176	0.542219	0.206399	0.512246	0.00785454	-0.0475166	0.14741	0.178797	-0.240056	-0.229651	0.558348
ENSMUSG00000001166	ENSMUSG00000001166	114643	grey	-0.0994912	-0.244864	0.147952	-0.276473	-0.465116	-0.321473	-0.186634	-0.352325	0.177745	-0.310712	-0.200888	-0.0669088	0.139845	0.247759	0.0944144	-0.0127234	0.267141	0.106937	0.227825	0.269423	0.341831	0.466356	0.216983	0.405395	0.592183	0.285575	0.382856	0.410507
ENSMUSG00000001173	ENSMUSG00000001173	320634	blue	0.468605	0.897188	0.490955	0.386044	0.401402	0.789722	0.938734	0.844175	-0.461869	-0.203184	-0.539879	-0.53519	0.111898	-0.212554	-0.118608	-0.59261	-0.539699	-0.865008	-0.630167	-0.854779	-0.51332	-0.7417	-0.768124	-0.489384	-0.560552	-0.183241	-0.249894	-0.620359
ENSMUSG00000001175	ENSMUSG00000001175	12313	lightyellow	-0.458146	-0.221204	-0.518623	0.776539	0.213868	0.371387	-0.011534	-0.0168451	-0.346715	-0.157221	0.300751	0.753021	0.463027	0.24812	-0.0751879	0.0377377	-0.323467	0.289549	0.522009	0.178346	-0.0379777	-0.368095	0.00576028	-0.257459	-0.313073	-0.661643	-0.405901	0.089196
ENSMUSG00000001211	ENSMUSG00000001211	28169	black	-0.466526	-0.763954	-0.477983	-0.128512	0.142249	-0.421042	-0.785987	-0.48479	0.509899	0.484822	0.832981	0.714676	-0.37484	-0.17069	-0.156953	0.5816	0.241645	0.81503	0.437753	0.562878	0.0727284	0.333549	0.586587	0.126587	0.16333	-0.0816484	0.155609	0.185988
ENSMUSG00000001227	ENSMUSG00000001227	20359	turquoise	-0.324166	-0.783452	-0.759793	-0.0490172	-0.150584	-0.528713	-0.85843	-0.713126	0.234016	0.438522	0.767468	0.750029	-0.134178	0.10555	0.147429	0.809543	0.577684	0.94106	0.672172	0.786952	0.386386	0.388262	0.460296	0.204297	0.208853	-0.184458	-0.0615371	0.392292
ENSMUSG00000001228	ENSMUSG00000001228	18140	pink	0.223315	0.00321118	0.088186	-0.354143	-0.0760896	-0.329971	-0.184182	-0.0995491	0.190449	0.212679	-0.0220161	-0.184051	-0.233587	-0.0299479	0.189424	0.0850275	0.162711	0.0235987	-0.122178	0.0708163	0.0822401	0.278021	0.188223	0.0454222	0.070744	0.391842	0.0433198	-0.0281453
ENSMUSG00000001229	ENSMUSG00000001229	224897	black	-0.0957794	-0.561379	-0.706818	-0.14967	-0.108468	-0.513619	-0.75374	-0.58031	0.135869	0.58333	0.718766	0.534076	-0.251239	-0.0159209	0.368245	0.890098	0.613684	0.840555	0.493027	0.665623	0.327617	0.300555	0.340032	0.0604563	0.0585671	-0.19765	-0.0938799	0.248291
ENSMUSG00000001240	ENSMUSG00000001240	54409	turquoise	-0.533095	-0.883359	-0.666603	-0.126844	-0.554327	-0.676533	-0.854212	-0.908524	0.146939	-0.0526673	0.396531	0.606493	0.257088	0.529308	0.276258	0.517442	0.530136	0.864857	0.844248	0.940484	0.676335	0.659941	0.750412	0.402758	0.456026	0.0300867	0.0740529	0.703851
ENSMUSG00000001247	ENSMUSG00000001247	54135	red	-0.420054	-0.731385	-0.0247989	-0.673648	-0.338323	-0.825683	-0.766002	-0.643967	0.691524	0.1761	0.312445	0.125496	-0.296222	0.0667722	-0.0886104	0.238964	0.342578	0.55793	0.258161	0.592239	0.307347	0.805558	0.820952	0.270385	0.467443	0.659847	0.597146	0.314642
ENSMUSG00000001248	ENSMUSG00000001248	52857	turquoise	0.0385069	-0.427496	-0.660538	-0.144462	-0.602651	-0.580661	-0.598251	-0.73741	-0.167916	0.11165	0.182072	0.272828	0.255831	0.499096	0.714433	0.673673	0.761251	0.628726	0.604839	0.75336	0.707324	0.470064	0.348387	0.302894	0.25524	-0.0513622	-0.201194	0.561624
ENSMUSG00000001249	ENSMUSG00000001249	15451	magenta	0.404872	0.0650568	-0.195851	-0.0401253	-0.235184	-0.143394	-0.119432	-0.201484	-0.172526	0.0762513	-0.0277326	-0.0532153	0.124121	0.164256	0.589657	0.283938	0.459125	0.143838	0.103596	0.183847	0.240576	0.10814	-0.0102372	0.169749	0.0849924	-0.106283	-0.178658	0.149769
ENSMUSG00000001260	ENSMUSG00000001260	14405	blue	0.250254	0.787207	0.672965	0.256461	0.37888	0.732373	0.924575	0.852795	-0.276785	-0.320127	-0.578727	-0.592121	0.0327569	-0.278541	-0.353352	-0.742382	-0.704538	-0.900018	-0.660127	-0.868818	-0.55602	-0.625792	-0.644074	-0.443388	-0.443135	-0.00724651	-0.0934996	-0.526024
ENSMUSG00000001270	ENSMUSG00000001270	12709	turquoise	-0.375858	-0.840194	-0.631964	-0.334765	-0.602399	-0.806146	-0.894953	-0.926997	0.190544	0.101296	0.380679	0.425332	0.0777554	0.463677	0.353895	0.645046	0.684229	0.857458	0.759109	0.951256	0.748517	0.743045	0.689529	0.33993	0.438252	0.174729	0.091901	0.679024
ENSMUSG00000001280	ENSMUSG00000001280	20683	brown	0.203439	0.432028	0.560236	0.0538427	0.621798	0.447541	0.425162	0.620815	0.307037	0.24193	0.0413769	-0.141643	-0.404712	-0.647444	-0.377993	-0.323385	-0.474728	-0.434822	-0.616489	-0.651346	-0.727115	-0.408463	-0.223311	-0.209073	-0.251756	0.00321998	0.276358	-0.657696
ENSMUSG00000001281	ENSMUSG00000001281	16421	tan	-0.0865613	-0.328758	-0.124084	-0.53747	-0.518458	-0.682681	-0.462703	-0.512032	0.123128	-0.0552841	-0.0393209	-0.105531	0.0270749	0.266791	0.294065	0.215576	0.451764	0.277133	0.215579	0.462293	0.46033	0.585552	0.360114	0.475845	0.548895	0.349072	0.228365	0.404259
ENSMUSG00000001285	ENSMUSG00000001285	60315	turquoise	-0.148065	-0.582528	-0.638999	-0.136703	-0.697755	-0.630396	-0.641779	-0.82801	-0.146412	-0.0916422	0.0975085	0.286838	0.384634	0.685341	0.584925	0.515976	0.700459	0.642609	0.758631	0.857365	0.842812	0.588779	0.483633	0.225484	0.273479	0.0745128	-0.137994	0.650968
ENSMUSG00000001288	ENSMUSG00000001288	19411	yellow	-0.0114139	-0.485595	-0.0283099	-0.446559	-0.0867292	-0.512615	-0.606885	-0.447468	0.653629	0.417407	0.465599	0.241024	-0.454259	-0.236594	0.00660404	0.475389	0.469152	0.510461	0.132617	0.373922	0.103875	0.509535	0.486588	0.308527	0.419089	0.29248	0.519068	0.129295
ENSMUSG00000001289	ENSMUSG00000001289	56612	turquoise	-0.587335	-0.807637	-0.548792	-0.0534552	-0.708892	-0.623373	-0.68848	-0.880089	0.0286113	-0.366082	0.084813	0.497859	0.518073	0.762376	0.221007	0.24114	0.410632	0.663808	0.885127	0.897294	0.784812	0.688849	0.656742	0.503375	0.569998	0.106273	0.0468669	0.845576
ENSMUSG00000001300	ENSMUSG00000001300	13642	green	-0.174531	0.0683826	0.220098	-0.0421465	0.76016	0.217731	0.0532732	0.468703	0.414231	0.555457	0.515939	0.121975	-0.679917	-0.780864	-0.565599	-0.027954	-0.472624	-0.0223937	-0.460306	-0.392686	-0.765981	-0.372924	-0.0341689	-0.446796	-0.455381	-0.00762274	0.143037	-0.668882
ENSMUSG00000001305	ENSMUSG00000001305	67223	red	0.210593	-0.118875	-0.265854	-0.149005	-0.472234	-0.328477	-0.258263	-0.408045	-0.172989	-0.155962	-0.154088	-0.0448739	0.22361	0.392043	0.562846	0.227864	0.447016	0.166693	0.274698	0.347935	0.513641	0.317317	0.319119	0.466399	0.347663	-0.0130653	-0.0221189	0.328854
ENSMUSG00000001313	ENSMUSG00000001313	11858	turquoise	-0.513006	-0.866779	-0.621315	-0.204332	-0.662983	-0.731111	-0.826731	-0.929548	0.109097	-0.148456	0.250931	0.473045	0.293995	0.631017	0.284712	0.450188	0.556064	0.78827	0.857057	0.95769	0.800307	0.731665	0.731778	0.42488	0.498322	0.13072	0.0618514	0.77365
ENSMUSG00000001323	ENSMUSG00000001323	27364	brown	0.365671	0.770266	0.350374	0.525709	0.60619	0.846819	0.828933	0.865159	-0.36185	0.00984941	-0.213252	-0.227842	-0.0590067	-0.425624	-0.312348	-0.378201	-0.541574	-0.66578	-0.553378	-0.814865	-0.662497	-0.846967	-0.833549	-0.524655	-0.627429	-0.368493	-0.364722	-0.611781
ENSMUSG00000001333	ENSMUSG00000001333	68828	grey	0.0658644	-0.140894	-0.138283	-0.201012	-0.268331	-0.263009	-0.22747	-0.29263	0.00693179	-0.0191479	0.00291795	0.0297472	0.0305526	0.183322	0.271143	0.176269	0.317228	0.167139	0.20742	0.261204	0.31742	0.211055	0.184392	0.484967	0.398973	-0.106031	0.178991	0.205471
ENSMUSG00000001334	ENSMUSG00000001334	384061	turquoise	-0.393802	-0.679329	-0.895272	0.239688	-0.223388	-0.339923	-0.679063	-0.649323	-0.129493	0.199703	0.591285	0.758053	0.210224	0.370129	0.311034	0.695406	0.457294	0.866416	0.807292	0.785106	0.465615	0.208927	0.371046	-0.0589068	-0.0611726	-0.341723	-0.334025	0.414356
ENSMUSG00000001349	ENSMUSG00000001349	12797	grey60	0.0988016	0.0678486	0.549034	-0.326212	-0.0358033	-0.0805605	0.102043	0.0806517	0.354825	-0.1667	-0.241903	-0.314483	-0.155828	-0.148909	-0.196979	-0.328971	-0.130739	-0.278493	-0.282015	-0.21362	-0.10129	0.203438	0.225222	0.242766	0.366716	0.314387	0.714409	-0.111895
ENSMUSG00000001366	ENSMUSG00000001366	71538	greenyellow	0.206471	0.262286	-0.3128	0.461827	-0.375093	0.261365	0.301054	-0.0428148	-0.77196	-0.449734	-0.396511	-0.0388314	0.685617	0.533149	0.496507	0.0280032	0.187998	-0.115321	0.30282	0.0674651	0.370168	-0.212434	-0.438125	0.0036909	-0.045702	-0.44012	-0.500965	0.329573
ENSMUSG00000001376	ENSMUSG00000001376	73288	blue	0.435284	0.864297	0.36763	0.400842	0.310307	0.726302	0.895676	0.791691	-0.595245	-0.248836	-0.541081	-0.515938	0.166794	-0.155554	-0.0341297	-0.493845	-0.508498	-0.802709	-0.526474	-0.764583	-0.405683	-0.717455	-0.836082	-0.465877	-0.517078	-0.255563	-0.42265	-0.436756
ENSMUSG00000001380	ENSMUSG00000001380	15115	darkturquoise	-0.378458	-0.614635	-0.72885	0.177515	-0.636886	-0.411049	-0.541416	-0.757984	-0.314142	-0.328525	0.100469	0.511672	0.58662	0.761401	0.416621	0.387728	0.449246	0.632199	0.888291	0.815938	0.771787	0.422599	0.450876	0.294161	0.302336	-0.191042	-0.267364	0.758733
ENSMUSG00000001383	ENSMUSG00000001383	66492	greenyellow	-0.215243	-0.000427486	-0.381396	0.742527	-0.304441	0.365398	0.247097	-0.120237	-0.671491	-0.645123	-0.320368	0.341353	0.907105	0.706392	0.163601	-0.187047	-0.127633	-0.0318555	0.550269	0.168742	0.359298	-0.220906	-0.187046	-0.00787217	-0.0644512	-0.488486	-0.471996	0.410629
ENSMUSG00000001415	ENSMUSG00000001415	229512	turquoise	-0.105422	-0.505049	-0.802286	0.109206	-0.181247	-0.367594	-0.64815	-0.572122	-0.094565	0.362153	0.577313	0.618975	0.0398201	0.209876	0.495127	0.789503	0.559054	0.796961	0.619875	0.674924	0.390424	0.220234	0.310287	0.0286378	-0.00799685	-0.298962	-0.318804	0.31553
ENSMUSG00000001416	ENSMUSG00000001416	12462	midnightblue	0.0442231	-0.119709	-0.469934	0.106137	-0.685833	-0.254671	-0.157611	-0.500021	-0.507653	-0.396115	-0.349346	0.0165519	0.663212	0.808399	0.628189	0.133846	0.412125	0.159126	0.527069	0.48301	0.744036	0.28415	0.0775573	0.329322	0.23826	-0.0580945	-0.417442	0.613686
ENSMUSG00000001418	ENSMUSG00000001418	56700	turquoise	-0.363006	-0.725242	-0.237186	-0.555729	-0.697126	-0.89118	-0.763118	-0.832444	0.377171	-0.105939	0.051322	0.115605	0.0906083	0.472967	0.222672	0.261828	0.535708	0.559126	0.523517	0.789576	0.684629	0.90793	0.738974	0.545145	0.640801	0.566827	0.273844	0.693924
ENSMUSG00000001419	ENSMUSG00000001419	17261	black	-0.240364	-0.308793	-0.308761	0.176771	0.65503	0.072254	-0.342486	0.0493518	0.382307	0.709751	0.861291	0.651288	-0.4692	-0.503923	-0.322607	0.40116	-0.0762276	0.481455	0.0371548	0.0715149	-0.44915	-0.230116	0.112168	-0.362807	-0.391205	-0.289791	-0.0207255	-0.39664
ENSMUSG00000001424	ENSMUSG00000001424	56463	turquoise	-0.36537	-0.757711	-0.606231	-0.0838594	-0.170908	-0.514776	-0.809335	-0.671912	0.293627	0.300834	0.67016	0.690765	-0.116337	0.0953757	0.114567	0.658477	0.468513	0.859387	0.604514	0.709706	0.320913	0.430463	0.579687	0.332342	0.348549	-0.134572	0.14188	0.390029
ENSMUSG00000001435	ENSMUSG00000001435	12822	pink	-0.0749795	-0.180534	0.577721	-0.686135	-0.167529	-0.466007	-0.196899	-0.125329	0.658761	-0.0463996	-0.16332	-0.399701	-0.347882	-0.155558	-0.242386	-0.272144	-0.0068651	-0.105606	-0.289298	-0.010269	-0.0294652	0.547498	0.51469	0.195715	0.38763	0.819666	0.740842	-0.0263185
ENSMUSG00000001436	ENSMUSG00000001436	20509	grey60	-0.321718	-0.60174	-0.00245135	-0.610059	-0.269847	-0.67758	-0.651948	-0.548036	0.622016	0.185487	0.291409	0.124619	-0.31354	0.033491	-0.103608	0.241756	0.350626	0.469551	0.205244	0.484796	0.270132	0.678205	0.685838	0.369916	0.486277	0.506404	0.541143	0.289959
ENSMUSG00000001440	ENSMUSG00000001440	16211	green	-0.351136	-0.228276	-0.325768	0.0816273	0.284909	-0.0623617	-0.263249	-0.00252332	0.0561197	0.297831	0.483515	0.378077	-0.23571	-0.215151	-0.165327	0.204234	-0.148293	0.333122	0.140648	0.132675	-0.184252	-0.116763	0.0732497	-0.032849	-0.129393	-0.240916	-0.197331	-0.0669103
ENSMUSG00000001441	ENSMUSG00000001441	19155	turquoise	-0.184323	-0.410123	-0.731761	0.206623	-0.0808089	-0.251897	-0.506924	-0.425959	-0.128125	0.290857	0.522494	0.629774	0.0864326	0.140259	0.274148	0.630443	0.332554	0.634001	0.53221	0.529015	0.268375	0.0925833	0.114687	0.113596	0.0235804	-0.357463	-0.431858	0.344069
ENSMUSG00000001445	ENSMUSG00000001445	107732	turquoise	-0.338747	-0.778936	-0.777015	-0.0514531	-0.569092	-0.627743	-0.814205	-0.900352	0.0124132	0.0347861	0.381242	0.607609	0.284488	0.568579	0.424476	0.655412	0.686401	0.860082	0.880432	0.949247	0.761424	0.591303	0.519666	0.417994	0.421105	-0.0922972	-0.14149	0.75012
ENSMUSG00000001467	ENSMUSG00000001467	13121	green	-0.418684	-0.229397	-0.143467	0.237029	0.342798	0.118169	-0.132628	0.0781701	0.174407	0.104264	0.378158	0.440932	-0.118278	-0.202427	-0.434085	-0.0312443	-0.283239	0.200052	0.0850787	0.00322299	-0.310328	-0.149367	-0.0139278	0.0346647	-0.0277281	-0.172179	-0.175792	-0.0160521
ENSMUSG00000001472	ENSMUSG00000001472	66855	turquoise	-0.43492	-0.808357	-0.867994	0.0759856	-0.380189	-0.531816	-0.823787	-0.821975	-0.014196	0.137136	0.565878	0.761212	0.231142	0.458447	0.371313	0.708377	0.552099	0.940187	0.889066	0.920736	0.611462	0.435046	0.562095	0.187463	0.211495	-0.241956	-0.154987	0.582528
ENSMUSG00000001473	ENSMUSG00000001473	67951	tan	-0.304466	-0.453971	-0.0501961	-0.244713	-0.34927	-0.394933	-0.403924	-0.464026	0.338083	-0.206954	0.0164003	0.208749	0.0756249	0.235621	-0.131637	0.00891722	0.180701	0.243372	0.301978	0.365008	0.340143	0.504028	0.370618	0.850634	0.809025	0.142357	0.305368	0.558365
ENSMUSG00000001482	ENSMUSG00000001482	23854	cyan	-0.288826	-0.100271	0.0485681	0.100134	0.255314	0.140185	0.00817919	0.108649	0.158796	0.115734	0.2462	0.205691	-0.151844	-0.179899	-0.34835	-0.0532093	-0.264822	0.0839035	-0.0463008	-0.0745424	-0.288	-0.166314	0.163065	-0.255159	-0.25307	-0.0452283	0.144939	-0.205146
ENSMUSG00000001493	ENSMUSG00000001493	17285	red	0.156311	0.0369161	0.00612954	-0.301201	-0.509129	-0.37979	-0.0667614	-0.258189	-0.145717	-0.219198	-0.438809	-0.368505	0.272014	0.46039	0.382165	-0.0718562	0.325783	-0.100673	0.0822042	0.216015	0.471895	0.385883	0.0976745	0.164293	0.165354	0.42332	-0.0576325	0.25797
ENSMUSG00000001506	ENSMUSG00000001506	12842	grey60	-0.0571925	-0.0586062	0.660958	-0.672653	0.131797	-0.266261	-0.0700886	0.106795	0.702026	0.147188	0.0183401	-0.393985	-0.583837	-0.491921	-0.41347	-0.225218	-0.144908	-0.165774	-0.502829	-0.234443	-0.319705	0.286171	0.374714	0.108625	0.288458	0.559102	0.924177	-0.292762
ENSMUSG00000001507	ENSMUSG00000001507	16400	red	-0.296629	-0.645913	0.0456133	-0.614738	-0.0351801	-0.670414	-0.721896	-0.458195	0.834233	0.417961	0.524647	0.222034	-0.562237	-0.279324	-0.221109	0.343505	0.27575	0.542485	0.0844976	0.412165	0.030626	0.626451	0.714778	0.194796	0.363861	0.545214	0.590876	0.112823
ENSMUSG00000001517	ENSMUSG00000001517	14235	grey	-0.052208	-0.0482586	-0.0456005	-0.0368418	-0.0491115	-0.139782	-0.104491	-0.0601235	0.0454625	0.018338	0.00360206	0.0627876	0.025264	0.0739834	-0.0091754	-0.0525768	0.0472478	0.0677342	0.0614303	0.0991933	0.0225455	0.141358	-0.074602	0.27442	0.165607	0.101687	-0.267002	0.212576
ENSMUSG00000001518	ENSMUSG00000001518	101142	red	-0.212934	-0.48134	-0.283989	-0.273264	-0.360755	-0.502972	-0.532003	-0.539957	0.166366	-0.0281383	0.127489	0.166149	0.111657	0.324914	0.376063	0.248906	0.358783	0.445042	0.407611	0.544434	0.447282	0.516036	0.564896	0.189545	0.292103	0.198187	0.164437	0.31099
ENSMUSG00000001520	ENSMUSG00000001520	60345	yellow	-0.110181	-0.365652	-0.689815	0.139216	-0.259727	-0.2333	-0.404605	-0.4567	-0.308071	0.092796	0.280782	0.381308	0.244984	0.366118	0.454993	0.550389	0.396209	0.543517	0.572037	0.558328	0.496424	0.164903	0.151111	-0.0536112	-0.0276237	-0.346145	-0.353849	0.409558
ENSMUSG00000001521	ENSMUSG00000001521	22158	grey	0.141807	-0.0584331	0.176553	-0.338805	0.0695442	-0.191512	-0.149982	-0.0240244	0.396173	0.302555	0.135694	-0.107487	-0.429285	-0.286456	-0.235981	0.150035	0.284313	0.0379487	-0.222409	-0.0346426	-0.0986447	0.187653	0.00813237	0.130462	0.119693	0.343139	0.182989	-0.110518
ENSMUSG00000001524	ENSMUSG00000001524	14885	turquoise	-0.217032	-0.586339	-0.475476	-0.246833	-0.763909	-0.685482	-0.618108	-0.823725	-0.0203736	-0.240183	-0.0513057	0.199216	0.389825	0.702711	0.440639	0.322329	0.611126	0.513702	0.688683	0.799918	0.845913	0.679374	0.484902	0.610023	0.607198	0.149604	0.0248499	0.776451
ENSMUSG00000001525	ENSMUSG00000001525	22154	turquoise	-0.452199	-0.853658	-0.766138	-0.12126	-0.513525	-0.692406	-0.885561	-0.900137	0.0913049	0.0659128	0.468572	0.646433	0.191955	0.484859	0.339726	0.64856	0.602172	0.908718	0.860931	0.958736	0.693444	0.617834	0.614012	0.45008	0.478485	-0.0808144	-0.0441283	0.720682
ENSMUSG00000001542	ENSMUSG00000001542	192657	green	0.166585	0.28151	0.18157	0.219227	0.714395	0.473091	0.274436	0.518197	0.149341	0.44483	0.35181	0.118977	-0.396261	-0.623415	-0.369948	0.0305714	-0.229677	-0.149933	-0.442139	-0.483318	-0.676032	-0.530861	-0.365931	-0.510444	-0.488092	-0.241799	0.0474254	-0.678608
ENSMUSG00000001552	ENSMUSG00000001552	16480	turquoise	-0.253348	-0.704221	-0.577574	-0.373385	-0.227729	-0.725806	-0.863793	-0.689741	0.287007	0.426582	0.622465	0.427535	-0.216738	0.0878023	0.265712	0.701789	0.568288	0.819551	0.470968	0.739316	0.396706	0.532718	0.600196	0.169814	0.23107	0.0782575	0.0992495	0.33482
ENSMUSG00000001555	ENSMUSG00000001555	14230	turquoise	-0.26784	-0.667578	-0.0936205	-0.484062	-0.406707	-0.658202	-0.678614	-0.675019	0.560352	0.0544013	0.256514	0.234672	-0.166541	0.122832	-0.0255134	0.31222	0.424952	0.517388	0.340103	0.559605	0.391778	0.703494	0.704274	0.584922	0.69598	0.364019	0.591385	0.431701
ENSMUSG00000001569	ENSMUSG00000001569	433864	grey	-0.120621	-0.343593	-0.537861	-0.0715629	-0.614683	-0.41654	-0.374552	-0.589462	-0.313239	-0.189973	-0.0431603	0.132463	0.389981	0.57692	0.418225	0.376385	0.502122	0.384168	0.528886	0.591677	0.68585	0.371508	0.193961	0.334973	0.291521	-0.0606577	-0.28847	0.659817
ENSMUSG00000001576	ENSMUSG00000001576	67458	black	-0.362336	-0.70266	-0.725985	0.0856431	-0.0345277	-0.335812	-0.73116	-0.585672	0.159493	0.405641	0.778001	0.760214	-0.0983446	0.0587745	0.163514	0.74178	0.421909	0.892688	0.641117	0.679939	0.265456	0.233922	0.463668	-0.0468347	-0.00426063	-0.279522	-0.0562794	0.240065
ENSMUSG00000001604	ENSMUSG00000001604	21401	pink	-0.230306	-0.278564	0.558602	-0.697892	-0.182469	-0.496041	-0.246638	-0.173232	0.741829	-0.0248018	-0.111603	-0.31902	-0.386805	-0.152241	-0.447795	-0.260478	0.0121988	-0.0450247	-0.243485	0.0387808	-0.0280628	0.607107	0.467489	0.264489	0.449041	0.900557	0.702787	0.0641288
ENSMUSG00000001627	ENSMUSG00000001627	15982	blue	0.21392	0.616756	0.470402	0.442654	0.102555	0.713311	0.813741	0.55166	-0.367606	-0.509666	-0.6192	-0.338028	0.371954	0.0647797	-0.151624	-0.629738	-0.518777	-0.721177	-0.314881	-0.613842	-0.255951	-0.486805	-0.517718	-0.188765	-0.199989	-0.153779	-0.10027	-0.186973
ENSMUSG00000001630	ENSMUSG00000001630	232533	brown	0.263636	0.594772	0.53533	0.229237	0.464198	0.579932	0.643771	0.669658	-0.0328189	-0.0554394	-0.271236	-0.325186	-0.0683927	-0.369412	-0.312511	-0.544229	-0.58463	-0.639401	-0.631126	-0.730012	-0.621244	-0.494662	-0.396177	-0.296885	-0.351034	0.00355069	0.00382797	-0.526887
ENSMUSG00000001632	ENSMUSG00000001632	78783	yellow	0.167864	-0.218836	-0.287194	-0.0805292	0.141243	-0.151946	-0.344189	-0.185947	0.147114	0.44042	0.450183	0.243597	-0.283641	-0.164166	0.190668	0.501355	0.351866	0.388683	0.115687	0.2181	0.0599144	0.0478697	0.158088	-0.0730644	-0.0453622	-0.223582	0.100622	-0.0789646
ENSMUSG00000001642	ENSMUSG00000001642	11677	turquoise	-0.509757	-0.729124	-0.445592	-0.136878	-0.741379	-0.616256	-0.622333	-0.840487	0.0270025	-0.41257	-0.00187208	0.38699	0.489955	0.730819	0.207368	0.207418	0.453546	0.570836	0.801413	0.823782	0.783705	0.695348	0.562604	0.660291	0.734629	0.086963	0.164535	0.860987
ENSMUSG00000001663	ENSMUSG00000001663	14871	red	-0.443444	-0.626563	0.0479549	-0.615442	-0.423146	-0.746256	-0.609126	-0.567498	0.509495	-0.0907903	0.0832805	0.00702695	-0.0970667	0.211007	0.00257837	0.0389401	0.222755	0.39769	0.273074	0.53059	0.356887	0.743344	0.816299	0.281481	0.488436	0.590077	0.631193	0.309904
ENSMUSG00000001665	ENSMUSG00000001665	103140	red	0.000417576	-0.242732	0.26637	-0.685395	-0.651565	-0.656326	-0.293936	-0.449799	0.310784	-0.204175	-0.342571	-0.431753	-0.0185316	0.279993	0.181186	-0.0114904	0.41339	0.0513202	0.0737571	0.337654	0.487156	0.740856	0.371453	0.299272	0.507828	0.791871	0.392703	0.42425
ENSMUSG00000001666	ENSMUSG00000001666	13202	turquoise	-0.499158	-0.795071	-0.508486	-0.24729	-0.716884	-0.70238	-0.719684	-0.877888	0.0899463	-0.203403	0.128168	0.315279	0.295607	0.630377	0.238388	0.360933	0.481616	0.681894	0.771688	0.88601	0.789771	0.731649	0.668122	0.336417	0.449732	0.241171	0.0661821	0.788245
ENSMUSG00000001674	ENSMUSG00000001674	66942	green	-0.0062268	0.0632812	0.258401	0.0805356	0.235607	0.23939	0.140062	0.172103	0.263311	0.0982794	0.0668701	0.0556842	-0.173037	-0.214011	-0.365522	-0.137901	-0.158236	-0.100045	-0.180081	-0.223314	-0.276046	-0.0745006	-0.0603102	-0.061663	-0.0676374	0.100256	0.112717	-0.119844
ENSMUSG00000001687	ENSMUSG00000001687	24109	cyan	-0.214309	-0.371244	-0.487574	0.286091	0.308936	-0.0151516	-0.38484	-0.172825	0.131924	0.437455	0.685462	0.687389	-0.142366	-0.158671	-0.092439	0.496643	0.142328	0.536976	0.317239	0.279625	-0.104783	-0.13779	0.159625	-0.293458	-0.305661	-0.316882	-0.129185	-0.129014
ENSMUSG00000001700	ENSMUSG00000001700	107022	blue	-0.109464	0.153375	0.133667	0.397104	0.119797	0.422316	0.365999	0.23693	-0.16383	-0.226722	-0.141565	0.0826123	0.261876	0.0376615	-0.229748	-0.237076	-0.308467	-0.209707	-0.0157183	-0.215616	-0.185766	-0.293154	-0.254621	-0.440677	-0.325737	-0.071532	-0.152327	-0.102532
ENSMUSG00000001707	ENSMUSG00000001707	66143	turquoise	-0.168665	-0.301156	-0.198441	-0.0400661	-0.446828	-0.341006	-0.273281	-0.414683	-0.0513356	-0.292232	-0.162367	0.0899965	0.293485	0.466344	0.114742	-0.017717	0.154584	0.176142	0.431828	0.398679	0.493549	0.410946	0.227839	0.316846	0.348901	0.220771	-0.0991982	0.485066
ENSMUSG00000001729	ENSMUSG00000001729	11651	yellow	-0.2129	-0.568357	-0.207812	-0.286512	-0.145689	-0.525367	-0.645166	-0.508617	0.487321	0.262909	0.464478	0.41669	-0.238934	-0.0552282	-0.0130869	0.437015	0.440135	0.57615	0.320433	0.48394	0.170162	0.465989	0.5074	0.355417	0.42097	0.183228	0.398209	0.183689
ENSMUSG00000001741	ENSMUSG00000001741	16170	yellow	0.074223	-0.0907464	-0.711383	0.538843	0.036485	0.163538	-0.157331	-0.185496	-0.41826	0.194831	0.325771	0.546798	0.27013	0.241301	0.347433	0.453841	0.287666	0.396327	0.423194	0.278115	0.164429	-0.22932	-0.179851	-0.0253548	-0.231179	-0.581434	-0.645304	0.116335
ENSMUSG00000001750	ENSMUSG00000001750	27060	magenta	0.304635	-0.0983181	0.003086	-0.402688	-0.647944	-0.470318	-0.239765	-0.465632	0.0137276	-0.234583	-0.333114	-0.254607	0.175299	0.377566	0.473444	0.157079	0.605989	0.0594389	0.179389	0.321179	0.58981	0.548251	0.176185	0.761961	0.750934	0.215384	0.26406	0.509934
ENSMUSG00000001751	ENSMUSG00000001751	27419	tan	-0.253188	-0.66448	-0.19738	-0.635658	-0.704851	-0.877735	-0.745702	-0.822611	0.387169	-0.0779291	0.0381308	0.0470735	-0.00486207	0.414993	0.213931	0.296182	0.58569	0.516677	0.443899	0.729691	0.693473	0.921107	0.687324	0.776533	0.817998	0.508273	0.311861	0.756188
ENSMUSG00000001755	ENSMUSG00000001755	71743	turquoise	-0.245663	-0.511563	-0.565264	-0.0502621	-0.592646	-0.498019	-0.526597	-0.69327	-0.131543	-0.120685	0.102398	0.323414	0.348404	0.538991	0.384328	0.405937	0.440023	0.550744	0.634069	0.695883	0.651426	0.485265	0.377667	0.452159	0.417457	-0.0622132	-0.124454	0.718663
ENSMUSG00000001761	ENSMUSG00000001761	319757	grey60	-0.369013	-0.632691	0.100858	-0.543288	-0.0955127	-0.592438	-0.632205	-0.455821	0.80062	0.239419	0.365869	0.20088	-0.391342	-0.114465	-0.257142	0.158547	0.201617	0.44888	0.152742	0.399327	0.111772	0.633293	0.685356	0.311561	0.466701	0.495789	0.679977	0.180848
ENSMUSG00000001763	ENSMUSG00000001763	232670	turquoise	-0.337773	-0.625361	-0.212511	-0.476269	-0.525761	-0.756979	-0.672273	-0.683342	0.333786	-0.0222943	0.115637	0.103838	0.00775348	0.343094	0.189324	0.240705	0.382852	0.505749	0.414707	0.657611	0.515431	0.753173	0.726414	0.235839	0.360167	0.573786	0.191913	0.472671
ENSMUSG00000001767	ENSMUSG00000001767	66877	blue	0.166153	0.686745	0.580913	0.347229	0.448977	0.76284	0.845838	0.803445	-0.203355	-0.270257	-0.441976	-0.416737	0.0370981	-0.30069	-0.449256	-0.709092	-0.685801	-0.799529	-0.609661	-0.830399	-0.61328	-0.655695	-0.61644	-0.351493	-0.407546	-0.088321	-0.0881466	-0.547321
ENSMUSG00000001768	ENSMUSG00000001768	74030	darkred	-0.129482	-0.0119003	0.415967	-0.304076	0.0552654	-0.0810006	0.0289579	0.0718896	0.39643	-0.106887	-0.161767	-0.227626	-0.157996	-0.114037	-0.313416	-0.416346	-0.319474	-0.244929	-0.274042	-0.184481	-0.123994	0.199111	0.311218	0.369129	0.315217	0.302444	0.479426	-0.0364507
ENSMUSG00000001773	ENSMUSG00000001773	53320	blue	0.380574	0.781232	0.544923	0.226446	0.182356	0.637347	0.871292	0.703098	-0.411915	-0.367807	-0.677848	-0.660577	0.167423	-0.077778	-0.0936512	-0.651291	-0.514995	-0.865345	-0.557898	-0.738782	-0.317751	-0.536825	-0.570116	-0.400799	-0.434296	-0.00650126	-0.160545	-0.432525
ENSMUSG00000001774	ENSMUSG00000001774	66917	brown	0.41128	0.868568	0.465974	0.418313	0.494864	0.805185	0.912722	0.884169	-0.414255	-0.112765	-0.422134	-0.440234	0.045563	-0.333534	-0.145249	-0.521207	-0.610157	-0.803313	-0.63503	-0.857222	-0.601586	-0.769722	-0.763275	-0.524935	-0.602411	-0.255931	-0.293974	-0.596514
ENSMUSG00000001783	ENSMUSG00000001783	28088	turquoise	-0.501659	-0.802005	-0.645639	-0.0542354	-0.71878	-0.616499	-0.724918	-0.915273	-0.0152711	-0.283753	0.155312	0.505424	0.464342	0.718101	0.321648	0.384284	0.494061	0.725533	0.88724	0.920506	0.814713	0.662105	0.657184	0.552504	0.563612	0.00104147	-0.0212916	0.873946
ENSMUSG00000001785	ENSMUSG00000001785	103136	cyan	-0.283776	-0.383605	-0.170545	-0.132743	0.0134228	-0.284787	-0.400825	-0.285726	0.35311	0.199293	0.297668	0.332372	-0.0876704	0.0166535	-0.0371772	0.146169	0.0571785	0.341383	0.184548	0.288454	0.0622872	0.276404	0.333341	0.290352	0.276325	0.0533834	0.188837	0.141007
ENSMUSG00000001786	ENSMUSG00000001786	69754	grey	0.0186712	0.121779	0.136572	0.184278	-0.0513542	0.214017	0.217686	0.0914488	-0.113639	-0.23642	-0.187343	0.0104474	0.19393	0.0827712	0.0326694	-0.119488	-0.157864	-0.146163	0.0474904	-0.103064	0.0138344	-0.0724311	-0.0967027	-0.0315244	0.052756	-0.102727	0.0108608	0.135338
ENSMUSG00000001794	ENSMUSG00000001794	12336	turquoise	-0.432556	-0.834956	-0.616902	-0.261218	-0.720504	-0.797818	-0.846435	-0.963577	0.111657	-0.112984	0.229191	0.434806	0.290431	0.630329	0.353122	0.495014	0.636793	0.789847	0.824402	0.969368	0.821369	0.789086	0.688943	0.524589	0.584348	0.173436	0.0498393	0.82972
ENSMUSG00000001802	ENSMUSG00000001802	435965	turquoise	-0.273631	-0.733983	-0.740026	-0.141506	-0.38253	-0.6284	-0.833499	-0.802635	0.122985	0.311783	0.576554	0.581386	0.020568	0.286352	0.390989	0.791191	0.652561	0.897839	0.700997	0.855125	0.55614	0.4954	0.535838	0.194006	0.224448	-0.0775874	-0.0418438	0.508242
ENSMUSG00000001827	ENSMUSG00000001827	14275	pink	0.00309116	-0.110878	0.593772	-0.810258	-0.307652	-0.554737	-0.169933	-0.158225	0.612631	-0.0396487	-0.304013	-0.562724	-0.352696	-0.0680879	-0.209425	-0.27208	0.108285	-0.179015	-0.314041	0.0142588	0.101437	0.631579	0.371828	0.282561	0.427239	0.977537	0.568874	0.0848396
ENSMUSG00000001829	ENSMUSG00000001829	20480	yellow	-0.423442	-0.769891	-0.701758	-0.0291586	-0.319521	-0.512001	-0.781674	-0.744363	0.111483	0.134106	0.540382	0.662943	0.0971481	0.332697	0.21806	0.621784	0.51113	0.845526	0.778945	0.814053	0.536437	0.456053	0.48811	0.269191	0.326084	-0.153774	-0.0490067	0.54953
ENSMUSG00000001833	ENSMUSG00000001833	235072	blue	0.372786	0.89332	0.572404	0.366043	0.426199	0.790766	0.975114	0.903641	-0.438062	-0.273779	-0.561097	-0.549907	0.113023	-0.260932	-0.210609	-0.673219	-0.654624	-0.910546	-0.663838	-0.893697	-0.575651	-0.750825	-0.75283	-0.484989	-0.534168	-0.181848	-0.203094	-0.589522
ENSMUSG00000001844	ENSMUSG00000001844	72881	white	-0.0316456	-0.541439	-0.602213	-0.0886498	-0.583466	-0.517566	-0.63067	-0.800392	-0.0124193	0.0480882	0.216019	0.404502	0.259671	0.516746	0.484533	0.616732	0.759408	0.652098	0.63929	0.75046	0.69031	0.536064	0.380956	0.418751	0.417153	0.020326	-0.118798	0.62543
ENSMUSG00000001847	ENSMUSG00000001847	19353	lightcyan	0.110977	0.574405	0.385773	0.599254	0.425005	0.871558	0.794221	0.687318	-0.287746	-0.293648	-0.311864	-0.10245	0.191092	-0.201053	-0.392231	-0.53347	-0.626499	-0.615958	-0.359299	-0.70126	-0.520521	-0.683306	-0.612924	-0.295282	-0.339923	-0.376006	-0.129633	-0.358003
ENSMUSG00000001855	ENSMUSG00000001855	227720	turquoise	-0.0537665	-0.409868	-0.461042	-0.228253	-0.406177	-0.496554	-0.531361	-0.583849	-0.0104443	0.104281	0.180919	0.166078	0.0981212	0.378093	0.422733	0.439372	0.602123	0.499431	0.42481	0.579281	0.517225	0.412071	0.386995	0.179077	0.186946	0.0890545	0.016524	0.273515
ENSMUSG00000001864	ENSMUSG00000001864	108897	grey	-0.0247384	-0.156734	-0.259859	-0.0226236	-0.226137	-0.218489	-0.209869	-0.242538	-0.145886	-0.0821221	-0.00979493	0.0461811	0.156591	0.267049	0.250551	0.079932	0.216375	0.187063	0.274408	0.284505	0.28241	0.166331	0.0813225	0.108565	0.0823293	0.023933	-0.219191	0.161912
ENSMUSG00000001870	ENSMUSG00000001870	268977	grey	0.116299	0.335253	0.442592	-0.0854374	-0.143756	0.158995	0.423301	0.237131	-0.133673	-0.447885	-0.621995	-0.544689	0.242519	0.196273	0.00994234	-0.596331	-0.360946	-0.547733	-0.29841	-0.318135	0.0203833	0.00367511	-0.0100957	0.0477139	0.0401033	0.220451	0.110049	0.0215168
ENSMUSG00000001891	ENSMUSG00000001891	216558	blue	0.366614	0.824789	0.466331	0.486267	0.32947	0.833316	0.9505	0.785067	-0.475806	-0.319659	-0.557564	-0.441094	0.243891	-0.14015	-0.183692	-0.601919	-0.560191	-0.837049	-0.536728	-0.806301	-0.466769	-0.726571	-0.748182	-0.455023	-0.518232	-0.224597	-0.265394	-0.474483
ENSMUSG00000001901	ENSMUSG00000001901	192775	grey	-0.066123	-0.224055	0.080636	-0.433874	0.0276467	-0.396884	-0.333979	-0.158256	0.371298	0.273501	0.224103	-0.0197534	-0.360581	-0.183698	-0.020539	0.144072	0.0878392	0.198188	-0.0208866	0.156557	0.0235644	0.331348	0.303438	0.0214804	0.186652	0.298834	0.379685	-0.0611918
ENSMUSG00000001909	ENSMUSG00000001909	212528	lightgreen	0.400363	-0.0678705	-0.359838	-0.128652	-0.682496	-0.40434	-0.252043	-0.524996	-0.338395	-0.132732	-0.250752	-0.131943	0.360003	0.564342	0.781907	0.406954	0.745701	0.21437	0.407438	0.474857	0.737444	0.385769	0.0284485	0.218292	0.249946	0.0999906	-0.214963	0.46478
ENSMUSG00000001910	ENSMUSG00000001910	66830	black	-0.405644	-0.802529	-0.628396	-0.123059	0.0245279	-0.511111	-0.869991	-0.620079	0.415595	0.540014	0.878205	0.763157	-0.295688	-0.071843	0.0252402	0.754054	0.43279	0.93833	0.545106	0.698856	0.197053	0.376418	0.608899	0.0753913	0.123539	-0.112667	0.125341	0.223679
ENSMUSG00000001911	ENSMUSG00000001911	18032	black	-0.325434	-0.506877	-0.355396	-0.0242079	0.514415	-0.144612	-0.552744	-0.140365	0.50414	0.742315	0.967655	0.657485	-0.598024	-0.537813	-0.310556	0.578507	0.0630224	0.66236	0.126687	0.240903	-0.319603	-0.024924	0.31941	-0.236143	-0.208336	-0.21627	0.147585	-0.229075
ENSMUSG00000001918	ENSMUSG00000001918	20514	pink	-0.0173554	-0.133977	0.340098	-0.588786	-0.103724	-0.363874	-0.192593	-0.123635	0.506599	0.0922095	-0.0730774	-0.321989	-0.322603	-0.151887	-0.0654787	-0.0941365	0.012745	-0.0568182	-0.255005	0.0102774	0.032487	0.415225	0.37584	0.244925	0.324716	0.527851	0.467114	0.0293823
ENSMUSG00000001924	ENSMUSG00000001924	22201	greenyellow	-0.319534	-0.544408	-0.788748	0.31738	-0.592129	-0.296922	-0.475837	-0.726845	-0.371047	-0.25952	0.133772	0.5999	0.649945	0.754554	0.46161	0.463385	0.50823	0.637698	0.902649	0.785008	0.727358	0.305143	0.258895	0.233883	0.236518	-0.300311	-0.337548	0.703145
ENSMUSG00000001930	ENSMUSG00000001930	22371	grey60	-0.450975	-0.463534	0.28891	-0.498835	-0.351372	-0.457054	-0.321865	-0.365565	0.469348	-0.342201	-0.106402	-0.117642	-0.0180328	0.1444	-0.222319	-0.231453	-0.0447391	0.112528	0.119769	0.255232	0.235737	0.579965	0.705702	0.375379	0.589255	0.452987	0.828878	0.290524
ENSMUSG00000001942	ENSMUSG00000001942	22619	blue	-0.0529905	0.309824	0.333042	0.195474	0.215166	0.439436	0.469762	0.411192	-0.0783312	-0.193087	-0.225544	-0.174884	0.0931568	-0.149396	-0.291403	-0.392616	-0.41396	-0.395419	-0.316008	-0.418733	-0.34342	-0.295625	-0.239459	-0.218242	-0.243564	-0.0373812	-0.0538603	-0.181152
ENSMUSG00000001943	ENSMUSG00000001943	57276	yellow	-0.0128016	-0.306895	-0.143216	-0.376635	0.0105421	-0.44433	-0.47771	-0.264804	0.321124	0.384472	0.41228	0.115218	-0.312514	-0.19067	0.213262	0.416148	0.35263	0.41914	0.0431244	0.294252	0.0275877	0.287292	0.350584	0.0115167	0.100726	0.105529	0.255386	0.00739139
ENSMUSG00000001946	ENSMUSG00000001946	69524	turquoise	-0.631509	-0.858813	-0.518318	-0.165757	-0.335581	-0.555347	-0.769981	-0.739763	0.282078	0.0403026	0.472236	0.548194	0.0867428	0.322579	0.0851257	0.418387	0.28798	0.793209	0.678421	0.784051	0.474048	0.566447	0.777121	0.182769	0.296805	0.0362807	0.215706	0.533056
ENSMUSG00000001948	ENSMUSG00000001948	20686	red	-0.451138	-0.631404	-0.210948	-0.343574	-0.622834	-0.688164	-0.570252	-0.687472	0.226687	-0.241884	-0.0470338	0.148002	0.265626	0.548738	0.0853876	0.0898927	0.36088	0.434794	0.537313	0.689129	0.620458	0.761632	0.533436	0.382672	0.496248	0.483924	0.0953759	0.703237
ENSMUSG00000001962	ENSMUSG00000001962	108160	red	0.283066	-0.129478	-0.15692	-0.16456	-0.579973	-0.390313	-0.254443	-0.48041	-0.0859787	-0.195548	-0.235334	-0.0468186	0.278221	0.463712	0.447049	0.209923	0.59657	0.143017	0.296268	0.370003	0.561631	0.429353	0.144152	0.496619	0.495943	0.191468	0.0402692	0.430006
ENSMUSG00000001964	ENSMUSG00000001964	13726	darkturquoise	-0.458439	-0.726519	-0.653293	0.166196	-0.475555	-0.358964	-0.612285	-0.765545	-0.0256543	-0.132135	0.332467	0.676463	0.386395	0.5431	0.222856	0.474393	0.423293	0.746913	0.866823	0.795434	0.617094	0.415333	0.502887	0.288538	0.343864	-0.220803	0.00802222	0.661556
ENSMUSG00000001983	ENSMUSG00000001983	70207	green	-0.248184	0.0503406	-0.0563839	0.484602	0.544979	0.460477	0.172895	0.325716	0.0514468	0.145962	0.294476	0.440115	-0.00760503	-0.262257	-0.358109	-0.139904	-0.438927	-0.0200041	-0.0343262	-0.235817	-0.47407	-0.450437	-0.211861	-0.219278	-0.316512	-0.36975	-0.175492	-0.346981
ENSMUSG00000001985	ENSMUSG00000001985	14807	green	-0.0810081	-0.0633064	-0.0574131	-0.0143719	0.763324	0.145211	-0.141619	0.309324	0.340291	0.727877	0.748687	0.277046	-0.694299	-0.759791	-0.318077	0.312042	-0.210825	0.238219	-0.278371	-0.197207	-0.616016	-0.360727	0.0242697	-0.571748	-0.523296	-0.239364	0.137137	-0.651309
ENSMUSG00000001986	ENSMUSG00000001986	53623	brown	0.298959	0.819969	0.486022	0.375169	0.655413	0.799323	0.869438	0.959254	-0.312915	-0.0137887	-0.27089	-0.378329	-0.124082	-0.503346	-0.341723	-0.518328	-0.690556	-0.769158	-0.696697	-0.902232	-0.755476	-0.839218	-0.785606	-0.543201	-0.614099	-0.283438	-0.244892	-0.705158
ENSMUSG00000001988	ENSMUSG00000001988	18142	turquoise	-0.208689	-0.701164	-0.830165	0.0799743	-0.343523	-0.490349	-0.781145	-0.783471	0.0267003	0.25466	0.557182	0.721651	0.146537	0.370222	0.393769	0.760367	0.648812	0.881187	0.781221	0.839659	0.564395	0.409505	0.427956	0.282369	0.237795	-0.213469	-0.235286	0.530347
ENSMUSG00000001995	ENSMUSG00000001995	244668	black	-0.351894	-0.332174	-0.461508	0.300988	0.557863	0.131269	-0.311411	0.0128793	0.151943	0.518239	0.803832	0.69448	-0.267017	-0.354935	-0.221768	0.404863	-0.0925272	0.504591	0.19139	0.136994	-0.327568	-0.303331	0.0749555	-0.301719	-0.339743	-0.532537	-0.0789175	-0.281437
ENSMUSG00000001998	ENSMUSG00000001998	108011	blue	0.432252	0.612756	0.360143	0.343518	0.413223	0.635695	0.621222	0.619345	-0.228723	-0.0436391	-0.202122	-0.195657	-0.0114418	-0.323366	-0.0152625	-0.249925	-0.316166	-0.508573	-0.435822	-0.622319	-0.473539	-0.566571	-0.496176	-0.333537	-0.339436	-0.303075	-0.0734864	-0.469005
ENSMUSG00000001999	ENSMUSG00000001999	109778	turquoise	-0.0908299	-0.277036	-0.0752397	-0.208744	-0.684606	-0.357409	-0.204793	-0.493627	-0.0552083	-0.464658	-0.373701	-0.168905	0.378459	0.566302	0.211671	-0.0291057	0.355101	0.0901888	0.341802	0.396878	0.636951	0.539441	0.297547	0.410072	0.451309	0.337705	0.0177388	0.633958
ENSMUSG00000002006	ENSMUSG00000002006	245469	turquoise	-0.459318	-0.838327	-0.797532	-0.0721116	-0.359352	-0.631399	-0.875662	-0.817373	0.105239	0.178751	0.573502	0.683343	0.104955	0.385964	0.250465	0.650506	0.538962	0.911808	0.805919	0.903636	0.58204	0.505057	0.606205	0.307809	0.29372	-0.125573	-0.0908413	0.558225
ENSMUSG00000002007	ENSMUSG00000002007	56504	magenta	0.58847	0.481539	0.366963	-0.262806	-0.187151	0.0216231	0.327978	0.185457	-0.127448	-0.133387	-0.530684	-0.66781	-0.0237415	0.0225666	0.279486	-0.239467	0.126719	-0.49992	-0.399492	-0.307683	0.0720667	-0.00783915	-0.19679	0.202341	0.0802179	0.241318	0.0366896	-0.142164
ENSMUSG00000002010	ENSMUSG00000002010	15929	turquoise	-0.165564	-0.673113	-0.694922	-0.147155	-0.397724	-0.663055	-0.817031	-0.78825	0.122536	0.28485	0.467585	0.54624	0.0601462	0.372395	0.435744	0.712541	0.680212	0.816526	0.705496	0.845158	0.611623	0.544697	0.463115	0.241381	0.27285	0.0311072	-0.136218	0.516424
ENSMUSG00000002012	ENSMUSG00000002012	93843	turquoise	-0.221325	-0.644775	-0.68061	-0.169919	-0.675411	-0.672069	-0.71607	-0.8441	-0.128672	-0.100189	0.16713	0.345167	0.311861	0.636057	0.556981	0.543095	0.667442	0.700466	0.793994	0.883195	0.836171	0.609	0.558034	0.397404	0.416281	-0.0155179	-0.0831818	0.687251
ENSMUSG00000002014	ENSMUSG00000002014	20832	lightgreen	-0.0438644	-0.409232	-0.384975	-0.244945	-0.918464	-0.615202	-0.451892	-0.781402	-0.193449	-0.404001	-0.289083	0.000244715	0.488509	0.787679	0.578267	0.260822	0.679234	0.355563	0.653927	0.719311	0.933683	0.669212	0.34113	0.654693	0.669424	0.177911	-0.00529016	0.801852
ENSMUSG00000002015	ENSMUSG00000002015	27061	turquoise	-0.508556	-0.77901	-0.496989	-0.237927	-0.782274	-0.725416	-0.713987	-0.907859	0.056338	-0.320487	0.046159	0.33706	0.428312	0.722501	0.319763	0.308251	0.486821	0.644648	0.80447	0.899912	0.842068	0.77363	0.695493	0.515966	0.613542	0.195877	0.120953	0.878337
ENSMUSG00000002017	ENSMUSG00000002017	72722	brown	0.22341	0.58652	0.248823	0.39148	0.462351	0.649101	0.645144	0.648779	-0.290156	-0.0173178	-0.200401	-0.197281	0.0078422	-0.270537	-0.309262	-0.363798	-0.495983	-0.560207	-0.481071	-0.649472	-0.503245	-0.635075	-0.613537	-0.367059	-0.469717	-0.229331	-0.318142	-0.451597
ENSMUSG00000002028	ENSMUSG00000002028	214162	green	0.0161285	0.33043	0.368144	0.0871438	0.915193	0.477533	0.325856	0.729603	0.27102	0.461788	0.366261	-0.0226805	-0.616258	-0.845309	-0.570222	-0.203364	-0.590019	-0.276922	-0.65245	-0.657891	-0.91515	-0.587491	-0.260113	-0.527639	-0.54491	-0.165822	0.120856	-0.821439
ENSMUSG00000002031	ENSMUSG00000002031	76568	cyan	-0.191523	-0.315809	-0.315754	0.151069	-0.209653	-0.210638	-0.275831	-0.325449	-0.0429184	-0.0189255	0.171122	0.400952	0.192071	0.244503	0.00996477	0.246171	0.21938	0.357887	0.420681	0.383298	0.235777	0.18158	0.122153	0.0826836	0.0962721	-0.0384012	-0.144986	0.332632
ENSMUSG00000002032	ENSMUSG00000002032	71687	darkgreen	0.112325	-0.487272	-0.698986	-0.259339	-0.387324	-0.611008	-0.732426	-0.708727	-0.014618	0.373536	0.451395	0.330664	-0.0441983	0.233036	0.659549	0.859373	0.84854	0.740799	0.518283	0.727408	0.589935	0.436479	0.365589	0.278951	0.263467	-0.140532	-0.0810199	0.37619
ENSMUSG00000002043	ENSMUSG00000002043	67091	turquoise	-0.354727	-0.77486	-0.395961	-0.442314	-0.632921	-0.802959	-0.797504	-0.876193	0.321457	0.00097863	0.194162	0.266809	0.0870436	0.484293	0.221719	0.420985	0.626497	0.672079	0.618834	0.840834	0.720031	0.832	0.69521	0.436257	0.544287	0.406325	0.228558	0.645986
ENSMUSG00000002052	ENSMUSG00000002052	20926	turquoise	-0.343933	-0.804059	-0.788889	-0.0587343	-0.259718	-0.575341	-0.879485	-0.779049	0.195063	0.37215	0.692208	0.705907	-0.0317361	0.228572	0.275908	0.791934	0.609558	0.96192	0.717844	0.854432	0.472425	0.465843	0.553557	0.159344	0.161311	-0.0988652	-0.126383	0.470539
ENSMUSG00000002055	ENSMUSG00000002055	54141	red	0.0299032	-0.158145	-0.0930083	-0.0687763	-0.229468	-0.227741	-0.217021	-0.300257	0.0700379	-0.0430612	-0.0354432	0.11337	0.165825	0.285879	0.231495	0.0563966	0.247104	0.157038	0.201819	0.245105	0.247622	0.294514	0.309713	0.151087	0.176002	0.199544	0.145826	0.0770221
ENSMUSG00000002058	ENSMUSG00000002058	22248	turquoise	-0.357295	-0.744292	-0.442758	-0.336634	-0.715552	-0.797018	-0.772171	-0.882342	0.180392	-0.142544	0.111919	0.2819	0.230053	0.584324	0.326344	0.375249	0.591675	0.662857	0.719251	0.871812	0.774311	0.824111	0.63247	0.470729	0.582044	0.364095	0.0791087	0.768571
ENSMUSG00000002059	ENSMUSG00000002059	19376	magenta	0.535516	0.160522	0.219537	-0.5175	-0.259118	-0.392495	-0.113358	-0.141776	0.177062	0.179008	-0.198964	-0.40523	-0.205733	-0.0309713	0.371571	0.136629	0.452447	-0.0940679	-0.237564	0.0191774	0.189	0.381547	0.0513543	0.411417	0.39029	0.370647	0.263373	0.0553472
ENSMUSG00000002064	ENSMUSG00000002064	20316	turquoise	-0.447872	-0.760499	-0.429354	-0.299918	-0.721434	-0.757871	-0.738898	-0.871218	0.155018	-0.229657	0.0810032	0.320033	0.278925	0.628823	0.278253	0.299338	0.502101	0.643546	0.748851	0.863142	0.766303	0.789179	0.692699	0.550239	0.641191	0.281213	0.175721	0.761403
ENSMUSG00000002068	ENSMUSG00000002068	12447	cyan	-0.215844	-0.152528	-0.431042	0.427539	0.146681	0.14349	-0.114947	-0.0494845	-0.16691	0.0348538	0.268462	0.526452	0.193794	0.0737548	-0.0129688	0.175805	-0.0513572	0.246718	0.295143	0.14418	-0.0187265	-0.16775	-0.139315	0.159276	0.0231333	-0.4585	-0.422853	0.188197
ENSMUSG00000002083	ENSMUSG00000002083	170770	turquoise	-0.422568	-0.680222	-0.28755	-0.198174	-0.319887	-0.516347	-0.616352	-0.587434	0.347502	-0.00556102	0.286527	0.417806	-0.00406949	0.236648	-0.131318	0.280477	0.35687	0.563358	0.51755	0.606547	0.395599	0.565958	0.430724	0.463635	0.518337	0.174013	0.125091	0.565629
ENSMUSG00000002102	ENSMUSG00000002102	19182	turquoise	-0.611358	-0.790879	-0.711978	0.203466	-0.468485	-0.403468	-0.641558	-0.764142	-0.0877193	-0.201647	0.331452	0.706828	0.464537	0.621618	0.173151	0.397633	0.324047	0.769633	0.939209	0.851222	0.631264	0.415078	0.532338	0.129926	0.228331	-0.17233	-0.102261	0.670819
ENSMUSG00000002103	ENSMUSG00000002103	11432	green	-0.18338	0.175462	0.123803	0.424857	0.605307	0.528954	0.297461	0.478703	0.0493977	0.103358	0.191098	0.252209	-0.135334	-0.353429	-0.438858	-0.269371	-0.626295	-0.177646	-0.215833	-0.407518	-0.571934	-0.477355	-0.0972621	-0.331852	-0.431455	-0.258283	-0.124828	-0.420325
ENSMUSG00000002105	ENSMUSG00000002105	68427	red	0.0440255	-0.198791	0.169408	-0.752815	-0.310465	-0.651435	-0.368363	-0.296408	0.390466	0.171424	-0.0623944	-0.391552	-0.355874	-0.0303594	0.0783095	0.0924826	0.327622	0.0972684	-0.110409	0.228293	0.252829	0.597032	0.26382	0.269524	0.384518	0.675425	0.288624	0.152688
ENSMUSG00000002107	ENSMUSG00000002107	14007	green	-0.046506	0.301256	0.0596756	0.391097	0.824738	0.57354	0.330791	0.656422	-0.0398988	0.31345	0.345194	0.183155	-0.327119	-0.609851	-0.383037	-0.133563	-0.576008	-0.190056	-0.354917	-0.518638	-0.732269	-0.70342	-0.35534	-0.461198	-0.565215	-0.495644	-0.168742	-0.671932
ENSMUSG00000002108	ENSMUSG00000002108	22259	turquoise	0.0717475	-0.232873	-0.0325805	-0.279973	-0.497363	-0.383602	-0.287548	-0.452608	0.103497	-0.168183	-0.161891	-0.107396	0.145809	0.346399	0.406549	0.118538	0.387031	0.180301	0.255302	0.35944	0.464062	0.479921	0.467132	0.174077	0.271716	0.368029	0.237314	0.251144
ENSMUSG00000002109	ENSMUSG00000002109	107986	magenta	0.822412	0.68121	0.342779	-0.204221	-0.116255	0.122522	0.450985	0.29236	-0.291063	0.00734507	-0.518409	-0.720649	-0.0219826	-0.0359886	0.445946	-0.108566	0.202109	-0.548173	-0.506143	-0.404864	0.00948628	-0.149303	-0.420524	0.0062162	-0.0846792	0.115017	-0.0726214	-0.225375
ENSMUSG00000002111	ENSMUSG00000002111	20375	tan	0.0441795	-0.391687	-0.279088	-0.23956	-0.521629	-0.494866	-0.501514	-0.622007	0.169092	-0.0124734	0.0674868	0.2157	0.10442	0.325383	0.340073	0.398232	0.661829	0.426364	0.41903	0.538701	0.527167	0.543213	0.237013	0.785564	0.724416	0.0841965	0.0838419	0.595731
ENSMUSG00000002129	ENSMUSG00000002129	67465	yellow	-0.211455	-0.567243	-0.569532	-0.181037	0.0768199	-0.431099	-0.701201	-0.436761	0.298569	0.626188	0.753782	0.478242	-0.391991	-0.164651	0.123286	0.716657	0.415582	0.758545	0.312275	0.528478	0.115423	0.243192	0.451863	-0.088492	-0.13235	-0.0575241	-0.071243	0.0537038
ENSMUSG00000002147	ENSMUSG00000002147	20852	red	-0.0224393	-0.103721	0.459239	-0.656138	-0.0638196	-0.430733	-0.174788	-0.0636484	0.557945	0.138506	-0.01497	-0.3371	-0.428129	-0.283473	-0.239032	-0.0871043	0.0412862	-0.0771333	-0.319175	-0.0382791	-0.0901312	0.35577	0.317396	0.157073	0.29342	0.583621	0.676459	-0.107216
ENSMUSG00000002190	ENSMUSG00000002190	12745	green	0.0935373	0.35094	-0.056224	0.292911	0.453427	0.366765	0.298971	0.463004	-0.298649	0.139239	0.0609189	-0.0278064	-0.0716932	-0.223711	-0.084506	-0.14634	-0.372717	-0.229086	-0.23787	-0.348117	-0.372041	-0.504599	-0.436407	-0.371779	-0.480012	-0.286069	-0.512148	-0.355986
ENSMUSG00000002205	ENSMUSG00000002205	101568	yellow	-0.381192	-0.807732	-0.509387	-0.234661	-0.43768	-0.651466	-0.826702	-0.812957	0.336453	0.108812	0.442796	0.551026	0.00612575	0.306854	0.153826	0.559387	0.604268	0.803325	0.690276	0.81774	0.556515	0.651497	0.610811	0.547568	0.576212	0.0688014	0.183904	0.617352
ENSMUSG00000002210	ENSMUSG00000002210	71997	white	0.206816	-0.226176	-0.691124	0.224414	-0.265188	-0.128138	-0.358849	-0.455948	-0.282746	0.230159	0.315945	0.42874	0.153318	0.262166	0.57579	0.713574	0.611235	0.535773	0.513067	0.488182	0.437367	0.0536291	0.0188768	0.156916	0.026183	-0.42375	-0.431996	0.331983
ENSMUSG00000002221	ENSMUSG00000002221	55982	green	0.0647443	0.315853	0.00786197	0.420037	0.317347	0.473952	0.36733	0.381681	-0.272619	-0.0135084	-0.0720721	0.0448632	0.114235	-0.0218474	-0.0410988	-0.205072	-0.323792	-0.222507	-0.127584	-0.303663	-0.283886	-0.435405	-0.29544	-0.398632	-0.481474	-0.227055	-0.387105	-0.28608
ENSMUSG00000002222	ENSMUSG00000002222	68477	blue	0.424446	0.917022	0.558286	0.396305	0.482582	0.837227	0.980099	0.924134	-0.415144	-0.200273	-0.515358	-0.521784	0.0648787	-0.313023	-0.209853	-0.633311	-0.647011	-0.903077	-0.69202	-0.925691	-0.616021	-0.7863	-0.797422	-0.4814	-0.548205	-0.213289	-0.230168	-0.625474
ENSMUSG00000002227	ENSMUSG00000002227	17454	magenta	0.783597	0.515607	0.373767	-0.454431	0.221751	-0.0440244	0.167475	0.316949	0.165783	0.520849	-0.0398672	-0.5605	-0.588888	-0.542225	0.285591	0.187287	0.236003	-0.309344	-0.660154	-0.410649	-0.275784	-0.0936472	-0.266729	-0.067951	-0.0886121	0.200343	0.207327	-0.49472
ENSMUSG00000002233	ENSMUSG00000002233	11853	red	-0.311609	-0.690641	-0.086136	-0.635201	-0.727197	-0.845973	-0.695842	-0.815949	0.437445	-0.174884	-0.0133839	0.0250887	0.0414218	0.426868	0.141966	0.210788	0.550221	0.47644	0.462184	0.71514	0.687145	0.926544	0.725408	0.663323	0.801076	0.564137	0.492373	0.695129
ENSMUSG00000002249	ENSMUSG00000002249	21678	grey	0.0755834	0.148698	0.435022	-0.306676	0.299346	0.0299671	0.0913232	0.2519	0.412167	0.247554	0.0673266	-0.227911	-0.467363	-0.438638	-0.334685	-0.173488	-0.150849	-0.208273	-0.4791	-0.337776	-0.412453	-0.0415038	0.117054	-0.0398599	-0.052444	0.308226	0.461707	-0.48262
ENSMUSG00000002250	ENSMUSG00000002250	19015	yellow	-0.196896	-0.621303	-0.255674	-0.55881	0.0244225	-0.652495	-0.795415	-0.477348	0.632735	0.610324	0.715325	0.312339	-0.638012	-0.342303	-0.032773	0.617031	0.417701	0.688104	0.152149	0.478168	0.0745189	0.481518	0.582486	0.311119	0.341047	0.171402	0.387763	0.101888
ENSMUSG00000002257	ENSMUSG00000002257	23853	yellow	-0.231781	-0.445547	-0.176718	-0.191528	-0.0898271	-0.336363	-0.480714	-0.359019	0.333479	0.139744	0.342856	0.302235	-0.197251	-0.0269483	0.03273	0.274264	0.154882	0.441078	0.292134	0.36393	0.161377	0.347125	0.427936	0.322252	0.353877	0.0361535	0.185231	0.288522
ENSMUSG00000002265	ENSMUSG00000002265	18616	brown	0.42636	0.845527	0.550338	0.229615	0.752795	0.743854	0.811769	0.983136	-0.164736	0.184928	-0.176956	-0.44712	-0.328514	-0.660836	-0.304537	-0.441126	-0.630588	-0.755558	-0.83219	-0.947447	-0.833218	-0.80539	-0.718168	-0.599494	-0.665949	-0.186029	-0.153065	-0.849186
ENSMUSG00000002266	ENSMUSG00000002266	22776	brown	0.225818	0.586749	0.257814	0.309135	0.684052	0.648214	0.585221	0.754385	-0.185528	0.235877	0.0433198	-0.172518	-0.257612	-0.549073	-0.299145	-0.243356	-0.498965	-0.457183	-0.592939	-0.699291	-0.723366	-0.724261	-0.531173	-0.59406	-0.68084	-0.269445	-0.218187	-0.74965
ENSMUSG00000002274	ENSMUSG00000002274	70083	turquoise	-0.369544	-0.796185	-0.468383	-0.442645	-0.690693	-0.859909	-0.833883	-0.912491	0.244553	-0.0249202	0.196562	0.266666	0.130034	0.519433	0.304789	0.464354	0.652136	0.718074	0.682499	0.90514	0.777539	0.850006	0.677568	0.449595	0.559749	0.360952	0.150695	0.728982
ENSMUSG00000002279	ENSMUSG00000002279	76483	turquoise	-0.228075	-0.630001	-0.693099	-0.161599	-0.331177	-0.580894	-0.741376	-0.68582	0.0357818	0.248788	0.476816	0.482888	0.0168059	0.280318	0.425591	0.694129	0.578663	0.770916	0.65493	0.770966	0.562183	0.433732	0.483595	0.264565	0.259386	-0.186523	-0.0184507	0.438806
ENSMUSG00000002280	ENSMUSG00000002280	67563	yellow	-0.327938	-0.568378	-0.635817	0.112374	-0.150591	-0.368449	-0.610722	-0.545953	0.0492357	0.179628	0.453827	0.636318	0.127168	0.295177	0.19629	0.46034	0.281921	0.653924	0.630549	0.621814	0.379782	0.299065	0.4073	0.139907	0.130457	-0.144855	-0.133191	0.334194
ENSMUSG00000002289	ENSMUSG00000002289	57875	yellow	-0.389925	-0.524061	-0.192948	-0.0805252	-0.432699	-0.303408	-0.372472	-0.541356	0.141766	-0.316323	-0.00965242	0.239262	0.287595	0.442731	0.0323241	0.0506603	0.122201	0.314476	0.486621	0.473845	0.504698	0.45199	0.608134	0.35426	0.421098	0.0743084	0.326269	0.506318
ENSMUSG00000002297	ENSMUSG00000002297	27214	grey	0.468323	0.628286	0.583665	-0.110143	0.197579	0.311046	0.567872	0.536707	-0.0622657	-0.0551191	-0.423144	-0.598617	-0.13512	-0.315551	-0.0336803	-0.39576	-0.288696	-0.64597	-0.666911	-0.63379	-0.384928	-0.261907	-0.361705	-0.0836194	-0.0796466	0.109583	0.210607	-0.409097
ENSMUSG00000002307	ENSMUSG00000002307	13163	turquoise	-0.29502	-0.722948	-0.700306	-0.125455	-0.533889	-0.623996	-0.762499	-0.821631	0.0414505	0.101722	0.378576	0.501665	0.156151	0.445855	0.315414	0.672308	0.71884	0.807841	0.748145	0.869705	0.668927	0.560555	0.407266	0.321639	0.344018	0.018692	-0.182277	0.667114
ENSMUSG00000002308	ENSMUSG00000002308	54219	red	-0.211554	-0.485677	-0.369721	-0.29509	-0.714904	-0.690309	-0.539524	-0.70807	-0.0452357	-0.245713	-0.121759	0.070564	0.375408	0.650064	0.479538	0.211687	0.437089	0.40988	0.571901	0.712083	0.759557	0.673865	0.504616	0.415686	0.454194	0.278093	-0.0565459	0.725582
ENSMUSG00000002319	ENSMUSG00000002319	75751	turquoise	-0.308698	-0.645267	-0.737894	-0.0500229	-0.605391	-0.608307	-0.683894	-0.796457	-0.167051	-0.0912451	0.201156	0.436472	0.362215	0.643541	0.431027	0.522585	0.610752	0.699305	0.8178	0.863933	0.784867	0.528754	0.420769	0.357612	0.358357	-0.077734	-0.189674	0.704904
ENSMUSG00000002320	ENSMUSG00000002320	74140	darkred	-0.103961	-0.335294	0.158924	-0.531682	-0.194012	-0.519409	-0.441461	-0.343995	0.5973	0.162271	0.115029	0.00751544	-0.330551	-0.0692869	-0.0917079	0.0883414	0.229934	0.221109	-0.0241096	0.238247	0.0987278	0.578311	0.494685	0.534459	0.522422	0.569079	0.344229	0.219812
ENSMUSG00000002324	ENSMUSG00000002324	56739	grey	0.0522426	0.0946044	-0.320815	0.438707	0.00810435	0.224409	0.120659	0.0428656	-0.411484	-0.0450531	-0.00617164	0.14976	0.277917	0.187288	0.145186	0.0534196	-0.063019	0.0350169	0.168254	0.0315868	0.0475554	-0.234814	-0.147195	-0.332035	-0.451243	-0.208446	-0.592659	0.0209541
ENSMUSG00000002325	ENSMUSG00000002325	16391	orange	0.0524135	-0.371178	-0.0576031	-0.617993	-0.483732	-0.706602	-0.555347	-0.560202	0.328348	0.0128412	0.00372387	-0.0802273	-0.123119	0.197423	0.307997	0.253635	0.546518	0.304749	0.181392	0.452426	0.472933	0.680494	0.479092	0.803606	0.803191	0.321802	0.400734	0.44828
ENSMUSG00000002326	ENSMUSG00000002326	105446	grey	-0.356665	-0.167981	-0.16259	0.285787	-0.444318	0.0294989	0.052825	-0.245913	-0.343343	-0.654699	-0.366884	0.0655959	0.69109	0.63735	0.16234	-0.308052	-0.161408	0.00201895	0.416933	0.244044	0.375496	0.105537	0.233933	0.0788538	0.0926522	-0.0551301	-0.105459	0.409049
ENSMUSG00000002329	ENSMUSG00000002329	67881	turquoise	-0.0869973	-0.553971	-0.636379	-0.16481	-0.756582	-0.649929	-0.641461	-0.85091	-0.16646	-0.149706	0.0248812	0.242428	0.411298	0.72944	0.636294	0.492194	0.745285	0.601889	0.730727	0.844232	0.881787	0.616557	0.495742	0.430091	0.417369	0.059269	-0.122213	0.696477
ENSMUSG00000002332	ENSMUSG00000002332	52585	turquoise	-0.371592	-0.738515	-0.490614	-0.297372	-0.760804	-0.763197	-0.746054	-0.912516	0.0943123	-0.225656	0.0897875	0.343847	0.341309	0.648286	0.362977	0.389799	0.605487	0.654838	0.747865	0.881635	0.817567	0.788947	0.660114	0.68651	0.73518	0.15973	0.163007	0.845638
ENSMUSG00000002341	ENSMUSG00000002341	13004	black	-0.221767	-0.254699	-0.479593	0.37231	0.54505	0.180966	-0.262562	0.0187302	0.0864134	0.545222	0.781829	0.708837	-0.21537	-0.333993	-0.161764	0.451157	-0.0546379	0.481846	0.167037	0.108194	-0.325854	-0.324491	-0.0252849	-0.305575	-0.353528	-0.549837	-0.209733	-0.218892
ENSMUSG00000002342	ENSMUSG00000002342	234371	turquoise	-0.0365238	-0.574517	-0.590951	-0.251297	-0.538322	-0.603358	-0.703661	-0.782406	0.0531837	0.153204	0.313959	0.296251	0.0492791	0.341884	0.450741	0.692472	0.775809	0.697101	0.571606	0.74167	0.660431	0.569253	0.414238	0.436317	0.443619	0.00794766	-0.00271451	0.58592
ENSMUSG00000002343	ENSMUSG00000002343	76813	turquoise	-0.0361875	-0.455016	-0.646526	-0.113682	-0.564702	-0.476933	-0.54336	-0.689411	-0.221608	-0.0355863	0.133137	0.199628	0.268752	0.509308	0.590665	0.543366	0.619332	0.558551	0.612209	0.693676	0.738502	0.423657	0.337483	0.330018	0.313337	-0.169448	-0.149525	0.587581
ENSMUSG00000002345	ENSMUSG00000002345	72368	turquoise	-0.258793	-0.656655	-0.615803	-0.226442	-0.732283	-0.702612	-0.706119	-0.865227	-0.0878813	-0.12654	0.118426	0.283112	0.323314	0.658241	0.54186	0.508116	0.672543	0.691271	0.787689	0.892767	0.851951	0.669746	0.520665	0.352359	0.446195	0.0909047	-0.0290643	0.725145
ENSMUSG00000002346	ENSMUSG00000002346	73095	green	0.523044	0.22423	-0.392769	0.215727	0.302736	0.158984	-0.0363561	0.0916007	-0.21986	0.639341	0.421959	0.195939	-0.206189	-0.278578	0.517115	0.636823	0.347844	0.228087	-0.0643573	-0.0242256	-0.146277	-0.359284	-0.264923	-0.440471	-0.52587	-0.435467	-0.346545	-0.373953
ENSMUSG00000002365	ENSMUSG00000002365	66616	pink	0.0348909	0.167989	0.730799	-0.389525	0.0801698	-0.0195678	0.221672	0.247238	0.459704	-0.115825	-0.307815	-0.461798	-0.243633	-0.231827	-0.337175	-0.498362	-0.247773	-0.421125	-0.478651	-0.358745	-0.284833	0.135086	0.210821	-0.0606514	0.0638499	0.587542	0.667648	-0.347828
ENSMUSG00000002372	ENSMUSG00000002372	71810	turquoise	-0.395448	-0.858446	-0.757296	-0.183062	-0.506855	-0.715986	-0.907049	-0.906748	0.134044	0.146087	0.50358	0.586956	0.0844876	0.420978	0.311532	0.708266	0.668848	0.92318	0.814656	0.951106	0.688227	0.622394	0.624394	0.386277	0.416924	-0.0226385	-0.00847691	0.653056
ENSMUSG00000002379	ENSMUSG00000002379	69875	turquoise	-0.430956	-0.838899	-0.524489	-0.357501	-0.727081	-0.838882	-0.848016	-0.953949	0.189657	-0.0946405	0.212892	0.359356	0.211953	0.586902	0.323894	0.480786	0.647097	0.77038	0.7773	0.953377	0.805447	0.828348	0.744508	0.445191	0.557968	0.28705	0.176026	0.760388
ENSMUSG00000002393	ENSMUSG00000002393	13864	turquoise	-0.164042	-0.655458	-0.560807	-0.262223	-0.342071	-0.637966	-0.791144	-0.740559	0.260523	0.327442	0.489384	0.458405	-0.0640392	0.22371	0.315757	0.674782	0.708726	0.772698	0.539089	0.74433	0.483577	0.574141	0.501321	0.283618	0.315193	0.131099	0.040619	0.386655
ENSMUSG00000002395	ENSMUSG00000002395	67023	turquoise	-0.367069	-0.781041	-0.50104	-0.354073	-0.777658	-0.840826	-0.811787	-0.951182	0.140441	-0.175144	0.10998	0.31391	0.27912	0.65414	0.385138	0.414387	0.632066	0.694719	0.76999	0.930913	0.852959	0.841304	0.734405	0.577197	0.651365	0.28213	0.152019	0.806867
ENSMUSG00000002396	ENSMUSG00000002396	77090	yellow	-0.0869157	-0.433755	-0.365171	-0.22857	-0.158165	-0.474426	-0.572875	-0.454737	0.213406	0.30632	0.411675	0.333343	-0.167654	0.012449	0.282156	0.507869	0.363108	0.557546	0.341828	0.487319	0.267787	0.383264	0.353905	0.338524	0.351598	-0.0670374	0.0984527	0.324541
ENSMUSG00000002409	ENSMUSG00000002409	13549	turquoise	-0.439525	-0.822503	-0.490874	-0.342112	-0.202945	-0.706816	-0.887659	-0.704842	0.468276	0.369844	0.657871	0.538792	-0.25224	0.0360873	-0.0102286	0.590484	0.460803	0.84017	0.50305	0.736025	0.321722	0.593033	0.662935	0.331618	0.370892	0.143564	0.222159	0.385821
ENSMUSG00000002413	ENSMUSG00000002413	109880	brown	0.284811	0.700436	0.461535	0.228929	0.748312	0.645536	0.670649	0.875423	-0.0856936	0.198942	-0.101629	-0.301935	-0.298292	-0.569044	-0.362629	-0.445936	-0.619857	-0.646981	-0.710534	-0.82473	-0.775199	-0.710028	-0.626948	-0.526256	-0.596745	-0.129295	-0.175603	-0.788406
ENSMUSG00000002416	ENSMUSG00000002416	68198	midnightblue	-0.362133	-0.522876	-0.471855	-0.0928161	-0.805836	-0.557895	-0.45122	-0.73481	-0.252917	-0.482833	-0.225997	0.136064	0.610434	0.870828	0.402608	0.126591	0.388004	0.391669	0.738793	0.750208	0.873028	0.585996	0.450062	0.332262	0.40132	0.159836	-0.121645	0.792396
ENSMUSG00000002428	ENSMUSG00000002428	20585	blue	0.407977	0.884037	0.522102	0.30303	0.367	0.714569	0.924326	0.861665	-0.457156	-0.23442	-0.5671	-0.599717	0.0654202	-0.252483	-0.135918	-0.606503	-0.591864	-0.875743	-0.644467	-0.844503	-0.507155	-0.693929	-0.763026	-0.443481	-0.509554	-0.143571	-0.279742	-0.531939
ENSMUSG00000002455	ENSMUSG00000002455	68879	yellow	-0.471951	-0.618816	-0.483016	0.154064	-0.0691031	-0.236104	-0.537249	-0.447733	0.153949	0.0134815	0.433269	0.644971	0.0987352	0.203251	-0.0736516	0.301678	0.159282	0.588495	0.581708	0.516533	0.253256	0.266474	0.376247	0.201725	0.242138	-0.159999	-0.0430571	0.367127
ENSMUSG00000002458	ENSMUSG00000002458	56470	turquoise	-0.32443	-0.56807	-0.580349	-0.0858776	-0.603251	-0.544874	-0.563128	-0.69762	-0.141754	-0.148513	0.130296	0.306733	0.34892	0.543193	0.382428	0.438386	0.535061	0.600472	0.698588	0.75697	0.669286	0.471301	0.307487	0.255027	0.323098	-0.0143355	-0.145518	0.66957
ENSMUSG00000002459	ENSMUSG00000002459	58175	green	0.150651	0.271741	0.085179	0.140412	0.205288	0.188987	0.240313	0.291542	-0.184692	0.0160718	-0.0230635	-0.0336302	-0.0248886	-0.208472	-0.0137206	-0.0132939	-0.19182	-0.212595	-0.157951	-0.250076	-0.200502	-0.309608	-0.242264	-0.17586	-0.155265	-0.242904	0.00527637	-0.216567
ENSMUSG00000002475	ENSMUSG00000002475	106861	green	-0.388044	-0.45507	-0.233752	0.0634946	0.227804	-0.0836623	-0.369971	-0.181269	0.265257	0.220466	0.559604	0.494093	-0.144233	-0.154225	-0.127603	0.238152	-0.0551654	0.476228	0.273153	0.266216	-0.10365	0.0236472	0.381656	-0.210716	-0.0780497	-0.225617	0.256986	-0.0718641
ENSMUSG00000002477	ENSMUSG00000002477	20641	turquoise	-0.555994	-0.718487	-0.59651	-0.00425413	-0.622866	-0.567248	-0.623654	-0.760842	-0.108478	-0.342699	0.0913259	0.461122	0.485203	0.710507	0.249929	0.25877	0.353858	0.621008	0.865555	0.839209	0.743498	0.551749	0.488101	0.394448	0.468013	-0.0233671	-0.0912557	0.792025
ENSMUSG00000002486	ENSMUSG00000002486	77832	grey	0.0694656	-0.081954	-0.212155	0.0815677	0.0269499	0.0465939	-0.0863837	-0.0939346	-0.0242872	0.184146	0.168994	0.123495	-0.0446755	0.0209486	0.00595667	0.241517	0.285564	0.173139	0.0769567	0.101106	0.0594379	-0.0319118	-0.0258167	-0.135273	-0.194665	-0.0682476	-0.138233	-0.0728382
ENSMUSG00000002489	ENSMUSG00000002489	21844	black	-0.246158	-0.0870693	-0.344652	0.46627	0.582836	0.392573	0.00282038	0.249054	-0.0673323	0.37542	0.581368	0.497904	-0.186715	-0.34872	-0.286234	0.235913	-0.240517	0.26347	0.0604159	-0.0769773	-0.416865	-0.509654	-0.224286	-0.521836	-0.57469	-0.54858	-0.367962	-0.295769
ENSMUSG00000002496	ENSMUSG00000002496	22084	turquoise	-0.14762	-0.608609	-0.835497	0.0150923	-0.419487	-0.56092	-0.741888	-0.754348	-0.116557	0.230931	0.46844	0.585698	0.178141	0.414964	0.522044	0.785842	0.709839	0.834982	0.754998	0.841043	0.608953	0.397978	0.339104	0.149303	0.153026	-0.154978	-0.309933	0.513945
ENSMUSG00000002504	ENSMUSG00000002504	65962	turquoise	-0.440629	-0.803512	-0.525996	-0.276787	-0.513907	-0.707272	-0.807603	-0.838669	0.209866	0.0388898	0.378509	0.447851	0.122762	0.414991	0.304329	0.516877	0.511495	0.794605	0.710297	0.861581	0.619621	0.653471	0.739785	0.253209	0.395665	0.114178	0.251355	0.562648
ENSMUSG00000002524	ENSMUSG00000002524	67959	turquoise	-0.461897	-0.876935	-0.729379	-0.162162	-0.591216	-0.719758	-0.882802	-0.943551	0.114872	0.0134968	0.394621	0.575156	0.234367	0.556991	0.334976	0.60828	0.634468	0.887911	0.86126	0.98348	0.756906	0.689577	0.662584	0.392127	0.445006	0.0485855	-0.0442157	0.761621
ENSMUSG00000002546	ENSMUSG00000002546	99412	yellow	-0.302073	-0.762383	-0.694355	-0.0991564	-0.147129	-0.560877	-0.86162	-0.694917	0.269993	0.423615	0.731581	0.682605	-0.132334	0.0981022	0.223698	0.763417	0.533054	0.911641	0.618405	0.766446	0.363364	0.437229	0.551271	0.105661	0.151098	-0.0705872	-0.0587593	0.378223
ENSMUSG00000002550	ENSMUSG00000002550	22245	turquoise	-0.152301	-0.620409	-0.588986	-0.219376	-0.693468	-0.687775	-0.711539	-0.862588	-0.026321	-0.0826085	0.128571	0.322045	0.298585	0.615914	0.553681	0.538675	0.691873	0.654819	0.743345	0.851253	0.843104	0.687386	0.545706	0.46208	0.516631	0.0923124	-0.0163605	0.732513
ENSMUSG00000002578	ENSMUSG00000002578	22781	green	0.345204	0.30991	-0.0121815	0.183173	0.646842	0.349552	0.165319	0.44116	-0.00974132	0.515768	0.373124	0.110096	-0.447594	-0.572396	-0.0645332	0.189873	-0.13446	-0.0812897	-0.332808	-0.383888	-0.505694	-0.536642	-0.287527	-0.315491	-0.396776	-0.438837	0.023741	-0.691477
ENSMUSG00000002580	ENSMUSG00000002580	103742	turquoise	-0.442322	-0.763703	-0.663311	-0.0669438	-0.768055	-0.645697	-0.708635	-0.921756	-0.0810335	-0.272804	0.106416	0.452556	0.491493	0.777453	0.393871	0.418288	0.571229	0.715398	0.913322	0.947984	0.880441	0.666606	0.572869	0.449382	0.495462	0.0442539	-0.0927265	0.879502
ENSMUSG00000002602	ENSMUSG00000002602	26362	darkred	-0.065896	-0.21977	0.0623789	-0.302198	0.0413895	-0.235733	-0.291927	-0.165974	0.462124	0.243376	0.236808	0.125318	-0.342704	-0.225842	-0.192809	0.106618	0.0859757	0.174411	-0.0716761	0.0835217	-0.0559262	0.289044	0.195808	0.641033	0.517765	0.108407	0.223528	0.172471
ENSMUSG00000002603	ENSMUSG00000002603	21803	tan	-0.186952	-0.549008	-0.223584	-0.421673	-0.515832	-0.62798	-0.615683	-0.684596	0.329759	-0.0417826	0.117477	0.18683	0.0155713	0.285067	0.184053	0.285284	0.491753	0.457186	0.390728	0.576064	0.521481	0.675939	0.550675	0.908598	0.846095	0.162856	0.371047	0.585566
ENSMUSG00000002608	ENSMUSG00000002608	52132	yellow	-0.272719	-0.636301	-0.617535	-0.14567	0.0353703	-0.462679	-0.758398	-0.508046	0.275774	0.571173	0.806899	0.607293	-0.323403	-0.129077	0.174721	0.790382	0.418814	0.840077	0.443345	0.608036	0.175633	0.263076	0.457023	-0.00870771	0.0254686	-0.190892	0.0162741	0.183678
ENSMUSG00000002617	ENSMUSG00000002617	22700	purple	0.462118	0.844289	0.519505	0.225463	0.278034	0.631261	0.851306	0.761073	-0.384128	-0.18957	-0.56623	-0.612201	0.0512038	-0.214383	-0.069847	-0.541883	-0.481635	-0.820227	-0.639205	-0.776349	-0.4355	-0.564463	-0.673039	-0.347164	-0.449301	-0.0416269	-0.30467	-0.410432
ENSMUSG00000002625	ENSMUSG00000002625	54194	magenta	0.927699	0.688614	0.0942141	0.125974	0.0450331	0.313722	0.435971	0.314128	-0.388693	0.17938	-0.296148	-0.38638	-0.0132801	-0.108515	0.480882	0.156242	0.329982	-0.40059	-0.358013	-0.384101	-0.0426326	-0.336155	-0.668299	-0.059806	-0.189423	-0.179055	-0.343102	-0.264819
ENSMUSG00000002633	ENSMUSG00000002633	20423	green	-0.000583745	0.236955	0.192075	0.104561	0.363732	0.360188	0.326449	0.392636	-0.0936044	0.0171185	0.0216985	-0.142926	-0.162594	-0.305002	-0.330475	-0.189622	-0.368732	-0.279478	-0.307392	-0.394086	-0.348599	-0.410934	-0.181675	-0.379296	-0.317202	-0.201687	0.180893	-0.454234
ENSMUSG00000002635	ENSMUSG00000002635	68079	turquoise	-0.365498	-0.723957	-0.566551	-0.155085	-0.639024	-0.570953	-0.687122	-0.84914	0.0543245	-0.156293	0.171447	0.374907	0.293337	0.597919	0.316539	0.412335	0.539721	0.673064	0.72851	0.816288	0.74244	0.625492	0.604192	0.500238	0.523537	0.0447223	0.05113	0.727622
ENSMUSG00000002658	ENSMUSG00000002658	98053	turquoise	-0.513585	-0.876956	-0.728058	-0.0105235	-0.506915	-0.58464	-0.820107	-0.884161	0.0803509	-0.0332541	0.444173	0.690651	0.27778	0.528911	0.24725	0.585077	0.561781	0.891667	0.89977	0.937565	0.672749	0.570476	0.634661	0.296203	0.383201	-0.078359	0.00694817	0.684386
ENSMUSG00000002660	ENSMUSG00000002660	53895	turquoise	-0.468553	-0.850453	-0.63443	-0.224209	-0.681984	-0.77263	-0.848109	-0.944082	0.105476	-0.119211	0.250039	0.48081	0.28363	0.63036	0.321428	0.494746	0.615847	0.798925	0.860734	0.971047	0.813918	0.75643	0.65333	0.483217	0.570876	0.146986	0.0281817	0.806723
ENSMUSG00000002661	ENSMUSG00000002661	66400	turquoise	-0.362482	-0.685144	-0.405011	-0.319596	-0.78393	-0.74017	-0.669333	-0.859608	0.0824113	-0.230251	0.0207947	0.203816	0.304586	0.628528	0.334739	0.340237	0.564531	0.597052	0.716396	0.838529	0.803768	0.766052	0.553235	0.4256	0.574103	0.308933	0.140334	0.782629
ENSMUSG00000002668	ENSMUSG00000002668	70785	magenta	0.590148	0.523811	0.491051	-0.198452	-0.116852	0.165653	0.416658	0.247788	-0.0418957	-0.0977841	-0.469596	-0.569526	-0.0651025	-0.133327	0.203073	-0.179286	0.089321	-0.490735	-0.469031	-0.415125	-0.088193	-0.0231637	-0.321436	0.216551	0.222689	0.179411	0.206886	-0.120761
ENSMUSG00000002679	ENSMUSG00000002679	69792	midnightblue	0.0176945	0.169526	-0.152356	0.341535	-0.283956	0.240999	0.269874	-0.00981612	-0.55326	-0.497015	-0.400574	-0.0432967	0.559397	0.497129	0.272062	-0.192087	0.0149125	-0.168888	0.260614	0.0259911	0.296067	-0.155029	-0.150531	0.0825279	0.00370314	-0.30199	-0.21124	0.133878
ENSMUSG00000002688	ENSMUSG00000002688	18760	brown	0.302677	0.642229	0.341778	0.41029	0.378071	0.674524	0.70044	0.664915	-0.344812	-0.169176	-0.294394	-0.211641	0.0935574	-0.219936	-0.14998	-0.396998	-0.382783	-0.572375	-0.412449	-0.641132	-0.481087	-0.631885	-0.610741	-0.237466	-0.328751	-0.339347	-0.176232	-0.43026
ENSMUSG00000002699	ENSMUSG00000002699	16822	grey	0.0180968	-0.195493	-0.0538178	-0.334178	-0.244832	-0.463308	-0.341118	-0.322521	0.261279	0.142724	0.028376	0.00269777	-0.0798462	0.104918	0.1052	0.129036	0.297402	0.170879	0.113479	0.27953	0.25045	0.408201	0.123767	0.471554	0.411272	0.301105	0.0784504	0.269632
ENSMUSG00000002718	ENSMUSG00000002718	110750	blue	0.334741	0.844713	0.579308	0.380236	0.280055	0.766281	0.968101	0.814337	-0.453862	-0.422468	-0.667384	-0.556981	0.230133	-0.125079	-0.193769	-0.72857	-0.641149	-0.9133	-0.587884	-0.834405	-0.468113	-0.657139	-0.698959	-0.366449	-0.414458	-0.118589	-0.226527	-0.424998
ENSMUSG00000002728	ENSMUSG00000002728	67877	blue	0.0729525	0.490846	0.289104	0.522621	0.00540295	0.617882	0.706762	0.440466	-0.485164	-0.575477	-0.579572	-0.213362	0.478372	0.20332	-0.112713	-0.56042	-0.466699	-0.583244	-0.103457	-0.44434	-0.139891	-0.448351	-0.460467	-0.304491	-0.27637	-0.136567	-0.223432	-0.140849
ENSMUSG00000002731	ENSMUSG00000002731	23992	blue	0.150292	0.394511	0.382117	-0.0430942	-0.164665	0.130585	0.458363	0.268701	-0.24633	-0.392289	-0.619814	-0.524749	0.249585	0.196942	-0.00138654	-0.519197	-0.214241	-0.540657	-0.221116	-0.28313	0.0406961	-0.0747516	-0.263623	-0.05029	-0.0507448	0.205207	0.0164694	-0.0863217
ENSMUSG00000002732	ENSMUSG00000002732	14231	blue	-0.0136584	0.354671	0.364681	0.332003	0.0828478	0.452875	0.528513	0.377481	-0.222234	-0.527831	-0.450762	-0.138867	0.350572	0.0993637	-0.2462	-0.612246	-0.488335	-0.524195	-0.200644	-0.428607	-0.23023	-0.308444	-0.166905	0.107059	0.036473	-0.140152	0.0854964	-0.106878
ENSMUSG00000002733	ENSMUSG00000002733	83435	lightcyan	-0.0984805	0.123442	-0.0465682	0.515362	-0.167671	0.337611	0.306027	0.0729051	-0.411843	-0.511427	-0.331461	0.0900381	0.546568	0.386848	0.0307869	-0.290949	-0.185881	-0.158639	0.235539	-0.0426969	0.0794288	-0.202177	-0.175134	-0.145549	-0.157912	-0.140287	-0.336154	0.155437
ENSMUSG00000002741	ENSMUSG00000002741	56418	turquoise	-0.28151	-0.75855	-0.75382	-0.0945764	-0.512173	-0.635023	-0.82599	-0.883832	0.0436218	0.0997653	0.421847	0.588291	0.226621	0.522975	0.44479	0.666395	0.675323	0.853061	0.806231	0.91407	0.712163	0.572136	0.605157	0.366154	0.371814	-0.0841502	-0.0594589	0.648189
ENSMUSG00000002748	ENSMUSG00000002748	22385	blue	0.361641	0.609897	0.0977503	0.400189	0.784222	0.666024	0.515167	0.746965	-0.245757	0.40164	0.19703	-0.0472034	-0.26916	-0.587253	-0.036093	-0.0565247	-0.450982	-0.347444	-0.527326	-0.650597	-0.720091	-0.829964	-0.523021	-0.669408	-0.785037	-0.508538	-0.285509	-0.797945
ENSMUSG00000002763	ENSMUSG00000002763	224824	turquoise	-0.266597	-0.695717	-0.65671	-0.230517	-0.529201	-0.666091	-0.770812	-0.812146	0.0439379	0.121979	0.36153	0.394927	0.109529	0.420328	0.466385	0.660192	0.613077	0.786568	0.708328	0.853979	0.698134	0.59236	0.57342	0.272062	0.334876	-0.0147276	0.000863364	0.62892
ENSMUSG00000002767	ENSMUSG00000002767	27398	turquoise	-0.345625	-0.686765	-0.537744	-0.162858	-0.786094	-0.66059	-0.655357	-0.870389	-0.035456	-0.27484	0.0163543	0.32646	0.416498	0.729679	0.348535	0.3766	0.63681	0.624388	0.81226	0.875423	0.859491	0.720388	0.459399	0.510532	0.579927	0.179103	-0.0851656	0.865703
ENSMUSG00000002768	ENSMUSG00000002768	17256	turquoise	-0.474213	-0.834002	-0.673623	-0.130269	-0.630881	-0.704044	-0.814807	-0.907574	0.0537937	-0.0901597	0.306248	0.546625	0.288135	0.589294	0.322502	0.532745	0.570904	0.823069	0.887543	0.95497	0.766791	0.662168	0.635668	0.405943	0.488671	0.0228144	0.0507098	0.745137
ENSMUSG00000002769	ENSMUSG00000002769	14711	pink	-0.0686739	-0.161959	0.37689	-0.532826	-0.316295	-0.428006	-0.164762	-0.220707	0.426446	-0.155901	-0.305127	-0.328068	-0.0812806	0.177099	-0.110008	-0.269406	0.0725904	-0.11441	-0.09567	0.109677	0.22148	0.542583	0.394015	0.281885	0.378522	0.729673	0.39369	0.183684
ENSMUSG00000002771	ENSMUSG00000002771	14814	yellow	-0.360691	-0.600765	-0.377908	-0.102632	0.166262	-0.324146	-0.629664	-0.365705	0.445953	0.463274	0.718322	0.567321	-0.325225	-0.198952	-0.127279	0.482609	0.202453	0.669075	0.334176	0.438964	0.0175872	0.248263	0.351259	0.0618738	0.113786	-0.0911379	0.108789	0.147853
ENSMUSG00000002778	ENSMUSG00000002778	68137	turquoise	-0.424167	-0.836373	-0.411731	-0.479171	-0.620479	-0.838247	-0.858641	-0.899457	0.37108	0.0142756	0.27826	0.318523	0.0354644	0.408112	0.216894	0.463112	0.593623	0.737814	0.638932	0.87113	0.690573	0.841989	0.730014	0.558397	0.657629	0.321925	0.268007	0.71692
ENSMUSG00000002781	ENSMUSG00000002781	70209	yellow	-0.130619	-0.470233	-0.452462	-0.0849452	-0.014498	-0.374388	-0.571669	-0.416344	0.212745	0.445776	0.58412	0.488574	-0.167691	-0.0436173	0.221376	0.620435	0.38318	0.654227	0.381827	0.505275	0.179701	0.258224	0.314247	-0.018517	0.0314701	-0.13628	-0.00187816	0.214815
ENSMUSG00000002797	ENSMUSG00000002797	110175	greenyellow	-0.234253	-0.197632	-0.433985	0.394212	-0.589352	-0.0300073	-0.0279624	-0.409978	-0.519024	-0.573965	-0.338571	0.219986	0.820921	0.831032	0.333351	-0.0541137	0.128299	0.142575	0.639538	0.437399	0.62489	0.147769	0.0785024	0.205691	0.138388	-0.207468	-0.365958	0.618063
ENSMUSG00000002799	ENSMUSG00000002799	16450	grey	-0.0331167	-0.123705	0.0572379	-0.208141	0.35296	-0.0307738	-0.187105	0.0515073	0.486797	0.538353	0.464932	0.157899	-0.577423	-0.517471	-0.362641	0.241111	0.0396654	0.176246	-0.24659	-0.0810765	-0.333467	-0.00222875	0.0719702	0.136773	0.0120067	0.0357377	0.148891	-0.188577
ENSMUSG00000002803	ENSMUSG00000002803	399566	yellow	-0.281869	-0.712989	-0.642962	-0.188336	-0.206417	-0.589072	-0.812125	-0.684887	0.247301	0.371206	0.595383	0.568973	-0.102076	0.196415	0.220091	0.673186	0.584204	0.815144	0.607496	0.760356	0.45301	0.462009	0.434597	0.227614	0.254619	-0.0408905	-0.0494143	0.39284
ENSMUSG00000002804	ENSMUSG00000002804	66174	turquoise	-0.220537	-0.662704	-0.284712	-0.579593	-0.662947	-0.862514	-0.74092	-0.81126	0.2947	0.0178605	0.105246	0.0586147	0.00288143	0.425495	0.300369	0.40505	0.646896	0.57343	0.501943	0.77483	0.709336	0.823133	0.642829	0.331903	0.491583	0.511457	0.273873	0.55929
ENSMUSG00000002808	ENSMUSG00000002808	105298	yellow	-0.461264	-0.701515	-0.782076	0.236663	-0.107154	-0.284684	-0.673061	-0.588457	0.0361693	0.194991	0.64414	0.837316	0.116874	0.231448	0.13501	0.610513	0.297844	0.824185	0.748547	0.69766	0.351981	0.2102	0.43026	0.197064	0.138417	-0.418007	-0.185449	0.45442
ENSMUSG00000002812	ENSMUSG00000002812	14248	turquoise	-0.10518	-0.607601	-0.401663	-0.44723	-0.588042	-0.78937	-0.75227	-0.797433	0.255481	0.110907	0.182148	0.191872	0.05722	0.39739	0.474073	0.500288	0.723374	0.623702	0.532355	0.776082	0.676829	0.759093	0.552285	0.486428	0.531666	0.302637	0.144404	0.567658
ENSMUSG00000002814	ENSMUSG00000002814	21975	grey	0.077523	-0.0930434	-0.419648	0.298799	-0.0612178	0.0863274	-0.13022	-0.188862	-0.273394	-0.0128932	0.149867	0.328786	0.231707	0.218349	0.352068	0.312624	0.187862	0.240214	0.331362	0.212108	0.238122	-0.0567583	0.0928888	-0.00667984	-0.0580033	-0.371763	-0.291883	0.170637
ENSMUSG00000002820	ENSMUSG00000002820	235040	turquoise	-0.233682	-0.671866	-0.408764	-0.391761	-0.577377	-0.703354	-0.733407	-0.783424	0.23229	0.0422618	0.235904	0.211833	0.00643618	0.332066	0.337153	0.505092	0.588283	0.666422	0.54514	0.748346	0.626814	0.718812	0.59299	0.427259	0.526729	0.238408	0.16819	0.639428
ENSMUSG00000002825	ENSMUSG00000002825	60507	magenta	0.271742	0.0750751	-0.0752448	0.0113375	-0.0814512	-0.0967272	-0.0447408	-0.0675798	-0.00207459	0.169165	-0.0399104	0.0125479	0.00664061	0.0652262	0.194082	0.147156	0.246159	0.0277898	-0.000946365	0.0695463	0.0747441	0.0853399	-0.14468	0.0205616	-0.0549927	0.182662	-0.336917	0.0512606
ENSMUSG00000002831	ENSMUSG00000002831	57435	red	-0.316678	-0.317804	0.465318	-0.58878	-0.0966508	-0.390684	-0.235755	-0.146805	0.657973	-0.098449	-0.0605937	-0.229691	-0.309459	-0.108056	-0.455558	-0.327335	-0.113852	-0.0333744	-0.200532	0.0355524	-0.0415568	0.491998	0.619104	0.309378	0.391009	0.654891	0.694265	0.0294239
ENSMUSG00000002833	ENSMUSG00000002833	15193	turquoise	0.0240358	-0.573974	-0.666067	-0.240087	-0.509572	-0.672752	-0.768257	-0.80093	0.0629852	0.266206	0.365999	0.380582	0.0255612	0.335934	0.532831	0.784424	0.825801	0.744425	0.6177	0.79456	0.681573	0.58318	0.322182	0.458133	0.464168	0.00748237	-0.133797	0.603371
ENSMUSG00000002835	ENSMUSG00000002835	27221	yellow	-0.331342	-0.522413	-0.164461	-0.344838	-0.0173685	-0.429758	-0.561689	-0.382726	0.506204	0.319871	0.444471	0.264832	-0.331642	-0.110974	-0.146082	0.288327	0.169353	0.466352	0.18885	0.379757	0.11375	0.426518	0.477407	0.157214	0.187823	0.289866	0.128584	0.196945
ENSMUSG00000002844	ENSMUSG00000002844	11544	turquoise	-0.347791	-0.707357	-0.691383	-0.138724	-0.489832	-0.586816	-0.730134	-0.77492	-0.0109919	0.0552523	0.379998	0.443788	0.164836	0.406308	0.376089	0.619786	0.53397	0.772664	0.697019	0.817367	0.630371	0.498509	0.530588	0.255689	0.308425	-0.0952043	-0.0606211	0.618133
ENSMUSG00000002845	ENSMUSG00000002845	67846	midnightblue	0.44056	0.450444	0.0883568	0.201362	-0.409734	0.212513	0.446208	0.0764458	-0.560654	-0.491291	-0.666507	-0.397548	0.538081	0.402219	0.396187	-0.197189	0.151099	-0.430232	-0.0254709	-0.161964	0.289745	-0.0813503	-0.499069	0.129062	0.124803	-0.0376188	-0.315282	0.231032
ENSMUSG00000002846	ENSMUSG00000002846	76916	turquoise	-0.50397	-0.61333	-0.701599	0.211042	-0.396881	-0.327257	-0.518406	-0.613082	-0.251678	-0.227927	0.23906	0.564036	0.520191	0.615874	0.347927	0.320556	0.259813	0.639871	0.807962	0.736259	0.566101	0.28795	0.448439	0.065289	0.109959	-0.283266	-0.238232	0.580044
ENSMUSG00000002847	ENSMUSG00000002847	85031	pink	-0.425146	-0.36963	0.250993	-0.218928	0.0283952	-0.135746	-0.222777	-0.173465	0.602308	-0.0544935	0.120661	0.140155	-0.119794	-0.0855053	-0.416849	-0.232528	-0.187717	0.107979	-0.0228373	0.0660934	-0.105793	0.348892	0.488284	0.297897	0.356687	0.346938	0.51413	0.0857642
ENSMUSG00000002870	ENSMUSG00000002870	17216	grey	-0.0048055	0.182207	-0.0824305	0.487976	0.411612	0.536474	0.293535	0.326227	-0.201663	0.13657	0.219712	0.255491	-0.0067731	-0.25289	-0.142909	0.0595273	-0.308823	-0.034228	-0.0621727	-0.269684	-0.362804	-0.509993	-0.271722	-0.478175	-0.452057	-0.484653	-0.110439	-0.334741
ENSMUSG00000002871	ENSMUSG00000002871	24100	red	0.21274	-0.279704	-0.20154	-0.631263	-0.393997	-0.738513	-0.575262	-0.511429	0.234915	0.383663	0.187921	-0.132054	-0.304271	0.0479816	0.49268	0.549208	0.67638	0.418392	0.120427	0.478893	0.400736	0.553521	0.384769	0.18311	0.226296	0.4317	0.122741	0.185015
ENSMUSG00000002881	ENSMUSG00000002881	17936	green	0.160461	0.480416	0.186761	0.0709803	0.501502	0.307456	0.412936	0.628443	-0.254071	0.170734	-0.0130545	-0.292304	-0.263945	-0.421133	-0.176702	-0.212245	-0.410111	-0.392619	-0.452913	-0.497337	-0.492006	-0.566463	-0.457515	-0.516341	-0.553613	-0.200089	-0.190267	-0.603572
ENSMUSG00000002885	ENSMUSG00000002885	26364	grey	-0.10075	-0.143475	-0.125173	0.0455093	0.0660334	0.0028713	-0.145974	-0.110214	0.0789849	0.106755	0.215513	0.238833	-0.045019	-0.0260856	0.0179195	0.11745	-0.0340253	0.199131	0.117767	0.0948731	-0.00220276	0.0641414	0.185034	0.141201	0.131447	-0.165432	0.115297	0.0610305
ENSMUSG00000002897	ENSMUSG00000002897	16172	black	-0.103393	-0.25158	0.209129	-0.530014	0.293592	-0.379	-0.384566	-0.0335532	0.700601	0.572847	0.512708	0.0618483	-0.744687	-0.607783	-0.366731	0.235437	0.0575443	0.246206	-0.258808	0.0187863	-0.332156	0.216383	0.248142	0.0827226	0.160266	0.331599	0.472323	-0.222193
ENSMUSG00000002900	ENSMUSG00000002900	16777	grey	-0.425569	-0.385372	0.0114091	-0.16614	0.115032	-0.209519	-0.305615	-0.130643	0.420392	0.0953532	0.254015	0.191478	-0.195519	-0.0899188	-0.348846	-0.0709882	-0.165698	0.2218	0.0152544	0.145699	-0.121436	0.228149	0.426864	-0.00992964	0.0208126	0.307149	0.100453	0.0316699
ENSMUSG00000002908	ENSMUSG00000002908	84036	turquoise	-0.320981	-0.632605	-0.737177	0.154033	-0.228071	-0.332702	-0.638601	-0.6217	-0.0389919	0.155481	0.561556	0.676958	0.149785	0.251114	0.260093	0.64699	0.412116	0.783666	0.670325	0.683309	0.38443	0.230808	0.426214	0.0963132	0.0999293	-0.315499	-0.15313	0.428196
ENSMUSG00000002910	ENSMUSG00000002910	70807	royalblue	-0.312386	-0.491438	-0.287829	-0.102292	-0.28592	-0.329514	-0.444651	-0.491076	0.169634	-0.0631377	0.145023	0.278449	0.145193	0.330334	0.162806	0.141472	0.167955	0.408838	0.407084	0.479587	0.371051	0.422678	0.63468	0.225444	0.19932	0.123372	0.0813305	0.320483
ENSMUSG00000002948	ENSMUSG00000002948	26400	turquoise	-0.0960551	-0.643815	-0.653934	-0.262673	-0.363601	-0.709695	-0.842737	-0.771778	0.180093	0.388989	0.519673	0.482657	-0.063098	0.263973	0.461688	0.759847	0.736003	0.828726	0.600744	0.811088	0.543919	0.563119	0.472454	0.290657	0.313142	0.0514949	-0.0513402	0.441286
ENSMUSG00000002949	ENSMUSG00000002949	21856	magenta	0.697794	0.347663	-0.276361	-0.0121383	-0.0268685	-0.0231898	0.0331856	0.0462338	-0.408469	0.329329	0.0310743	-0.185416	-0.103694	-0.0723752	0.624716	0.47233	0.490545	0.0180443	-0.103773	-0.0264557	0.114593	-0.180598	-0.371878	-0.0144659	-0.138119	-0.3212	-0.338231	-0.124715
ENSMUSG00000002957	ENSMUSG00000002957	11772	cyan	-0.350939	-0.666043	-0.707155	0.253694	-0.228031	-0.263802	-0.622978	-0.653025	0.0189703	0.0487705	0.497927	0.790891	0.260186	0.36401	0.172875	0.519467	0.36458	0.743977	0.733565	0.678192	0.418857	0.273784	0.453599	0.31724	0.278623	-0.337521	-0.11359	0.498908
ENSMUSG00000002963	ENSMUSG00000002963	59047	grey	0.407338	0.244816	0.225051	-0.248926	-0.243642	-0.0674299	0.118705	-0.0157041	-0.0619026	-0.120297	-0.314526	-0.368637	0.0118729	0.0607832	0.363925	-0.00694089	0.289156	-0.202863	-0.141418	-0.0906288	0.162793	0.121233	-0.0129803	0.298245	0.304875	0.0622408	0.334757	-0.0354137
ENSMUSG00000002968	ENSMUSG00000002968	75613	darkgreen	0.092302	-0.473839	-0.610307	-0.133381	-0.23028	-0.450144	-0.654301	-0.595249	0.12191	0.466828	0.538397	0.426611	-0.187225	0.0542218	0.38137	0.857017	0.739002	0.712496	0.460176	0.6075	0.41602	0.3194	0.198403	0.190216	0.19065	-0.12544	-0.119465	0.327958
ENSMUSG00000002980	ENSMUSG00000002980	57278	red	-0.230725	-0.49656	0.199999	-0.766545	-0.498053	-0.791464	-0.542605	-0.552389	0.564951	-0.0510943	-0.0483075	-0.199385	-0.186456	0.16815	-0.00237096	0.0370559	0.318614	0.251584	0.115402	0.438352	0.392715	0.81423	0.736291	0.338396	0.545508	0.798481	0.662351	0.309652
ENSMUSG00000002981	ENSMUSG00000002981	56457	yellow	-0.551209	-0.918833	-0.634647	-0.252735	-0.400771	-0.731894	-0.931074	-0.860859	0.324236	0.184462	0.566066	0.608424	-0.007102	0.316644	0.157004	0.598139	0.48594	0.91648	0.737537	0.908846	0.553744	0.659471	0.759787	0.333456	0.388858	0.0987113	0.0974744	0.607786
ENSMUSG00000002983	ENSMUSG00000002983	19698	turquoise	-0.0823135	-0.506428	-0.573967	-0.0801561	-0.438932	-0.477766	-0.590005	-0.672081	-0.0420862	0.0447588	0.225424	0.326244	0.221752	0.445586	0.451545	0.476162	0.535152	0.587206	0.53888	0.657249	0.574392	0.464519	0.489686	0.254744	0.244637	-0.0065664	-0.0955469	0.47568
ENSMUSG00000002984	ENSMUSG00000002984	53333	turquoise	-0.346639	-0.83791	-0.761987	-0.218017	-0.410976	-0.72875	-0.936479	-0.871924	0.188738	0.28288	0.593952	0.60418	-0.00392734	0.317232	0.348573	0.774059	0.671094	0.947679	0.750975	0.927369	0.615523	0.605246	0.60871	0.327076	0.363789	-0.0272128	-0.0279943	0.585937
ENSMUSG00000002985	ENSMUSG00000002985	11816	turquoise	-0.49542	-0.822538	-0.307305	-0.389035	-0.689547	-0.769678	-0.771868	-0.883116	0.37391	-0.193517	0.131459	0.334181	0.1572	0.499478	0.0913069	0.275506	0.487629	0.641977	0.663439	0.822401	0.684293	0.866882	0.734823	0.73609	0.8056	0.368068	0.30103	0.816157
ENSMUSG00000002996	ENSMUSG00000002996	73389	brown	0.429907	0.647718	0.746962	-0.0444348	0.434217	0.422954	0.624974	0.696698	0.128847	0.0415858	-0.308402	-0.49818	-0.307327	-0.513985	-0.344268	-0.478116	-0.408792	-0.702304	-0.745998	-0.765157	-0.615437	-0.394205	-0.420353	-0.256582	-0.237743	0.186403	0.254993	-0.611943
ENSMUSG00000002997	ENSMUSG00000002997	19088	brown	0.282775	0.751937	0.356397	0.442207	0.516192	0.807445	0.831417	0.825296	-0.459461	-0.166654	-0.305911	-0.333224	0.0756475	-0.312027	-0.165964	-0.470164	-0.606457	-0.695337	-0.528844	-0.784913	-0.570115	-0.812896	-0.70929	-0.485076	-0.522049	-0.457243	-0.201483	-0.561912
ENSMUSG00000003031	ENSMUSG00000003031	12576	green	-0.274348	0.174915	0.294469	0.343974	0.638167	0.539337	0.382672	0.573418	0.0980272	0.0440335	0.147582	0.102248	-0.178976	-0.448564	-0.602833	-0.368324	-0.69551	-0.248458	-0.287497	-0.481677	-0.649425	-0.501718	-0.235574	-0.577008	-0.472437	-0.193912	0.119543	-0.506387
ENSMUSG00000003032	ENSMUSG00000003032	16600	grey60	-0.4023	-0.538525	0.0487319	-0.367939	0.136209	-0.379086	-0.519104	-0.267658	0.683481	0.31607	0.52522	0.285071	-0.437467	-0.316013	-0.250841	0.193451	-0.00605867	0.444486	0.0618985	0.256947	-0.138397	0.326676	0.678161	0.0548181	0.180838	0.210548	0.658976	-0.0649505
ENSMUSG00000003033	ENSMUSG00000003033	11767	turquoise	0.0405607	-0.356665	-0.760431	0.237594	-0.348091	-0.200245	-0.442942	-0.57998	-0.262906	0.173808	0.330769	0.521902	0.276159	0.38725	0.576839	0.717981	0.60672	0.623307	0.650992	0.614781	0.544039	0.162124	0.152214	0.110102	0.0331243	-0.370366	-0.366009	0.418398
ENSMUSG00000003037	ENSMUSG00000003037	17274	cyan	-0.659056	-0.607269	-0.203905	-0.0278985	-0.36803	-0.354243	-0.419599	-0.496753	0.167474	-0.372391	0.0481609	0.40129	0.310967	0.442031	-0.139031	-0.0276448	0.0281313	0.373338	0.589188	0.519513	0.409318	0.457554	0.495567	0.327567	0.467055	0.137095	0.227778	0.527595
ENSMUSG00000003038	ENSMUSG00000003038	15331	lightgreen	-0.208207	-0.245524	-0.13499	0.10082	-0.577392	-0.104863	-0.0563573	-0.403902	-0.194579	-0.549513	-0.385364	0.011324	0.558176	0.684477	0.144103	-0.134845	0.152292	0.0575115	0.482863	0.356353	0.603077	0.323591	0.172651	0.183789	0.27112	0.126941	-0.0407797	0.546241
ENSMUSG00000003039	ENSMUSG00000003039	67922	turquoise	-0.453687	-0.696574	-0.415081	-0.129506	-0.710411	-0.611793	-0.614519	-0.829512	0.0740688	-0.325608	0.00427697	0.374847	0.471825	0.722719	0.29063	0.205079	0.404039	0.565812	0.753443	0.809112	0.741045	0.701324	0.6931	0.450575	0.526801	0.220115	0.138878	0.748322
ENSMUSG00000003062	ENSMUSG00000003062	76205	midnightblue	0.371938	0.341201	0.0558335	0.00020205	-0.46447	-0.00598213	0.269472	-0.0560561	-0.432666	-0.42279	-0.648004	-0.383999	0.496258	0.493374	0.500509	-0.181918	0.187535	-0.35741	0.026461	-0.0283009	0.424256	0.112726	-0.238659	0.333514	0.282547	0.0397166	-0.155477	0.283412
ENSMUSG00000003068	ENSMUSG00000003068	20869	turquoise	-0.557485	-0.877974	-0.589678	-0.153213	-0.588549	-0.672768	-0.823137	-0.897966	0.202275	-0.0816653	0.342236	0.571611	0.235658	0.518029	0.208215	0.481471	0.50984	0.830251	0.831822	0.919891	0.67898	0.702331	0.690812	0.470996	0.539675	0.0895449	0.096314	0.785932
ENSMUSG00000003070	ENSMUSG00000003070	13637	turquoise	-0.142774	-0.563894	-0.621641	-0.0312594	-0.155991	-0.408067	-0.65242	-0.553067	0.118253	0.388254	0.595254	0.567443	-0.138372	0.0787229	0.194248	0.743852	0.614078	0.761909	0.558289	0.635728	0.336469	0.273285	0.210948	0.114487	0.136959	-0.167346	-0.123756	0.290546
ENSMUSG00000003072	ENSMUSG00000003072	66043	turquoise	-0.439467	-0.860719	-0.66125	-0.252632	-0.654542	-0.796784	-0.882516	-0.955288	0.138232	-0.00722098	0.324455	0.483854	0.213641	0.572525	0.34693	0.57169	0.653828	0.849873	0.838196	0.987587	0.78868	0.75146	0.687791	0.400678	0.476583	0.160892	0.0340343	0.746642
ENSMUSG00000003099	ENSMUSG00000003099	19060	turquoise	-0.232566	-0.751676	-0.759411	-0.104108	-0.370938	-0.602948	-0.843862	-0.811252	0.138086	0.332575	0.596334	0.617618	0.00583226	0.283975	0.350519	0.828837	0.735705	0.923383	0.725978	0.867647	0.567921	0.515687	0.458611	0.179517	0.221323	-0.0489621	-0.141263	0.532792
ENSMUSG00000003119	ENSMUSG00000003119	69131	brown	0.357589	0.593806	0.329478	0.210315	0.758864	0.61962	0.533198	0.770383	-0.0441355	0.330754	0.0941967	-0.196892	-0.378073	-0.6549	-0.179238	-0.184332	-0.455041	-0.454637	-0.663814	-0.721498	-0.747217	-0.697905	-0.405666	-0.540153	-0.641794	-0.298649	-0.0965136	-0.792267
ENSMUSG00000003123	ENSMUSG00000003123	16890	red	-0.449635	-0.60043	-0.109609	-0.41631	-0.400822	-0.622454	-0.583288	-0.594586	0.404774	-0.0565361	0.139814	0.184615	0.037098	0.278318	0.0481837	0.0942073	0.182211	0.446094	0.355333	0.546863	0.37629	0.68171	0.731276	0.438905	0.522146	0.37077	0.437494	0.459648
ENSMUSG00000003131	ENSMUSG00000003131	18475	brown	0.040527	0.409891	0.305934	0.38405	0.800534	0.677393	0.500014	0.747014	0.0425819	0.206329	0.16561	0.0459767	-0.300518	-0.621106	-0.531262	-0.301745	-0.630351	-0.380833	-0.507517	-0.666565	-0.794968	-0.681801	-0.422571	-0.464326	-0.556117	-0.313801	-0.160096	-0.619868
ENSMUSG00000003134	ENSMUSG00000003134	54610	greenyellow	-0.0160523	0.284456	0.159179	0.43616	-0.0675862	0.48263	0.488418	0.249316	-0.367447	-0.538653	-0.418049	-0.0356526	0.456372	0.202101	-0.085704	-0.377577	-0.293049	-0.362975	-0.0118001	-0.274942	-0.0630653	-0.269346	-0.313225	0.114678	0.07052	-0.270001	-0.180439	0.151417
ENSMUSG00000003135	ENSMUSG00000003135	52846	lightcyan	-0.0583518	0.166004	0.142175	0.455574	-0.0721742	0.44098	0.394592	0.132019	-0.242939	-0.431445	-0.32964	0.0532144	0.438553	0.269286	-0.0997661	-0.338179	-0.276515	-0.248081	0.117725	-0.16524	0.00677261	-0.188773	-0.153538	-0.197902	-0.127555	-0.092674	-0.053951	0.0425692
ENSMUSG00000003153	ENSMUSG00000003153	20527	cyan	-0.215129	-0.162304	-0.52179	0.440978	0.372328	0.204795	-0.15451	0.0372411	-0.194201	0.294684	0.547903	0.552739	-0.02042	-0.10831	-0.00334291	0.310515	-0.0815131	0.386423	0.232694	0.122623	-0.208069	-0.374085	-0.0199173	-0.373707	-0.470434	-0.530287	-0.415181	-0.188443
ENSMUSG00000003154	ENSMUSG00000003154	60611	green	0.00999063	-0.00700715	-0.121163	0.142847	0.451709	0.114899	-0.0836705	0.153242	0.0770752	0.344484	0.447739	0.325455	-0.206643	-0.344135	-0.0735784	0.177875	-0.0796188	0.155929	-0.0494753	-0.0857034	-0.328914	-0.265398	-0.0677501	-0.136092	-0.126883	-0.390091	0.126948	-0.338564
ENSMUSG00000003161	ENSMUSG00000003161	109552	grey	-0.274998	-0.556763	-0.627655	-0.125045	-0.310648	-0.527669	-0.630515	-0.592037	-0.0230633	0.143642	0.360644	0.39949	0.129473	0.335081	0.354176	0.525671	0.503308	0.643106	0.591482	0.696287	0.50648	0.350554	0.31605	0.176676	0.191319	-0.139826	-0.114455	0.404011
ENSMUSG00000003166	ENSMUSG00000003166	13356	black	-0.460809	-0.850896	-0.634924	-0.185622	-0.15503	-0.602825	-0.910767	-0.732351	0.412617	0.381001	0.722529	0.698987	-0.157223	0.119067	0.094207	0.641137	0.470015	0.917489	0.609394	0.784016	0.348701	0.529369	0.656556	0.349244	0.332652	-0.0178649	0.0525533	0.432419
ENSMUSG00000003184	ENSMUSG00000003184	54131	magenta	0.656491	0.391086	0.0557015	-0.291195	-0.0858377	-0.132495	0.0887477	0.0978936	-0.186443	0.272741	-0.150968	-0.452607	-0.207569	-0.113677	0.55304	0.274513	0.42608	-0.15283	-0.234358	-0.0950245	0.110151	-0.0211502	-0.298923	-0.158008	-0.151662	0.105551	-0.141477	-0.20784
ENSMUSG00000003190	ENSMUSG00000003190	75736	red	-0.115315	-0.347654	-0.109235	-0.245379	-0.233374	-0.405545	-0.407542	-0.402279	0.367249	0.151569	0.151865	0.198213	-0.109366	0.0858991	-0.0574593	0.211353	0.373452	0.300271	0.218736	0.343811	0.229771	0.410342	0.191334	0.486625	0.436901	0.283454	0.165642	0.236757
ENSMUSG00000003198	ENSMUSG00000003198	224893	blue	0.519742	0.869706	0.39177	0.30477	0.259099	0.638139	0.853102	0.752154	-0.547475	-0.214045	-0.554858	-0.559404	0.117787	-0.167013	0.0299329	-0.460512	-0.387005	-0.799482	-0.53901	-0.733626	-0.372209	-0.675016	-0.807146	-0.34839	-0.444545	-0.214652	-0.357422	-0.478421
ENSMUSG00000003199	ENSMUSG00000003199	68047	turquoise	-0.318176	-0.731544	-0.709015	-0.133183	-0.626045	-0.666044	-0.762001	-0.870962	-0.00577284	-0.0124571	0.266585	0.476739	0.261271	0.576544	0.355928	0.599863	0.672747	0.760437	0.817596	0.907657	0.799988	0.626187	0.43639	0.473123	0.484195	-0.00274535	-0.151388	0.795038
ENSMUSG00000003200	ENSMUSG00000003200	20405	turquoise	-0.198885	-0.659687	-0.716115	-0.143911	-0.489959	-0.588499	-0.737651	-0.795039	-0.00778803	0.142671	0.379316	0.44581	0.15844	0.440317	0.462188	0.698826	0.710111	0.77783	0.674067	0.822884	0.661522	0.498287	0.512072	0.270379	0.275953	-0.092234	-0.0543832	0.54799
ENSMUSG00000003206	ENSMUSG00000003206	50498	red	0.0803756	-0.14044	-0.106719	-0.0444439	-0.277965	-0.131233	-0.150465	-0.276832	0.023292	-0.0496089	-0.0338263	0.059304	0.0754601	0.17289	0.140482	0.167903	0.237063	0.15743	0.185222	0.203897	0.271784	0.252535	-0.000505613	0.362069	0.378545	0.0181512	-0.054796	0.413142
ENSMUSG00000003208	ENSMUSG00000003208	72886	turquoise	-0.208535	-0.703905	-0.335806	-0.55094	-0.415607	-0.84106	-0.850056	-0.76466	0.486986	0.293487	0.37542	0.260394	-0.18693	0.209053	0.248011	0.524335	0.6166	0.6882	0.438525	0.749935	0.521695	0.764533	0.680255	0.401578	0.4606	0.403336	0.231526	0.484778
ENSMUSG00000003226	ENSMUSG00000003226	19386	blue	0.405253	0.899961	0.627293	0.281131	0.534426	0.773439	0.946024	0.953357	-0.31042	-0.128681	-0.472907	-0.574389	-0.0632686	-0.414464	-0.286242	-0.642308	-0.665356	-0.908459	-0.776943	-0.950396	-0.681544	-0.753743	-0.738784	-0.509798	-0.571202	-0.114979	-0.164297	-0.691952
ENSMUSG00000003228	ENSMUSG00000003228	14773	green	-0.106326	0.144709	0.2962	-0.0604763	0.281288	0.208377	0.218345	0.312188	0.15362	0.055198	-0.0220828	-0.202169	-0.202838	-0.301356	-0.233442	-0.241864	-0.366864	-0.223048	-0.300459	-0.306178	-0.322133	-0.15662	-0.0683576	-0.33243	-0.234246	0.107587	0.178362	-0.329806
ENSMUSG00000003233	ENSMUSG00000003233	13544	brown	0.280554	0.267265	0.322953	-0.111414	0.75807	0.241494	0.118055	0.491133	0.471041	0.709482	0.426622	-0.0166023	-0.747451	-0.823846	-0.404367	0.05482	-0.180416	-0.138443	-0.64218	-0.500586	-0.753933	-0.333152	-0.20286	-0.300978	-0.375217	0.0760667	0.125404	-0.741031
ENSMUSG00000003234	ENSMUSG00000003234	27406	turquoise	-0.11695	-0.400459	-0.583822	0.378265	-0.160207	-0.0456968	-0.368019	-0.44765	-0.160137	-0.00579524	0.337046	0.64518	0.337433	0.352896	0.321538	0.440182	0.350716	0.553507	0.635502	0.495285	0.346154	0.106624	0.218931	0.0360806	0.0716917	-0.387332	-0.194302	0.319473
ENSMUSG00000003235	ENSMUSG00000003235	224045	turquoise	-0.350039	-0.683489	-0.671617	0.00632376	-0.658554	-0.578297	-0.664885	-0.8384	-0.106139	-0.190479	0.132882	0.452972	0.452076	0.714528	0.382049	0.419867	0.523951	0.671235	0.837765	0.863955	0.794317	0.590325	0.504559	0.302745	0.348892	0.0699582	-0.19789	0.76436
ENSMUSG00000003269	ENSMUSG00000003269	19158	turquoise	-0.402678	-0.826268	-0.590873	-0.209919	-0.634535	-0.753854	-0.842578	-0.923796	0.164878	-0.0633305	0.283977	0.509021	0.244282	0.571038	0.318783	0.498146	0.612804	0.797031	0.829708	0.939606	0.759176	0.747807	0.66735	0.518327	0.583811	0.12942	0.0910315	0.767571
ENSMUSG00000003271	ENSMUSG00000003271	54200	yellow	-0.508826	-0.649724	-0.643577	0.20161	0.00424442	-0.251757	-0.588772	-0.475305	0.144051	0.293031	0.643902	0.788471	0.0263729	0.132564	-0.0747768	0.502954	0.192285	0.740076	0.59949	0.590545	0.180957	0.162559	0.318641	0.0021441	-0.00993754	-0.231185	-0.179877	0.288848
ENSMUSG00000003273	ENSMUSG00000003273	12348	turquoise	-0.182884	-0.587	-0.844523	0.148329	-0.511793	-0.45881	-0.65133	-0.774015	-0.232424	0.0148161	0.322178	0.629709	0.390362	0.593155	0.532088	0.678521	0.683324	0.760018	0.874844	0.846688	0.726043	0.372932	0.298265	0.316122	0.289214	-0.290385	-0.289551	0.625403
ENSMUSG00000003279	ENSMUSG00000003279	224997	black	-0.159243	-0.19495	-0.417857	0.271394	0.674083	0.121643	-0.273259	0.135382	0.170017	0.727456	0.839544	0.621374	-0.448805	-0.501103	-0.226424	0.464362	-0.0645884	0.452182	0.0507828	0.044771	-0.445386	-0.363153	-0.079749	-0.475649	-0.538319	-0.395717	-0.284955	-0.419631
ENSMUSG00000003282	ENSMUSG00000003282	56711	blue	0.357616	0.768123	0.371166	0.291852	0.538549	0.674021	0.770032	0.824554	-0.369184	0.0178176	-0.30475	-0.443016	-0.0485785	-0.331398	-0.108434	-0.439426	-0.545367	-0.697454	-0.601869	-0.75415	-0.547684	-0.718033	-0.678031	-0.670008	-0.710292	-0.201111	-0.319885	-0.659747
ENSMUSG00000003283	ENSMUSG00000003283	15162	tan	-0.305406	-0.533096	-0.143942	-0.386256	-0.676863	-0.639524	-0.509863	-0.682567	0.215429	-0.339108	-0.166142	0.0595322	0.247849	0.54352	0.0750087	0.0160108	0.377127	0.299336	0.444945	0.581453	0.648877	0.755655	0.480639	0.849594	0.842391	0.38836	0.191419	0.757158
ENSMUSG00000003299	ENSMUSG00000003299	66163	turquoise	-0.317249	-0.792819	-0.71685	-0.213963	-0.559284	-0.725988	-0.862044	-0.897588	0.0830938	0.122009	0.429597	0.499288	0.141247	0.457412	0.442261	0.71549	0.722167	0.883542	0.795231	0.944483	0.72559	0.635559	0.600826	0.289571	0.369067	0.00712915	0.0128036	0.648475
ENSMUSG00000003308	ENSMUSG00000003308	50868	turquoise	-0.499057	-0.914489	-0.696551	-0.197983	-0.386132	-0.71963	-0.93759	-0.865624	0.27188	0.206044	0.58437	0.651868	0.0160618	0.342406	0.16313	0.647176	0.556985	0.937354	0.775625	0.925986	0.581113	0.638919	0.662802	0.318811	0.388173	0.0463226	0.0351341	0.61063
ENSMUSG00000003316	ENSMUSG00000003316	20340	green	-0.137219	0.0466795	0.103639	0.222804	0.853941	0.447291	0.0950643	0.470777	0.335082	0.517538	0.616478	0.328492	-0.560084	-0.768039	-0.552327	0.0478383	-0.468352	0.0415056	-0.36683	-0.414009	-0.78206	-0.50626	-0.0648164	-0.423467	-0.444935	-0.344432	0.154108	-0.630696
ENSMUSG00000003344	ENSMUSG00000003344	208198	turquoise	-0.416743	-0.839727	-0.765929	-0.053937	-0.262529	-0.5885	-0.886188	-0.790716	0.194801	0.318047	0.694005	0.752819	0.00487392	0.266567	0.242025	0.755493	0.562845	0.972511	0.766066	0.875635	0.479758	0.475992	0.617961	0.125433	0.184569	-0.108087	-0.0170034	0.458333
ENSMUSG00000003345	ENSMUSG00000003345	103236	turquoise	-0.381183	-0.760692	-0.838655	0.0443722	-0.336074	-0.521765	-0.801859	-0.781194	0.0103988	0.225786	0.597841	0.714319	0.14961	0.365007	0.357185	0.744602	0.557319	0.920151	0.810998	0.86999	0.54886	0.400381	0.510328	0.0964627	0.133785	-0.195755	-0.154928	0.4946
ENSMUSG00000003346	ENSMUSG00000003346	216169	turquoise	-0.331239	-0.734669	-0.628744	-0.235491	-0.619789	-0.728606	-0.781496	-0.870656	0.0688625	0.012285	0.252359	0.411741	0.216309	0.568899	0.372451	0.546653	0.646773	0.743481	0.782354	0.906621	0.788042	0.677693	0.516776	0.387549	0.452538	0.121191	-0.0397017	0.710456
ENSMUSG00000003348	ENSMUSG00000003348	208228	yellow	-0.222615	-0.536906	-0.478762	-0.270916	-0.497715	-0.573304	-0.595312	-0.66325	0.0430263	0.0162133	0.189583	0.241628	0.10361	0.363094	0.30016	0.434236	0.481701	0.549106	0.503068	0.655707	0.591971	0.543984	0.458522	0.579126	0.50925	-0.0200708	0.0224876	0.623043
ENSMUSG00000003352	ENSMUSG00000003352	12297	turquoise	-0.241054	-0.702408	-0.890397	0.0544228	-0.265414	-0.504911	-0.810216	-0.74676	-0.0124769	0.351194	0.669715	0.740366	0.0620405	0.281632	0.407327	0.858288	0.650059	0.936998	0.770874	0.841133	0.51368	0.337338	0.407154	0.148812	0.14088	-0.296442	-0.212989	0.436608
ENSMUSG00000003354	ENSMUSG00000003354	105833	red	-0.149312	-0.371231	-0.233687	-0.425959	-0.480977	-0.61924	-0.451634	-0.475861	0.00667383	-0.0643433	0.0127685	-0.0751026	0.0421869	0.260117	0.330316	0.287251	0.418164	0.345013	0.31479	0.503814	0.47933	0.495685	0.320893	0.176132	0.32566	0.246256	0.117018	0.367432
ENSMUSG00000003355	ENSMUSG00000003355	66120	red	-0.447971	-0.630923	0.0024286	-0.467411	-0.476739	-0.647073	-0.574947	-0.618286	0.45764	-0.224635	0.00175895	0.0960736	0.0606781	0.354922	0.00919957	-0.0347823	0.173745	0.36403	0.394475	0.543344	0.466575	0.752725	0.769363	0.486511	0.652703	0.485903	0.573103	0.46461
ENSMUSG00000003360	ENSMUSG00000003360	74351	black	0.150377	0.0604099	-0.119752	0.11864	0.53986	0.157223	-0.0742276	0.199634	0.216047	0.650004	0.521873	0.308435	-0.459995	-0.481487	-0.104693	0.299208	-0.0609604	0.160084	-0.157835	-0.134146	-0.396722	-0.302405	-0.109826	-0.215433	-0.350402	-0.242262	-0.11025	-0.426876
ENSMUSG00000003363	ENSMUSG00000003363	18807	turquoise	-0.363723	-0.70298	-0.851724	0.179532	-0.566774	-0.444428	-0.668987	-0.826104	-0.208965	-0.0927951	0.317616	0.655553	0.443627	0.638811	0.418645	0.620962	0.593518	0.806411	0.941867	0.893292	0.747902	0.420199	0.355756	0.278396	0.306585	-0.251484	-0.280692	0.735948
ENSMUSG00000003378	ENSMUSG00000003378	14809	yellow	0.0643333	-0.236087	-0.677024	0.398324	0.278265	0.0751838	-0.350906	-0.18454	-0.10377	0.54201	0.731774	0.718525	-0.123739	-0.171221	0.175508	0.747958	0.355058	0.596059	0.363229	0.284635	-0.0305213	-0.231594	-0.127481	-0.167074	-0.228348	-0.604273	-0.365722	-0.0420716
ENSMUSG00000003379	ENSMUSG00000003379	12518	grey60	0.108018	0.0349891	0.554492	-0.55831	0.163579	-0.214027	-0.0437214	0.122005	0.592725	0.258478	0.0347086	-0.351799	-0.528222	-0.444227	-0.219841	-0.14618	-0.02397	-0.140241	-0.457379	-0.21863	-0.306798	0.20356	0.22919	-0.0139979	0.138242	0.494037	0.767371	-0.421907
ENSMUSG00000003380	ENSMUSG00000003380	14470	turquoise	-0.381809	-0.775983	-0.473562	-0.432327	-0.771923	-0.858061	-0.803295	-0.930349	0.139474	-0.170238	0.0998365	0.224996	0.224405	0.61715	0.36679	0.403675	0.608294	0.669249	0.724181	0.90864	0.85478	0.84501	0.732514	0.524006	0.63674	0.305766	0.199423	0.772535
ENSMUSG00000003382	ENSMUSG00000003382	27049	green	0.0221279	0.148816	-0.064315	0.193921	0.728476	0.386954	0.121149	0.451704	0.08441	0.524567	0.490485	0.167847	-0.498463	-0.620504	-0.394349	0.115832	-0.274397	-0.00760459	-0.331953	-0.355738	-0.584154	-0.530309	-0.294954	-0.369357	-0.507978	-0.38379	-0.200071	-0.554685
ENSMUSG00000003402	ENSMUSG00000003402	19089	turquoise	-0.385249	-0.782913	-0.644919	-0.251504	-0.388485	-0.73463	-0.883842	-0.796164	0.227592	0.228139	0.515154	0.54578	0.00416751	0.297092	0.327104	0.648621	0.575663	0.8615	0.68263	0.859908	0.543675	0.623863	0.62471	0.329983	0.379452	0.0665299	0.0307738	0.541605
ENSMUSG00000003410	ENSMUSG00000003410	15571	yellow	-0.406974	-0.76	-0.696863	-0.033906	-0.128562	-0.489684	-0.804834	-0.65816	0.210172	0.354986	0.73465	0.717789	-0.0680724	0.102978	0.203264	0.703782	0.441495	0.908263	0.648832	0.746593	0.315132	0.346019	0.547942	0.113019	0.158779	-0.223404	0.064836	0.321566
ENSMUSG00000003411	ENSMUSG00000003411	69908	turquoise	-0.408479	-0.827101	-0.699242	-0.216276	-0.336798	-0.683804	-0.895624	-0.801342	0.215226	0.285928	0.626361	0.605609	-0.0700497	0.231557	0.233497	0.741556	0.584586	0.918737	0.722705	0.866744	0.537617	0.541118	0.594753	0.250238	0.330966	-0.0543255	0.0966338	0.492788
ENSMUSG00000003418	ENSMUSG00000003418	241230	brown	0.100531	0.482275	0.527811	-0.122454	0.425815	0.327473	0.482258	0.639406	0.0611393	0.0427074	-0.170559	-0.461378	-0.340239	-0.527692	-0.343775	-0.433963	-0.518228	-0.540225	-0.671453	-0.63562	-0.600948	-0.386082	-0.347222	-0.140932	-0.209241	0.0480266	0.0492781	-0.462631
ENSMUSG00000003420	ENSMUSG00000003420	14132	grey60	-0.489163	-0.683948	0.0551515	-0.611615	-0.42585	-0.747095	-0.641481	-0.605141	0.573618	-0.114046	0.114895	0.0722735	-0.114579	0.182535	-0.078796	0.0529921	0.185541	0.414496	0.297777	0.535304	0.370767	0.774222	0.86739	0.438771	0.641575	0.530364	0.754238	0.386982
ENSMUSG00000003421	ENSMUSG00000003421	66394	turquoise	-0.494033	-0.905432	-0.612808	-0.258625	-0.525861	-0.735871	-0.903005	-0.918013	0.264147	0.06187	0.450757	0.548562	0.104474	0.428623	0.247805	0.581594	0.580132	0.887262	0.777071	0.93283	0.66325	0.724977	0.791292	0.388043	0.476794	0.106257	0.195172	0.659999
ENSMUSG00000003423	ENSMUSG00000003423	68845	turquoise	-0.371867	-0.702536	-0.702447	0.0283778	-0.560456	-0.533791	-0.69592	-0.816097	-0.0437273	-0.0780176	0.266407	0.565899	0.360196	0.603328	0.374196	0.497486	0.546574	0.746167	0.858121	0.866044	0.710387	0.536022	0.425082	0.343761	0.378892	-0.0245509	-0.226706	0.703443
ENSMUSG00000003429	ENSMUSG00000003429	27207	turquoise	-0.469445	-0.751141	-0.503888	-0.184881	-0.828099	-0.687342	-0.673331	-0.910575	-0.00885087	-0.39788	-0.0286063	0.326425	0.501655	0.803593	0.347229	0.263127	0.528141	0.613849	0.851219	0.903763	0.892702	0.762596	0.629757	0.571841	0.652757	0.16704	0.0769433	0.894311
ENSMUSG00000003435	ENSMUSG00000003435	20924	turquoise	-0.3069	-0.823636	-0.718839	-0.207219	-0.282653	-0.66196	-0.930569	-0.816995	0.296534	0.418276	0.694669	0.65089	-0.130201	0.192185	0.28143	0.81092	0.663352	0.964367	0.677613	0.864434	0.500034	0.560528	0.638484	0.26228	0.281386	-0.030504	0.0422548	0.454089
ENSMUSG00000003436	ENSMUSG00000003436	13389	turquoise	-0.499522	-0.611061	-0.387724	-0.0615186	-0.696855	-0.469459	-0.468906	-0.716909	-0.0379343	-0.467524	-0.0993876	0.310923	0.532872	0.711589	0.218108	0.109656	0.316881	0.436767	0.72778	0.707946	0.724514	0.566085	0.483071	0.581578	0.614469	0.0397382	0.0750159	0.802015
ENSMUSG00000003437	ENSMUSG00000003437	54624	turquoise	-0.157637	-0.545988	-0.720442	0.238315	-0.325394	-0.330359	-0.590875	-0.653895	-0.0566403	0.113949	0.393362	0.695609	0.296569	0.415923	0.364775	0.595103	0.56981	0.712008	0.753914	0.709874	0.50147	0.308007	0.205912	0.2631	0.23133	-0.221543	-0.304237	0.503291
ENSMUSG00000003438	ENSMUSG00000003438	66525	turquoise	-0.195313	-0.6647	-0.570635	-0.271898	-0.769926	-0.719041	-0.709641	-0.888798	-0.0338317	-0.130934	0.105065	0.23604	0.281069	0.616483	0.475111	0.535527	0.760168	0.673087	0.736006	0.874646	0.854143	0.699135	0.490716	0.41502	0.51069	0.151325	0.00605145	0.750524
ENSMUSG00000003444	ENSMUSG00000003444	67224	turquoise	-0.429862	-0.79755	-0.589876	-0.209092	-0.683511	-0.728145	-0.786685	-0.906273	0.0743523	-0.132543	0.225666	0.438725	0.298315	0.610852	0.369069	0.490312	0.601984	0.769272	0.825859	0.930087	0.780507	0.698874	0.670111	0.419085	0.515176	0.0913972	0.132719	0.749373
ENSMUSG00000003452	ENSMUSG00000003452	12121	brown	0.391378	0.809403	0.458827	0.183141	0.562273	0.614961	0.765882	0.878828	-0.316422	0.0537767	-0.269666	-0.490173	-0.19138	-0.490365	-0.184955	-0.421391	-0.531188	-0.717329	-0.727925	-0.823814	-0.670665	-0.720534	-0.692752	-0.485186	-0.565931	-0.201241	-0.21772	-0.681796
ENSMUSG00000003458	ENSMUSG00000003458	59287	red	0.147644	-0.465762	-0.193151	-0.646422	-0.44521	-0.792599	-0.722672	-0.671195	0.429828	0.340721	0.273357	0.0373561	-0.309061	0.0608056	0.376859	0.598656	0.790757	0.548482	0.22634	0.574707	0.459415	0.738394	0.484682	0.493951	0.57463	0.436245	0.31147	0.377911
ENSMUSG00000003464	ENSMUSG00000003464	19298	darkturquoise	-0.329481	-0.597056	-0.590833	0.135485	-0.441551	-0.314209	-0.519796	-0.646271	-0.0827045	-0.135487	0.236627	0.505269	0.316004	0.501464	0.245711	0.410857	0.42712	0.62251	0.729207	0.686931	0.562826	0.340094	0.473654	0.198342	0.18122	-0.138492	-0.126676	0.531679
ENSMUSG00000003469	ENSMUSG00000003469	105653	yellow	-0.419164	-0.804388	-0.844645	0.133743	-0.211769	-0.433952	-0.816024	-0.747837	0.0965931	0.274131	0.71097	0.863005	0.0952731	0.280555	0.229956	0.753568	0.513884	0.964023	0.805652	0.835097	0.442921	0.349862	0.532503	0.184597	0.173339	-0.303542	-0.125179	0.474495
ENSMUSG00000003476	ENSMUSG00000003476	12922	pink	0.0917606	-0.0249594	0.625803	-0.804231	-0.198689	-0.500441	-0.133662	-0.0772007	0.629297	0.0570108	-0.252604	-0.5676	-0.426223	-0.190164	-0.174297	-0.237326	0.0753671	-0.212872	-0.406083	-0.0772006	0.0031674	0.566083	0.31466	0.264328	0.413347	0.911859	0.617395	-0.00947374
ENSMUSG00000003477	ENSMUSG00000003477	21743	red	-0.12791	-0.220677	0.448763	-0.783268	-0.378313	-0.627791	-0.264105	-0.258615	0.535883	-0.0742655	-0.241569	-0.472653	-0.277223	0.00913336	-0.150706	-0.187352	0.0942577	-0.058929	-0.191173	0.13724	0.18382	0.667326	0.493771	0.242165	0.406705	0.919491	0.534566	0.191531
ENSMUSG00000003500	ENSMUSG00000003500	23917	turquoise	-0.269914	-0.68419	-0.71268	-0.169582	-0.188651	-0.631092	-0.834497	-0.670796	0.159304	0.4506	0.672991	0.585013	-0.117938	0.144641	0.345732	0.769745	0.562763	0.88093	0.606196	0.778209	0.399736	0.41214	0.493909	0.0410022	0.0948648	-0.076131	-0.0417894	0.300321
ENSMUSG00000003518	ENSMUSG00000003518	72349	green	0.0529928	0.245014	0.197289	0.383201	0.486047	0.5348	0.347825	0.406596	0.0821218	0.152674	0.133009	0.11642	-0.112917	-0.369997	-0.314968	-0.164044	-0.43769	-0.218496	-0.29176	-0.430276	-0.519588	-0.479164	-0.129489	-0.462873	-0.502321	-0.168898	0.0459571	-0.490809
ENSMUSG00000003526	ENSMUSG00000003526	19125	red	-0.262189	-0.672424	-0.102167	-0.563876	-0.485413	-0.733863	-0.695508	-0.706192	0.521096	0.0349597	0.172672	0.0938907	-0.127401	0.243014	0.0583032	0.27184	0.497042	0.512772	0.333313	0.61516	0.480776	0.783245	0.816758	0.397845	0.498438	0.536887	0.504604	0.418922
ENSMUSG00000003527	ENSMUSG00000003527	27886	turquoise	0.191361	-0.311681	-0.494694	-0.0442644	-0.346618	-0.373749	-0.488061	-0.555969	0.0325289	0.271465	0.247106	0.330224	0.0396185	0.261626	0.422769	0.626079	0.699424	0.50378	0.427619	0.525805	0.482647	0.372873	0.169646	0.306207	0.212356	0.0332887	-0.254028	0.400955
ENSMUSG00000003528	ENSMUSG00000003528	13358	turquoise	-0.418565	-0.812835	-0.368412	-0.388779	-0.694531	-0.801863	-0.804971	-0.918254	0.333551	-0.148276	0.14457	0.345765	0.20374	0.549704	0.237584	0.337196	0.567138	0.672798	0.67285	0.859043	0.724013	0.874621	0.800414	0.665737	0.742601	0.344627	0.328235	0.750957
ENSMUSG00000003531	ENSMUSG00000003531	13353	turquoise	-0.308922	-0.758094	-0.570269	-0.378542	-0.71962	-0.856885	-0.836691	-0.931659	0.118521	-0.0309374	0.187889	0.301824	0.205922	0.600501	0.451731	0.520485	0.697789	0.736835	0.744629	0.943151	0.837735	0.796219	0.670672	0.44206	0.512636	0.262468	0.056831	0.730377
ENSMUSG00000003534	ENSMUSG00000003534	12305	red	-0.193423	-0.689516	-0.159021	-0.740281	-0.442091	-0.885768	-0.83232	-0.736114	0.630002	0.290809	0.327321	0.0910861	-0.352679	0.063815	0.107601	0.478362	0.639643	0.61993	0.280706	0.660574	0.457188	0.867838	0.645347	0.5518	0.650623	0.560697	0.40452	0.48911
ENSMUSG00000003541	ENSMUSG00000003541	15937	royalblue	-0.374527	-0.514773	0.152767	-0.337466	-0.150191	-0.396611	-0.432122	-0.377442	0.628983	-0.00307436	0.20961	0.204726	-0.191513	-0.0535479	-0.290928	0.0103702	0.0788153	0.30298	0.147278	0.277506	0.0522721	0.470816	0.609127	0.359387	0.490413	0.377312	0.717641	0.122552
ENSMUSG00000003545	ENSMUSG00000003545	14282	yellow	-0.349117	-0.527087	-0.630747	0.235685	0.0732511	-0.115893	-0.510735	-0.397558	0.0482162	0.301217	0.668726	0.7058	0.00467728	0.0349245	0.159259	0.530671	0.156074	0.707672	0.510642	0.484109	0.104844	0.0287739	0.450771	-0.0663884	-0.110873	-0.443246	-0.0239223	0.099708
ENSMUSG00000003546	ENSMUSG00000003546	74764	turquoise	-0.144734	-0.67102	-0.558105	-0.41433	-0.583841	-0.81481	-0.822117	-0.836262	0.163904	0.166688	0.280521	0.246335	0.019279	0.397863	0.491409	0.632952	0.735238	0.728445	0.611489	0.849702	0.729164	0.734095	0.54268	0.376333	0.443373	0.22922	0.00272585	0.619992
ENSMUSG00000003549	ENSMUSG00000003549	13870	turquoise	-0.113435	-0.496196	-0.777755	0.0513968	-0.558295	-0.46165	-0.594069	-0.739993	-0.253032	-0.0346892	0.181668	0.436885	0.374693	0.614256	0.632478	0.571455	0.603489	0.636319	0.765532	0.774294	0.758895	0.395441	0.382898	0.42632	0.321326	-0.242896	-0.265007	0.608042
ENSMUSG00000003559	ENSMUSG00000003559	57344	greenyellow	-0.239013	-0.260253	0.301091	-0.39421	-0.560991	-0.414633	-0.172159	-0.376689	0.294896	-0.479061	-0.411365	-0.223641	0.2478	0.388803	-0.0266813	-0.32473	0.0437126	-0.0527702	0.116111	0.236022	0.375819	0.655243	0.443519	0.538628	0.636342	0.627243	0.311107	0.585239
ENSMUSG00000003573	ENSMUSG00000003573	26558	yellow	-0.274082	-0.559129	-0.690735	0.209955	-0.343466	-0.260755	-0.532444	-0.630906	-0.106458	-0.0751952	0.279446	0.607208	0.370799	0.500192	0.2852	0.417392	0.441741	0.612958	0.705157	0.652116	0.532638	0.309027	0.316798	0.431885	0.347751	-0.290285	-0.233916	0.541439
ENSMUSG00000003575	ENSMUSG00000003575	382056	black	-0.0165973	-0.209647	-0.54321	0.370813	0.535518	0.130149	-0.320142	-0.00815019	0.058111	0.654574	0.813047	0.716642	-0.286268	-0.338235	0.0124963	0.591229	0.119034	0.528194	0.209817	0.153413	-0.261893	-0.308089	-0.0210729	-0.352899	-0.432646	-0.515579	-0.325416	-0.281615
ENSMUSG00000003581	ENSMUSG00000003581	71673	turquoise	0.0258087	-0.514514	-0.472738	-0.296437	-0.660059	-0.632677	-0.642515	-0.791845	0.0425359	0.00324868	0.112707	0.165573	0.179774	0.47598	0.629581	0.548945	0.780088	0.594803	0.560137	0.740157	0.7222	0.627993	0.53004	0.415223	0.43647	0.14408	0.0712532	0.542122
ENSMUSG00000003585	ENSMUSG00000003585	67815	turquoise	-0.377636	-0.702597	-0.810672	0.248722	-0.337815	-0.350592	-0.676305	-0.73183	-0.0436732	0.0656216	0.457388	0.782633	0.328326	0.503674	0.288784	0.564477	0.464143	0.814459	0.84763	0.80824	0.551076	0.363393	0.443695	0.234599	0.172032	-0.230881	-0.33192	0.591111
ENSMUSG00000003604	ENSMUSG00000003604	74268	turquoise	-0.231259	-0.557953	-0.594457	-0.0276512	-0.403503	-0.518749	-0.61948	-0.646262	-0.0471352	0.0232637	0.268055	0.425563	0.241975	0.449505	0.374525	0.431356	0.444167	0.636644	0.648067	0.708737	0.549904	0.460977	0.423282	0.240252	0.258472	-0.0416298	-0.134678	0.530318
ENSMUSG00000003617	ENSMUSG00000003617	12870	salmon	0.0146603	0.232054	0.746335	-0.473362	0.210425	0.012209	0.259871	0.377177	0.402673	-0.0844132	-0.230989	-0.543136	-0.382901	-0.429153	-0.365706	-0.506366	-0.389434	-0.468575	-0.610452	-0.472713	-0.414935	1.28924e-05	0.163129	0.0576653	0.150823	0.344384	0.771771	-0.426034
ENSMUSG00000003623	ENSMUSG00000003623	74114	blue	0.368802	0.834338	0.438941	0.387278	0.347014	0.771751	0.901986	0.788357	-0.457019	-0.251959	-0.544031	-0.479744	0.158004	-0.163219	-0.105437	-0.583268	-0.578721	-0.829189	-0.578219	-0.799731	-0.458122	-0.695749	-0.670387	-0.328984	-0.468508	-0.238541	-0.283405	-0.479465
ENSMUSG00000003644	ENSMUSG00000003644	20111	pink	-0.272655	-0.579172	-0.15603	-0.506075	-0.402521	-0.714121	-0.656255	-0.621072	0.430582	0.130168	0.261864	0.181296	-0.17278	0.104196	0.0473926	0.373986	0.418356	0.505057	0.317939	0.556343	0.37589	0.647738	0.573633	0.411991	0.539623	0.396907	0.435067	0.390454
ENSMUSG00000003657	ENSMUSG00000003657	12308	turquoise	-0.298051	-0.566685	-0.534757	0.0110645	-0.535115	-0.444326	-0.543899	-0.689856	-0.0403407	-0.162352	0.102135	0.38698	0.388453	0.573222	0.342275	0.315643	0.426764	0.557709	0.699693	0.710038	0.644508	0.529566	0.327899	0.357883	0.395765	0.0512355	-0.239199	0.704848
ENSMUSG00000003660	ENSMUSG00000003660	320632	midnightblue	0.0366272	-0.199791	-0.530645	0.281589	-0.592199	-0.154841	-0.171494	-0.49358	-0.534011	-0.369862	-0.170805	0.213262	0.686339	0.717926	0.585731	0.297878	0.470764	0.297626	0.622072	0.511605	0.672176	0.201314	0.0753951	0.0497082	0.10421	-0.230795	-0.319624	0.56907
ENSMUSG00000003662	ENSMUSG00000003662	26371	turquoise	-0.369985	-0.786908	-0.62082	-0.256848	-0.589929	-0.755521	-0.84513	-0.886068	0.169817	0.0700081	0.356339	0.474801	0.136923	0.452527	0.330333	0.618844	0.652465	0.818502	0.7323	0.905115	0.689752	0.711518	0.593264	0.448881	0.496046	0.144409	-0.0196994	0.75719
ENSMUSG00000003680	ENSMUSG00000003680	67706	red	0.205917	-0.0927812	-0.0173607	-0.459578	-0.510427	-0.504642	-0.273895	-0.399005	0.0652823	-0.0791813	-0.264201	-0.285482	0.0789392	0.33507	0.487459	0.076912	0.453033	0.0696204	0.0952217	0.302695	0.476159	0.538288	0.346863	0.486703	0.434493	0.392529	0.16831	0.254653
ENSMUSG00000003721	ENSMUSG00000003721	72999	grey	-0.139241	0.177541	0.350788	0.328817	-0.0370307	0.410752	0.436851	0.217016	-0.0662847	-0.52874	-0.437261	-0.0803491	0.354925	0.165365	-0.330004	-0.556478	-0.482781	-0.415871	-0.0482204	-0.296075	-0.0841979	-0.137595	-0.175799	0.0692151	0.111393	0.0214979	0.0517891	0.144743
ENSMUSG00000003731	ENSMUSG00000003731	16650	green	-0.233459	0.0944908	0.0362612	0.390078	0.735204	0.474567	0.17807	0.467556	0.10762	0.239461	0.371284	0.34312	-0.207771	-0.419659	-0.418931	-0.195925	-0.602336	-0.0607346	-0.214135	-0.358697	-0.639356	-0.502759	-0.0503224	-0.417735	-0.492665	-0.326182	-0.107972	-0.515677
ENSMUSG00000003746	ENSMUSG00000003746	17155	brown	0.151608	0.52733	0.701063	-0.105103	0.612968	0.424236	0.533566	0.750327	0.293952	0.193602	-0.129207	-0.444418	-0.502359	-0.677839	-0.545838	-0.520453	-0.627189	-0.615351	-0.803875	-0.773501	-0.764017	-0.371136	-0.362837	-0.280047	-0.322822	0.253938	0.0862532	-0.609439
ENSMUSG00000003752	ENSMUSG00000003752	233011	turquoise	-0.49798	-0.451748	0.00711721	-0.168224	-0.50698	-0.325647	-0.220089	-0.415102	0.0830577	-0.512386	-0.254345	-0.0318921	0.330122	0.525928	-0.158038	-0.244493	-0.012846	0.133672	0.371386	0.387866	0.461497	0.479929	0.527445	0.173022	0.290325	0.35279	0.237915	0.517507
ENSMUSG00000003762	ENSMUSG00000003762	76889	turquoise	0.0829845	-0.431737	-0.414412	-0.394165	-0.582853	-0.710441	-0.639845	-0.713321	0.13506	0.210841	0.160787	0.111	-0.01219	0.302477	0.478681	0.609605	0.771158	0.546391	0.408166	0.660548	0.612382	0.646345	0.326886	0.404683	0.41057	0.327005	-0.0641977	0.541113
ENSMUSG00000003778	ENSMUSG00000003778	78656	brown	0.276244	0.701342	0.454519	0.388789	0.659814	0.766968	0.752888	0.831174	-0.168568	0.0227942	-0.194729	-0.232525	-0.089888	-0.430387	-0.351264	-0.505197	-0.657862	-0.683521	-0.649384	-0.828399	-0.719532	-0.73434	-0.529533	-0.468654	-0.575126	-0.21952	-0.143479	-0.693457
ENSMUSG00000003808	ENSMUSG00000003808	66590	turquoise	0.00076937	-0.46657	-0.684631	-0.0799776	-0.683531	-0.566591	-0.58519	-0.771161	-0.271412	-0.0761276	0.074045	0.252222	0.370256	0.657145	0.723406	0.576299	0.739528	0.606432	0.736249	0.79845	0.833387	0.480041	0.365105	0.280102	0.294345	-0.0746689	-0.173472	0.59145
ENSMUSG00000003809	ENSMUSG00000003809	270076	turquoise	0.0510967	-0.265105	-0.116769	-0.377852	0.0461812	-0.482507	-0.464565	-0.231757	0.352181	0.484107	0.381679	0.110318	-0.40267	-0.190505	0.10318	0.357751	0.320763	0.37077	0.0520302	0.280704	0.0339832	0.316336	0.240514	-0.00575163	0.0644562	0.256128	0.161005	-0.0886826
ENSMUSG00000003810	ENSMUSG00000003810	17776	black	-0.179884	-0.581255	-0.618653	-0.143037	0.120873	-0.442458	-0.741084	-0.449185	0.302607	0.703696	0.859824	0.606612	-0.427793	-0.221602	0.102903	0.841829	0.493427	0.822425	0.381022	0.55884	0.112487	0.201689	0.324547	-0.03154	-0.0423749	-0.186473	-0.0358888	0.0732441
ENSMUSG00000003812	ENSMUSG00000003812	13423	tan	-0.237011	-0.595473	-0.0115753	-0.588974	-0.562854	-0.755531	-0.619837	-0.679981	0.493581	-0.0940513	0.00889899	0.0325625	-0.029628	0.282741	0.0710643	0.176284	0.456156	0.378366	0.341515	0.577127	0.547107	0.830991	0.605911	0.6187	0.763172	0.540757	0.498501	0.564248
ENSMUSG00000003813	ENSMUSG00000003813	19358	yellow	-0.483614	-0.730448	-0.582357	0.0218434	0.0409967	-0.362674	-0.718638	-0.512627	0.285916	0.372968	0.76897	0.758233	-0.168078	-0.00838197	-0.0656076	0.595642	0.275355	0.837255	0.552036	0.61467	0.14649	0.283723	0.499902	0.0102661	0.0738314	-0.164754	0.016257	0.258036
ENSMUSG00000003814	ENSMUSG00000003814	12317	yellow	-0.469656	-0.577775	-0.624855	0.109999	-0.200107	-0.355634	-0.555285	-0.510825	-0.0429486	0.0734103	0.407381	0.562783	0.212029	0.317846	0.258509	0.409273	0.175928	0.65293	0.659179	0.644401	0.375572	0.261044	0.412709	-0.0545117	0.00195998	-0.170228	-0.181756	0.378631
ENSMUSG00000003824	ENSMUSG00000003824	71846	grey	-0.29754	-0.316958	-0.0687344	0.132377	0.0129962	-0.0759353	-0.220354	-0.205505	0.225568	-0.0385904	0.18491	0.372805	0.139493	0.138133	-0.147001	-0.0497683	-0.0809944	0.243271	0.204659	0.194358	-0.0216056	0.169046	0.43161	-0.0474121	-0.00704853	0.120444	0.158892	0.0707484
ENSMUSG00000003847	ENSMUSG00000003847	54446	brown	0.416864	0.823414	0.568066	0.282507	0.68514	0.769444	0.8341	0.945763	-0.167881	0.0815206	-0.254379	-0.433367	-0.239047	-0.567531	-0.348552	-0.503908	-0.647903	-0.782701	-0.790743	-0.933655	-0.771691	-0.762594	-0.698589	-0.506799	-0.595065	-0.170266	-0.181994	-0.719456
ENSMUSG00000003848	ENSMUSG00000003848	67619	turquoise	-0.2422	-0.488488	-0.444391	-0.0327445	-0.568291	-0.362608	-0.44955	-0.643156	-0.0847539	-0.25603	0.015691	0.263212	0.373993	0.57567	0.348874	0.267589	0.484019	0.474718	0.59693	0.615936	0.615456	0.466967	0.441851	0.421509	0.403862	-0.00722603	-0.0104283	0.576975
ENSMUSG00000003849	ENSMUSG00000003849	18104	pink	-0.104766	-0.152026	0.561811	-0.581883	-0.460301	-0.412644	-0.0742981	-0.228007	0.460964	-0.355145	-0.461103	-0.45586	-0.0323759	0.183314	-0.217596	-0.382998	0.0508965	-0.208278	-0.12905	0.0593239	0.236334	0.631742	0.400567	0.326662	0.506821	0.880866	0.545197	0.281701
ENSMUSG00000003863	ENSMUSG00000003863	76787	turquoise	-0.150403	-0.661596	-0.777266	-0.10885	-0.5144	-0.609624	-0.777021	-0.833622	-0.0379556	0.185139	0.432348	0.51327	0.158848	0.435989	0.537222	0.785188	0.795885	0.847949	0.766516	0.882017	0.696337	0.502701	0.400647	0.317368	0.327146	-0.14304	-0.154045	0.605872
ENSMUSG00000003865	ENSMUSG00000003865	14936	darkgrey	0.0510234	-0.0834645	0.20953	-0.405741	0.24389	-0.266592	-0.207806	0.0630222	0.500967	0.526304	0.325753	-0.0730015	-0.632517	-0.479688	-0.322927	0.188753	0.11331	0.114733	-0.310128	-0.0517182	-0.300623	0.138615	0.0612611	-0.221545	-0.154722	0.471865	0.131342	-0.259393
ENSMUSG00000003868	ENSMUSG00000003868	20174	turquoise	-0.264327	-0.754637	-0.52273	-0.339072	-0.606996	-0.756693	-0.828476	-0.882392	0.234887	0.0383057	0.272023	0.366958	0.0884358	0.445371	0.395054	0.553951	0.657741	0.744362	0.698295	0.865635	0.738885	0.762395	0.644516	0.554747	0.613686	0.169615	0.139033	0.702437
ENSMUSG00000003872	ENSMUSG00000003872	22342	turquoise	-0.234757	-0.702138	-0.812404	-0.139143	-0.496491	-0.678667	-0.822329	-0.838265	-0.0371869	0.199892	0.431941	0.510332	0.149493	0.480859	0.512821	0.745109	0.721929	0.856576	0.781894	0.9149	0.716083	0.532207	0.483611	0.231818	0.251182	-0.0674792	-0.169294	0.568091
ENSMUSG00000003873	ENSMUSG00000003873	12028	turquoise	-0.263993	-0.645998	-0.703253	-0.0385513	-0.484057	-0.509405	-0.669024	-0.740659	-0.111978	0.000598545	0.335633	0.467539	0.24505	0.463145	0.45399	0.629446	0.573116	0.743939	0.776787	0.807833	0.687654	0.445343	0.409134	0.208892	0.308107	-0.213376	-0.0813264	0.634284
ENSMUSG00000003923	ENSMUSG00000003923	21780	blue	0.225492	0.497571	0.188322	0.487825	0.124833	0.586164	0.607084	0.412197	-0.369772	-0.287321	-0.373804	-0.11249	0.373294	0.0577487	-0.0884719	-0.356102	-0.287232	-0.487045	-0.222915	-0.441556	-0.225011	-0.458865	-0.553336	-0.0842428	-0.21935	-0.2668	-0.348947	-0.0601477
ENSMUSG00000003929	ENSMUSG00000003929	224694	blue	0.397929	0.887139	0.600866	0.344542	0.507266	0.813242	0.950367	0.92937	-0.334556	-0.18569	-0.48157	-0.525828	0.00260301	-0.373555	-0.253025	-0.644003	-0.660016	-0.891738	-0.728154	-0.933245	-0.660739	-0.764217	-0.738924	-0.438051	-0.52038	-0.181971	-0.195988	-0.623533
ENSMUSG00000003934	ENSMUSG00000003934	13643	turquoise	-0.467507	-0.834564	-0.770642	0.014244	-0.430291	-0.553561	-0.811971	-0.836002	0.0709912	0.0705359	0.486567	0.696335	0.241791	0.48546	0.279586	0.614585	0.550283	0.896156	0.856209	0.913863	0.62768	0.53714	0.550604	0.254997	0.295995	-0.0968414	-0.172638	0.683695
ENSMUSG00000003948	ENSMUSG00000003948	67468	blue	0.340098	0.785528	0.393237	0.568796	0.26381	0.858018	0.933606	0.715743	-0.535222	-0.404597	-0.571097	-0.352169	0.359417	-0.0398035	-0.12956	-0.592639	-0.54968	-0.794092	-0.438564	-0.750402	-0.394593	-0.709889	-0.710722	-0.309105	-0.406162	-0.338433	-0.280095	-0.352179
ENSMUSG00000003949	ENSMUSG00000003949	217082	green	0.00145876	0.37294	0.172465	0.41224	0.843879	0.646745	0.44302	0.716171	-0.0493343	0.338172	0.306239	0.107545	-0.317443	-0.613664	-0.402673	-0.164435	-0.618385	-0.250674	-0.411863	-0.581654	-0.783324	-0.771264	-0.357309	-0.841414	-0.826839	-0.390508	-0.0666099	-0.823787
ENSMUSG00000003955	ENSMUSG00000003955	70186	turquoise	-0.231085	-0.484057	-0.593718	0.111978	-0.78587	-0.416417	-0.417544	-0.743004	-0.369808	-0.451125	-0.154183	0.282591	0.671681	0.86531	0.519788	0.289789	0.49524	0.456709	0.851792	0.764316	0.89696	0.471701	0.306928	0.266175	0.347161	-0.0363065	-0.250894	0.791019
ENSMUSG00000003970	ENSMUSG00000003970	26961	turquoise	-0.48457	-0.856947	-0.619523	-0.244236	-0.71193	-0.788219	-0.846583	-0.956314	0.111634	-0.146344	0.221295	0.447133	0.300359	0.646464	0.331993	0.462546	0.587927	0.786714	0.854348	0.9761	0.830209	0.780902	0.71097	0.505107	0.573104	0.165719	0.0524825	0.828532
ENSMUSG00000003974	ENSMUSG00000003974	108069	lightcyan	0.0477876	0.515551	0.23364	0.456783	0.666024	0.706584	0.618379	0.750324	-0.243856	0.0976934	0.029518	-0.050941	-0.0923349	-0.45003	-0.320713	-0.292585	-0.644966	-0.430812	-0.408209	-0.630431	-0.662247	-0.775346	-0.543226	-0.741696	-0.740473	-0.390314	-0.224915	-0.618566
ENSMUSG00000003992	ENSMUSG00000003992	66970	lightcyan	0.231334	0.552957	0.13268	0.541041	0.629349	0.72531	0.599167	0.696434	-0.313993	0.181516	0.0611481	0.00249951	-0.109983	-0.428569	-0.22434	-0.136032	-0.465584	-0.379944	-0.343676	-0.598933	-0.598264	-0.80929	-0.63313	-0.775112	-0.779616	-0.4116	-0.292965	-0.682457
ENSMUSG00000004018	ENSMUSG00000004018	67030	blue	0.286901	0.636331	0.247918	0.432504	0.044907	0.582927	0.73927	0.512164	-0.612259	-0.427735	-0.577948	-0.365508	0.451055	0.165862	0.136518	-0.453327	-0.351988	-0.604688	-0.241064	-0.476349	-0.152161	-0.486307	-0.538219	-0.438155	-0.443788	-0.201277	-0.377577	-0.175672
ENSMUSG00000004031	ENSMUSG00000004031	240843	black	-0.178442	-0.468905	-0.704352	0.185493	0.0983413	-0.195933	-0.553916	-0.382333	-0.00621261	0.476194	0.747231	0.695162	-0.121148	-0.0410646	0.185512	0.741555	0.404715	0.753763	0.477291	0.50006	0.0982967	-0.0052165	0.19618	-0.192118	-0.182856	-0.38148	-0.205046	0.0355292
ENSMUSG00000004032	ENSMUSG00000004032	14866	greenyellow	-0.471594	-0.326669	-0.379556	0.460576	-0.393629	0.0187801	-0.0692248	-0.347936	-0.379835	-0.577109	-0.185897	0.390932	0.781885	0.744959	0.103549	-0.136263	-0.0632589	0.194843	0.671047	0.420939	0.472623	0.104531	0.230542	-0.0846113	-0.0199	-0.165133	-0.22502	0.466309
ENSMUSG00000004035	ENSMUSG00000004035	68312	turquoise	-0.530974	-0.740145	-0.574662	-0.0824683	-0.521399	-0.555903	-0.670028	-0.737032	0.0488341	-0.127777	0.230299	0.441239	0.267506	0.541783	0.169878	0.353188	0.418761	0.690097	0.743367	0.806877	0.622071	0.572213	0.549316	0.272465	0.296925	0.113076	-0.146278	0.680746
ENSMUSG00000004040	ENSMUSG00000004040	20848	tan	-0.0692264	-0.320475	-0.149746	-0.186719	-0.0137419	-0.309851	-0.413676	-0.280286	0.335068	0.221215	0.310734	0.310638	-0.169412	-0.0810385	0.0547445	0.298822	0.268431	0.344868	0.151939	0.269499	0.0889967	0.308827	0.275662	0.501078	0.450148	-0.0452199	0.206377	0.215404
ENSMUSG00000004043	ENSMUSG00000004043	20850	pink	-0.280472	-0.221585	0.464844	-0.660377	-0.0295391	-0.419687	-0.207994	-0.0503791	0.635144	0.077803	0.00696011	-0.276992	-0.481414	-0.262796	-0.477273	-0.215155	-0.081222	-0.037886	-0.241567	-0.00191515	-0.106607	0.402192	0.289813	0.269698	0.374904	0.623605	0.562596	0.0054523
ENSMUSG00000004044	ENSMUSG00000004044	19285	grey60	-0.370033	-0.465495	0.390946	-0.68319	-0.258636	-0.590579	-0.418688	-0.36128	0.716954	-0.0879394	0.0051533	-0.130657	-0.253849	-0.0274698	-0.257605	-0.178719	0.0100076	0.149442	-0.0239384	0.235296	0.11207	0.67706	0.763129	0.43569	0.622293	0.642833	0.930856	0.172217
ENSMUSG00000004054	ENSMUSG00000004054	26403	turquoise	-0.390398	-0.865421	-0.429257	-0.477059	-0.44336	-0.841646	-0.931505	-0.848112	0.499205	0.234729	0.485053	0.40891	-0.170434	0.209564	0.0874571	0.571302	0.628116	0.825834	0.557579	0.834617	0.522027	0.786907	0.721028	0.473176	0.547413	0.327337	0.273883	0.578381
ENSMUSG00000004056	ENSMUSG00000004056	11652	yellow	-0.301444	-0.547597	-0.319385	-0.155068	0.0341115	-0.395911	-0.574483	-0.400286	0.379993	0.398031	0.531073	0.428807	-0.206051	-0.0134971	0.00433205	0.41615	0.210232	0.576672	0.33951	0.471603	0.151907	0.313439	0.498939	-0.211474	-0.0931502	0.127914	0.171209	0.0629323
ENSMUSG00000004069	ENSMUSG00000004069	83945	yellow	-0.580823	-0.805075	-0.735151	0.0361725	-0.232333	-0.492787	-0.780048	-0.693587	0.111513	0.172418	0.603248	0.735739	0.102396	0.315536	0.151585	0.571883	0.343927	0.877857	0.766259	0.81064	0.42348	0.397656	0.590613	0.0438775	0.100139	-0.103085	-0.118516	0.443457
ENSMUSG00000004070	ENSMUSG00000004070	15369	turquoise	-0.442767	-0.806294	-0.691759	-0.0562182	-0.679068	-0.649621	-0.769612	-0.92844	-0.0170298	-0.191982	0.212828	0.535115	0.43011	0.714087	0.368275	0.453784	0.554233	0.768666	0.901142	0.94699	0.822531	0.665023	0.657991	0.427567	0.479164	0.0290013	-0.0334403	0.792004
ENSMUSG00000004071	ENSMUSG00000004071	66626	turquoise	-0.349556	-0.7561	-0.696445	-0.0842357	-0.416618	-0.61941	-0.809647	-0.819907	0.135667	0.15734	0.457606	0.633322	0.164077	0.439393	0.311523	0.604928	0.605698	0.830473	0.76656	0.862727	0.598342	0.543996	0.547178	0.348657	0.365856	-0.030897	0.0134328	0.515332
ENSMUSG00000004085	ENSMUSG00000004085	65964	purple	0.475983	0.572188	0.561977	-0.166517	0.41166	0.300734	0.456771	0.568461	0.171686	0.284659	-0.16583	-0.520929	-0.417668	-0.531198	-0.185081	-0.236006	-0.228708	-0.546267	-0.733557	-0.636632	-0.508182	-0.297024	-0.414798	-0.370534	-0.368084	0.283671	0.0194857	-0.541167
ENSMUSG00000004096	ENSMUSG00000004096	66070	turquoise	-0.507837	-0.689118	-0.540543	0.0651523	-0.729742	-0.504651	-0.551922	-0.80927	-0.123976	-0.449859	-0.0266639	0.446736	0.630165	0.820472	0.306513	0.197977	0.351253	0.567275	0.890971	0.834897	0.803798	0.590845	0.539717	0.37375	0.461376	0.0515098	-0.0738732	0.842837
ENSMUSG00000004098	ENSMUSG00000004098	53867	magenta	0.744512	0.484148	0.211521	-0.246265	0.0419614	0.0658695	0.229651	0.226658	-0.049648	0.298187	-0.1692	-0.481991	-0.340386	-0.29249	0.204945	0.175876	0.358945	-0.31116	-0.463714	-0.323816	-0.0714057	-0.102122	-0.498687	0.132364	0.0182933	0.0913008	-0.167492	-0.1773
ENSMUSG00000004099	ENSMUSG00000004099	13433	yellow	-0.217827	-0.484907	-0.611339	-0.00882287	0.258731	-0.301638	-0.632272	-0.304835	0.162188	0.582065	0.808213	0.622927	-0.306387	-0.178123	0.148338	0.646864	0.241514	0.7113	0.356678	0.451656	0.0218066	0.0579068	0.331776	-0.116914	-0.130404	-0.329205	-0.125989	-0.0235586
ENSMUSG00000004100	ENSMUSG00000004100	235036	darkgreen	0.0199275	-0.552261	-0.749795	-0.0316751	-0.347301	-0.457132	-0.696584	-0.708016	-0.0133448	0.298822	0.488661	0.517874	0.0277017	0.257104	0.468522	0.831137	0.75616	0.767693	0.637875	0.724956	0.578783	0.372806	0.261327	0.343751	0.308677	-0.256723	-0.198924	0.510114
ENSMUSG00000004105	ENSMUSG00000004105	26360	pink	-0.0956702	-0.168393	0.626748	-0.817267	-0.255568	-0.54388	-0.196073	-0.156544	0.676398	-0.0643408	-0.243032	-0.512796	-0.366623	-0.115134	-0.251358	-0.307157	0.0195966	-0.151176	-0.317886	0.00399151	0.0370542	0.621446	0.509131	0.261417	0.446285	0.939614	0.752546	0.0173726
ENSMUSG00000004110	ENSMUSG00000004110	12290	brown	0.286848	0.798608	0.443114	0.469664	0.757922	0.891381	0.862553	0.971916	-0.281513	0.0496667	-0.174669	-0.273053	-0.131901	-0.535668	-0.354562	-0.501741	-0.746589	-0.72683	-0.687573	-0.919231	-0.816306	-0.90144	-0.724	-0.615795	-0.707593	-0.360472	-0.249591	-0.777874
ENSMUSG00000004113	ENSMUSG00000004113	12287	yellow	0.014159	-0.347528	-0.562118	-0.0795611	0.26049	-0.289235	-0.568599	-0.247012	0.173944	0.757701	0.824454	0.485111	-0.475229	-0.366433	0.18265	0.815316	0.397863	0.662476	0.197139	0.356244	-0.0414755	-0.00411462	0.161089	-0.176472	-0.213452	-0.283234	-0.131448	-0.12404
ENSMUSG00000004127	ENSMUSG00000004127	108943	grey	0.42394	0.548863	0.410177	-0.0254565	0.308448	0.284707	0.468768	0.520318	-0.115172	0.0396532	-0.295559	-0.468166	-0.125389	-0.237998	-0.00219227	-0.354058	-0.3276	-0.552413	-0.532751	-0.526053	-0.32604	-0.324055	-0.272946	-0.353402	-0.373949	0.0752413	-0.03782	-0.471383
ENSMUSG00000004151	ENSMUSG00000004151	14009	green	0.0205746	0.364059	0.183331	0.187658	0.846046	0.43894	0.329398	0.706975	0.0419997	0.439634	0.329901	0.0314037	-0.474394	-0.700264	-0.437907	-0.130029	-0.535237	-0.256832	-0.493912	-0.557823	-0.774556	-0.657846	-0.417461	-0.587158	-0.635284	-0.282109	-0.131084	-0.761732
ENSMUSG00000004187	ENSMUSG00000004187	16581	yellow	-0.0327327	-0.573229	-0.661153	-0.0886741	-0.0510667	-0.451928	-0.746341	-0.567614	0.198606	0.585352	0.760745	0.605321	-0.280482	-0.0573847	0.286766	0.884241	0.65706	0.843723	0.48653	0.632695	0.264914	0.263754	0.348201	0.0412049	0.0554573	-0.192353	-0.0379434	0.154807
ENSMUSG00000004207	ENSMUSG00000004207	19156	turquoise	-0.42382	-0.839112	-0.332997	-0.55395	-0.517725	-0.87519	-0.899024	-0.852794	0.513066	0.131887	0.354332	0.305701	-0.115366	0.285871	0.142095	0.445384	0.543501	0.746661	0.517088	0.817256	0.551835	0.869756	0.84345	0.47486	0.567798	0.479505	0.303441	0.59999
ENSMUSG00000004221	ENSMUSG00000004221	16151	black	-0.418281	-0.404578	-0.0749741	-0.122785	0.575582	-0.107262	-0.409495	0.0389245	0.610761	0.576183	0.771954	0.486809	-0.649814	-0.609229	-0.541514	0.231279	-0.213516	0.411776	-0.0698231	0.0409274	-0.471593	-0.0120019	0.280081	-0.0197656	-0.0236073	-0.0614357	0.224568	-0.248552
ENSMUSG00000004231	ENSMUSG00000004231	18504	yellow	-0.313445	-0.418696	-0.481046	0.339252	-0.0884132	-0.0186127	-0.307503	-0.3563	-0.0217553	0.0566037	0.364196	0.574652	0.192047	0.183563	-0.0495228	0.319386	0.0926166	0.482729	0.438706	0.375943	0.149063	0.0796423	0.265447	-0.00933279	-0.072427	-0.197906	-0.249259	0.32067
ENSMUSG00000004233	ENSMUSG00000004233	70560	grey	-0.00237971	0.0294281	0.0658658	-0.0133722	0.139903	0.112691	0.0639523	0.114923	0.142201	0.214311	0.137356	-0.0405344	-0.245952	-0.285153	-0.269306	0.109544	0.0229098	0.00301496	-0.181159	-0.127565	-0.204895	-0.0981608	-0.231233	-0.139381	-0.152316	0.0617182	-0.0855812	-0.0592798
ENSMUSG00000004263	ENSMUSG00000004263	13498	darkgreen	0.17458	-0.44056	-0.66217	-0.00579068	-0.159007	-0.36346	-0.636283	-0.587383	0.082604	0.51026	0.584046	0.515831	-0.0871493	0.0914933	0.506391	0.863185	0.745369	0.743282	0.467338	0.598076	0.372952	0.269681	0.253326	0.0993498	0.0787973	-0.226066	-0.124793	0.24437
ENSMUSG00000004264	ENSMUSG00000004264	12034	turquoise	-0.394411	-0.848074	-0.757491	-0.113372	-0.591973	-0.681508	-0.872646	-0.952087	0.0873946	0.0168874	0.392874	0.610318	0.257231	0.573492	0.389491	0.635569	0.668893	0.885719	0.878379	0.975879	0.773015	0.664041	0.646899	0.465012	0.484056	-0.0198102	-0.0506349	0.757251
ENSMUSG00000004266	ENSMUSG00000004266	15170	tan	-0.119712	-0.48147	-0.244121	-0.358781	-0.522695	-0.615916	-0.579986	-0.653433	0.251087	-0.0602033	0.0682185	0.212271	0.0786773	0.335469	0.253207	0.298993	0.51829	0.422209	0.430135	0.575228	0.549776	0.64073	0.388942	0.895284	0.850131	0.147915	0.199908	0.644549
ENSMUSG00000004267	ENSMUSG00000004267	13807	yellow	-0.331405	-0.820577	-0.761197	-0.182045	-0.362727	-0.678858	-0.920656	-0.844485	0.200118	0.325724	0.637051	0.631417	-0.0345832	0.270554	0.340475	0.794392	0.66137	0.958545	0.721961	0.896415	0.557039	0.563941	0.649082	0.28137	0.289285	-0.0511655	-0.013487	0.520819
ENSMUSG00000004268	ENSMUSG00000004268	14791	turquoise	-0.263712	-0.658605	-0.494058	-0.250006	-0.764226	-0.672909	-0.65657	-0.860951	0.0503165	-0.177016	0.0214429	0.239744	0.290601	0.635898	0.317786	0.410979	0.641944	0.580647	0.701569	0.820251	0.844168	0.74083	0.499805	0.53142	0.563402	0.258413	-0.0358223	0.808673
ENSMUSG00000004270	ENSMUSG00000004270	14792	yellow	-0.2371	-0.308492	0.179876	-0.284054	-0.58358	-0.340944	-0.17396	-0.407673	0.203614	-0.496238	-0.360855	-0.135387	0.246965	0.401465	-0.0492382	-0.21441	0.104187	0.0243685	0.187349	0.268574	0.406433	0.579483	0.454909	0.604693	0.649346	0.431217	0.314832	0.608057
ENSMUSG00000004285	ENSMUSG00000004285	66144	turquoise	-0.473713	-0.811133	-0.599344	-0.207024	-0.761985	-0.753716	-0.778994	-0.943337	0.0465895	-0.215202	0.135686	0.417878	0.373573	0.710887	0.332887	0.417523	0.582167	0.731492	0.864988	0.958342	0.859773	0.760542	0.657786	0.504416	0.572344	0.166473	0.042281	0.841161
ENSMUSG00000004317	ENSMUSG00000004317	12728	brown	0.325968	0.556895	0.621676	-0.156611	0.508021	0.354258	0.489415	0.663868	0.183145	0.234083	-0.115089	-0.471878	-0.473419	-0.632491	-0.319579	-0.308677	-0.396159	-0.547482	-0.762213	-0.698866	-0.645427	-0.347579	-0.460698	-0.333796	-0.278481	0.200871	0.0499934	-0.525522
ENSMUSG00000004319	ENSMUSG00000004319	12725	brown	0.355858	0.847026	0.477464	0.432564	0.698611	0.859563	0.890338	0.967922	-0.302854	0.0253631	-0.258101	-0.341579	-0.106856	-0.49527	-0.323362	-0.521169	-0.684032	-0.779702	-0.711247	-0.928211	-0.777632	-0.873072	-0.780375	-0.568833	-0.664282	-0.299982	-0.250894	-0.773398
ENSMUSG00000004328	ENSMUSG00000004328	53417	grey	-0.0690969	0.194823	0.58248	-0.17217	0.192916	0.132235	0.284426	0.351131	0.238217	-0.200141	-0.262648	-0.339126	-0.165533	-0.208416	-0.325982	-0.545584	-0.499257	-0.413397	-0.39313	-0.394185	-0.3359	-0.0616773	0.140932	-0.0656151	0.0169968	0.261946	0.46413	-0.296436
ENSMUSG00000004347	ENSMUSG00000004347	18575	brown	0.323838	0.679459	0.610367	0.0408336	0.713131	0.581209	0.65251	0.853033	0.0534237	0.243968	-0.0875757	-0.44795	-0.450284	-0.696946	-0.366913	-0.412407	-0.605011	-0.65007	-0.80762	-0.851331	-0.794002	-0.636283	-0.492611	-0.595626	-0.571941	-0.0217558	0.121646	-0.850082
ENSMUSG00000004356	ENSMUSG00000004356	70683	magenta	0.58682	0.685433	0.516138	-0.194693	-0.0914788	0.193195	0.561548	0.406073	-0.231182	-0.208167	-0.675134	-0.792622	0.049335	-0.0200904	0.227976	-0.409616	-0.0471542	-0.69573	-0.587075	-0.520067	-0.105732	-0.117915	-0.429926	0.0205351	-0.0217529	0.285341	-0.0501773	-0.217352
ENSMUSG00000004359	ENSMUSG00000004359	20728	blue	-0.0917796	0.236966	0.185089	0.442959	0.220196	0.466056	0.409566	0.33221	-0.134558	-0.244824	-0.18415	0.0392733	0.274341	-0.00383766	-0.232374	-0.415963	-0.509257	-0.313857	-0.151002	-0.34252	-0.314848	-0.344864	-0.117945	-0.262492	-0.306179	-0.130923	-0.0497102	-0.1838
ENSMUSG00000004360	ENSMUSG00000004360	212448	blue	0.414943	0.901416	0.441447	0.396171	0.520733	0.794129	0.917715	0.913892	-0.473236	-0.099623	-0.40984	-0.467431	0.0314697	-0.338643	-0.130669	-0.524286	-0.605604	-0.8148	-0.658647	-0.871387	-0.621892	-0.819589	-0.794288	-0.550866	-0.639266	-0.285974	-0.321705	-0.659656
ENSMUSG00000004364	ENSMUSG00000004364	26554	blue	0.329727	0.81968	0.391259	0.466162	0.289072	0.744269	0.912391	0.777193	-0.598826	-0.356132	-0.564304	-0.450797	0.284886	-0.0773792	-0.0906796	-0.585637	-0.551607	-0.796228	-0.475134	-0.742239	-0.423848	-0.727251	-0.758171	-0.477497	-0.521492	-0.275051	-0.323563	-0.440483
ENSMUSG00000004366	ENSMUSG00000004366	20604	turquoise	-0.462034	-0.768846	-0.811435	0.122768	-0.247556	-0.432004	-0.745649	-0.700164	0.0205971	0.210986	0.621757	0.753523	0.13198	0.325413	0.2033	0.689752	0.487483	0.89948	0.804019	0.821623	0.464558	0.308899	0.460122	-0.0268221	0.0218236	-0.221939	-0.160807	0.416298
ENSMUSG00000004383	ENSMUSG00000004383	16795	lightyellow	-0.0259261	0.260557	-0.295373	0.775071	0.620445	0.69292	0.334875	0.454399	-0.352556	0.226637	0.34849	0.477698	0.0723944	-0.266534	-0.204292	0.0748614	-0.361631	-0.0266725	-0.0325289	-0.316346	-0.503269	-0.778725	-0.5193	-0.49912	-0.669035	-0.707612	-0.583554	-0.392583
ENSMUSG00000004393	ENSMUSG00000004393	52513	turquoise	-0.326937	-0.749207	-0.482861	-0.372015	-0.699318	-0.80291	-0.7916	-0.904494	0.173538	-0.076556	0.17605	0.304802	0.216771	0.547926	0.410908	0.45404	0.626623	0.705196	0.67906	0.879238	0.753304	0.788932	0.725859	0.547163	0.616539	0.209304	0.235433	0.709944
ENSMUSG00000004394	ENSMUSG00000004394	103694	turquoise	-0.648812	-0.839566	-0.385648	-0.224452	-0.319197	-0.628593	-0.768443	-0.69671	0.435315	0.0751214	0.431236	0.537339	0.0014294	0.242117	-0.0673363	0.341637	0.248769	0.731049	0.599025	0.73222	0.382576	0.641534	0.711427	0.287149	0.39508	0.24702	0.23876	0.528732
ENSMUSG00000004415	ENSMUSG00000004415	140709	grey	0.0261016	0.381657	0.431588	0.137981	0.379286	0.417181	0.460239	0.53167	-0.00692854	-0.0856656	-0.182645	-0.224487	-0.13148	-0.288771	-0.328618	-0.47024	-0.591821	-0.452505	-0.375877	-0.519097	-0.443034	-0.337031	-0.238798	-0.26142	-0.23822	-0.0027252	0.0606565	-0.363856
ENSMUSG00000004446	ENSMUSG00000004446	12122	yellow	-0.309768	-0.504916	-0.401076	0.112346	-0.377575	-0.24411	-0.430769	-0.564537	0.0393667	-0.228259	0.128295	0.43609	0.341858	0.447355	0.162366	0.163028	0.252617	0.445465	0.560386	0.516019	0.424626	0.333898	0.450182	0.484374	0.427	-0.100003	0.043654	0.47776
ENSMUSG00000004451	ENSMUSG00000004451	64143	turquoise	-0.419025	-0.795012	-0.526181	-0.323835	-0.379865	-0.748803	-0.864659	-0.778942	0.298726	0.154058	0.473807	0.49105	-0.0449205	0.275997	0.18713	0.515189	0.468889	0.784756	0.640069	0.808356	0.521424	0.620821	0.684543	0.451934	0.510448	0.0783082	0.233792	0.503664
ENSMUSG00000004455	ENSMUSG00000004455	434233	blue	0.354607	0.64009	0.305468	0.49518	0.000798399	0.694843	0.773157	0.462376	-0.503886	-0.458296	-0.604147	-0.310896	0.424051	0.143729	0.0392071	-0.448141	-0.284194	-0.631262	-0.246209	-0.532841	-0.155411	-0.484761	-0.585445	-0.153037	-0.216181	-0.217783	-0.247835	-0.14997
ENSMUSG00000004460	ENSMUSG00000004460	67838	turquoise	-0.306269	-0.403424	-0.520427	0.160642	-0.456435	-0.279642	-0.349707	-0.520059	-0.268566	-0.211719	0.0559838	0.349403	0.447929	0.571217	0.359757	0.254752	0.250258	0.448933	0.684419	0.59156	0.549394	0.255684	0.228417	-0.00236243	0.0907306	-0.0913004	-0.220776	0.471996
ENSMUSG00000004462	ENSMUSG00000004462	70573	purple	0.298217	0.392107	0.278673	-0.181246	0.062531	0.062379	0.292083	0.291681	-0.148066	-0.0513262	-0.311498	-0.466584	-0.0237998	-0.0726046	0.105471	-0.252367	-0.105851	-0.39997	-0.403193	-0.315932	-0.131572	-0.100629	-0.2713	-0.101635	-0.0777592	0.15375	-0.0975524	-0.190965
ENSMUSG00000004473	ENSMUSG00000004473	20256	turquoise	-0.463362	-0.70051	-0.514056	-0.174821	-0.190447	-0.505037	-0.707343	-0.591679	0.221551	0.208884	0.544143	0.510153	-0.115806	0.131587	0.0600895	0.504024	0.304361	0.731991	0.53711	0.64893	0.321375	0.395945	0.575123	0.126656	0.211178	-0.00498163	0.109652	0.309715
ENSMUSG00000004500	ENSMUSG00000004500	243834	yellow	-0.283645	-0.634965	-0.578748	-0.0617912	-0.00261543	-0.380871	-0.6898	-0.529419	0.26039	0.416455	0.671846	0.593944	-0.12262	0.0635633	0.148399	0.583974	0.397423	0.754135	0.459613	0.598737	0.220571	0.263895	0.51671	0.0166054	-0.000838913	-0.151534	0.00771168	0.163222
ENSMUSG00000004508	ENSMUSG00000004508	14389	darkred	-0.0940705	-0.296068	0.00503545	-0.292088	0.331671	-0.237584	-0.405466	-0.0931829	0.598145	0.502659	0.514424	0.28615	-0.547954	-0.399957	-0.259043	0.226429	0.0849114	0.289325	-0.0948016	0.0813346	-0.219481	0.162783	0.336163	0.251816	0.191848	0.0914022	0.337036	-0.208011
ENSMUSG00000004530	ENSMUSG00000004530	23790	yellow	-0.578331	-0.722153	-0.338726	-0.0311671	0.0252055	-0.297717	-0.610616	-0.46496	0.431214	0.177361	0.598544	0.660055	-0.0928134	0.00947589	-0.213859	0.363365	0.130432	0.660402	0.458092	0.500337	0.11497	0.329346	0.564053	0.0748541	0.222035	-0.0499156	0.311992	0.254686
ENSMUSG00000004535	ENSMUSG00000004535	52440	blue	0.309468	0.857153	0.567036	0.349501	0.406084	0.753202	0.950208	0.884768	-0.419454	-0.285658	-0.565877	-0.549908	0.112571	-0.242605	-0.249085	-0.692032	-0.67258	-0.896368	-0.639362	-0.866616	-0.560363	-0.717458	-0.749	-0.496962	-0.530648	-0.124118	-0.21476	-0.565365
ENSMUSG00000004558	ENSMUSG00000004558	29811	cyan	-0.427099	-0.557354	-0.495416	0.322117	0.13403	-0.0712963	-0.458656	-0.350002	0.180622	0.222531	0.606271	0.809621	0.0658777	0.0792143	-0.111372	0.384056	0.0722379	0.614651	0.542492	0.447588	0.0783304	0.0543642	0.358275	-0.12441	-0.0992373	-0.284383	-0.0531608	0.151413
ENSMUSG00000004561	ENSMUSG00000004561	52535	purple	0.400624	0.405646	0.110446	0.193592	-0.00707619	0.282828	0.373656	0.226836	-0.297481	-0.0655119	-0.28971	-0.256704	0.183606	0.0359694	0.250252	-0.115733	0.0302283	-0.288999	-0.176041	-0.249323	-0.0654814	-0.228254	-0.394777	-0.189541	-0.209171	-0.0935222	-0.151433	-0.198077
ENSMUSG00000004562	ENSMUSG00000004562	268739	red	0.305057	-0.0898275	-0.073631	-0.536525	-0.415609	-0.524274	-0.333062	-0.391341	0.102089	0.14814	-0.0652945	-0.275524	-0.127438	0.119983	0.516473	0.3349	0.561714	0.16142	0.04081	0.287045	0.425277	0.445681	0.247136	0.433808	0.440805	0.208441	0.349003	0.169348
ENSMUSG00000004565	ENSMUSG00000004565	50767	red	0.117533	-0.0832274	-0.106129	-0.337183	-0.117621	-0.30212	-0.260075	-0.197123	0.154966	0.318604	0.155965	-0.0982753	-0.242491	-0.107744	0.320811	0.342782	0.311729	0.210988	-0.0132271	0.180062	0.128589	0.223267	0.132807	0.0669698	0.0616624	0.149293	0.0613644	0.0268004
ENSMUSG00000004567	ENSMUSG00000004567	94178	lightgreen	0.139696	-0.143181	-0.378277	-0.098157	-0.315904	-0.312448	-0.293628	-0.338986	-0.20548	0.0426408	0.0703488	0.126259	0.0866482	0.229685	0.417752	0.448244	0.508374	0.288936	0.372246	0.381427	0.460374	0.216789	-0.103062	0.342592	0.351002	-0.192827	-0.196728	0.401293
ENSMUSG00000004568	ENSMUSG00000004568	102098	black	-0.166998	-0.210593	-0.0215666	-0.102565	0.647099	-0.0191032	-0.287162	0.154311	0.526937	0.724013	0.760702	0.360267	-0.699192	-0.701562	-0.318173	0.32094	-0.169946	0.344776	-0.198378	-0.0674894	-0.552136	-0.13959	0.254382	-0.41037	-0.360911	-0.0521177	0.262539	-0.518562
ENSMUSG00000004591	ENSMUSG00000004591	109333	brown	0.231788	0.681272	0.48918	0.181092	0.661538	0.620125	0.698576	0.883476	-0.144875	0.0946226	-0.158866	-0.387855	-0.306991	-0.581189	-0.412903	-0.445129	-0.622202	-0.656662	-0.708697	-0.815889	-0.745769	-0.690781	-0.670565	-0.497802	-0.535284	-0.140545	-0.193898	-0.662672
ENSMUSG00000004609	ENSMUSG00000004609	12489	tan	0.203444	0.204454	0.270826	0.0497946	-0.00632721	0.237736	0.248204	0.119475	0.0804856	-0.143749	-0.225472	-0.104759	0.0108653	-0.0644191	-0.147091	-0.179791	-0.0643157	-0.285185	-0.176376	-0.258001	-0.0592374	-0.0582941	-0.215176	0.478585	0.384828	-0.0902074	0.177285	0.0789579
ENSMUSG00000004610	ENSMUSG00000004610	110826	turquoise	-0.517778	-0.736558	-0.369513	-0.309119	-0.707179	-0.728859	-0.67127	-0.808101	0.14965	-0.277075	0.00977309	0.212133	0.294395	0.626221	0.20781	0.181975	0.349728	0.560386	0.674601	0.804008	0.730371	0.771253	0.717903	0.407439	0.508229	0.370386	0.138464	0.751631
ENSMUSG00000004626	ENSMUSG00000004626	20911	magenta	0.729173	0.686793	0.58546	-0.184864	0.0317444	0.242338	0.541764	0.429438	-0.0417998	0.0267985	-0.487708	-0.67102	-0.184236	-0.257614	0.0731172	-0.210963	0.0823984	-0.63325	-0.628753	-0.568792	-0.223001	-0.175491	-0.586446	-0.00870839	-0.00422117	0.274267	0.0470796	-0.295513
ENSMUSG00000004631	ENSMUSG00000004631	20392	greenyellow	-0.502427	-0.52643	-0.335255	0.121842	-0.415509	-0.246403	-0.344837	-0.509127	0.0134808	-0.315519	0.0483859	0.383858	0.433041	0.471381	0.0407901	0.0888142	0.156551	0.402074	0.573176	0.519794	0.409602	0.327787	0.357857	0.232543	0.290359	-0.0172993	0.0670459	0.515019
ENSMUSG00000004633	ENSMUSG00000004633	69993	salmon	-0.287759	-0.256493	0.258594	-0.450298	0.109322	-0.293387	-0.241689	-0.0427056	0.499695	0.145715	0.167282	-0.126074	-0.330532	-0.219145	-0.191963	-0.134765	-0.155474	0.114265	-0.169547	0.052883	-0.158453	0.295875	0.478446	-0.0807898	0.0345821	0.378812	0.440465	-0.0833558
ENSMUSG00000004637	ENSMUSG00000004637	80707	grey	-0.463285	-0.578801	-0.086616	-0.489518	-0.311703	-0.597123	-0.563411	-0.4906	0.394947	-0.0497121	0.21116	0.124764	-0.131467	0.0828494	-0.0469044	0.157457	0.180185	0.408225	0.284688	0.470699	0.296904	0.533547	0.628806	0.466871	0.547595	0.223795	0.48005	0.374847
ENSMUSG00000004642	ENSMUSG00000004642	20492	grey	-0.0484854	-0.12463	-0.208728	0.0490558	0.236426	-0.081022	-0.206624	-0.0185007	0.082085	0.278269	0.302386	0.279474	-0.13622	-0.11104	0.058969	0.181244	-0.0193853	0.201886	0.107524	0.100389	-0.058659	-0.0297061	0.0674319	-0.0860859	-0.0598391	-0.15557	0.0131777	-0.174911
ENSMUSG00000004655	ENSMUSG00000004655	11826	pink	0.0439639	-0.015017	0.650753	-0.740541	-0.220724	-0.444102	-0.0666213	-0.0464794	0.583345	-0.0424564	-0.335477	-0.588261	-0.360562	-0.117973	-0.261568	-0.348471	0.0156745	-0.269056	-0.393359	-0.0983433	0.00286343	0.536054	0.277306	0.220708	0.357699	0.959676	0.52169	-0.000976528
ENSMUSG00000004661	ENSMUSG00000004661	56380	grey	0.118422	0.202446	-0.0225111	0.225392	0.162175	0.323707	0.20673	0.202113	-0.191585	-0.054332	-0.0412895	-0.0259143	0.0377414	-0.0557025	0.0381858	-0.0874888	-0.142701	-0.132808	-0.0888331	-0.210449	-0.118903	-0.239758	-0.171266	0.0520206	-0.0632518	-0.310345	-0.150161	-0.0734159
ENSMUSG00000004665	ENSMUSG00000004665	12798	grey60	-0.578306	-0.626627	0.105954	-0.42911	-0.14725	-0.493634	-0.518188	-0.421912	0.64649	0.0208255	0.284502	0.233374	-0.218414	-0.022922	-0.361489	-0.000843971	-0.0117933	0.392976	0.213663	0.370125	0.0917145	0.549073	0.681822	0.342292	0.506705	0.372629	0.717731	0.237159
ENSMUSG00000004667	ENSMUSG00000004667	66420	turquoise	-0.413468	-0.824519	-0.672041	-0.132434	-0.71289	-0.711128	-0.809087	-0.957235	0.0459116	-0.129631	0.236499	0.511205	0.350275	0.670212	0.357007	0.531933	0.661432	0.804852	0.895556	0.977029	0.837272	0.715139	0.593745	0.44736	0.519248	0.101621	-0.0473244	0.836495
ENSMUSG00000004677	ENSMUSG00000004677	17925	magenta	0.403501	-0.0955258	-0.542591	-0.202498	-0.278312	-0.380889	-0.406331	-0.40828	-0.205608	0.39819	0.255294	0.0523169	-0.085291	0.097519	0.753917	0.737342	0.678583	0.427253	0.21587	0.409226	0.419632	0.198615	0.106279	0.189412	0.0733563	-0.205863	-0.256964	0.211492
ENSMUSG00000004698	ENSMUSG00000004698	79221	green	0.191572	0.389588	0.248452	0.09975	0.885547	0.403806	0.279672	0.700407	0.18271	0.600285	0.40863	-0.00380847	-0.653035	-0.851402	-0.415095	-0.0184265	-0.42332	-0.224655	-0.611412	-0.601515	-0.850782	-0.607248	-0.39505	-0.550446	-0.601383	-0.189158	-0.0606643	-0.810872
ENSMUSG00000004707	ENSMUSG00000004707	17085	tan	-0.0945498	-0.28366	-0.0534806	-0.367865	-0.619936	-0.473999	-0.314444	-0.515956	0.10334	-0.328144	-0.261336	-0.0841687	0.221491	0.434354	0.197768	0.00559876	0.367041	0.127774	0.263699	0.383153	0.547323	0.583154	0.2957	0.957023	0.871321	0.207114	0.212342	0.656343
ENSMUSG00000004730	ENSMUSG00000004730	13733	tan	-0.0434146	-0.00651241	0.280019	-0.282354	-0.247786	-0.183972	0.00704391	-0.0708333	0.107546	-0.354013	-0.308909	-0.22282	0.0744356	0.116353	-0.0342629	-0.300236	-0.013916	-0.187002	-0.0295738	-0.00893473	0.140463	0.255428	0.136011	0.62171	0.601549	0.147009	0.356917	0.192816
ENSMUSG00000004748	ENSMUSG00000004748	67900	turquoise	-0.449685	-0.756229	-0.826179	0.143226	-0.559152	-0.513218	-0.7182	-0.846455	-0.149382	-0.115485	0.327379	0.684228	0.449611	0.658992	0.379158	0.549726	0.506839	0.815176	0.951705	0.919783	0.735836	0.468242	0.508203	0.301277	0.317565	-0.194127	-0.204356	0.728969
ENSMUSG00000004768	ENSMUSG00000004768	19335	grey	0.20516	0.142357	-0.0439196	0.100254	0.205706	0.118042	0.0725566	0.165981	-0.142418	0.0889006	0.0918989	0.00111237	-0.0404768	-0.1115	0.0833822	0.0460509	0.0493797	-0.0372388	-0.0916241	-0.113912	-0.135718	-0.232108	-0.107194	-0.14539	-0.187593	-0.264373	-0.0310379	-0.235442
ENSMUSG00000004771	ENSMUSG00000004771	53869	blue	0.152407	0.685531	0.395889	0.609719	0.245051	0.841471	0.906506	0.696445	-0.521488	-0.533485	-0.577172	-0.279801	0.420477	0.0187879	-0.270822	-0.68592	-0.634551	-0.769169	-0.341558	-0.702705	-0.384869	-0.685923	-0.687486	-0.300462	-0.356109	-0.313089	-0.283581	-0.273381
ENSMUSG00000004788	ENSMUSG00000004788	217715	red	-0.205904	-0.451557	-0.345411	-0.103345	-0.53617	-0.429908	-0.432854	-0.621939	0.0722433	-0.0799044	0.0426744	0.269501	0.257169	0.435639	0.192278	0.317166	0.422744	0.417024	0.495971	0.568454	0.553806	0.505009	0.319025	0.420903	0.416322	0.155969	-0.00798704	0.607802
ENSMUSG00000004789	ENSMUSG00000004789	78920	grey	-0.183308	-0.118034	-0.197954	0.240454	0.16318	0.151539	-0.0459585	-0.020339	0.030604	0.13316	0.206209	0.286225	0.051119	-0.00661819	-0.055032	0.0628905	-0.152694	0.143535	0.121593	0.0543635	-0.0732639	-0.116293	0.00617853	-0.211359	-0.223384	-0.122947	-0.193703	-0.0592973
ENSMUSG00000004791	ENSMUSG00000004791	18654	turquoise	-0.24998	-0.541806	-0.560286	-0.139213	-0.394254	-0.53889	-0.605636	-0.627376	-0.0234652	0.0512809	0.266038	0.3824	0.183566	0.410279	0.427745	0.462022	0.443266	0.601709	0.61257	0.69905	0.564314	0.405963	0.504594	0.288029	0.279877	-0.13898	0.0554781	0.424638
ENSMUSG00000004798	ENSMUSG00000004798	29869	green	0.214065	0.401102	0.266474	0.0745493	0.861423	0.410617	0.310856	0.696046	0.178283	0.592482	0.347606	-0.0783731	-0.632557	-0.804303	-0.430974	-0.048651	-0.391173	-0.271346	-0.614823	-0.604253	-0.791126	-0.599741	-0.459692	-0.625825	-0.641589	-0.136509	-0.049294	-0.840773
ENSMUSG00000004815	ENSMUSG00000004815	110524	magenta	0.639696	0.639091	0.183698	0.200547	0.324351	0.470046	0.525899	0.5422	-0.35373	0.179178	-0.160009	-0.382494	-0.157485	-0.315938	0.158178	-0.00860977	-0.0259673	-0.422397	-0.445356	-0.519374	-0.329756	-0.548618	-0.603532	-0.592577	-0.595649	-0.176169	-0.275355	-0.578378
ENSMUSG00000004837	ENSMUSG00000004837	71520	turquoise	-0.441719	-0.673973	-0.522492	0.0354151	-0.447912	-0.435868	-0.598277	-0.699088	0.0193537	-0.150707	0.25765	0.507007	0.343171	0.508524	0.249908	0.366481	0.374345	0.655898	0.737176	0.726434	0.555409	0.462956	0.595389	0.0787933	0.232554	0.00312809	0.129748	0.490812
ENSMUSG00000004843	ENSMUSG00000004843	68942	blue	0.250418	0.780154	0.5098	0.481387	0.349628	0.79847	0.918812	0.791745	-0.410329	-0.379914	-0.558875	-0.374632	0.234688	-0.13959	-0.274026	-0.705204	-0.668723	-0.838788	-0.488047	-0.798526	-0.495483	-0.689862	-0.737754	-0.289112	-0.353763	-0.216139	-0.215439	-0.431847
ENSMUSG00000004846	ENSMUSG00000004846	26433	turquoise	-0.0983018	-0.551004	-0.401342	-0.34336	-0.773213	-0.728291	-0.645405	-0.838375	0.0947544	-0.121049	-0.00892229	0.155527	0.280678	0.579528	0.514099	0.407913	0.710346	0.542296	0.588016	0.775033	0.775195	0.750023	0.469765	0.670613	0.672745	0.249213	0.0574279	0.775972
ENSMUSG00000004849	ENSMUSG00000004849	11769	turquoise	-0.470081	-0.785266	-0.617122	-0.0405022	-0.696577	-0.608483	-0.714347	-0.902436	0.00960611	-0.266199	0.15795	0.534334	0.455028	0.697047	0.298449	0.389493	0.49408	0.71057	0.891543	0.903265	0.807343	0.667206	0.601194	0.580707	0.618762	-0.00786712	0.017997	0.877361
ENSMUSG00000004865	ENSMUSG00000004865	20815	green	-0.039566	0.0421261	-0.392983	0.4483	0.313679	0.237752	0.00612557	0.131046	-0.259599	0.235256	0.341323	0.439226	0.0795158	-0.117681	0.166115	0.265475	-0.111838	0.193278	0.171723	0.0198375	-0.173695	-0.367277	-0.223186	-0.28439	-0.354636	-0.524355	-0.422848	-0.141035
ENSMUSG00000004880	ENSMUSG00000004880	98386	magenta	0.263888	0.307144	0.22116	0.0116326	0.0945748	0.22428	0.251472	0.224017	-0.10135	-0.10767	-0.192474	-0.247022	0.0290047	-0.0700629	0.228109	-0.188669	-0.12315	-0.264016	-0.251021	-0.284102	-0.149712	-0.163179	-0.0270046	-0.0145221	-0.0149125	-0.10729	0.161778	-0.231349
ENSMUSG00000004885	ENSMUSG00000004885	12904	grey60	-0.311511	-0.210676	0.57723	-0.545055	0.0205506	-0.256556	-0.10175	-0.00286389	0.635505	-0.106725	-0.0487249	-0.235147	-0.333582	-0.246865	-0.4769	-0.361289	-0.238822	-0.116243	-0.268413	-0.103108	-0.177312	0.336768	0.4854	0.278766	0.444799	0.443046	0.951198	-0.099163
ENSMUSG00000004891	ENSMUSG00000004891	18008	yellow	-0.496913	-0.671461	-0.188654	-0.324127	-0.0715654	-0.517564	-0.647185	-0.478149	0.565666	0.257916	0.504394	0.407158	-0.23427	-0.0716865	-0.187245	0.295977	0.156303	0.586834	0.286513	0.482877	0.105815	0.481342	0.55118	0.296305	0.387486	0.170573	0.400288	0.29976
ENSMUSG00000004892	ENSMUSG00000004892	12032	darkgreen	0.173492	-0.224584	-0.607825	0.182988	0.192121	-0.0584307	-0.390865	-0.22462	-0.0337134	0.647088	0.690164	0.515	-0.255241	-0.187578	0.2873	0.815162	0.506469	0.600674	0.28851	0.326828	0.0347502	-0.130555	-0.0369921	-0.354244	-0.383315	-0.361775	-0.345139	-0.124737
ENSMUSG00000004894	ENSMUSG00000004894	73940	red	0.126548	-0.241827	0.085323	-0.665798	-0.626989	-0.658734	-0.354878	-0.49417	0.180469	-0.143759	-0.276658	-0.407233	0.0175864	0.342024	0.397291	0.107504	0.515586	0.114851	0.115423	0.398523	0.585116	0.675162	0.440228	0.360943	0.479391	0.532001	0.344663	0.409367
ENSMUSG00000004895	ENSMUSG00000004895	94315	turquoise	-0.457383	-0.839214	-0.795117	-0.0850763	-0.388823	-0.644614	-0.876758	-0.828999	0.0950029	0.195754	0.589292	0.681617	0.0952448	0.362167	0.289081	0.727806	0.577498	0.944041	0.815523	0.918384	0.585395	0.512351	0.570824	0.230334	0.286534	-0.12132	-0.0577203	0.585295
ENSMUSG00000004896	ENSMUSG00000004896	229503	grey	0.52843	0.598424	0.319361	-0.00938815	-0.0614166	0.276204	0.509041	0.354512	-0.338734	-0.264239	-0.586522	-0.60669	0.120283	0.0410876	0.248226	-0.363606	-0.112008	-0.605121	-0.409515	-0.450744	-0.0268961	-0.20133	-0.336613	0.161276	0.0215814	-0.0146124	-0.0906529	-0.164214
ENSMUSG00000004897	ENSMUSG00000004897	15191	turquoise	-0.529981	-0.889942	-0.629239	-0.101104	-0.283229	-0.608044	-0.871555	-0.793138	0.327877	0.221519	0.615384	0.721205	0.00632356	0.28522	0.05584	0.577464	0.419219	0.899711	0.738785	0.846994	0.464982	0.56086	0.691409	0.224888	0.291528	0.0414047	0.0733698	0.525808
ENSMUSG00000004902	ENSMUSG00000004902	71803	turquoise	-0.331635	-0.730324	-0.496476	-0.276803	-0.508962	-0.684405	-0.776971	-0.802366	0.224792	0.0487622	0.330276	0.448561	0.0560628	0.391396	0.245591	0.515538	0.589538	0.727592	0.686888	0.808536	0.628209	0.64043	0.590409	0.542577	0.580752	0.0775393	0.191947	0.603096
ENSMUSG00000004929	ENSMUSG00000004929	50492	turquoise	-0.381927	-0.796743	-0.745902	-0.159485	-0.449883	-0.681847	-0.859428	-0.847033	0.115225	0.193563	0.497684	0.567139	0.113947	0.408458	0.350494	0.687641	0.64619	0.888744	0.752478	0.906963	0.62235	0.576393	0.588482	0.233602	0.273616	0.0117018	-0.0519543	0.555764
ENSMUSG00000004931	ENSMUSG00000004931	57267	turquoise	-0.231694	-0.553903	-0.343969	-0.313997	-0.114866	-0.563255	-0.650464	-0.476139	0.353103	0.363119	0.511636	0.343793	-0.282576	-0.0865083	0.000659611	0.489771	0.341103	0.59345	0.272437	0.497315	0.17875	0.408339	0.426446	0.275202	0.286809	0.0953776	0.150273	0.253757
ENSMUSG00000004933	ENSMUSG00000004933	17179	turquoise	0.136173	-0.466552	-0.694105	-0.174429	-0.622179	-0.628989	-0.674345	-0.797635	-0.137958	0.122696	0.207538	0.297924	0.192261	0.493826	0.709678	0.728558	0.865444	0.661649	0.64261	0.786853	0.777352	0.532747	0.361428	0.497246	0.422081	-0.0779434	-0.181174	0.605023
ENSMUSG00000004934	ENSMUSG00000004934	59004	turquoise	-0.446122	-0.803784	-0.301038	-0.398475	-0.194447	-0.674782	-0.838541	-0.667418	0.644619	0.345563	0.580506	0.470045	-0.2993	-0.00366889	-0.0865709	0.478641	0.395816	0.762262	0.395357	0.653158	0.245206	0.656494	0.722584	0.355876	0.421111	0.312074	0.359712	0.385718
ENSMUSG00000004936	ENSMUSG00000004936	26395	yellow	-0.502259	-0.707858	-0.810525	0.311859	-0.221823	-0.269518	-0.624794	-0.637132	-0.0985664	0.0202577	0.520989	0.808424	0.330598	0.426156	0.164328	0.502019	0.320192	0.796338	0.808203	0.734237	0.422136	0.212399	0.443993	0.11706	0.0964063	-0.384433	-0.183907	0.448162
ENSMUSG00000004937	ENSMUSG00000004937	52551	turquoise	-0.3483	-0.820551	-0.808598	-0.107235	-0.404082	-0.656145	-0.898258	-0.864757	0.132461	0.274117	0.602648	0.679809	0.0608945	0.35196	0.344771	0.792927	0.679963	0.958409	0.795184	0.92701	0.609614	0.538961	0.561691	0.314813	0.319861	-0.113379	-0.0679031	0.584148
ENSMUSG00000004945	ENSMUSG00000004945	70544	turquoise	-0.503977	-0.742011	-0.4664	-0.219518	-0.790933	-0.685919	-0.666621	-0.872433	0.0322407	-0.387653	-0.0270624	0.293419	0.432527	0.746996	0.294661	0.217678	0.449763	0.580266	0.798862	0.86026	0.843162	0.747432	0.691247	0.590159	0.636644	0.200906	0.117105	0.829416
ENSMUSG00000004947	ENSMUSG00000004947	74198	turquoise	-0.366402	-0.751577	-0.413751	-0.308579	-0.503103	-0.681761	-0.749699	-0.781802	0.304737	0.0228678	0.281633	0.36884	0.0667588	0.38591	0.134246	0.397439	0.529803	0.683715	0.570442	0.764791	0.556645	0.691989	0.656365	0.50717	0.525331	0.216009	0.183207	0.615767
ENSMUSG00000004951	ENSMUSG00000004951	15507	red	-0.320026	-0.568414	0.148294	-0.730969	-0.273597	-0.733484	-0.610891	-0.491149	0.699221	0.104783	0.142971	-0.0455983	-0.307015	0.0237099	-0.0785085	0.0589184	0.215761	0.332824	0.0829033	0.414016	0.250627	0.761012	0.784232	0.400181	0.548223	0.640328	0.682785	0.233561
ENSMUSG00000004952	ENSMUSG00000004952	54153	tan	0.111929	-0.0788797	0.0237744	-0.263419	-0.229488	-0.275189	-0.189801	-0.2258	0.174667	-0.012543	-0.0972282	-0.0607546	-0.042767	0.109775	0.0624824	0.0605549	0.28906	0.0188521	0.0576938	0.138686	0.251071	0.312964	-0.0496332	0.59154	0.544544	0.194491	0.0318723	0.305464
ENSMUSG00000004961	ENSMUSG00000004961	53420	turquoise	-0.553945	-0.823812	-0.796356	0.0508396	-0.439912	-0.521921	-0.766278	-0.803276	-0.0236574	0.00597173	0.464884	0.683785	0.264801	0.495187	0.246643	0.581862	0.466131	0.873816	0.894413	0.901509	0.630718	0.459236	0.530528	0.210134	0.262868	-0.176972	-0.123186	0.629028
ENSMUSG00000004980	ENSMUSG00000004980	53379	blue	0.413694	0.872433	0.458794	0.497306	0.293975	0.819686	0.967921	0.794794	-0.533334	-0.352459	-0.623944	-0.463423	0.278704	-0.0846146	-0.110255	-0.629863	-0.55144	-0.865708	-0.50578	-0.799503	-0.423766	-0.715912	-0.829288	-0.373365	-0.455235	-0.232916	-0.3581	-0.420954
ENSMUSG00000004994	ENSMUSG00000004994	67736	turquoise	-0.17256	-0.532263	-0.541418	0.0546532	-0.358353	-0.395124	-0.572887	-0.625866	0.0687981	0.105016	0.345432	0.547194	0.156043	0.295969	0.264062	0.573247	0.545999	0.645738	0.623376	0.638312	0.462845	0.399863	0.296887	0.316037	0.333959	-0.0866833	-0.0415828	0.504166
ENSMUSG00000004996	ENSMUSG00000004996	67873	yellow	-0.340164	-0.551447	-0.353716	-0.127209	-0.0684712	-0.309909	-0.542069	-0.449048	0.33284	0.232393	0.426929	0.403787	-0.156707	0.0724556	-0.0964014	0.314191	0.209368	0.526213	0.299824	0.424827	0.181765	0.341458	0.505635	0.260289	0.202071	0.072496	0.0831705	0.219292
ENSMUSG00000005034	ENSMUSG00000005034	18749	brown	0.0636999	0.481034	0.452237	0.198267	0.862993	0.583593	0.502354	0.822809	0.142257	0.312397	0.164378	-0.0951752	-0.46964	-0.743678	-0.52527	-0.355001	-0.68561	-0.441288	-0.632265	-0.738195	-0.887251	-0.665962	-0.401562	-0.546066	-0.572989	-0.177327	0.0653719	-0.824076
ENSMUSG00000005043	ENSMUSG00000005043	27029	black	-0.32208	-0.48856	-0.155566	-0.204872	0.213289	-0.338206	-0.554942	-0.268474	0.567034	0.451772	0.639427	0.461267	-0.408452	-0.300716	-0.20557	0.330647	0.103684	0.51554	0.118147	0.27822	-0.159814	0.234878	0.519778	0.0828699	0.103653	0.109112	0.376309	-0.103215
ENSMUSG00000005045	ENSMUSG00000005045	269610	black	0.0606037	0.0878399	-0.137958	0.255385	0.745786	0.308888	0.00604719	0.357424	0.103569	0.586587	0.612607	0.362044	-0.412835	-0.580436	-0.223719	0.23816	-0.217428	0.119005	-0.210844	-0.249517	-0.564796	-0.504248	-0.209148	-0.495069	-0.517516	-0.416368	-0.126701	-0.573236
ENSMUSG00000005054	ENSMUSG00000005054	13014	midnightblue	-0.179978	-0.263086	-0.211677	-0.0012477	-0.832023	-0.340202	-0.143154	-0.55129	-0.34358	-0.705193	-0.513862	-0.0500388	0.716764	0.859016	0.32375	-0.100084	0.287651	0.0738962	0.562725	0.486944	0.792727	0.472537	0.276199	0.447296	0.501907	0.144527	0.0161636	0.730583
ENSMUSG00000005057	ENSMUSG00000005057	23921	turquoise	-0.30977	-0.774555	-0.574884	-0.312982	-0.616604	-0.769107	-0.839039	-0.885965	0.163534	-0.00599775	0.30259	0.41083	0.125376	0.461014	0.348029	0.563382	0.693426	0.772215	0.72166	0.889397	0.721953	0.717626	0.629731	0.595476	0.617239	0.10063	0.0868555	0.715331
ENSMUSG00000005069	ENSMUSG00000005069	19305	yellow	-0.339866	-0.478297	-0.540553	0.0402138	0.0728449	-0.288855	-0.533479	-0.341468	0.0767423	0.305555	0.548013	0.506669	-0.067246	0.0727674	0.095253	0.410949	0.137062	0.585967	0.38889	0.455034	0.130229	0.137184	0.445817	-0.174097	-0.189756	-0.120115	-0.150803	0.0790637
ENSMUSG00000005078	ENSMUSG00000005078	104771	grey	-0.302952	-0.435719	-0.361975	0.0548432	-0.327058	-0.217946	-0.362485	-0.464075	0.0880856	-0.030707	0.158029	0.332727	0.17883	0.312809	0.0281121	0.249292	0.318497	0.43426	0.448004	0.468229	0.344664	0.320895	0.175367	0.274866	0.198136	0.0672003	-0.259408	0.523759
ENSMUSG00000005087	ENSMUSG00000005087	12505	grey	-0.187337	-0.2595	0.13317	-0.408128	-0.317595	-0.421762	-0.26043	-0.311517	0.285754	-0.173021	-0.0988909	-0.0553892	0.0620573	0.162806	-0.0260555	-0.0775656	0.18192	0.0856655	0.0675836	0.22874	0.223984	0.454914	0.301009	0.63744	0.663282	0.221921	0.462787	0.35708
ENSMUSG00000005089	ENSMUSG00000005089	20511	brown	0.425604	0.88592	0.547275	0.349975	0.665453	0.824774	0.908301	0.976733	-0.281399	0.0284778	-0.308605	-0.445362	-0.147333	-0.515202	-0.299268	-0.52731	-0.649464	-0.826321	-0.764394	-0.951596	-0.758319	-0.842052	-0.777313	-0.575255	-0.656968	-0.234233	-0.195596	-0.780278
ENSMUSG00000005102	ENSMUSG00000005102	27103	brown	0.444137	0.49723	0.293064	0.0410923	0.642652	0.379829	0.326598	0.572557	0.119343	0.464489	0.142375	-0.148302	-0.461975	-0.602678	-0.0843561	-0.0763797	-0.246806	-0.331012	-0.614451	-0.576653	-0.641035	-0.469444	-0.320959	-0.277316	-0.391172	-0.0991438	-0.0346592	-0.730856
ENSMUSG00000005103	ENSMUSG00000005103	22388	cyan	-0.150676	-0.279571	-0.349257	0.204504	0.00401082	-0.0619656	-0.304326	-0.269756	0.0914308	0.0764196	0.26361	0.514455	0.133726	0.161092	0.0617453	0.170948	0.129074	0.335629	0.331037	0.2745	0.116704	0.13015	0.13061	0.489799	0.323828	-0.239832	-0.172729	0.279398
ENSMUSG00000005107	ENSMUSG00000005107	117591	lightcyan	0.239383	0.3649	0.196881	0.0509177	0.0899434	0.262034	0.334251	0.268526	-0.124113	-0.070859	-0.266693	-0.267255	-0.00384824	-0.0384864	-0.0818561	-0.278251	-0.170569	-0.379419	-0.31881	-0.346343	-0.155187	-0.221395	-0.291203	0.216688	0.0229848	-0.0424896	-0.148126	-0.121163
ENSMUSG00000005124	ENSMUSG00000005124	22402	grey	0.271693	0.371044	0.433032	-0.107997	0.0872521	0.168344	0.348369	0.316842	0.0292947	-0.137999	-0.327734	-0.359649	-0.0648856	-0.181902	-0.103752	-0.348174	-0.182684	-0.463894	-0.387132	-0.394508	-0.196171	-0.0965035	-0.209769	0.250211	0.179213	0.0706863	0.170566	-0.181156
ENSMUSG00000005125	ENSMUSG00000005125	17988	red	-0.620438	-0.854957	-0.333212	-0.380188	-0.54806	-0.735186	-0.761519	-0.803586	0.358034	-0.126077	0.22311	0.34141	0.121723	0.441408	0.00410967	0.264364	0.36661	0.663523	0.628916	0.797599	0.603444	0.794456	0.751776	0.428802	0.586194	0.327492	0.339506	0.693182
ENSMUSG00000005142	ENSMUSG00000005142	17159	tan	-0.142949	-0.528047	-0.0293657	-0.627613	-0.609962	-0.763707	-0.619969	-0.689675	0.455028	-0.0927964	-0.0267064	-0.0217658	-0.0519573	0.291832	0.150151	0.167356	0.517715	0.362819	0.278384	0.551081	0.537697	0.842673	0.584282	0.908175	0.910018	0.50314	0.402724	0.626664
ENSMUSG00000005148	ENSMUSG00000005148	12224	green	0.0157867	0.207714	0.520798	-0.228937	0.652416	0.170177	0.174041	0.513818	0.467138	0.380623	0.249827	-0.157209	-0.651953	-0.744865	-0.501268	-0.222295	-0.445183	-0.258139	-0.587811	-0.508316	-0.70068	-0.289306	0.0209488	-0.306605	-0.248303	0.10282	0.548085	-0.737622
ENSMUSG00000005150	ENSMUSG00000005150	67836	turquoise	-0.202204	-0.667883	-0.698669	-0.216132	-0.605072	-0.704201	-0.774167	-0.854065	-0.0409237	0.0447387	0.297205	0.386128	0.217231	0.518126	0.527836	0.645273	0.743439	0.763821	0.745793	0.881945	0.765216	0.588707	0.515575	0.413453	0.435194	-0.0594434	0.0204034	0.621235
ENSMUSG00000005161	ENSMUSG00000005161	21672	turquoise	-0.463302	-0.834136	-0.631951	-0.257873	-0.683541	-0.792396	-0.847491	-0.940849	0.0988498	-0.0971436	0.244502	0.435603	0.28113	0.625824	0.374566	0.482009	0.590992	0.791872	0.823421	0.965216	0.801906	0.760123	0.725625	0.439076	0.509813	0.168826	0.057817	0.754405
ENSMUSG00000005198	ENSMUSG00000005198	20020	black	-0.222546	-0.56094	-0.380724	-0.161432	0.331508	-0.3298	-0.682577	-0.313984	0.559728	0.749293	0.918459	0.603803	-0.583535	-0.445707	-0.136369	0.667661	0.261192	0.725741	0.174197	0.362976	-0.157945	0.177496	0.425864	-0.0797728	-0.0466093	-0.051998	0.18651	-0.116522
ENSMUSG00000005204	ENSMUSG00000005204	80886	midnightblue	-0.124739	-0.353483	-0.617909	0.00413105	-0.524578	-0.420353	-0.428796	-0.566018	-0.315881	-0.0878298	0.0756011	0.292483	0.350861	0.540335	0.489475	0.463993	0.58074	0.483958	0.64851	0.648089	0.64553	0.299262	0.0850931	0.310108	0.27191	-0.176597	-0.317008	0.543263
ENSMUSG00000005225	ENSMUSG00000005225	231999	green	0.130499	0.551508	0.538289	0.29644	0.467394	0.667396	0.699029	0.707381	-0.0501591	-0.0970808	-0.284189	-0.315123	-0.09677	-0.332694	-0.47153	-0.567721	-0.625728	-0.631414	-0.556394	-0.718076	-0.606943	-0.564945	-0.446833	-0.503377	-0.530401	0.0368849	-0.0858272	-0.529878
ENSMUSG00000005237	ENSMUSG00000005237	327954	grey	0.322943	0.166815	0.0142238	-0.0323562	0.0192448	0.0567976	0.0641101	0.0317851	-0.0303452	0.17193	-0.0525358	-0.147908	-0.118586	-0.017512	0.176995	0.0566227	0.0792347	-0.0791968	-0.133189	-0.089103	0.0214944	-0.0331495	0.0716829	-0.0703397	-0.17521	0.0587343	-0.0120442	-0.205721
ENSMUSG00000005251	ENSMUSG00000005251	72388	salmon	-0.0182487	0.0515136	0.682802	-0.547431	-0.257873	-0.24409	0.0999696	0.0169877	0.461415	-0.251033	-0.464199	-0.561241	-0.161742	-0.0314788	-0.277001	-0.47875	-0.12764	-0.368401	-0.358036	-0.168138	-0.00613438	0.445473	0.244397	0.233796	0.326521	0.853041	0.407773	0.101369
ENSMUSG00000005262	ENSMUSG00000005262	22230	grey	0.0457087	-0.225824	-0.440044	0.219382	-0.485428	-0.129951	-0.217796	-0.480571	-0.300074	-0.267256	-0.0812609	0.285169	0.502001	0.567173	0.383065	0.259517	0.445717	0.291787	0.556054	0.448386	0.579754	0.252195	-0.0245463	0.446391	0.405905	-0.229372	-0.319407	0.654262
ENSMUSG00000005267	ENSMUSG00000005267	170740	green	0.240067	0.467455	0.257436	0.191788	0.765338	0.495582	0.404858	0.700695	0.0390147	0.378033	0.178048	-0.0846231	-0.41232	-0.629283	-0.365469	-0.184585	-0.390222	-0.36204	-0.572428	-0.619309	-0.728776	-0.623832	-0.534895	-0.412898	-0.523955	-0.216553	-0.222769	-0.69391
ENSMUSG00000005268	ENSMUSG00000005268	19116	pink	-0.0698013	0.047488	0.701776	-0.569113	0.106928	-0.206526	0.0533879	0.191164	0.643702	0.0848104	-0.169612	-0.461488	-0.47801	-0.349893	-0.503272	-0.417022	-0.229349	-0.310694	-0.512931	-0.279799	-0.310241	0.287642	0.193333	-0.0413899	0.0668155	0.846916	0.457878	-0.243381
ENSMUSG00000005299	ENSMUSG00000005299	56384	yellow	-0.442841	-0.774803	-0.476753	-0.241721	-0.284361	-0.567992	-0.776414	-0.693657	0.331461	0.176388	0.533584	0.476968	-0.104573	0.134896	0.126645	0.526038	0.382066	0.778143	0.539406	0.699381	0.370607	0.519577	0.741953	0.219136	0.303137	0.0667841	0.258138	0.377673
ENSMUSG00000005312	ENSMUSG00000005312	56085	black	-0.150717	-0.275529	-0.386635	0.199382	0.280609	0.0324081	-0.298408	-0.0943948	0.118329	0.454529	0.613707	0.511069	-0.249414	-0.253134	0.027589	0.491743	0.0799524	0.49523	0.236463	0.210904	-0.134265	-0.118013	0.0602517	-0.288777	-0.26622	-0.314418	-0.176061	-0.0584659
ENSMUSG00000005338	ENSMUSG00000005338	94332	black	-0.415234	-0.453833	-0.439839	0.344106	0.472023	0.109533	-0.380482	-0.101051	0.266574	0.443917	0.82179	0.836317	-0.252325	-0.324063	-0.349973	0.40978	-0.103968	0.575643	0.292661	0.204874	-0.276932	-0.165446	0.174459	-0.0572167	-0.112368	-0.484211	-0.061397	-0.0472561
ENSMUSG00000005354	ENSMUSG00000005354	56551	turquoise	-0.481719	-0.758342	-0.770802	0.183817	-0.483789	-0.422828	-0.663039	-0.785259	-0.0929998	-0.0896542	0.34148	0.672359	0.407895	0.609114	0.244058	0.51087	0.449113	0.785736	0.921407	0.867972	0.685462	0.433179	0.451846	0.136803	0.187418	-0.147596	-0.240464	0.70191
ENSMUSG00000005357	ENSMUSG00000005357	20513	turquoise	-0.358694	-0.641526	-0.670975	-0.0362904	-0.452102	-0.516412	-0.660002	-0.717313	-0.0986032	-0.0605296	0.293304	0.494708	0.322773	0.540826	0.472539	0.466693	0.456945	0.706702	0.751462	0.792536	0.627479	0.434041	0.59343	0.282655	0.302648	-0.212513	0.0242262	0.519226
ENSMUSG00000005360	ENSMUSG00000005360	20512	black	-0.380586	-0.333397	-0.195936	0.151013	0.672026	0.091773	-0.305119	0.105972	0.438243	0.589814	0.812874	0.62258	-0.48802	-0.536763	-0.445467	0.24741	-0.234453	0.422435	0.0271403	0.0278241	-0.503543	-0.22269	0.20875	-0.322238	-0.348615	-0.251416	0.08144	-0.416982
ENSMUSG00000005362	ENSMUSG00000005362	58799	brown	0.218907	0.692128	0.43867	0.249748	0.762676	0.657063	0.691039	0.908604	-0.150172	0.168821	-0.0722117	-0.279575	-0.299282	-0.608833	-0.412157	-0.426538	-0.678887	-0.635844	-0.694948	-0.830527	-0.797414	-0.766479	-0.656387	-0.503146	-0.568168	-0.26764	-0.131915	-0.749954
ENSMUSG00000005370	ENSMUSG00000005370	17688	green	0.0707946	0.245408	0.338963	0.0248678	0.642334	0.295097	0.215042	0.517304	0.280027	0.299184	0.181673	-0.0408687	-0.459742	-0.557204	-0.436567	-0.24578	-0.418358	-0.255679	-0.494481	-0.486902	-0.644535	-0.349259	-0.158918	-0.228502	-0.277712	0.0103888	0.0799219	-0.576303
ENSMUSG00000005371	ENSMUSG00000005371	225055	blue	0.387728	0.894175	0.554033	0.404111	0.484981	0.839003	0.976254	0.921405	-0.415439	-0.223788	-0.510457	-0.504747	0.0753144	-0.303468	-0.244419	-0.645484	-0.653985	-0.89879	-0.679243	-0.918174	-0.616143	-0.792849	-0.76371	-0.491209	-0.560139	-0.220232	-0.206477	-0.639982
ENSMUSG00000005373	ENSMUSG00000005373	58805	magenta	0.53367	0.388033	0.186029	-0.260452	-0.428687	-0.140397	0.209298	-0.0157804	-0.220152	-0.166458	-0.555666	-0.550675	0.129797	0.207272	0.412864	-0.0697469	0.334686	-0.346847	-0.171624	-0.0855834	0.305767	0.173594	-0.36457	0.502674	0.373551	0.197462	-0.151576	0.256685
ENSMUSG00000005374	ENSMUSG00000005374	27368	yellow	-0.416883	-0.686443	-0.221704	-0.401165	-0.0569324	-0.619843	-0.749969	-0.502793	0.594896	0.377647	0.606119	0.438834	-0.395415	-0.148559	-0.153877	0.424584	0.279565	0.675054	0.314315	0.535905	0.107088	0.537533	0.573234	0.281045	0.36958	0.263391	0.293214	0.265968
ENSMUSG00000005378	ENSMUSG00000005378	66138	turquoise	-0.583188	-0.853224	-0.6708	-0.0123187	-0.432792	-0.583397	-0.785773	-0.800968	0.108009	-0.0423209	0.417033	0.661556	0.249884	0.488702	0.154665	0.467521	0.431538	0.825889	0.852267	0.875834	0.594107	0.539766	0.617126	0.260948	0.356636	-0.0372857	0.0721701	0.575713
ENSMUSG00000005397	ENSMUSG00000005397	18073	grey60	-0.122231	-0.0736453	0.520378	-0.352568	0.231682	-0.0734148	-0.0345078	0.122619	0.605996	0.0952125	0.0992198	-0.107607	-0.393763	-0.426614	-0.358498	-0.222081	-0.248871	-0.106645	-0.352311	-0.225468	-0.368194	0.141819	0.395234	0.0666906	0.208229	0.311145	0.839365	-0.334464
ENSMUSG00000005410	ENSMUSG00000005410	17218	grey	0.0672099	-0.0107847	-0.288348	0.320962	-0.0236656	0.222361	0.0119139	-0.0994369	-0.223403	-0.038053	0.0693295	0.23879	0.242329	0.162201	0.299661	0.170517	0.0434717	0.128384	0.217277	0.082224	0.126339	-0.143074	-0.0541699	0.0477877	0.0092056	-0.420329	-0.173649	0.120407
ENSMUSG00000005413	ENSMUSG00000005413	15368	turquoise	-0.311858	-0.595338	-0.39883	-0.126875	-0.736637	-0.546363	-0.541169	-0.783746	0.0260541	-0.348629	-0.0531707	0.301759	0.415537	0.648587	0.226689	0.234006	0.504345	0.481435	0.675736	0.714078	0.736246	0.644127	0.441829	0.804185	0.774963	0.0809712	0.0979434	0.845817
ENSMUSG00000005417	ENSMUSG00000005417	26936	turquoise	-0.272885	-0.756016	-0.78399	-0.121202	-0.346402	-0.631346	-0.864137	-0.797545	0.111047	0.308978	0.598632	0.61038	0.0213234	0.290624	0.377895	0.796045	0.655575	0.912725	0.710112	0.862403	0.56234	0.506884	0.521929	0.224341	0.247625	-0.104985	-0.121842	0.547903
ENSMUSG00000005442	ENSMUSG00000005442	71722	turquoise	0.121093	-0.300026	-0.547537	0.0519932	-0.134472	-0.262538	-0.441058	-0.433499	-0.0351908	0.366268	0.426082	0.433971	-0.0222715	0.102076	0.281874	0.680823	0.612841	0.52913	0.38507	0.443252	0.303663	0.145144	0.0564168	0.0569475	0.0517828	-0.187819	-0.122476	0.140775
ENSMUSG00000005447	ENSMUSG00000005447	18476	turquoise	-0.361031	-0.745487	-0.508456	-0.302936	-0.729381	-0.74179	-0.740756	-0.896716	0.0881724	-0.192238	0.102417	0.292098	0.289861	0.630058	0.354369	0.400192	0.560807	0.641512	0.748218	0.874518	0.847216	0.744628	0.686093	0.538783	0.602311	0.156408	0.155677	0.787475
ENSMUSG00000005465	ENSMUSG00000005465	50931	magenta	0.315598	0.038562	-0.273795	0.0790536	-0.00756771	0.0554252	-0.0910845	-0.123046	-0.119052	0.268729	0.151271	0.0925735	-0.039335	0.0491533	0.367495	0.366445	0.339262	0.187775	0.0829303	0.101964	0.134157	-0.0335778	-0.110209	-0.0290346	-0.0749915	-0.198597	-0.221733	0.00708473
ENSMUSG00000005469	ENSMUSG00000005469	18747	turquoise	-0.43375	-0.869036	-0.768547	-0.137752	-0.460778	-0.68355	-0.902404	-0.886747	0.128294	0.14305	0.52287	0.620656	0.121724	0.439431	0.31744	0.682442	0.626156	0.933937	0.82761	0.951881	0.664399	0.606378	0.653085	0.265636	0.320048	-0.0177394	-0.0501792	0.62778
ENSMUSG00000005481	ENSMUSG00000005481	68278	darkorange	0.238809	-0.0359402	-0.425065	-0.0474916	-0.443301	-0.274703	-0.192549	-0.369843	-0.417382	-0.0437465	-0.112084	-0.057487	0.307336	0.45758	0.686429	0.340383	0.485597	0.215038	0.351999	0.379419	0.55363	0.177389	-0.0257421	0.0893431	0.114353	-0.148773	-0.187237	0.272597
ENSMUSG00000005483	ENSMUSG00000005483	81489	yellow	-0.655024	-0.628589	-0.512642	0.257834	-0.0942355	-0.160912	-0.437043	-0.406882	0.0147481	-0.0491583	0.42244	0.609296	0.231695	0.270372	-0.0900642	0.232262	0.0142925	0.608478	0.604629	0.533115	0.191803	0.129891	0.455464	-0.235554	-0.158798	-0.171457	-0.0583322	0.263571
ENSMUSG00000005501	ENSMUSG00000005501	227334	purple	0.505316	0.839773	0.49544	0.291725	0.409652	0.747649	0.862039	0.789039	-0.350518	-0.101989	-0.44281	-0.536086	0.00167849	-0.305054	-0.126451	-0.488917	-0.443293	-0.790887	-0.677525	-0.832396	-0.531413	-0.67875	-0.727009	-0.445823	-0.506045	-0.149665	-0.206603	-0.596558
ENSMUSG00000005505	ENSMUSG00000005505	67136	yellow	-0.337858	-0.70013	-0.543637	-0.142303	-0.52804	-0.629609	-0.702261	-0.771948	0.0796464	-0.0482258	0.250265	0.425139	0.263831	0.503918	0.299418	0.447838	0.546748	0.686797	0.72375	0.820355	0.65774	0.610549	0.487256	0.243537	0.351042	0.12776	-0.0706976	0.657206
ENSMUSG00000005506	ENSMUSG00000005506	13046	brown	0.496166	0.775246	0.562733	0.199892	0.641366	0.682064	0.743589	0.857906	-0.0605336	0.217857	-0.180673	-0.424282	-0.342918	-0.613391	-0.30926	-0.369062	-0.467023	-0.680213	-0.785952	-0.86904	-0.75699	-0.670701	-0.710262	-0.507153	-0.557048	-0.0608232	-0.122502	-0.739128
ENSMUSG00000005510	ENSMUSG00000005510	68349	midnightblue	-0.282822	-0.430393	-0.500442	0.127584	-0.709169	-0.340237	-0.334943	-0.658526	-0.345955	-0.518996	-0.219462	0.247169	0.729523	0.890472	0.415219	0.0937616	0.373669	0.346706	0.730409	0.656641	0.785399	0.42692	0.356418	0.315884	0.33657	-0.0170438	-0.191454	0.705138
ENSMUSG00000005514	ENSMUSG00000005514	18984	turquoise	-0.580989	-0.875316	-0.466806	-0.260233	-0.121012	-0.626386	-0.882187	-0.685413	0.54314	0.342887	0.708447	0.66551	-0.215151	0.0347782	-0.0733093	0.516097	0.293935	0.858414	0.531733	0.722429	0.246912	0.562976	0.7743	0.296052	0.343671	0.109433	0.259802	0.381382
ENSMUSG00000005533	ENSMUSG00000005533	16001	brown	0.241958	0.563426	0.369024	0.230931	0.858016	0.636962	0.534572	0.819898	0.0689641	0.428508	0.165786	-0.155064	-0.453731	-0.738123	-0.367031	-0.244124	-0.566294	-0.436808	-0.712697	-0.757622	-0.881972	-0.711248	-0.49549	-0.641062	-0.717755	-0.189595	-0.135103	-0.837783
ENSMUSG00000005534	ENSMUSG00000005534	16337	blue	0.141986	0.648051	0.398722	0.41701	0.628955	0.791218	0.762644	0.830938	-0.2759	-0.0778422	-0.183234	-0.251148	-0.0272395	-0.404529	-0.311571	-0.520581	-0.739015	-0.635094	-0.594703	-0.791387	-0.714313	-0.787301	-0.457767	-0.59043	-0.655191	-0.332319	-0.121962	-0.681282
ENSMUSG00000005553	ENSMUSG00000005553	11944	grey	0.127945	0.234941	-0.026375	0.0799219	0.0625664	0.0982177	0.174393	0.198227	-0.289029	-0.0557966	-0.114969	-0.157407	0.00707735	-0.0503891	0.0550026	-0.0334288	-0.0758091	-0.181918	-0.110622	-0.171861	-0.0672625	-0.219375	-0.249661	-0.168988	-0.150932	-0.0867271	-0.136123	-0.201208
ENSMUSG00000005566	ENSMUSG00000005566	21849	turquoise	-0.339055	-0.780727	-0.786587	-0.0757081	-0.497309	-0.627445	-0.8368	-0.868046	0.0338511	0.0934526	0.461059	0.610573	0.199044	0.462754	0.403851	0.684767	0.653758	0.880709	0.804918	0.908519	0.669566	0.549871	0.594542	0.430311	0.403186	-0.145083	-0.0657855	0.659076
ENSMUSG00000005575	ENSMUSG00000005575	22192	turquoise	-0.543614	-0.850601	-0.730688	-0.0215574	-0.600787	-0.624789	-0.796373	-0.905502	0.0269295	-0.110606	0.332112	0.64001	0.373365	0.630929	0.303466	0.51352	0.526215	0.844937	0.924676	0.961373	0.74227	0.614312	0.609121	0.398476	0.446058	-0.042023	-0.0654784	0.787545
ENSMUSG00000005580	ENSMUSG00000005580	11515	green	-0.193405	-0.0614699	-0.00911564	0.204086	0.858188	0.332024	-0.0454831	0.385137	0.395393	0.627262	0.726924	0.436991	-0.612478	-0.746998	-0.578201	0.12947	-0.397545	0.165475	-0.287742	-0.296967	-0.751159	-0.445462	-0.00942628	-0.428795	-0.491006	-0.262806	0.0287665	-0.617531
ENSMUSG00000005583	ENSMUSG00000005583	17260	brown	0.114983	0.493453	0.33815	0.17296	0.787876	0.497664	0.469933	0.7745	0.00407064	0.296304	0.146366	-0.107268	-0.395694	-0.67028	-0.433177	-0.272978	-0.58058	-0.42746	-0.582684	-0.671091	-0.775859	-0.672976	-0.518687	-0.426582	-0.477002	-0.300004	-0.0273263	-0.708338
ENSMUSG00000005609	ENSMUSG00000005609	22083	cyan	-0.440933	-0.380596	-0.598803	0.524364	0.217324	0.136135	-0.261144	-0.141156	-0.154591	0.120094	0.553124	0.744472	0.104133	0.0240606	-0.19914	0.316104	-0.111443	0.493691	0.465018	0.279676	-0.0499107	-0.224813	0.0537377	-0.161975	-0.222805	-0.521989	-0.39153	0.130558
ENSMUSG00000005610	ENSMUSG00000005610	13690	green	0.0687599	0.392482	0.263512	0.337288	0.83318	0.600627	0.417571	0.71127	0.106008	0.372305	0.30077	0.132604	-0.414617	-0.715839	-0.524823	-0.153063	-0.505606	-0.281925	-0.485934	-0.626954	-0.835591	-0.692209	-0.520908	-0.397176	-0.468792	-0.358055	-0.0437878	-0.694577
ENSMUSG00000005611	ENSMUSG00000005611	17540	grey60	-0.1312	-0.0191633	0.263188	-0.00404035	0.58091	0.214686	0.0193434	0.296088	0.47639	0.384499	0.439996	0.186194	-0.495289	-0.643407	-0.425857	-0.015042	-0.391377	0.0153075	-0.339057	-0.306041	-0.616815	-0.254747	0.163112	-0.269998	-0.225977	-0.0619808	0.424787	-0.503416
ENSMUSG00000005615	ENSMUSG00000005615	13026	green	0.0165937	0.125693	0.367327	-0.0425676	0.680134	0.255044	0.138588	0.450375	0.44994	0.416387	0.305851	-0.00122767	-0.520946	-0.626533	-0.48302	-0.166328	-0.393734	-0.162793	-0.489932	-0.427852	-0.653889	-0.297636	-0.0501583	-0.424162	-0.373923	0.0670362	0.254159	-0.613838
ENSMUSG00000005621	ENSMUSG00000005621	233410	yellow	-0.603778	-0.562125	-0.26574	0.106756	0.254169	-0.0406611	-0.400408	-0.215978	0.391069	0.213944	0.605828	0.595368	-0.169121	-0.177412	-0.420582	0.159126	-0.210004	0.487975	0.243508	0.247104	-0.154925	0.0673362	0.466353	0.0633846	0.0403366	-0.206822	0.216887	0.0715748
ENSMUSG00000005625	ENSMUSG00000005625	19185	turquoise	-0.477435	-0.821535	-0.582912	-0.182396	-0.688913	-0.725545	-0.798312	-0.925411	0.114795	-0.187047	0.194087	0.485124	0.34555	0.652568	0.284275	0.403439	0.554012	0.742114	0.847983	0.931672	0.792873	0.755464	0.619646	0.57559	0.639832	0.151655	0.0112668	0.853889
ENSMUSG00000005656	ENSMUSG00000005656	72183	blue	0.261304	0.734833	0.610883	0.362163	0.251406	0.729282	0.897295	0.730722	-0.294022	-0.407887	-0.622382	-0.479886	0.213012	-0.123593	-0.333661	-0.721672	-0.556337	-0.846971	-0.550961	-0.781092	-0.46515	-0.553569	-0.672553	-0.290859	-0.325526	0.000719673	-0.152016	-0.369162
ENSMUSG00000005667	ENSMUSG00000005667	17768	grey	0.0505034	-0.302454	-0.449221	-0.109262	-0.363143	-0.39518	-0.413706	-0.476421	-0.0990288	0.0893375	0.132575	0.206664	0.143484	0.320467	0.48024	0.473485	0.520904	0.416709	0.450909	0.522629	0.530038	0.32096	0.208521	0.274233	0.237892	-0.145355	-0.100854	0.41015
ENSMUSG00000005672	ENSMUSG00000005672	16590	grey	-0.0025307	-0.168218	-0.606297	0.391056	0.0220418	0.0781094	-0.206571	-0.213254	-0.312998	0.189171	0.367995	0.465921	0.168808	0.162857	0.264722	0.449267	0.200647	0.410478	0.372676	0.288144	0.156538	-0.143934	0.0732205	-0.212072	-0.328651	-0.424463	-0.482263	0.114758
ENSMUSG00000005674	ENSMUSG00000005674	641376	turquoise	-0.28481	-0.699193	-0.481129	-0.377615	-0.612189	-0.798344	-0.785529	-0.832713	0.197232	0.0261124	0.219651	0.291318	0.111866	0.441586	0.354594	0.504085	0.613808	0.672614	0.636217	0.832381	0.714125	0.758081	0.600971	0.444418	0.51539	0.277541	0.0678414	0.690661
ENSMUSG00000005681	ENSMUSG00000005681	11807	red	-0.267644	-0.107508	0.404943	-0.295185	-0.0520624	-0.202961	-0.0403149	0.00692072	0.388002	-0.147946	-0.145659	-0.181354	-0.110144	-0.0485717	-0.273655	-0.391295	-0.330511	-0.127112	-0.158842	-0.0493344	-0.12465	0.275533	0.398344	0.0177649	0.0882015	0.570543	0.282202	0.0179962
ENSMUSG00000005682	ENSMUSG00000005682	103135	magenta	0.811618	0.759564	0.43285	-0.0211539	0.227481	0.391849	0.568024	0.529885	-0.163729	0.17422	-0.340367	-0.546536	-0.225318	-0.339373	0.213392	-0.0943536	0.0322614	-0.586956	-0.609599	-0.614549	-0.298888	-0.374131	-0.574549	-0.168111	-0.23018	-0.00809704	-0.0312939	-0.500427
ENSMUSG00000005683	ENSMUSG00000005683	12974	cyan	-0.36976	-0.462525	-0.78255	0.619706	-0.113279	0.0626621	-0.33336	-0.424315	-0.333533	-0.039297	0.426446	0.823741	0.485506	0.417029	0.214144	0.459713	0.202456	0.635575	0.76946	0.54432	0.306712	-0.0657155	0.131172	-0.197395	-0.169971	-0.554418	-0.391933	0.33751
ENSMUSG00000005686	ENSMUSG00000005686	11717	green	0.132121	0.114874	0.336593	-0.28842	0.554246	0.0774352	0.00906993	0.336304	0.477283	0.541703	0.396572	-0.0903023	-0.734106	-0.774614	-0.332148	0.0961018	-0.172583	-0.058242	-0.510852	-0.362246	-0.565408	-0.164131	0.0610178	-0.187095	-0.163943	0.0540025	0.442516	-0.573955
ENSMUSG00000005687	ENSMUSG00000005687	68183	greenyellow	-0.0132173	0.161603	-0.196582	0.560976	-0.337599	0.35995	0.356655	-0.0272714	-0.651929	-0.641649	-0.484982	0.0371702	0.815458	0.624477	0.242509	-0.237768	-0.0913263	-0.205471	0.333708	0.0325519	0.349131	-0.164347	-0.318526	-0.0337558	-0.0333373	-0.315299	-0.497284	0.412563
ENSMUSG00000005698	ENSMUSG00000005698	13018	yellow	-0.146316	-0.503653	-0.352138	-0.228815	0.168228	-0.411797	-0.638886	-0.351606	0.484364	0.675119	0.721613	0.454276	-0.466007	-0.260542	-0.0128378	0.602408	0.402175	0.655553	0.223559	0.428032	0.000469247	0.252488	0.275704	-0.0945231	-0.0475326	0.0900844	0.0601542	-0.0505675
ENSMUSG00000005699	ENSMUSG00000005699	56513	turquoise	-0.422103	-0.809232	-0.566999	-0.258784	-0.58711	-0.730601	-0.814818	-0.861163	0.140714	-0.0470766	0.318053	0.436565	0.156293	0.478584	0.281947	0.52199	0.61424	0.786664	0.760002	0.890337	0.686405	0.671668	0.654912	0.351184	0.471852	0.133636	0.140043	0.625466
ENSMUSG00000005716	ENSMUSG00000005716	19293	turquoise	-0.417417	-0.77593	-0.736853	-0.0786662	-0.569341	-0.642747	-0.771679	-0.850477	-0.053277	-0.0415391	0.332236	0.523782	0.286092	0.580946	0.380951	0.580618	0.566917	0.808535	0.868016	0.925941	0.755053	0.54464	0.603198	0.205548	0.286021	-0.0572639	-0.0347529	0.642147
ENSMUSG00000005718	ENSMUSG00000005718	83383	yellow	-0.0555072	-0.353799	-0.224764	-0.231165	-0.152819	-0.328231	-0.394484	-0.364966	0.257896	0.333022	0.320863	0.147402	-0.256019	-0.0648463	-0.0364959	0.477212	0.403375	0.403038	0.153152	0.326139	0.195901	0.295196	0.195155	0.0149947	0.0796871	0.174333	0.128022	0.164408
ENSMUSG00000005732	ENSMUSG00000005732	19385	darkturquoise	-0.373673	-0.427728	-0.588537	0.434959	-0.478985	-0.0839599	-0.255038	-0.513723	-0.377144	-0.428256	-0.00704978	0.529572	0.660464	0.687875	0.210902	0.187428	0.230696	0.416784	0.832526	0.584967	0.601442	0.172697	0.0546983	0.228296	0.24954	-0.322958	-0.381249	0.683967
ENSMUSG00000005774	ENSMUSG00000005774	53970	green	0.639598	0.521913	0.364966	-0.141352	0.354781	0.206057	0.321742	0.441184	0.0532572	0.375793	-0.0250669	-0.376522	-0.424264	-0.511312	0.0494763	0.0523828	-0.00908627	-0.370974	-0.594035	-0.492117	-0.391744	-0.301975	-0.353461	-0.321327	-0.311551	0.0741603	0.0155466	-0.505874
ENSMUSG00000005779	ENSMUSG00000005779	19172	midnightblue	-0.370704	-0.608314	-0.564916	-0.0927469	-0.708198	-0.532035	-0.563688	-0.786408	-0.15003	-0.327089	-0.0160443	0.284206	0.488408	0.759825	0.392762	0.27548	0.503169	0.543857	0.756925	0.788267	0.81173	0.58565	0.490428	0.434558	0.458541	0.0536307	-0.0973847	0.740763
ENSMUSG00000005802	ENSMUSG00000005802	22785	blue	0.390576	0.875214	0.653453	0.29512	0.4134	0.78614	0.964757	0.884657	-0.327161	-0.247399	-0.557513	-0.587552	0.0241369	-0.31488	-0.269224	-0.668445	-0.63478	-0.912876	-0.711558	-0.916067	-0.59258	-0.696685	-0.725109	-0.438791	-0.465367	-0.093688	-0.113269	-0.579695
ENSMUSG00000005803	ENSMUSG00000005803	59010	pink	-0.356459	-0.419239	0.115099	-0.316511	-0.221581	-0.416129	-0.380405	-0.362004	0.525321	-0.0450887	0.0697894	0.149448	-0.0242446	0.0903368	-0.146065	-0.0866483	0.073641	0.234279	0.135484	0.296741	0.103126	0.531973	0.519069	0.442993	0.447021	0.470018	0.333244	0.276015
ENSMUSG00000005804	ENSMUSG00000005804	18457	blue	0.154502	0.500012	0.495967	0.301132	0.342828	0.661747	0.661677	0.596037	-0.0838642	-0.169861	-0.289154	-0.267312	-0.0227441	-0.280578	-0.331191	-0.441675	-0.47088	-0.551532	-0.422761	-0.630691	-0.473437	-0.48935	-0.46575	-0.410966	-0.345282	-0.0591076	0.0349106	-0.417831
ENSMUSG00000005813	ENSMUSG00000005813	75624	blue	0.433685	0.812565	0.380936	0.55584	0.437225	0.873589	0.891413	0.786169	-0.435731	-0.169751	-0.395398	-0.277976	0.151215	-0.229789	-0.186981	-0.46562	-0.475499	-0.740162	-0.517532	-0.797182	-0.53644	-0.786846	-0.795818	-0.367178	-0.499233	-0.350698	-0.342259	-0.50707
ENSMUSG00000005823	ENSMUSG00000005823	78308	red	-0.0189897	-0.369343	0.00165812	-0.617442	-0.653537	-0.752097	-0.491785	-0.598032	0.294289	-0.0750099	-0.141892	-0.162828	-0.0328598	0.303226	0.278232	0.218122	0.543494	0.261246	0.251337	0.506081	0.573979	0.75846	0.481981	0.556533	0.62526	0.581987	0.331624	0.498001
ENSMUSG00000005846	ENSMUSG00000005846	66409	midnightblue	-0.236592	-0.453278	-0.557769	0.122988	-0.594761	-0.385983	-0.402612	-0.62955	-0.312381	-0.336336	-0.0516366	0.329103	0.597381	0.739247	0.399032	0.258306	0.445531	0.443808	0.747462	0.678768	0.729259	0.392741	0.228208	0.228706	0.314039	-0.118513	-0.151872	0.648877
ENSMUSG00000005871	ENSMUSG00000005871	11789	brown	0.451184	0.819588	0.531362	0.180711	0.74478	0.671971	0.751806	0.954022	-0.13605	0.217837	-0.141647	-0.428665	-0.373811	-0.685992	-0.308502	-0.391802	-0.555533	-0.72167	-0.826287	-0.916725	-0.821326	-0.769783	-0.72223	-0.493818	-0.57767	-0.19008	-0.130843	-0.831341
ENSMUSG00000005873	ENSMUSG00000005873	13476	blue	0.121067	0.60703	0.514403	0.357432	0.0487482	0.659017	0.819108	0.542682	-0.374546	-0.602705	-0.703257	-0.433755	0.416274	0.132094	-0.191639	-0.750436	-0.585471	-0.777804	-0.35149	-0.615859	-0.230864	-0.429272	-0.448876	-0.170405	-0.182775	-0.0396593	-0.101331	-0.155493
ENSMUSG00000005881	ENSMUSG00000005881	66366	turquoise	-0.476559	-0.891487	-0.5528	-0.347886	-0.635351	-0.839926	-0.905199	-0.954206	0.270876	-0.00571212	0.327673	0.452606	0.153789	0.513505	0.288245	0.51707	0.60852	0.831234	0.76736	0.959517	0.734434	0.81394	0.801537	0.439149	0.54435	0.250166	0.211338	0.712406
ENSMUSG00000005882	ENSMUSG00000005882	56046	grey	0.0970308	0.0488896	0.165175	-0.473464	0.0313032	-0.31498	-0.132898	0.0413685	0.178373	0.187606	-0.00835273	-0.355294	-0.35503	-0.196579	0.110257	-0.0333877	-0.0517058	-0.0677189	-0.257626	-0.0455384	-0.0388785	0.188437	0.20649	-0.0242565	0.00571128	0.352615	0.118514	-0.146632
ENSMUSG00000005886	ENSMUSG00000005886	17978	green	0.00100633	0.0786161	0.108812	-0.0303398	0.856136	0.21947	-0.0129138	0.460557	0.409056	0.753449	0.680113	0.194399	-0.784843	-0.891364	-0.489438	0.190947	-0.287607	0.071209	-0.47661	-0.378882	-0.784167	-0.432365	-0.135353	-0.450194	-0.47233	-0.169606	0.12195	-0.729112
ENSMUSG00000005892	ENSMUSG00000005892	22044	grey	0.235178	0.235641	0.036731	0.153894	0.317186	0.219628	0.159113	0.272544	-0.0690228	0.177879	0.0736699	0.0127376	-0.142512	-0.232058	-0.0223912	0.0156231	-0.125289	-0.143229	-0.169606	-0.245306	-0.2345	-0.274253	-0.352079	-0.240204	-0.184834	-0.122693	-0.190475	-0.275853
ENSMUSG00000005893	ENSMUSG00000005893	22026	brown	0.33866	0.764783	0.553572	0.256709	0.777073	0.741463	0.768497	0.947399	-0.0884885	0.15807	-0.146922	-0.351526	-0.292648	-0.617242	-0.351105	-0.49071	-0.670852	-0.719948	-0.765761	-0.904967	-0.825123	-0.781276	-0.623934	-0.565492	-0.627592	-0.20133	-0.0683633	-0.849488
ENSMUSG00000005897	ENSMUSG00000005897	22025	purple	0.5254	0.743421	0.606611	-0.0581082	0.458241	0.475688	0.647648	0.732104	-0.0809049	0.0770387	-0.269376	-0.563746	-0.299597	-0.534555	-0.115384	-0.360373	-0.348726	-0.689254	-0.779344	-0.786486	-0.592277	-0.506821	-0.529434	-0.231	-0.243884	-0.0629507	0.115153	-0.619266
ENSMUSG00000005899	ENSMUSG00000005899	77626	magenta	0.50222	0.38392	-0.0600493	0.19052	0.302262	0.33702	0.243341	0.28879	-0.276702	0.259984	0.0965484	-0.0582042	-0.0948814	-0.235074	0.330443	0.2048	0.0360167	-0.122054	-0.208793	-0.269758	-0.177478	-0.40543	-0.29748	-0.226957	-0.284371	-0.508662	-0.0910464	-0.320422
ENSMUSG00000005907	ENSMUSG00000005907	71382	darkorange	0.450618	0.404711	-0.0701469	0.155249	-0.125949	0.127504	0.295739	0.159294	-0.54112	-0.169668	-0.363817	-0.263813	0.32386	0.226942	0.522709	-0.00620405	0.128332	-0.269107	-0.0370513	-0.111263	0.172829	-0.20384	-0.335923	-0.122544	-0.154115	-0.256137	-0.281661	-0.0394495
ENSMUSG00000005917	ENSMUSG00000005917	18423	grey	0.193889	0.0160051	0.115755	-0.393037	-0.0119769	-0.266793	-0.145193	-0.00496169	0.223356	0.259651	0.0472225	-0.240238	-0.401452	-0.24558	0.0252525	0.163482	0.174774	0.012462	-0.208128	-0.00348656	-0.0155346	0.210344	-0.0602354	0.0767104	0.0989322	0.356369	-0.147785	0.0625188
ENSMUSG00000005936	ENSMUSG00000005936	66989	green	-0.0713699	0.0628858	-0.00134717	0.311659	0.583173	0.325093	0.0681799	0.313222	0.167279	0.333545	0.389736	0.361689	-0.242755	-0.395341	-0.351412	-0.0369915	-0.282521	0.0425405	-0.133139	-0.239158	-0.517184	-0.33881	-0.194886	-0.17392	-0.261729	-0.240368	-0.113943	-0.385971
ENSMUSG00000005949	ENSMUSG00000005949	83429	magenta	0.423291	0.459827	0.25899	0.189716	0.0173932	0.424488	0.466143	0.277238	-0.190666	-0.15632	-0.368171	-0.275099	0.130541	-0.00236024	0.0788467	-0.218037	-0.0464854	-0.424117	-0.286503	-0.389389	-0.0992728	-0.226902	-0.2974	0.126517	-0.0250374	-0.116154	-0.0571821	-0.109814
ENSMUSG00000005950	ENSMUSG00000005950	94045	grey	0.0405553	-0.0901918	-0.131138	-0.0152457	0.320576	-0.0259082	-0.162771	0.0337114	0.195083	0.486814	0.39664	0.16547	-0.283162	-0.242572	-0.0527612	0.277069	0.0823167	0.20591	-0.0778682	0.0332325	-0.176311	-0.0949531	0.0596731	-0.486177	-0.45562	0.014886	-0.0513943	-0.28523
ENSMUSG00000005951	ENSMUSG00000005951	74637	red	-0.369071	-0.487537	0.0992799	-0.430419	-0.313831	-0.465594	-0.420001	-0.410514	0.460212	-0.0983679	0.091434	0.0638072	-0.141446	0.0701239	-0.198059	0.0793839	0.198342	0.288742	0.188127	0.349066	0.229408	0.557414	0.534089	0.307039	0.449063	0.467471	0.397551	0.371224
ENSMUSG00000005958	ENSMUSG00000005958	13845	yellow	-0.237381	-0.545876	-0.637093	0.24207	-0.0103817	-0.178679	-0.546037	-0.465622	0.107613	0.354376	0.639778	0.729053	-0.00893428	0.0651439	0.0750002	0.63881	0.402926	0.733577	0.536363	0.532502	0.163257	0.118795	0.185623	-0.0571179	-0.0362491	-0.240621	-0.19933	0.206974
ENSMUSG00000005968	ENSMUSG00000005968	22156	red	-0.483686	-0.551182	-0.0162655	-0.392543	-0.406135	-0.584435	-0.449473	-0.466055	0.280075	-0.186632	0.0340998	0.0407663	0.0452108	0.262559	-0.128314	0.0477396	0.178627	0.331766	0.335088	0.480946	0.359344	0.574839	0.540124	-0.0366951	0.245592	0.515033	0.381603	0.347951
ENSMUSG00000005973	ENSMUSG00000005973	19672	grey60	-0.371813	-0.42217	0.151003	-0.547848	-0.322132	-0.582166	-0.384315	-0.356373	0.352984	-0.194131	-0.0542623	-0.146065	-0.0506907	0.167169	-0.0650696	-0.136795	0.0208257	0.15144	0.156507	0.332372	0.293475	0.528405	0.609695	0.23429	0.417432	0.423955	0.615999	0.223133
ENSMUSG00000005981	ENSMUSG00000005981	68015	turquoise	-0.391628	-0.809859	-0.731654	-0.152784	-0.334288	-0.627865	-0.856625	-0.79652	0.176229	0.281882	0.582795	0.583955	-0.00324942	0.304437	0.245472	0.690935	0.552414	0.892635	0.715935	0.858337	0.557539	0.521469	0.579034	0.174173	0.225054	-0.03862	-0.012574	0.493151
ENSMUSG00000005982	ENSMUSG00000005982	74763	lightcyan	0.211087	0.34786	-0.177849	0.718077	0.468816	0.669103	0.402583	0.426108	-0.393029	0.144833	0.168878	0.310105	0.0888418	-0.1967	-0.0932498	0.0804156	-0.259694	-0.12097	-0.0497692	-0.335416	-0.373059	-0.687513	-0.575885	-0.524367	-0.599138	-0.571323	-0.571457	-0.298612
ENSMUSG00000005983	ENSMUSG00000005983	73261	red	-0.0933705	-0.378378	-0.219166	-0.255535	-0.64721	-0.459334	-0.37483	-0.596849	0.0556841	-0.230309	-0.176226	0.00858807	0.229777	0.4906	0.245881	0.18366	0.464689	0.272228	0.398728	0.505052	0.647684	0.606129	0.360641	0.638599	0.585099	0.244068	0.0434248	0.665563
ENSMUSG00000005986	ENSMUSG00000005986	68423	turquoise	-0.073468	-0.547594	-0.778729	-0.0291064	-0.465052	-0.55079	-0.695602	-0.744048	-0.132005	0.164786	0.340903	0.470886	0.196373	0.471635	0.582835	0.718579	0.701044	0.732111	0.748929	0.806389	0.706667	0.434136	0.328428	0.212295	0.219365	-0.123083	-0.264717	0.526181
ENSMUSG00000006005	ENSMUSG00000006005	108989	blue	0.0733896	0.359079	0.0630745	0.209725	0.134573	0.232712	0.36796	0.36796	-0.402661	-0.195869	-0.27465	-0.194192	0.203755	0.0663118	0.0350545	-0.289197	-0.27933	-0.35224	-0.167679	-0.270617	-0.154104	-0.370885	-0.295851	-0.28988	-0.343275	-0.160148	-0.258539	-0.241469
ENSMUSG00000006010	ENSMUSG00000006010	226499	blue	0.37693	0.890641	0.53346	0.423815	0.458966	0.833634	0.974119	0.90494	-0.441984	-0.246495	-0.519829	-0.484118	0.118739	-0.268573	-0.229359	-0.644478	-0.643447	-0.886806	-0.654664	-0.898491	-0.599776	-0.78494	-0.786941	-0.449505	-0.527292	-0.242094	-0.243621	-0.581515
ENSMUSG00000006014	ENSMUSG00000006014	96875	grey60	-0.157527	-0.00801881	0.692287	-0.547377	0.154932	-0.147436	0.0523084	0.182678	0.599663	-0.0302763	-0.101968	-0.367681	-0.412324	-0.36799	-0.490175	-0.431966	-0.300873	-0.282979	-0.463085	-0.292029	-0.324429	0.200226	0.322675	0.14541	0.300791	0.470213	0.908073	-0.30903
ENSMUSG00000006019	ENSMUSG00000006019	71723	turquoise	-0.191408	-0.626405	-0.316342	-0.431013	-0.619203	-0.678647	-0.678131	-0.792817	0.294075	0.0375262	0.174872	0.173176	0.0304072	0.347369	0.279523	0.467323	0.628206	0.597074	0.46369	0.705892	0.615461	0.753197	0.586533	0.492019	0.547653	0.350881	0.150049	0.678008
ENSMUSG00000006021	ENSMUSG00000006021	70394	turquoise	0.0598943	-0.403931	-0.638056	-0.132492	-0.335013	-0.551087	-0.601638	-0.57859	-0.105879	0.237577	0.290288	0.309548	0.0696053	0.337346	0.494543	0.606791	0.643917	0.570117	0.530797	0.643774	0.569093	0.352231	0.203731	0.255322	0.227539	-0.120681	-0.176284	0.348482
ENSMUSG00000006024	ENSMUSG00000006024	108124	turquoise	-0.309895	-0.773358	-0.708141	-0.0269481	-0.558738	-0.569333	-0.76462	-0.882237	0.0571544	0.040345	0.375934	0.589794	0.247437	0.516793	0.325781	0.654351	0.669278	0.833242	0.841989	0.8987	0.726553	0.579216	0.511842	0.329714	0.383517	-0.0502616	-0.0409297	0.707602
ENSMUSG00000006050	ENSMUSG00000006050	24068	turquoise	-0.209396	-0.446791	-0.590342	0.0266235	-0.738206	-0.455152	-0.433329	-0.705896	-0.321606	-0.369389	-0.150981	0.238368	0.593179	0.810835	0.502475	0.276667	0.482592	0.422866	0.734513	0.720317	0.843721	0.489245	0.256502	0.462718	0.443748	-0.0295023	-0.341351	0.832372
ENSMUSG00000006057	ENSMUSG00000006057	11951	turquoise	-0.425656	-0.802866	-0.488719	-0.306656	-0.746754	-0.789165	-0.783388	-0.92509	0.153632	-0.16039	0.141753	0.333763	0.277412	0.629949	0.318866	0.420338	0.626698	0.720383	0.781827	0.927323	0.805248	0.804666	0.686258	0.383213	0.519759	0.314316	0.142077	0.756912
ENSMUSG00000006058	ENSMUSG00000006058	27681	turquoise	-0.46509	-0.820148	-0.662916	-0.155689	-0.749145	-0.708584	-0.785703	-0.956498	0.00545047	-0.206036	0.174684	0.455816	0.393658	0.719829	0.378417	0.463845	0.605576	0.769503	0.894438	0.971148	0.868594	0.723191	0.659263	0.481712	0.540445	0.0850896	0.00928512	0.835754
ENSMUSG00000006095	ENSMUSG00000006095	66411	turquoise	-0.441565	-0.809268	-0.65871	-0.203654	-0.633668	-0.746114	-0.820198	-0.899907	0.0451249	-0.0839739	0.260314	0.442107	0.290378	0.624058	0.381741	0.486327	0.562841	0.783367	0.838007	0.949817	0.7958	0.696918	0.65835	0.326211	0.420244	0.113957	-0.0150253	0.733829
ENSMUSG00000006127	ENSMUSG00000006127	19062	grey	0.305716	0.0856851	0.0492201	-0.102342	-0.328509	-0.143637	0.0207859	-0.158296	-0.122472	-0.124153	-0.262309	-0.216497	0.172489	0.259531	0.351349	0.0742534	0.330494	-0.0569627	0.0528127	0.0972137	0.282139	0.13068	0.0839699	-0.0558772	0.0181001	0.152197	0.191377	0.027288
ENSMUSG00000006134	ENSMUSG00000006134	12929	green	-0.198537	0.0223074	0.189121	0.129637	0.720831	0.309199	0.0713614	0.401415	0.417598	0.378522	0.397501	0.252392	-0.444912	-0.55273	-0.598687	-0.183345	-0.490849	-0.0713239	-0.332246	-0.362021	-0.650104	-0.330905	-0.038883	-0.215786	-0.277925	-0.0618986	0.103295	-0.53953
ENSMUSG00000006154	ENSMUSG00000006154	67425	grey	0.283809	0.113793	-0.390341	0.0588236	-0.140658	-0.131425	-0.0759791	-0.0926692	-0.407978	0.142156	0.00917532	-0.0395394	0.166342	0.173095	0.54816	0.33833	0.376414	0.132186	0.149298	0.189305	0.239736	-0.0484093	-0.297778	-0.160933	-0.196163	-0.175237	-0.508953	0.0805334
ENSMUSG00000006169	ENSMUSG00000006169	216705	green	-0.0880238	0.174186	0.392533	0.0175282	0.769299	0.341015	0.198055	0.551357	0.422568	0.353616	0.314343	0.0271512	-0.535896	-0.701977	-0.605423	-0.277967	-0.595186	-0.232448	-0.556801	-0.535241	-0.776223	-0.374592	0.00417301	-0.297	-0.349313	-0.00883282	0.231705	-0.626952
ENSMUSG00000006179	ENSMUSG00000006179	54373	yellow	-0.1802	-0.41677	-0.2091	-0.433571	-0.361773	-0.564684	-0.500396	-0.486042	0.21962	0.128186	0.153643	0.0446947	-0.138282	0.146785	0.14751	0.34517	0.375198	0.393864	0.29659	0.477008	0.433803	0.535499	0.359007	0.316292	0.380321	0.252382	0.164483	0.41304
ENSMUSG00000006191	ENSMUSG00000006191	68916	blue	0.257566	0.687447	0.253718	0.599194	0.404021	0.849143	0.803861	0.693713	-0.479283	-0.262563	-0.354891	-0.16812	0.256808	-0.129866	-0.158513	-0.468578	-0.538034	-0.651744	-0.358127	-0.694271	-0.430612	-0.742396	-0.710178	-0.261963	-0.368043	-0.491427	-0.279715	-0.396742
ENSMUSG00000006205	ENSMUSG00000006205	56213	turquoise	-0.595585	-0.858757	-0.719793	0.0575299	-0.468981	-0.525589	-0.762884	-0.831263	0.0436241	-0.086254	0.40183	0.697358	0.343185	0.571557	0.22024	0.473904	0.392358	0.840015	0.902102	0.905749	0.649986	0.525895	0.695547	0.233149	0.287737	-0.103774	-0.0271246	0.674846
ENSMUSG00000006215	ENSMUSG00000006215	22642	turquoise	-0.26183	-0.656512	-0.524678	-0.159305	-0.467096	-0.517149	-0.640295	-0.718507	0.0709812	0.00644589	0.287974	0.363116	0.15053	0.402238	0.276091	0.518694	0.591225	0.667776	0.640427	0.732013	0.617893	0.499891	0.476238	0.269804	0.365225	-0.065278	0.171901	0.526837
ENSMUSG00000006218	ENSMUSG00000006218	277743	turquoise	-0.18281	-0.59664	-0.702194	-0.244321	-0.302057	-0.635278	-0.763504	-0.674016	0.0178337	0.323213	0.499417	0.398975	-0.0256768	0.268474	0.47998	0.693968	0.607128	0.769601	0.562653	0.75433	0.515481	0.415972	0.497055	0.14717	0.157707	-0.112304	-0.0311519	0.317627
ENSMUSG00000006219	ENSMUSG00000006219	74202	tan	-0.110737	-0.460885	-0.00930269	-0.362334	-0.124375	-0.424798	-0.510666	-0.410737	0.597573	0.253115	0.341721	0.255149	-0.344008	-0.165826	-0.134773	0.331939	0.36427	0.406609	0.134194	0.31596	0.110746	0.485535	0.415791	0.563285	0.582463	0.221521	0.487484	0.231407
ENSMUSG00000006235	ENSMUSG00000006235	13857	turquoise	-0.381349	-0.703598	-0.525186	-0.0427549	-0.420926	-0.431949	-0.637076	-0.707807	0.102277	-0.0902677	0.306398	0.496251	0.192644	0.425229	0.147277	0.413568	0.451125	0.66895	0.682827	0.709042	0.551401	0.464921	0.495092	0.396493	0.455166	-0.0911008	0.0783804	0.592492
ENSMUSG00000006241	ENSMUSG00000006241	67119	darkorange	0.485068	0.286657	-0.340606	0.256951	-0.0744845	0.117979	0.106848	0.0175517	-0.502501	0.0607565	-0.0993253	-0.0256246	0.252523	0.192232	0.548548	0.269352	0.351001	-0.0302469	0.0715403	0.0160034	0.195437	-0.187356	-0.353659	-0.0719342	-0.203887	-0.314811	-0.527652	0.00350108
ENSMUSG00000006262	ENSMUSG00000006262	68473	blue	0.448171	0.83694	0.649107	0.0512895	0.311235	0.526966	0.819981	0.802144	-0.264204	-0.152944	-0.556484	-0.715307	-0.0907618	-0.329808	-0.136153	-0.566825	-0.464332	-0.847367	-0.732195	-0.809626	-0.50507	-0.522104	-0.678319	-0.389612	-0.401226	0.0907047	-0.131326	-0.513802
ENSMUSG00000006273	ENSMUSG00000006273	11966	lightyellow	-0.414889	-0.327387	-0.427695	0.472013	-0.304494	0.104764	-0.107546	-0.359289	-0.288646	-0.436672	-0.0405774	0.489974	0.612294	0.599301	0.0233023	-0.0324816	-0.0551751	0.24493	0.607389	0.361502	0.389889	0.0513826	0.193249	0.23662	0.170803	-0.314617	-0.237921	0.493824
ENSMUSG00000006276	ENSMUSG00000006276	13859	grey	0.4866	0.0811339	-0.396411	0.212523	0.151189	0.0647043	-0.150016	-0.095782	-0.0888954	0.536839	0.37941	0.318156	-0.119806	-0.118971	0.362223	0.592058	0.518031	0.290199	0.071763	0.097414	-0.00729388	-0.158972	-0.299734	-0.0121023	-0.142627	-0.333306	-0.329798	-0.120248
ENSMUSG00000006281	ENSMUSG00000006281	21745	red	0.121388	-0.20113	-0.0453694	-0.515321	-0.561651	-0.54786	-0.315414	-0.468887	0.109649	-0.0376226	-0.214905	-0.307559	0.000611215	0.3274	0.319908	0.159294	0.484792	0.132441	0.124483	0.358353	0.537011	0.547243	0.299325	0.416584	0.434679	0.402428	0.265215	0.331279
ENSMUSG00000006288	ENSMUSG00000006288	219022	grey	0.110728	-0.0806701	-0.055253	-0.237242	-0.43723	-0.329392	-0.157777	-0.336351	-0.00590795	-0.0567086	-0.198731	-0.161638	0.119013	0.306322	0.20539	0.0935482	0.301269	0.0563208	0.12134	0.241269	0.387815	0.363878	0.0679275	0.222039	0.245871	0.362621	-0.0586467	0.331108
ENSMUSG00000006289	ENSMUSG00000006289	66246	turquoise	-0.282053	-0.529129	-0.641144	0.0373777	-0.478719	-0.472953	-0.552187	-0.646659	-0.138778	-0.044159	0.193208	0.415911	0.331822	0.494575	0.37446	0.443751	0.383428	0.586481	0.677278	0.707583	0.607119	0.416615	0.322453	0.244912	0.237325	-0.0658195	-0.300101	0.654391
ENSMUSG00000006299	ENSMUSG00000006299	227290	turquoise	-0.415053	-0.627294	-0.527312	0.132867	-0.635202	-0.415188	-0.502592	-0.73098	-0.0910347	-0.332107	0.0358471	0.473697	0.527271	0.691633	0.21949	0.250099	0.370563	0.559725	0.803361	0.75125	0.678012	0.507709	0.387099	0.366225	0.405906	0.0328483	-0.187071	0.798426
ENSMUSG00000006301	ENSMUSG00000006301	69660	red	-0.548794	-0.636659	-0.166303	-0.332432	-0.163884	-0.547862	-0.595779	-0.472166	0.468181	0.145604	0.376449	0.36734	-0.149951	0.0617471	-0.182917	0.208517	0.13557	0.528169	0.356222	0.514787	0.193127	0.507676	0.538586	0.293592	0.374059	0.237223	0.317411	0.345271
ENSMUSG00000006304	ENSMUSG00000006304	76709	yellow	-0.39997	-0.409131	-0.644137	0.600339	-0.370088	0.0912884	-0.185346	-0.459904	-0.399621	-0.386516	0.0396348	0.607953	0.715583	0.69894	0.160418	0.166385	0.169197	0.416193	0.787459	0.521735	0.504529	0.0471526	0.0946933	0.066949	0.0225274	-0.393773	-0.444521	0.567213
ENSMUSG00000006307	ENSMUSG00000006307	75410	purple	0.42701	0.40084	0.0444218	0.0391086	0.57488	0.251384	0.186834	0.45038	0.0419891	0.613061	0.26557	-0.0746186	-0.491814	-0.569301	-0.0677403	0.178882	-0.000611405	-0.163813	-0.459074	-0.405465	-0.489169	-0.447832	-0.528497	-0.308237	-0.421712	-0.150122	-0.215172	-0.636009
ENSMUSG00000006315	ENSMUSG00000006315	69804	turquoise	-0.325893	-0.629241	-0.409157	-0.271259	-0.85172	-0.701774	-0.607241	-0.853404	0.00642783	-0.360955	-0.14169	0.168511	0.429711	0.775015	0.373283	0.235533	0.562537	0.494901	0.735549	0.82313	0.898517	0.784521	0.526707	0.611904	0.663852	0.297652	0.0176444	0.880415
ENSMUSG00000006333	ENSMUSG00000006333	76846	turquoise	-0.437621	-0.793721	-0.467234	-0.336216	-0.810652	-0.802759	-0.769015	-0.946181	0.147039	-0.255175	0.057132	0.302703	0.329099	0.67545	0.313224	0.347223	0.593004	0.663073	0.777487	0.917922	0.857171	0.848699	0.682451	0.665723	0.732498	0.263653	0.163664	0.881215
ENSMUSG00000006335	ENSMUSG00000006335	69714	turquoise	-0.249914	-0.65689	-0.536849	-0.14881	-0.693291	-0.639826	-0.671106	-0.843672	0.0208313	-0.149609	0.0813059	0.358017	0.330913	0.665275	0.375219	0.420148	0.613381	0.631043	0.768979	0.839641	0.814345	0.693402	0.494961	0.474513	0.524138	0.161033	-0.0604343	0.790842
ENSMUSG00000006342	ENSMUSG00000006342	71733	grey60	-0.126728	-0.38325	0.186112	-0.73317	-0.0377221	-0.612544	-0.518389	-0.29519	0.660991	0.362809	0.313241	-0.108106	-0.553034	-0.264442	-0.066329	0.18331	0.224692	0.301207	-0.117094	0.235255	0.0037485	0.503518	0.65996	0.106921	0.251239	0.528423	0.723017	-0.136413
ENSMUSG00000006344	ENSMUSG00000006344	23887	grey	-0.0992856	-0.207399	0.24291	-0.367992	0.0460517	-0.185357	-0.1966	-0.10168	0.585782	0.266108	0.179058	-0.0505611	-0.444816	-0.300491	-0.356253	0.0429613	0.0691144	0.0982183	-0.185584	0.0017877	-0.137471	0.248813	0.163322	0.22466	0.240077	0.380779	0.361517	-0.0201405
ENSMUSG00000006345	ENSMUSG00000006345	14598	red	-0.35326	-0.596811	-0.089201	-0.40916	-0.305847	-0.572952	-0.604249	-0.556938	0.454812	-0.00454167	0.239148	0.216077	-0.0821343	0.156203	0.0558704	0.176132	0.26153	0.467104	0.341432	0.511755	0.318348	0.5967	0.786089	0.344452	0.439294	0.319694	0.508625	0.294098
ENSMUSG00000006356	ENSMUSG00000006356	68337	turquoise	-0.372666	-0.817312	-0.430359	-0.449312	-0.516002	-0.83605	-0.873277	-0.8501	0.394325	0.168674	0.384679	0.362245	-0.0667995	0.302878	0.190757	0.559393	0.602125	0.779456	0.618026	0.852564	0.616102	0.796061	0.665505	0.336496	0.492682	0.351706	0.235017	0.611081
ENSMUSG00000006360	ENSMUSG00000006360	12925	red	-0.448245	-0.69654	-0.0646454	-0.490857	-0.663034	-0.708083	-0.623599	-0.759599	0.433945	-0.277632	-0.0257586	0.112665	0.124726	0.428014	0.0540538	0.0801336	0.343846	0.44067	0.462438	0.642392	0.588438	0.852638	0.808992	0.70091	0.812619	0.46373	0.59816	0.649579
ENSMUSG00000006362	ENSMUSG00000006362	12398	black	-0.239332	-0.412641	-0.259204	-0.220654	0.332883	-0.319499	-0.528835	-0.159029	0.476349	0.648413	0.723691	0.411217	-0.554481	-0.426505	-0.23014	0.433929	0.162494	0.526753	0.0436333	0.240836	-0.225238	0.117906	0.199878	0.0507802	0.0159441	-0.0151266	0.109951	-0.155267
ENSMUSG00000006369	ENSMUSG00000006369	14114	grey60	-0.344969	-0.450969	0.405131	-0.754286	-0.112613	-0.574293	-0.439754	-0.274685	0.790737	0.0673993	0.145715	-0.140043	-0.47684	-0.248478	-0.357105	-0.0768889	0.0253416	0.16878	-0.13609	0.161199	-0.0171399	0.609451	0.698818	0.398663	0.584099	0.609557	0.934049	0.0607213
ENSMUSG00000006373	ENSMUSG00000006373	53328	blue	-0.0953441	0.387207	0.638826	0.0587399	-0.116691	0.359752	0.638755	0.391442	-0.141885	-0.678226	-0.75189	-0.560751	0.318021	0.167908	-0.294443	-0.844176	-0.598626	-0.708219	-0.313163	-0.468573	-0.127446	-0.126859	-0.148159	-0.134639	-0.0428053	0.317321	0.165358	-0.0714707
ENSMUSG00000006378	ENSMUSG00000006378	26912	turquoise	-0.69505	-0.868508	-0.350072	-0.324248	-0.423367	-0.700988	-0.764468	-0.735134	0.415049	-0.0338806	0.331162	0.440824	0.0228267	0.322702	-0.190458	0.267091	0.298615	0.675451	0.607373	0.758564	0.480304	0.706155	0.656418	0.425408	0.527748	0.313763	0.244379	0.62689
ENSMUSG00000006386	ENSMUSG00000006386	21687	grey	-0.718292	-0.597591	0.0857902	-0.237252	0.00194883	-0.311019	-0.415071	-0.292987	0.566999	-0.0600456	0.310614	0.326004	-0.108062	-0.0393647	-0.425788	-0.104295	-0.24198	0.33882	0.206256	0.281444	-0.0374186	0.369417	0.679501	0.111487	0.291823	0.25369	0.612882	0.153988
ENSMUSG00000006390	ENSMUSG00000006390	54325	red	-0.229525	-0.597033	-0.107129	-0.692338	-0.669749	-0.843581	-0.653367	-0.734272	0.347222	-0.101102	-0.014825	-0.0850808	-0.020309	0.37304	0.198248	0.265419	0.579462	0.423705	0.366422	0.654717	0.668422	0.842279	0.633271	0.550427	0.696145	0.504895	0.471211	0.599849
ENSMUSG00000006392	ENSMUSG00000006392	80509	midnightblue	-0.240172	-0.562976	-0.635941	-0.0822108	-0.69077	-0.564089	-0.589371	-0.781291	-0.195679	-0.230374	0.0402987	0.331613	0.462329	0.695875	0.521515	0.414178	0.553945	0.575843	0.744521	0.802746	0.814471	0.566631	0.429298	0.544871	0.507389	-0.0759328	-0.229629	0.835649
ENSMUSG00000006395	ENSMUSG00000006395	#N/A	red	0.0986901	-0.246529	0.125969	-0.644603	-0.591994	-0.637929	-0.371064	-0.49264	0.244886	-0.189532	-0.258265	-0.324448	-0.00481264	0.288595	0.336774	0.0622214	0.405917	0.0914167	0.0904524	0.342341	0.520063	0.685915	0.491503	0.594247	0.700739	0.499438	0.443601	0.437979
ENSMUSG00000006403	ENSMUSG00000006403	240913	green	-0.146466	-0.272198	-0.0737415	-0.236299	0.300361	-0.207503	-0.339212	-0.0320226	0.412426	0.513331	0.531163	0.195986	-0.503916	-0.437274	-0.203228	0.331359	0.110786	0.354098	-0.0665355	0.109067	-0.233574	0.102971	0.0589691	-0.121643	-0.0373055	0.0472341	0.103496	-0.104289
ENSMUSG00000006411	ENSMUSG00000006411	71740	turquoise	-0.231748	-0.417925	-0.395251	0.222755	-0.0986796	-0.0344432	-0.33534	-0.375024	0.0859248	5.98978e-05	0.276713	0.513063	0.154583	0.251011	-0.0144186	0.242969	0.217159	0.419739	0.446665	0.375301	0.242454	0.147504	0.205855	0.25403	0.178356	-0.177504	-0.206946	0.355725
ENSMUSG00000006412	ENSMUSG00000006412	18637	turquoise	-0.436565	-0.842203	-0.724606	-0.0854543	-0.640743	-0.67692	-0.827858	-0.940198	0.0411894	-0.0838568	0.3169	0.580837	0.338871	0.630592	0.377752	0.557279	0.625465	0.84916	0.906087	0.979438	0.789079	0.662983	0.634717	0.425614	0.468859	0.00192711	-0.0540781	0.783704
ENSMUSG00000006418	ENSMUSG00000006418	81018	turquoise	-0.299792	-0.568764	-0.516653	0.0505357	-0.708005	-0.442533	-0.481353	-0.756929	-0.149554	-0.381469	-0.0770025	0.360447	0.590977	0.785354	0.348178	0.258885	0.514683	0.490556	0.775589	0.748966	0.799733	0.564324	0.40212	0.430023	0.470331	0.0349629	-0.104253	0.787166
ENSMUSG00000006423	ENSMUSG00000006423	77644	blue	0.387152	0.844045	0.627827	0.35446	0.37759	0.801289	0.952753	0.841571	-0.318371	-0.282154	-0.571017	-0.519613	0.0763983	-0.261418	-0.288631	-0.667541	-0.598365	-0.892841	-0.645002	-0.881331	-0.548523	-0.664457	-0.745359	-0.350783	-0.398423	-0.097136	-0.159841	-0.507933
ENSMUSG00000006435	ENSMUSG00000006435	18011	yellow	-0.298746	-0.621275	-0.82317	0.157419	-0.0610201	-0.344894	-0.680735	-0.550044	-0.0195574	0.393153	0.712912	0.75775	0.00559013	0.146351	0.24677	0.775434	0.482576	0.852401	0.6886	0.699224	0.326376	0.144772	0.235197	-0.0757906	-0.0471112	-0.373413	-0.249505	0.263708
ENSMUSG00000006442	ENSMUSG00000006442	20810	turquoise	-0.44291	-0.852419	-0.728548	-0.132523	-0.536577	-0.696777	-0.864729	-0.904518	0.109371	0.0485297	0.419487	0.581989	0.211864	0.523852	0.297539	0.602876	0.615412	0.871992	0.832316	0.948937	0.706069	0.626718	0.632008	0.322728	0.37536	0.0349007	-0.0294297	0.67629
ENSMUSG00000006445	ENSMUSG00000006445	13836	greenyellow	-0.133995	-0.165461	-0.253196	0.179583	-0.0902379	0.00361425	-0.10834	-0.131887	-0.199154	-0.126438	0.0952326	0.197142	0.219234	0.170451	0.252254	0.143172	0.0547045	0.238906	0.296421	0.218521	0.135977	-0.00109187	0.0877882	-0.175969	-0.0684754	-0.236525	-0.140909	0.16913
ENSMUSG00000006456	ENSMUSG00000006456	56275	black	-0.118033	-0.49178	-0.733098	0.0505373	0.00296428	-0.300794	-0.611045	-0.465146	0.0233887	0.532574	0.700393	0.589642	-0.143418	-0.0029683	0.337034	0.81033	0.464065	0.764949	0.476651	0.571851	0.246079	0.123623	0.302108	-0.134904	-0.159225	-0.329005	-0.207174	0.130683
ENSMUSG00000006457	ENSMUSG00000006457	11474	yellow	-0.379179	-0.416067	-0.206854	-0.0928761	-0.159151	-0.382351	-0.411312	-0.331126	0.116971	-0.0621176	0.208915	0.310818	0.0910429	0.190525	0.0576493	0.117571	0.0716146	0.374713	0.394749	0.415004	0.202392	0.29891	0.379282	0.0186812	0.152134	0.124592	0.0572978	0.248825
ENSMUSG00000006463	ENSMUSG00000006463	70605	blue	0.381446	0.500363	0.234897	0.336487	-0.0578463	0.501002	0.5525	0.28869	-0.343736	-0.373739	-0.505281	-0.286763	0.349579	0.120445	0.155356	-0.338402	-0.160089	-0.507888	-0.227352	-0.410732	-0.0688561	-0.298505	-0.353698	0.0482209	-0.0515986	-0.124095	-0.167355	-0.0897928
ENSMUSG00000006464	ENSMUSG00000006464	52028	green	0.31057	0.617799	0.489615	0.135802	0.86269	0.612056	0.570532	0.864973	0.105019	0.42538	0.130659	-0.237263	-0.553123	-0.813441	-0.437762	-0.261046	-0.565325	-0.514868	-0.780647	-0.820837	-0.896218	-0.695915	-0.486948	-0.628574	-0.67438	-0.119709	-0.0180546	-0.891721
ENSMUSG00000006471	ENSMUSG00000006471	78797	magenta	0.688541	0.571065	0.311797	-0.0418516	0.287652	0.315901	0.382363	0.419728	-0.0514623	0.27787	-0.11643	-0.403724	-0.322441	-0.385754	0.111158	-0.00929623	0.0275388	-0.402877	-0.575905	-0.515883	-0.344049	-0.347687	-0.350595	-0.175682	-0.277433	-0.00914326	-0.0302217	-0.494565
ENSMUSG00000006476	ENSMUSG00000006476	56876	turquoise	-0.147025	-0.427814	-0.859312	0.485905	-0.296823	-0.103443	-0.416697	-0.55271	-0.367422	0.0618784	0.371612	0.724229	0.43802	0.485274	0.42647	0.651672	0.502543	0.679946	0.798256	0.653017	0.494148	0.0560579	0.0620522	-0.0459905	-0.0837893	-0.457723	-0.52206	0.45496
ENSMUSG00000006494	ENSMUSG00000006494	228026	brown	0.353919	0.69969	0.491209	0.26778	0.672419	0.662435	0.695154	0.833845	-0.111791	0.124507	-0.137095	-0.307385	-0.224799	-0.538339	-0.307939	-0.435195	-0.619975	-0.651706	-0.69117	-0.811995	-0.733395	-0.695203	-0.511262	-0.532177	-0.6065	-0.161548	-0.119605	-0.708828
ENSMUSG00000006498	ENSMUSG00000006498	19205	pink	0.0661066	-0.217016	0.435964	-0.802372	-0.169771	-0.55622	-0.345425	-0.242544	0.753996	0.256446	0.0338962	-0.32759	-0.508476	-0.274488	-0.0674624	0.0525744	0.259304	0.0691397	-0.296488	0.0907037	0.0164527	0.614824	0.483858	0.373273	0.468016	0.728864	0.669862	0.0452434
ENSMUSG00000006517	ENSMUSG00000006517	192156	turquoise	-0.406953	-0.777073	-0.418212	-0.402892	-0.671987	-0.818117	-0.798482	-0.871826	0.272117	-0.104516	0.164857	0.312052	0.130555	0.489898	0.173391	0.38067	0.55862	0.654979	0.654049	0.840608	0.72625	0.829397	0.648678	0.735364	0.754602	0.288035	0.158834	0.831934
ENSMUSG00000006519	ENSMUSG00000006519	13057	tan	-0.312472	-0.704632	-0.31836	-0.476049	-0.742104	-0.792043	-0.73627	-0.872709	0.268512	-0.196189	0.0358471	0.180437	0.173723	0.537101	0.286005	0.29918	0.5969	0.563138	0.588166	0.78825	0.76018	0.858566	0.682052	0.855298	0.872866	0.302587	0.289172	0.803466
ENSMUSG00000006522	ENSMUSG00000006522	16426	red	-0.0551437	-0.505541	-0.135833	-0.468941	-0.410409	-0.646318	-0.623363	-0.610963	0.406435	0.0902214	0.171873	0.123698	-0.111346	0.182363	0.231673	0.324466	0.502286	0.455332	0.319275	0.542835	0.453002	0.687103	0.57932	0.538555	0.573289	0.343959	0.271293	0.480451
ENSMUSG00000006526	ENSMUSG00000006526	69179	turquoise	-0.289958	-0.621665	-0.393623	-0.314691	-0.0815564	-0.56745	-0.730583	-0.540845	0.406178	0.378773	0.561727	0.428138	-0.232545	0.0151472	0.101222	0.463721	0.374405	0.663636	0.342249	0.567147	0.206623	0.438171	0.575766	0.21087	0.232144	0.13049	0.164496	0.157285
ENSMUSG00000006527	ENSMUSG00000006527	54650	green	-0.0022564	0.205515	0.195253	0.26399	0.817665	0.507362	0.243916	0.568283	0.249349	0.446496	0.41171	0.162553	-0.489869	-0.694859	-0.554565	-0.107548	-0.48941	-0.133456	-0.463574	-0.515996	-0.788667	-0.517459	-0.229701	-0.507482	-0.560551	-0.158343	-0.0863784	-0.650091
ENSMUSG00000006567	ENSMUSG00000006567	11979	grey	0.101419	0.018604	0.178739	-0.293834	0.109445	-0.0770998	-0.0694899	0.0257278	0.304555	0.264615	0.15605	-0.141535	-0.394338	-0.350169	-0.116157	0.0687451	-0.0328794	-0.00241522	-0.302914	-0.134664	-0.199528	0.0584945	0.135365	0.22991	0.163074	0.0932468	0.300759	-0.0991328
ENSMUSG00000006575	ENSMUSG00000006575	51799	turquoise	-0.279555	-0.765012	-0.792838	-0.0385869	-0.452364	-0.596604	-0.840236	-0.858452	0.0760678	0.190708	0.52016	0.684008	0.13664	0.405713	0.391176	0.765328	0.709804	0.913253	0.82012	0.902051	0.639251	0.530298	0.476776	0.436121	0.425974	-0.16097	-0.101149	0.643865
ENSMUSG00000006576	ENSMUSG00000006576	20536	black	0.365068	0.261316	0.0742486	-0.0843094	0.68155	0.154931	0.0361303	0.409765	0.201102	0.725921	0.471841	0.00240829	-0.655171	-0.695388	-0.0730625	0.247994	-0.0629062	-0.0229545	-0.440927	-0.338013	-0.539619	-0.381372	-0.246692	-0.427187	-0.457715	-0.163042	-0.0262069	-0.678225
ENSMUSG00000006585	ENSMUSG00000006585	67177	grey	0.0421911	-0.272304	-0.499009	0.0457868	0.0386201	-0.168048	-0.400812	-0.291722	0.00620148	0.349439	0.399713	0.354045	-0.11221	0.0633504	0.256055	0.444382	0.26566	0.433187	0.270527	0.330744	0.196724	0.0863705	0.260786	0.095375	-0.0471122	-0.227802	-0.231463	0.0777157
ENSMUSG00000006586	ENSMUSG00000006586	12395	green	0.12404	0.328413	0.268862	0.0552522	0.673591	0.35473	0.269686	0.562064	0.174493	0.410372	0.261451	-0.049388	-0.49826	-0.673288	-0.398124	-0.095195	-0.333325	-0.233472	-0.560935	-0.537768	-0.720753	-0.463622	-0.265151	-0.328753	-0.392924	-0.106018	0.109891	-0.712178
ENSMUSG00000006589	ENSMUSG00000006589	11821	turquoise	-0.274714	-0.744421	-0.576688	-0.290838	-0.76972	-0.786374	-0.797738	-0.957896	0.0845449	-0.108317	0.146626	0.342955	0.299746	0.65309	0.445467	0.515401	0.763494	0.728272	0.780061	0.935387	0.860153	0.7906	0.580824	0.555227	0.617628	0.20871	0.0428454	0.805708
ENSMUSG00000006599	ENSMUSG00000006599	14884	blue	0.291674	0.769918	0.600584	0.422594	0.434298	0.830961	0.922504	0.826361	-0.268714	-0.281619	-0.503644	-0.410225	0.114423	-0.247178	-0.374265	-0.69732	-0.640131	-0.844077	-0.613298	-0.859682	-0.59517	-0.678236	-0.684579	-0.400685	-0.446244	-0.107682	-0.148373	-0.53316
ENSMUSG00000006611	ENSMUSG00000006611	15216	pink	-0.152943	-0.266098	0.381762	-0.513474	-0.164173	-0.355276	-0.223623	-0.172392	0.534125	-0.0584566	-0.0414556	-0.220633	-0.298356	-0.105615	-0.252071	-0.132128	0.0522973	0.0333454	-0.0874897	0.0938393	0.0540449	0.452695	0.441631	0.164084	0.309564	0.579523	0.500127	0.110066
ENSMUSG00000006638	ENSMUSG00000006638	#N/A	red	-0.0940852	-0.403061	-0.270082	-0.22894	-0.366643	-0.477639	-0.45517	-0.513255	0.134097	0.031623	0.0841672	0.156213	0.0672325	0.31326	0.178384	0.252763	0.36755	0.362238	0.352449	0.472371	0.458269	0.468986	0.389727	0.40792	0.415235	0.113292	0.233901	0.361929
ENSMUSG00000006641	ENSMUSG00000006641	330064	red	-0.184159	-0.573856	0.0742413	-0.827469	-0.304442	-0.852785	-0.722794	-0.56732	0.740114	0.30467	0.280633	-0.0315679	-0.466271	-0.0804119	-0.0530133	0.288279	0.457176	0.446648	0.0512644	0.470334	0.245878	0.794953	0.709597	0.466782	0.565844	0.696939	0.595065	0.252551
ENSMUSG00000006649	ENSMUSG00000006649	54631	grey	-0.34255	-0.215903	0.00930652	-0.0515866	0.0809422	-0.0308609	-0.119846	-0.0310381	0.1679	-0.0587805	0.151834	0.15275	-0.135995	-0.0912514	-0.334201	-0.0462181	-0.12112	0.0915608	0.102854	0.045426	-0.0505375	0.0133072	0.0757302	0.101276	0.175214	-0.00827289	0.187625	-0.0158417
ENSMUSG00000006651	ENSMUSG00000006651	11803	turquoise	-0.483642	-0.873759	-0.74782	-0.126774	-0.583412	-0.711601	-0.871892	-0.929407	0.0754161	-0.00119627	0.396809	0.591966	0.258419	0.567344	0.331494	0.600761	0.609429	0.891666	0.883163	0.985855	0.748709	0.66124	0.638831	0.347207	0.41582	0.0212111	-0.0529006	0.748096
ENSMUSG00000006673	ENSMUSG00000006673	69232	lightyellow	-0.152257	-0.0670567	-0.422376	0.537357	-0.119482	0.248819	0.0331991	-0.130676	-0.408653	-0.222152	-0.0103889	0.362093	0.471742	0.407101	0.185801	0.0590179	-0.0347104	0.160129	0.409292	0.181737	0.199923	-0.132612	-0.0598607	-0.133719	-0.209238	-0.278699	-0.583846	0.260066
ENSMUSG00000006675	ENSMUSG00000006675	74443	turquoise	-0.37268	-0.826281	-0.780501	-0.110527	-0.519302	-0.67481	-0.875527	-0.901377	0.0698554	0.102062	0.46868	0.622402	0.180266	0.486865	0.391091	0.697072	0.681867	0.917556	0.849368	0.954283	0.702659	0.600635	0.59386	0.397675	0.425091	-0.0884025	-0.03771	0.676319
ENSMUSG00000006676	ENSMUSG00000006676	71472	darkgrey	0.562696	0.279449	-0.365982	0.208499	0.364296	0.248302	0.0286495	0.170874	-0.245548	0.632058	0.410945	0.130731	-0.279479	-0.341123	0.462916	0.604262	0.321946	0.160566	-0.128036	-0.105728	-0.181611	-0.452527	-0.326446	-0.38745	-0.527059	-0.528646	-0.368696	-0.432648
ENSMUSG00000006678	ENSMUSG00000006678	18968	blue	0.333344	0.600352	0.369423	0.218021	0.14215	0.559791	0.68194	0.516053	-0.384293	-0.317087	-0.488341	-0.47005	0.163124	-0.059802	-0.0747654	-0.424845	-0.330452	-0.652172	-0.411928	-0.586015	-0.210319	-0.449796	-0.491025	-0.255569	-0.233154	-0.156284	-0.0334492	-0.310655
ENSMUSG00000006699	ENSMUSG00000006699	12540	blue	0.269358	0.725511	0.455013	0.481532	0.0439521	0.739303	0.913312	0.606983	-0.558654	-0.62182	-0.756672	-0.457367	0.492529	0.157059	-0.0787579	-0.705594	-0.522317	-0.820792	-0.347575	-0.657407	-0.22554	-0.543698	-0.592325	-0.2475	-0.280919	-0.167702	-0.203366	-0.207314
ENSMUSG00000006705	ENSMUSG00000006705	18771	green	0.357158	0.675025	0.247196	0.351836	0.556064	0.685447	0.670513	0.731161	-0.339057	0.169742	-0.0776357	-0.249477	-0.157203	-0.434677	-0.123833	-0.191397	-0.42452	-0.495898	-0.512759	-0.680531	-0.578669	-0.760711	-0.64347	-0.619278	-0.658981	-0.385591	-0.165581	-0.67771
ENSMUSG00000006711	ENSMUSG00000006711	210108	green	0.0465844	0.0423996	0.0156115	-0.110951	0.403679	0.0269681	-0.0840266	0.180089	0.235644	0.398963	0.325699	0.100452	-0.447683	-0.410141	-0.170943	0.118753	-0.0838668	0.0281173	-0.211158	-0.159649	-0.300609	-0.1768	-0.0878038	0.122797	0.0302261	-0.159353	0.100332	-0.303599
ENSMUSG00000006715	ENSMUSG00000006715	57441	greenyellow	-0.102136	-0.0784493	-0.145154	0.0488544	-0.524424	-0.0581957	0.0417767	-0.274034	-0.360158	-0.495578	-0.364416	-0.129652	0.473571	0.525392	0.15592	-0.0671302	0.151095	-0.0170537	0.303794	0.22172	0.495831	0.191972	-0.0296033	0.262575	0.286443	-0.047762	-0.135113	0.560029
ENSMUSG00000006717	ENSMUSG00000006717	66834	turquoise	-0.479685	-0.634255	-0.657881	0.174367	-0.688973	-0.429276	-0.512676	-0.76755	-0.263764	-0.431872	-0.0161277	0.493735	0.688339	0.861697	0.367723	0.240165	0.38324	0.570565	0.929739	0.829534	0.815133	0.485133	0.412285	0.359647	0.393213	-0.104544	-0.220677	0.817255
ENSMUSG00000006720	ENSMUSG00000006720	193452	green	0.233514	0.437445	0.38394	0.0811844	0.59173	0.332401	0.361682	0.583635	0.114033	0.287324	0.0539792	-0.113028	-0.2982	-0.482543	-0.228856	-0.234551	-0.337606	-0.362241	-0.494894	-0.52393	-0.610721	-0.421389	-0.343115	-0.452078	-0.435155	0.0125218	0.0391094	-0.661633
ENSMUSG00000006728	ENSMUSG00000006728	12567	turquoise	-0.326139	-0.771729	-0.573433	-0.29652	-0.643126	-0.797985	-0.82929	-0.903458	0.132058	-0.0110573	0.251159	0.399046	0.211744	0.57673	0.403616	0.529904	0.678345	0.766468	0.770817	0.93067	0.779398	0.746889	0.64827	0.361542	0.47077	0.207841	0.080543	0.684386
ENSMUSG00000006731	ENSMUSG00000006731	14421	turquoise	-0.31002	-0.777418	-0.82452	-0.0312753	-0.320656	-0.583271	-0.86604	-0.803022	0.116606	0.326939	0.656461	0.73011	0.0276196	0.275906	0.312079	0.826423	0.662125	0.953564	0.762381	0.872942	0.527854	0.463269	0.482766	0.267623	0.256491	-0.158962	-0.158855	0.540029
ENSMUSG00000006732	ENSMUSG00000006732	17299	turquoise	-0.323917	-0.702125	-0.567405	-0.176454	-0.316142	-0.613673	-0.761738	-0.69581	0.207327	0.159896	0.437485	0.527912	0.0228705	0.29082	0.149195	0.536046	0.529305	0.710955	0.640161	0.745405	0.516941	0.505157	0.403342	0.394207	0.43934	2.58625e-05	0.00756641	0.507706
ENSMUSG00000006736	ENSMUSG00000006736	67125	turquoise	-0.439273	-0.708469	-0.497709	-0.221923	-0.801675	-0.714937	-0.663379	-0.875422	-0.00220367	-0.293144	0.0037705	0.282393	0.431712	0.723069	0.363739	0.323702	0.515191	0.609294	0.786584	0.880203	0.843992	0.734027	0.591028	0.441288	0.532587	0.220688	0.0385433	0.845162
ENSMUSG00000006740	ENSMUSG00000006740	16573	brown	0.38176	0.803269	0.559795	0.103297	0.600318	0.583454	0.756621	0.910578	-0.206433	0.0512457	-0.294128	-0.549493	-0.272244	-0.542096	-0.249982	-0.501698	-0.589485	-0.770455	-0.772795	-0.861771	-0.692796	-0.679798	-0.650473	-0.46091	-0.521516	-0.108899	-0.118975	-0.727871
ENSMUSG00000006763	ENSMUSG00000006763	78935	lightgreen	-0.209374	-0.0243265	-0.14094	0.287144	-0.230094	0.128721	0.104205	-0.0759498	-0.33397	-0.484133	-0.287512	0.0946366	0.463869	0.444231	0.11268	-0.238456	-0.138314	-0.0675288	0.339258	0.105644	0.275193	-0.00600651	0.0349592	0.168704	0.128005	-0.170823	-0.164663	0.231064
ENSMUSG00000006764	ENSMUSG00000006764	216343	grey	-0.194617	-0.221996	-0.353752	0.240461	-0.154125	0.00323104	-0.112993	-0.22239	-0.199262	-0.119916	0.0539392	0.242504	0.31255	0.310292	0.052036	0.106258	0.117646	0.222448	0.311913	0.254681	0.214787	0.00882206	0.0362591	-0.0348563	-0.0502252	-0.193437	-0.175956	0.194526
ENSMUSG00000006782	ENSMUSG00000006782	12799	red	-0.441331	-0.816082	-0.383732	-0.455997	-0.72862	-0.841418	-0.802949	-0.910771	0.287045	-0.147506	0.118202	0.237066	0.176682	0.559077	0.222607	0.347664	0.585082	0.66609	0.668985	0.880955	0.777734	0.893223	0.709236	0.55609	0.669138	0.402806	0.197403	0.820834
ENSMUSG00000006784	ENSMUSG00000006784	74407	pink	-0.0702	-0.270999	0.209383	-0.602911	-0.597007	-0.615257	-0.306246	-0.440151	0.352343	-0.168876	-0.297169	-0.342686	-0.0216121	0.266673	0.0138431	-0.0579197	0.377328	0.0660159	0.0604337	0.322168	0.420314	0.722836	0.267178	0.476019	0.560479	0.781298	0.212035	0.500341
ENSMUSG00000006800	ENSMUSG00000006800	72043	yellow	-0.367036	-0.706965	-0.796265	0.0792262	-0.114969	-0.400156	-0.759634	-0.64475	0.134876	0.395051	0.719972	0.783367	-0.024171	0.149293	0.181135	0.742601	0.474259	0.888689	0.663433	0.728609	0.341132	0.301237	0.387164	0.213953	0.157803	-0.282596	-0.183598	0.393684
ENSMUSG00000006818	ENSMUSG00000006818	20656	turquoise	-0.498457	-0.82173	-0.747915	-0.0210938	-0.400476	-0.585101	-0.814882	-0.800973	0.0811759	0.0701528	0.469361	0.64807	0.215753	0.468831	0.275689	0.550942	0.461102	0.85927	0.827061	0.893588	0.607497	0.538188	0.597114	0.205769	0.242143	-0.0383317	-0.182808	0.634792
ENSMUSG00000006850	ENSMUSG00000006850	71983	yellow	0.165943	-0.286165	-0.482641	-0.0414782	-0.291243	-0.319408	-0.435637	-0.478731	-0.0093701	0.271674	0.252186	0.276662	0.0520559	0.229703	0.466652	0.587178	0.680279	0.50423	0.410994	0.506787	0.425667	0.2993	-0.00216344	0.226254	0.176704	-0.0762447	-0.321263	0.394686
ENSMUSG00000006906	ENSMUSG00000006906	70527	blue	0.292939	0.583839	0.370077	0.429037	0.0613572	0.67435	0.741129	0.479228	-0.394479	-0.443046	-0.541262	-0.293438	0.331549	0.0435379	-0.0858129	-0.452155	-0.328814	-0.623122	-0.296043	-0.558235	-0.221712	-0.472548	-0.537724	-0.120057	-0.143081	-0.213842	-0.117432	-0.160102
ENSMUSG00000006920	ENSMUSG00000006920	14055	green	0.208689	0.21846	-0.295087	0.524839	0.361477	0.437405	0.202689	0.261914	-0.409986	0.11192	0.175307	0.237205	0.107637	-0.0617054	0.106369	0.106499	-0.114689	-0.0194617	0.0146318	-0.174358	-0.193848	-0.524363	-0.268095	-0.385519	-0.487676	-0.570705	-0.398215	-0.318877
ENSMUSG00000006930	ENSMUSG00000006930	15114	yellow	0.0424763	-0.446293	-0.568229	-0.0543347	-0.162042	-0.389024	-0.607084	-0.532441	0.119439	0.360543	0.464277	0.454537	-0.0808725	0.106735	0.359874	0.631599	0.528782	0.624719	0.439666	0.548715	0.363875	0.341113	0.287928	0.320394	0.240134	-0.133894	-0.195753	0.339095
ENSMUSG00000006931	ENSMUSG00000006931	66180	red	-0.26459	-0.445702	-0.301579	-0.11655	-0.499636	-0.425382	-0.383148	-0.516693	-0.0746432	-0.274614	-0.0530862	0.121994	0.316929	0.510899	0.153019	0.1284	0.347881	0.349334	0.517011	0.545794	0.562412	0.46774	0.208136	0.194711	0.339243	0.161391	-0.0984413	0.583499
ENSMUSG00000006932	ENSMUSG00000006932	12387	grey	-0.265572	-0.189775	-0.261667	0.222728	-0.104854	0.0146951	-0.10977	-0.190546	-0.162808	-0.191752	0.0477545	0.256773	0.341906	0.317467	0.151935	-0.0159509	-0.0363868	0.183698	0.320421	0.215179	0.152721	-0.020951	0.21781	-0.10073	-0.0623402	-0.166593	0.0107865	0.048408
ENSMUSG00000006941	ENSMUSG00000006941	68969	turquoise	-0.437242	-0.78626	-0.769603	0.0483929	-0.580929	-0.542142	-0.746458	-0.875232	-0.039737	-0.0830471	0.319587	0.627933	0.380313	0.628425	0.36341	0.544427	0.5654	0.82622	0.910939	0.924378	0.741451	0.55268	0.513063	0.399432	0.413625	-0.120413	-0.149964	0.75846
ENSMUSG00000006958	ENSMUSG00000006958	12667	magenta	0.87282	0.605372	-0.0938805	0.121304	0.119095	0.260844	0.31172	0.275421	-0.406935	0.379757	-0.0791064	-0.280517	-0.135622	-0.195296	0.555025	0.359727	0.383494	-0.222803	-0.28221	-0.281505	-0.0549817	-0.40175	-0.635984	-0.209726	-0.359997	-0.288336	-0.431783	-0.359456
ENSMUSG00000006998	ENSMUSG00000006998	21762	turquoise	-0.353487	-0.725368	-0.741936	0.0601927	-0.535126	-0.52624	-0.727037	-0.831315	-0.0645509	-0.096977	0.304722	0.613078	0.400059	0.60904	0.450653	0.538861	0.561418	0.777833	0.871426	0.877083	0.7139	0.523637	0.539819	0.312745	0.365105	-0.110522	-0.138789	0.673463
ENSMUSG00000007021	ENSMUSG00000007021	20974	yellow	-0.367789	-0.746472	-0.774637	-0.114688	-0.293139	-0.604671	-0.834692	-0.736483	0.0645235	0.275277	0.618962	0.611528	0.0114737	0.259441	0.372552	0.735966	0.543381	0.900877	0.720814	0.839333	0.503791	0.422391	0.571781	0.143123	0.178916	-0.179374	-0.0415371	0.417235
ENSMUSG00000007029	ENSMUSG00000007029	22321	lightgreen	0.329713	-0.0056585	-0.327353	-0.19532	-0.288412	-0.362248	-0.249447	-0.277572	-0.218776	0.152812	-0.00341318	-0.0497627	0.0165295	0.18352	0.502698	0.422069	0.496839	0.170401	0.196457	0.289085	0.423766	0.207494	-0.170494	0.255985	0.260865	-0.0439074	-0.257445	0.261967
ENSMUSG00000007036	ENSMUSG00000007036	193742	turquoise	-0.262844	-0.735282	-0.427166	-0.367116	-0.718041	-0.765228	-0.776655	-0.909981	0.243223	-0.0701193	0.183192	0.318813	0.140244	0.472556	0.297227	0.494317	0.703208	0.691962	0.660656	0.839319	0.735711	0.804044	0.604313	0.719671	0.767546	0.229228	0.22546	0.791791
ENSMUSG00000007038	ENSMUSG00000007038	18010	turquoise	-0.449908	-0.847894	-0.689303	-0.216144	-0.647223	-0.770324	-0.869784	-0.938381	0.0927949	-0.0355306	0.320502	0.499715	0.234359	0.578073	0.354014	0.561778	0.631923	0.844817	0.852196	0.97977	0.78489	0.725907	0.65654	0.44429	0.495404	0.108537	-0.0322715	0.772329
ENSMUSG00000007039	ENSMUSG00000007039	51793	orange	-0.230813	-0.464051	-0.0548399	-0.451273	-0.719436	-0.652639	-0.448589	-0.632587	0.183643	-0.338917	-0.204734	-0.0713484	0.181114	0.446907	0.0886183	0.0716209	0.406574	0.262019	0.367466	0.526799	0.613775	0.750476	0.364884	0.721151	0.822923	0.447883	0.231871	0.771019
ENSMUSG00000007041	ENSMUSG00000007041	114584	orange	-0.33159	-0.686715	-0.124096	-0.574755	-0.746545	-0.833027	-0.693596	-0.830367	0.392661	-0.246201	-0.0467264	0.0805564	0.135731	0.495727	0.16435	0.170308	0.538284	0.465382	0.502672	0.723204	0.707552	0.917176	0.696883	0.81874	0.917057	0.484032	0.476609	0.754063
ENSMUSG00000007050	ENSMUSG00000007050	27756	turquoise	-0.414158	-0.784977	-0.561304	-0.203432	-0.555312	-0.65775	-0.768943	-0.83331	0.147257	-0.0389735	0.313429	0.454767	0.159564	0.44964	0.227684	0.494271	0.543825	0.752444	0.76918	0.853942	0.686942	0.646184	0.536411	0.452669	0.54456	0.0483699	0.0923478	0.701944
ENSMUSG00000007080	ENSMUSG00000007080	18973	grey	-0.120335	-0.313268	0.0331318	-0.156174	-0.326392	-0.250804	-0.248067	-0.38197	0.275369	-0.161352	-0.027512	0.125287	0.118155	0.192636	-0.0305896	0.0837754	0.278614	0.175636	0.213184	0.260708	0.271385	0.371301	0.265677	0.428428	0.525311	0.162184	0.441665	0.332309
ENSMUSG00000007097	ENSMUSG00000007097	98660	grey60	-0.43351	-0.573792	0.0892194	-0.460558	0.14078	-0.423192	-0.546924	-0.27719	0.725721	0.32314	0.54802	0.254347	-0.507568	-0.353085	-0.326993	0.200833	0.00769835	0.452428	0.0479232	0.260887	-0.12482	0.38273	0.703864	0.0647521	0.243782	0.243359	0.760563	-0.0610997
ENSMUSG00000007122	ENSMUSG00000007122	12372	pink	-0.209707	-0.266644	-0.114349	-0.12511	-0.395335	-0.311066	-0.189265	-0.316269	-0.0203549	-0.241382	-0.18662	-0.0408126	0.25617	0.415703	0.0361336	-0.0189935	0.228657	0.1198	0.318918	0.351079	0.432605	0.339349	0.0921765	0.0446556	0.13288	0.28069	-0.0976887	0.392184
ENSMUSG00000007207	ENSMUSG00000007207	20907	yellow	-0.308857	-0.677547	-0.669536	-0.178333	-0.214932	-0.6036	-0.792912	-0.661332	0.11812	0.331043	0.614682	0.553542	-0.064211	0.189255	0.317713	0.680005	0.507474	0.826488	0.610342	0.75604	0.418859	0.39022	0.558777	0.10724	0.152968	-0.131704	0.0530043	0.29687
ENSMUSG00000007216	ENSMUSG00000007216	243372	turquoise	-0.251012	-0.58085	-0.482014	-0.0336569	-0.0720398	-0.335853	-0.616638	-0.502361	0.242276	0.279794	0.57114	0.563042	-0.111394	0.0287455	0.14928	0.534457	0.269238	0.674361	0.438226	0.52562	0.218293	0.278574	0.558769	0.251525	0.213978	-0.225573	0.116295	0.311844
ENSMUSG00000007279	ENSMUSG00000007279	56788	grey	-0.197895	-0.308359	0.0229925	-0.344134	-0.173275	-0.355696	-0.300563	-0.277579	0.338742	0.127227	0.146386	0.0405576	-0.190081	-0.0528041	-0.132967	0.19305	0.189236	0.230029	0.102009	0.243273	0.15105	0.346777	0.129686	0.205846	0.344388	0.242176	0.294488	0.253232
ENSMUSG00000007338	ENSMUSG00000007338	18120	turquoise	-0.506639	-0.694675	-0.664696	0.13626	-0.616603	-0.451603	-0.585701	-0.793407	-0.151554	-0.304783	0.12756	0.543732	0.596647	0.751105	0.344549	0.306545	0.372936	0.658287	0.872554	0.834379	0.717745	0.499044	0.526601	0.283526	0.33221	-0.0756208	-0.133808	0.743901
ENSMUSG00000007411	ENSMUSG00000007411	17169	grey	-0.250637	-0.330023	-0.437415	0.166418	-0.357751	-0.212934	-0.285397	-0.411528	-0.181228	-0.163559	0.0453161	0.288593	0.346119	0.430097	0.140677	0.198495	0.179517	0.331432	0.470309	0.437073	0.399549	0.226447	0.150564	0.0599611	0.0447113	0.0442924	-0.42772	0.513054
ENSMUSG00000007415	ENSMUSG00000007415	67210	greenyellow	0.104802	0.173918	-0.223996	0.491831	-0.395649	0.200359	0.261517	-0.084015	-0.650684	-0.60767	-0.493147	0.0471583	0.788238	0.657811	0.376061	-0.186539	0.0827387	-0.173325	0.381215	0.101375	0.400153	-0.112574	-0.272931	0.096753	0.057344	-0.262439	-0.413162	0.302567
ENSMUSG00000007440	ENSMUSG00000007440	12943	green	-0.195781	0.140274	-0.00605661	0.428415	0.271974	0.375706	0.278862	0.316216	-0.187124	-0.138235	-0.0137352	0.168576	0.120975	-0.0897766	-0.343854	-0.255516	-0.392221	-0.163978	-0.0274982	-0.245327	-0.306263	-0.376808	-0.35154	-0.112943	-0.16891	-0.264187	-0.2084	-0.171728
ENSMUSG00000007458	ENSMUSG00000007458	17113	greenyellow	-0.394906	-0.296962	-0.0135799	0.0540546	-0.627363	-0.159494	-0.0728841	-0.417143	-0.100839	-0.748205	-0.457628	0.00850686	0.673376	0.71015	0.0943682	-0.357123	-0.00963536	0.0148321	0.439714	0.341036	0.51536	0.421288	0.348139	0.397037	0.453576	0.237556	0.030957	0.648139
ENSMUSG00000007476	ENSMUSG00000007476	241296	turquoise	-0.6065	-0.836939	-0.347771	-0.317887	-0.0634329	-0.577902	-0.810114	-0.594286	0.608583	0.340822	0.660337	0.54179	-0.303319	-0.0255559	-0.221585	0.411392	0.216258	0.761446	0.412946	0.624762	0.17879	0.536926	0.787526	0.205013	0.239132	0.211916	0.299734	0.30629
ENSMUSG00000007564	ENSMUSG00000007564	51792	turquoise	-0.428978	-0.75834	-0.808373	0.123689	-0.569323	-0.515064	-0.723338	-0.860424	-0.128751	-0.10672	0.337046	0.685214	0.448263	0.649122	0.407025	0.581037	0.552834	0.82838	0.948702	0.926171	0.740187	0.487171	0.519395	0.290535	0.329169	-0.188714	-0.166501	0.734072
ENSMUSG00000007570	ENSMUSG00000007570	72775	turquoise	-0.361082	-0.710982	-0.555368	-0.167833	-0.380514	-0.593638	-0.736581	-0.721504	0.151777	0.0941736	0.388092	0.489129	0.0753523	0.371341	0.214686	0.514013	0.474854	0.719928	0.684843	0.771865	0.582491	0.552554	0.591701	0.236131	0.31201	0.0442884	0.0600919	0.519439
ENSMUSG00000007589	ENSMUSG00000007589	28113	turquoise	-0.443363	-0.627661	-0.484795	-0.0232863	-0.262507	-0.360585	-0.56028	-0.570899	0.139042	0.0245783	0.364694	0.536532	0.123034	0.293962	0.0457925	0.363874	0.346965	0.616534	0.593661	0.612224	0.388879	0.3463	0.40281	0.420732	0.398812	-0.191289	0.136722	0.420441
ENSMUSG00000007594	ENSMUSG00000007594	330790	black	-0.139688	-0.573322	-0.746447	0.0870913	-0.104941	-0.313151	-0.677708	-0.590024	0.07318	0.41378	0.695174	0.704643	-0.0460577	0.0809618	0.314806	0.819668	0.57411	0.830083	0.568019	0.63697	0.312992	0.234652	0.319716	0.215111	0.156079	-0.371954	-0.173144	0.365718
ENSMUSG00000007603	ENSMUSG00000007603	224907	magenta	0.724687	0.270869	-0.250786	-0.109	-0.17524	-0.117566	-0.0360677	-0.0938267	-0.288339	0.329358	-0.0206486	-0.200904	-0.123066	-0.0175144	0.619913	0.543402	0.627129	0.0378546	-0.0182101	0.0702667	0.289097	-0.0164661	-0.371205	0.095899	0.00300363	-0.152851	-0.329295	0.0192022
ENSMUSG00000007610	ENSMUSG00000007610	70359	darkgreen	0.191489	-0.382342	-0.570544	-0.229107	-0.161534	-0.444858	-0.630797	-0.52642	0.1406	0.532524	0.518802	0.322526	-0.263418	-0.0136241	0.435766	0.827757	0.757941	0.639129	0.323432	0.523244	0.36846	0.312042	0.160656	0.331738	0.257579	-0.156738	-0.114006	0.265518
ENSMUSG00000007613	ENSMUSG00000007613	21812	brown	0.443789	0.872092	0.655253	0.153551	0.523895	0.688458	0.872733	0.908518	-0.221177	-0.0955717	-0.443509	-0.595842	-0.138015	-0.459542	-0.265954	-0.616397	-0.59162	-0.890239	-0.816869	-0.937355	-0.670211	-0.686479	-0.688508	-0.271571	-0.364683	-0.142214	-0.0196465	-0.669515
ENSMUSG00000007617	ENSMUSG00000007617	26556	green	0.175235	0.493631	0.105242	0.265985	0.78412	0.522056	0.418451	0.72419	-0.15945	0.410527	0.241654	-0.0646234	-0.375479	-0.630968	-0.207681	-0.0897023	-0.507744	-0.305532	-0.519767	-0.596536	-0.720052	-0.733527	-0.428214	-0.646951	-0.748131	-0.386702	-0.222011	-0.787526
ENSMUSG00000007646	ENSMUSG00000007646	114714	lightcyan	-0.017378	0.240932	-0.219135	0.550762	0.248734	0.442187	0.302066	0.284102	-0.453214	-0.0890467	-0.0262511	0.168448	0.293596	0.075065	0.0980003	-0.108523	-0.314076	-0.134905	0.0709671	-0.177798	-0.159178	-0.499133	-0.328493	-0.466302	-0.500197	-0.400657	-0.44511	-0.278246
ENSMUSG00000007653	ENSMUSG00000007653	14401	brown	0.27203	0.746895	0.548427	0.266043	0.812378	0.753137	0.775427	0.98297	-0.0949012	0.166954	-0.100948	-0.347576	-0.348383	-0.68947	-0.474658	-0.484522	-0.721383	-0.710529	-0.792655	-0.93024	-0.886205	-0.815956	-0.650279	-0.611717	-0.670739	-0.20175	-0.0936728	-0.855387
ENSMUSG00000007655	ENSMUSG00000007655	12389	green	-0.308023	-0.220899	0.210593	-0.0912567	0.220775	0.0189262	-0.0770778	0.042058	0.415713	0.0995384	0.277847	0.15801	-0.28996	-0.35998	-0.501381	-0.0426052	-0.237116	0.0828898	-0.0929385	-0.0732735	-0.288013	-0.00997577	0.189242	-0.0262702	0.0877329	0.0332168	0.490614	-0.137593
ENSMUSG00000007656	ENSMUSG00000007656	59046	greenyellow	0.0337777	0.520535	0.452996	0.336563	-0.0413068	0.548667	0.745464	0.468262	-0.457943	-0.730586	-0.719183	-0.399217	0.537678	0.241804	-0.0804334	-0.741348	-0.528511	-0.703233	-0.218222	-0.498673	-0.133173	-0.37935	-0.363736	-0.13882	-0.0756408	-0.143268	0.0591006	-0.111543
ENSMUSG00000007659	ENSMUSG00000007659	12048	turquoise	-0.661395	-0.930416	-0.550484	-0.13439	-0.321078	-0.593201	-0.849361	-0.786801	0.359889	0.05437	0.529423	0.672813	0.0641449	0.331588	0.0055905	0.416887	0.305551	0.849225	0.733817	0.831722	0.466991	0.608088	0.822406	0.344768	0.389016	0.059279	0.148997	0.587072
ENSMUSG00000007670	ENSMUSG00000007670	16549	black	-0.270496	-0.479796	-0.494214	0.13885	0.383419	-0.0687045	-0.490546	-0.189141	0.265268	0.628314	0.888	0.679138	-0.408962	-0.371534	-0.166043	0.656021	0.162433	0.690347	0.270294	0.30849	-0.178111	-0.0849815	0.21003	-0.328151	-0.282287	-0.353021	-0.00728187	-0.129016
ENSMUSG00000007682	ENSMUSG00000007682	13371	blue	0.404122	0.871364	0.481243	0.42246	0.446935	0.820309	0.942831	0.879097	-0.478631	-0.236155	-0.49991	-0.494325	0.108632	-0.246293	-0.170299	-0.601417	-0.598024	-0.849147	-0.620189	-0.86396	-0.55584	-0.788129	-0.738684	-0.503079	-0.579258	-0.269509	-0.244467	-0.6081
ENSMUSG00000007721	ENSMUSG00000007721	234388	turquoise	-0.441582	-0.815815	-0.762897	-0.0427875	-0.623032	-0.636267	-0.796131	-0.913995	-0.014829	-0.0622914	0.327888	0.595542	0.335661	0.62347	0.360095	0.59152	0.615366	0.843408	0.923647	0.96782	0.794527	0.60574	0.552422	0.384978	0.424151	-0.0577948	-0.105985	0.780066
ENSMUSG00000007739	ENSMUSG00000007739	12464	greenyellow	-0.303913	-0.0672836	-0.0970947	0.363393	0.0562821	0.150072	0.0606596	0.0507404	-0.163969	-0.281362	-0.0221658	0.302922	0.369694	0.199613	-0.00744696	-0.187631	-0.236138	0.0283283	0.274055	0.0630357	-0.0287592	-0.127074	-0.0258469	-0.157261	-0.0911501	-0.187672	-0.152924	0.0540814
ENSMUSG00000007777	ENSMUSG00000007777	66050	greenyellow	-0.202814	0.201268	0.205414	0.467571	-0.06014	0.484788	0.488003	0.230194	-0.334657	-0.669868	-0.453375	-0.0397571	0.583982	0.300045	-0.129556	-0.563638	-0.461331	-0.380107	0.0716806	-0.248503	-0.0480726	-0.284258	-0.195467	-0.0748827	-0.000507518	-0.246441	0.0681141	0.0442801
ENSMUSG00000007783	ENSMUSG00000007783	78070	turquoise	-0.169626	-0.627112	-0.867357	0.149994	-0.446684	-0.448662	-0.706054	-0.788116	-0.146209	0.133499	0.440472	0.696021	0.302341	0.499183	0.529374	0.770521	0.70712	0.8416	0.844571	0.850536	0.658015	0.387964	0.35394	0.275478	0.249197	-0.283528	-0.286972	0.599446
ENSMUSG00000007805	ENSMUSG00000007805	13345	yellow	0.109747	-0.358927	-0.0110689	-0.542895	-0.0755655	-0.563426	-0.567472	-0.402786	0.635017	0.498987	0.357681	0.101967	-0.489955	-0.202075	0.00909686	0.408246	0.487895	0.374452	-0.00561593	0.299322	0.120188	0.522887	0.349158	0.413753	0.446359	0.420632	0.402943	0.0660847
ENSMUSG00000007812	ENSMUSG00000007812	72611	blue	0.26208	0.671581	0.559672	0.26577	0.320965	0.64108	0.788553	0.699248	-0.222261	-0.23637	-0.452273	-0.447923	0.0412619	-0.271448	-0.339912	-0.569295	-0.609953	-0.756641	-0.587924	-0.754675	-0.490386	-0.539119	-0.5493	-0.33744	-0.350459	-0.0402641	-0.0771361	-0.368433
ENSMUSG00000007815	ENSMUSG00000007815	11848	cyan	-0.481202	-0.626833	-0.279513	-0.0983849	-0.113812	-0.420065	-0.589939	-0.483964	0.41124	0.101182	0.410036	0.55035	-0.00264486	0.111164	-0.134522	0.23589	0.16636	0.5514	0.397155	0.494114	0.161701	0.442954	0.558285	0.406672	0.39567	0.0851781	0.225019	0.365187
ENSMUSG00000007817	ENSMUSG00000007817	328365	green	-0.0449001	0.0279071	0.104712	0.105903	0.851338	0.322304	-0.000262629	0.413387	0.456398	0.685407	0.689304	0.339052	-0.678955	-0.837671	-0.517681	0.154897	-0.325329	0.10081	-0.384098	-0.363502	-0.769687	-0.423483	-0.0889829	-0.312119	-0.35937	-0.277365	0.206421	-0.652264
ENSMUSG00000007827	ENSMUSG00000007827	232339	brown	0.40669	0.565184	0.208869	0.10763	0.617819	0.44473	0.452787	0.65166	-0.140925	0.381625	0.0724612	-0.259234	-0.348492	-0.553336	-0.0918454	-0.0486583	-0.237936	-0.399454	-0.565603	-0.590308	-0.554614	-0.629237	-0.550676	-0.537536	-0.577513	-0.288809	-0.0560993	-0.760151
ENSMUSG00000007833	ENSMUSG00000007833	69748	turquoise	-0.294612	-0.609802	-0.466951	-0.304692	-0.447747	-0.578229	-0.658703	-0.697327	0.148413	0.0525006	0.259832	0.269466	0.0397782	0.349327	0.247974	0.436982	0.498271	0.592199	0.502172	0.662951	0.556858	0.542437	0.578137	0.399594	0.415723	0.104497	0.173167	0.434178
ENSMUSG00000007836	ENSMUSG00000007836	77134	lightgreen	-0.0683622	-0.412837	-0.313926	-0.276233	-0.557282	-0.510733	-0.445433	-0.608036	0.0371571	-0.0560223	-0.0375372	0.020283	0.177722	0.487795	0.283719	0.263327	0.522355	0.368396	0.414558	0.569338	0.630252	0.542866	0.306389	0.306309	0.324336	0.261362	-0.054123	0.533295
ENSMUSG00000007837	ENSMUSG00000007837	65116	turquoise	-0.262674	-0.716632	-0.245142	-0.502579	-0.433839	-0.751316	-0.77809	-0.739184	0.505147	0.213184	0.359396	0.255989	-0.223679	0.144234	0.0711248	0.490022	0.578118	0.670068	0.436128	0.688926	0.458526	0.746987	0.609148	0.332581	0.500006	0.457044	0.354105	0.441889
ENSMUSG00000007850	ENSMUSG00000007850	59013	blue	0.345743	0.800557	0.33387	0.54211	0.557389	0.833284	0.851441	0.852675	-0.443608	-0.0735688	-0.294362	-0.253027	0.0944586	-0.301916	-0.177074	-0.466149	-0.565546	-0.691622	-0.546284	-0.79611	-0.63789	-0.833947	-0.750195	-0.523103	-0.652654	-0.378476	-0.359401	-0.625992
ENSMUSG00000007867	ENSMUSG00000007867	76411	turquoise	-0.0587044	-0.502315	-0.288551	-0.511692	-0.702564	-0.757296	-0.606242	-0.742375	0.101529	-0.0535722	-0.0117879	-0.0492657	0.112882	0.4779	0.47657	0.390701	0.715047	0.486021	0.464646	0.704198	0.725302	0.729383	0.482477	0.327133	0.469974	0.380194	0.2046	0.533206
ENSMUSG00000007872	ENSMUSG00000007872	15903	red	-0.229411	-0.564613	0.140731	-0.716767	-0.64111	-0.810426	-0.584885	-0.667464	0.551962	-0.149106	-0.0776873	-0.118207	-0.0954809	0.246235	0.0067719	0.100618	0.461523	0.318994	0.232582	0.524018	0.499171	0.892022	0.653522	0.659658	0.827452	0.702839	0.651196	0.546777
ENSMUSG00000007877	ENSMUSG00000007877	21393	red	-0.270758	-0.556975	-0.0789047	-0.404599	-0.390238	-0.577723	-0.549809	-0.570404	0.395735	-0.0492434	0.128123	0.158346	-0.0658318	0.212293	-0.0664991	0.164634	0.288658	0.387348	0.304526	0.481216	0.382953	0.636881	0.590591	0.458326	0.568445	0.404777	0.357497	0.442642
ENSMUSG00000007880	ENSMUSG00000007880	93760	green	-0.000955491	-0.0175987	0.0731997	-1.2835e-05	0.841771	0.19272	-0.109189	0.359884	0.530985	0.800925	0.746173	0.326634	-0.783991	-0.858151	-0.501676	0.2497	-0.198663	0.164321	-0.387211	-0.296801	-0.73444	-0.339919	-0.0698806	-0.353919	-0.396493	-0.128189	0.12279	-0.653781
ENSMUSG00000007888	ENSMUSG00000007888	12931	turquoise	-0.25981	-0.590168	-0.647289	0.0254808	-0.601974	-0.467711	-0.578261	-0.754393	-0.143237	-0.135283	0.155695	0.409726	0.407528	0.599307	0.437835	0.494662	0.547183	0.642712	0.710381	0.765437	0.687203	0.496118	0.448314	0.242975	0.275727	-0.0186315	-0.215459	0.704185
ENSMUSG00000007891	ENSMUSG00000007891	13033	tan	-0.202846	-0.532604	-0.0869769	-0.574016	-0.722107	-0.762386	-0.588211	-0.727315	0.331737	-0.226004	-0.131825	-0.0294022	0.094092	0.43766	0.193947	0.134052	0.505333	0.341003	0.374632	0.603886	0.657663	0.854712	0.5561	0.944047	0.934825	0.467534	0.309103	0.758087
ENSMUSG00000007892	ENSMUSG00000007892	56040	turquoise	-0.380579	-0.739554	-0.542148	-0.246427	-0.819906	-0.741735	-0.719329	-0.928332	0.0136732	-0.255309	0.0413792	0.306962	0.391169	0.726696	0.39367	0.390823	0.627744	0.661708	0.824253	0.923454	0.893754	0.768604	0.582103	0.547762	0.617837	0.186474	0.0414998	0.859068
ENSMUSG00000007908	ENSMUSG00000007908	208982	blue	0.122773	0.388123	0.673725	-0.0786729	0.153609	0.295775	0.502275	0.449027	0.0990844	-0.266019	-0.450244	-0.512838	-0.0271719	-0.151656	-0.226917	-0.618465	-0.429511	-0.576386	-0.469284	-0.512434	-0.329444	-0.148858	-0.091216	-0.30741	-0.160026	0.302316	0.416869	-0.41528
ENSMUSG00000007944	ENSMUSG00000007944	73032	turquoise	-0.372189	-0.822598	-0.74484	-0.22264	-0.452033	-0.743683	-0.906441	-0.865938	0.1254	0.198355	0.521654	0.562015	0.0583592	0.388199	0.357379	0.7148	0.644348	0.902802	0.783864	0.933759	0.667	0.60166	0.619357	0.280478	0.34928	-0.0173238	0.0133456	0.573749
ENSMUSG00000007950	ENSMUSG00000007950	64296	turquoise	-0.432828	-0.861608	-0.698865	-0.234469	-0.497991	-0.751666	-0.903761	-0.888634	0.178454	0.155285	0.483035	0.542829	0.0758359	0.414917	0.310437	0.661176	0.611203	0.903547	0.789102	0.950129	0.672554	0.662404	0.665059	0.262628	0.342055	0.087983	-0.00432708	0.633609
ENSMUSG00000007987	ENSMUSG00000007987	67286	turquoise	-0.57674	-0.789518	-0.470727	-0.132395	-0.661529	-0.628429	-0.68182	-0.82501	0.0917801	-0.300565	0.117129	0.420745	0.368739	0.641608	0.211667	0.265321	0.374251	0.65876	0.828531	0.853593	0.726797	0.67799	0.689647	0.367449	0.490836	0.167396	0.139544	0.746808
ENSMUSG00000007989	ENSMUSG00000007989	14365	blue	0.382438	0.889414	0.608284	0.352726	0.545832	0.829445	0.960778	0.949157	-0.318582	-0.142406	-0.455654	-0.516924	-0.0330609	-0.403766	-0.307084	-0.640069	-0.688045	-0.892839	-0.737926	-0.951939	-0.687161	-0.783551	-0.763397	-0.513514	-0.56643	-0.166917	-0.158074	-0.681576
ENSMUSG00000008028	ENSMUSG00000008028	69349	lightgreen	0.280876	-0.0391821	-0.00331483	-0.333663	-0.627386	-0.387395	-0.139575	-0.414367	-0.0763802	-0.178161	-0.317274	-0.278847	0.208697	0.370907	0.405835	0.183766	0.558028	0.0394983	0.153571	0.287847	0.540176	0.443495	1.26341e-05	0.390239	0.471247	0.285714	0.0870012	0.472717
ENSMUSG00000008035	ENSMUSG00000008035	68041	yellow	-0.293506	-0.610103	-0.201753	-0.521127	-0.144533	-0.691254	-0.731022	-0.520772	0.568043	0.427472	0.540254	0.295841	-0.429739	-0.173601	-0.0586968	0.510296	0.409301	0.626949	0.226678	0.517059	0.154523	0.56384	0.48198	0.323164	0.423168	0.314016	0.352442	0.255814
ENSMUSG00000008036	ENSMUSG00000008036	232910	turquoise	-0.362	-0.645715	-0.630707	0.0269087	-0.819106	-0.534485	-0.564675	-0.862409	-0.225458	-0.388036	-0.0308611	0.385716	0.594553	0.832635	0.431672	0.366716	0.541169	0.601048	0.903278	0.870282	0.905539	0.587166	0.445687	0.426401	0.492261	-0.0153013	-0.115289	0.876285
ENSMUSG00000008090	ENSMUSG00000008090	116701	red	-0.0911666	-0.578483	-0.181882	-0.586036	-0.409093	-0.801948	-0.742086	-0.680835	0.543464	0.303255	0.282176	0.168096	-0.238285	0.119884	0.149872	0.465694	0.636404	0.550934	0.294205	0.621006	0.439807	0.769678	0.52513	0.504164	0.542765	0.519816	0.239264	0.458261
ENSMUSG00000008129	ENSMUSG00000008129	74666	lightgreen	-0.239179	-0.385489	-0.233803	0.16586	-0.398378	-0.116026	-0.240387	-0.465699	0.0354766	-0.310025	-0.0353967	0.354174	0.390245	0.442611	0.0138309	0.0619266	0.180833	0.266536	0.466224	0.387095	0.411263	0.33306	0.35868	0.467284	0.396936	-0.0193325	0.0123899	0.5523
ENSMUSG00000008136	ENSMUSG00000008136	14200	yellow	-0.0692083	-0.518948	-0.530355	-0.315011	-0.450234	-0.653446	-0.679753	-0.676012	0.0757057	0.180235	0.268391	0.272524	-0.000584802	0.325822	0.437429	0.564962	0.630731	0.615684	0.504733	0.697749	0.59066	0.544934	0.416441	0.539788	0.471901	0.00317186	-0.0462359	0.53358
ENSMUSG00000008140	ENSMUSG00000008140	69683	turquoise	-0.41464	-0.86639	-0.764681	-0.188386	-0.410349	-0.714266	-0.936363	-0.877141	0.190126	0.242387	0.591731	0.641154	0.0324689	0.354352	0.315094	0.733529	0.629105	0.955841	0.790347	0.943499	0.620999	0.603453	0.643074	0.326976	0.358445	-0.0398092	-0.024748	0.606963
ENSMUSG00000008153	ENSMUSG00000008153	232370	turquoise	-0.382963	-0.703808	-0.766674	-0.00835998	-0.216827	-0.46717	-0.742957	-0.659995	0.0403104	0.306351	0.650038	0.641664	-0.00111545	0.198878	0.26056	0.74445	0.497972	0.875343	0.688068	0.762727	0.418391	0.30227	0.443901	0.0152857	0.0664089	-0.244239	-0.0604819	0.354691
ENSMUSG00000008167	ENSMUSG00000008167	68628	red	0.336698	-0.0960013	-0.0927145	-0.316315	-0.48371	-0.433522	-0.274229	-0.422388	-0.0316222	-0.046501	-0.15382	-0.155244	0.128508	0.332973	0.600591	0.251492	0.528368	0.158858	0.197017	0.346891	0.495733	0.421155	0.317166	0.236107	0.289771	0.221236	0.135546	0.259788
ENSMUSG00000008200	ENSMUSG00000008200	55935	blue	0.751711	0.882484	0.440306	0.177479	0.45726	0.616859	0.734136	0.748994	-0.235478	0.202416	-0.296065	-0.488566	-0.215015	-0.459781	0.0240088	-0.226693	-0.204407	-0.701801	-0.706435	-0.790123	-0.521374	-0.632082	-0.818043	-0.274136	-0.413069	-0.163388	-0.24617	-0.618218
ENSMUSG00000008206	ENSMUSG00000008206	67260	purple	0.616728	0.740473	0.568315	-0.158889	0.552098	0.372686	0.545129	0.731613	0.0730153	0.382541	-0.149339	-0.580658	-0.519009	-0.664774	-0.0941108	-0.226844	-0.24246	-0.623788	-0.862755	-0.768379	-0.651087	-0.458798	-0.542001	-0.402033	-0.442661	0.162888	0.00119086	-0.802584
ENSMUSG00000008226	ENSMUSG00000008226	74616	green	-0.0545498	0.272711	0.00697089	0.299374	0.686779	0.453	0.296935	0.583665	-0.121649	0.313616	0.29444	0.0697762	-0.305125	-0.516969	-0.311252	-0.050243	-0.500702	-0.161026	-0.307499	-0.416482	-0.583414	-0.631094	-0.330813	-0.684864	-0.733777	-0.35204	-0.309058	-0.563862
ENSMUSG00000008301	ENSMUSG00000008301	56698	darkturquoise	-0.411144	-0.517588	-0.570435	0.286687	-0.566919	-0.221666	-0.371443	-0.618512	-0.255113	-0.422472	-0.00718531	0.4649	0.615086	0.688349	0.299179	0.201527	0.249972	0.479105	0.780899	0.641819	0.624688	0.32893	0.337372	0.335918	0.331599	-0.192702	-0.219475	0.722216
ENSMUSG00000008305	ENSMUSG00000008305	21885	grey	-0.263342	-0.141958	0.00247675	0.0338818	0.220477	0.0499315	-0.105864	0.0355012	0.28145	0.115003	0.203328	0.221452	-0.145784	-0.142306	-0.31029	-0.0805894	-0.126798	0.0853992	-0.0467045	-0.0315646	-0.221228	0.00527084	0.0947991	0.15982	0.0365292	0.0689755	-0.0495796	-0.058603
ENSMUSG00000008307	ENSMUSG00000008307	77036	purple	0.339986	0.74303	0.550746	0.252839	0.376285	0.673553	0.797908	0.750158	-0.262613	-0.214125	-0.449205	-0.457627	0.018789	-0.299169	-0.181536	-0.527724	-0.536475	-0.766182	-0.608641	-0.792486	-0.5128	-0.573417	-0.576906	-0.324214	-0.317269	-0.119427	-0.0240405	-0.492484
ENSMUSG00000008318	ENSMUSG00000008318	320100	yellow	0.0143293	-0.338662	-0.0974258	-0.180329	-0.226567	-0.30055	-0.390667	-0.435022	0.353871	0.185354	0.206413	0.201656	-0.0977343	0.10169	0.060575	0.279158	0.427688	0.368627	0.218668	0.340443	0.224968	0.410195	0.332879	0.254051	0.263707	0.270813	0.202152	0.215401
ENSMUSG00000008333	ENSMUSG00000008333	20639	blue	0.33428	0.692124	0.383422	0.455386	0.00401997	0.68043	0.834561	0.531127	-0.521692	-0.515403	-0.668692	-0.390663	0.439416	0.104239	-0.0363261	-0.52827	-0.354098	-0.722432	-0.309321	-0.590674	-0.187753	-0.49407	-0.701945	-0.101822	-0.15294	-0.21371	-0.260966	-0.0855886
ENSMUSG00000008348	ENSMUSG00000008348	22190	yellow	-0.445668	-0.87845	-0.629038	-0.253839	-0.330333	-0.701003	-0.926573	-0.820836	0.350102	0.286216	0.629409	0.622648	-0.108302	0.201853	0.156916	0.693373	0.54074	0.923343	0.685703	0.860772	0.506021	0.636329	0.698571	0.346425	0.405553	0.0450718	0.126013	0.559936
ENSMUSG00000008373	ENSMUSG00000008373	68988	turquoise	-0.461933	-0.531752	-0.436063	0.223553	-0.630126	-0.279962	-0.338185	-0.622659	-0.216349	-0.538213	-0.117063	0.419605	0.669541	0.766027	0.182608	0.0536967	0.219429	0.410583	0.800722	0.650948	0.663306	0.421727	0.347316	0.373948	0.426621	-0.0695647	-0.112214	0.766792
ENSMUSG00000008384	ENSMUSG00000008384	55942	turquoise	-0.467333	-0.806772	-0.361916	-0.351828	-0.449168	-0.747312	-0.796179	-0.759219	0.373649	-0.0020436	0.318193	0.377582	0.00664821	0.317613	0.0364286	0.349111	0.423248	0.679509	0.584528	0.756653	0.519123	0.706945	0.713639	0.428212	0.54814	0.270165	0.355278	0.540299
ENSMUSG00000008393	ENSMUSG00000008393	52502	red	-0.555147	-0.775617	-0.136089	-0.498086	-0.619358	-0.763826	-0.694767	-0.773272	0.424351	-0.266695	0.0274716	0.151769	0.146964	0.48797	0.0213997	0.0655067	0.309637	0.49318	0.520283	0.716145	0.621202	0.876159	0.850038	0.527359	0.667591	0.524535	0.417903	0.693677
ENSMUSG00000008398	ENSMUSG00000008398	13713	tan	-0.207616	-0.567977	-0.0448018	-0.505372	-0.126249	-0.570311	-0.657941	-0.504702	0.714966	0.305804	0.391217	0.260288	-0.382892	-0.113531	-0.148893	0.297099	0.357129	0.46602	0.137769	0.39968	0.162205	0.625618	0.554218	0.673708	0.663999	0.349906	0.459023	0.299108
ENSMUSG00000008429	ENSMUSG00000008429	80517	green	-0.137704	0.198733	0.232206	0.364598	0.686524	0.523582	0.302311	0.514215	0.190033	0.222713	0.283758	0.282954	-0.207104	-0.49639	-0.50928	-0.217626	-0.543226	-0.163884	-0.313229	-0.458176	-0.705443	-0.497377	-0.251289	-0.28598	-0.329273	-0.287769	0.0378726	-0.441481
ENSMUSG00000008435	ENSMUSG00000008435	108841	grey	0.180521	0.0429991	0.076421	-0.0408945	-0.00615557	0.00299015	-0.0238669	-0.00672123	0.143469	0.141097	0.066743	-0.0350228	-0.195427	-0.178419	-0.0378893	0.131436	0.183398	0.039126	-0.1127	-0.0595551	-0.108782	0.0363548	-0.0987392	0.0701041	0.0465025	0.158647	-0.0313267	-0.0161179
ENSMUSG00000008450	ENSMUSG00000008450	68051	grey	0.171409	0.0331563	-0.0428	-0.0421234	-0.491683	-0.109031	0.048876	-0.242789	-0.235903	-0.285823	-0.364068	-0.214493	0.320792	0.405001	0.334137	0.0218912	0.313726	-0.0537136	0.221141	0.187862	0.459126	0.188078	-0.0153776	0.123627	0.137784	0.101972	-0.0111723	0.256693
ENSMUSG00000008475	ENSMUSG00000008475	67771	blue	0.0724038	0.463369	0.105347	0.656658	-0.092039	0.689599	0.705874	0.340819	-0.642638	-0.676025	-0.630078	-0.135431	0.69867	0.414655	0.0120563	-0.539064	-0.394421	-0.541983	0.0212007	-0.359164	0.0217593	-0.450094	-0.48445	-0.0968755	-0.183332	-0.349713	-0.396461	0.0674412
ENSMUSG00000008489	ENSMUSG00000008489	15569	brown	0.101819	0.436928	0.295757	0.192704	0.82594	0.497059	0.409433	0.754505	0.0599755	0.360647	0.219977	-0.0564679	-0.465365	-0.701638	-0.464601	-0.231841	-0.54847	-0.353201	-0.591002	-0.65301	-0.825805	-0.649077	-0.448593	-0.496661	-0.554496	-0.214346	-0.0963916	-0.766097
ENSMUSG00000008496	ENSMUSG00000008496	18987	grey	0.463126	0.212928	0.00311159	-0.125776	0.14043	-0.0393836	-0.0148874	0.0860357	0.0791782	0.413289	0.129078	-0.106104	-0.329255	-0.303303	0.0797671	0.243072	0.24551	-0.0388722	-0.263609	-0.132992	-0.126899	-0.038984	-0.286493	0.137763	-0.00630335	0.0566463	-0.238515	-0.124865
ENSMUSG00000008540	ENSMUSG00000008540	56615	pink	-0.255159	-0.534552	0.118109	-0.651249	-0.651592	-0.76235	-0.551058	-0.665962	0.502521	-0.205721	-0.150524	-0.128672	0.0118109	0.358342	0.0693613	-0.00104769	0.35573	0.271279	0.262892	0.52191	0.545032	0.898238	0.698668	0.604276	0.735252	0.753558	0.496022	0.584458
ENSMUSG00000008575	ENSMUSG00000008575	18028	blue	0.366998	0.859869	0.408285	0.480448	0.551952	0.833958	0.909092	0.905559	-0.465262	-0.123321	-0.388589	-0.375474	0.0938506	-0.293589	-0.150874	-0.541527	-0.620753	-0.787725	-0.602392	-0.848907	-0.626363	-0.843044	-0.789516	-0.586057	-0.662267	-0.324355	-0.33674	-0.663474
ENSMUSG00000008604	ENSMUSG00000008604	94232	black	-0.23273	-0.47243	-0.711975	0.122186	0.166235	-0.226183	-0.566031	-0.345328	0.0193139	0.55848	0.785997	0.658499	-0.185253	-0.0887786	0.173657	0.739166	0.313248	0.740774	0.45626	0.49819	0.0998102	-0.0262016	0.220711	-0.281031	-0.278189	-0.400601	-0.193151	-0.00376486
ENSMUSG00000008658	ENSMUSG00000008658	268859	green	0.0206143	0.141067	-0.192667	0.45599	0.837002	0.516753	0.11959	0.464389	0.0397904	0.595617	0.629846	0.444012	-0.386522	-0.614801	-0.30171	0.216854	-0.275613	0.108591	-0.219256	-0.324467	-0.672988	-0.652086	-0.341736	-0.48364	-0.632319	-0.571346	-0.319785	-0.586926
ENSMUSG00000008668	ENSMUSG00000008668	20084	turquoise	-0.503414	-0.815915	-0.528253	-0.221138	-0.789291	-0.741895	-0.751859	-0.941363	0.0743704	-0.301801	0.0783823	0.383523	0.40899	0.729175	0.304479	0.333918	0.522748	0.687412	0.848831	0.934964	0.859645	0.784936	0.719272	0.561982	0.636323	0.180952	0.133675	0.874488
ENSMUSG00000008682	ENSMUSG00000008682	110954	lightgreen	-0.0714695	-0.444158	-0.321525	-0.393555	-0.844351	-0.679405	-0.509383	-0.755681	-0.0949621	-0.349661	-0.21861	-0.0729367	0.355438	0.658981	0.588092	0.26618	0.606188	0.366536	0.55825	0.690137	0.871893	0.701661	0.489895	0.615898	0.683771	0.186658	0.171468	0.737926
ENSMUSG00000008683	ENSMUSG00000008683	267019	greenyellow	-0.32086	-0.307352	-0.219117	-0.0083056	-0.819358	-0.332628	-0.154443	-0.556028	-0.322755	-0.75246	-0.514696	-0.0310906	0.76658	0.903435	0.315275	-0.197456	0.171011	0.0805636	0.593393	0.5105	0.791254	0.477073	0.327	0.514008	0.532155	0.10455	-0.0111165	0.788209
ENSMUSG00000008690	ENSMUSG00000008690	52683	turquoise	-0.394588	-0.737267	-0.637903	-0.0396778	-0.656749	-0.605781	-0.700555	-0.858367	-0.0279523	-0.19784	0.154816	0.479274	0.412278	0.691695	0.330697	0.397299	0.506551	0.695155	0.854398	0.885838	0.793088	0.635564	0.523455	0.443273	0.480701	0.0489512	-0.148537	0.830852
ENSMUSG00000008730	ENSMUSG00000008730	15257	brown	0.0999714	0.52729	0.359217	0.42085	0.853444	0.762801	0.616893	0.834467	-0.0370003	0.206148	0.109676	-0.0396061	-0.246611	-0.607524	-0.501052	-0.379703	-0.676572	-0.478916	-0.594761	-0.763981	-0.86208	-0.798598	-0.467238	-0.679334	-0.730831	-0.320012	-0.0652024	-0.825661
ENSMUSG00000008734	ENSMUSG00000008734	64297	darkred	-0.540388	-0.699164	-0.0468588	-0.391429	-0.0997805	-0.535127	-0.638319	-0.470185	0.697661	0.162385	0.396945	0.317903	-0.253289	-0.0394393	-0.315668	0.118368	0.101099	0.511492	0.235001	0.451714	0.102009	0.601583	0.631139	0.374427	0.442919	0.393503	0.376107	0.365061
ENSMUSG00000008763	ENSMUSG00000008763	17156	brown	0.080764	0.547941	0.411514	0.391893	0.819671	0.731528	0.631815	0.843797	-0.0184359	0.134206	0.00966793	-0.0737883	-0.225435	-0.558037	-0.536358	-0.497322	-0.773005	-0.554613	-0.605372	-0.783151	-0.834742	-0.733998	-0.499533	-0.499526	-0.582301	-0.24394	-0.151934	-0.713414
ENSMUSG00000008822	ENSMUSG00000008822	66204	turquoise	-0.359364	-0.59361	-0.423006	-0.0656438	-0.753534	-0.513679	-0.48719	-0.770493	-0.096149	-0.436534	-0.138798	0.263159	0.578556	0.802643	0.352961	0.177034	0.413969	0.450658	0.756014	0.755381	0.833031	0.627603	0.503517	0.402176	0.510992	0.118281	0.0354059	0.812823
ENSMUSG00000008845	ENSMUSG00000008845	93671	salmon	-0.185992	0.0938245	0.578869	-0.352413	0.253035	0.0490303	0.173843	0.303083	0.384233	-0.0878547	-0.0914372	-0.321629	-0.331626	-0.37537	-0.478257	-0.466578	-0.458071	-0.342212	-0.475461	-0.388477	-0.400806	-0.0260605	0.246942	0.104473	0.15535	0.221823	0.700831	-0.363483
ENSMUSG00000008855	ENSMUSG00000008855	15184	turquoise	-0.12872	-0.535409	-0.642179	-0.167736	-0.401495	-0.570146	-0.650011	-0.645822	-0.066446	0.161871	0.332349	0.316447	0.0609823	0.343028	0.417024	0.6274	0.631802	0.654309	0.605774	0.715598	0.594489	0.378429	0.292486	0.127821	0.190407	-0.0680268	-0.104642	0.392856
ENSMUSG00000008859	ENSMUSG00000008859	56044	cyan	-0.662678	-0.651003	-0.213742	-0.0271764	-0.00320317	-0.315659	-0.522754	-0.373564	0.405481	0.00129348	0.415467	0.545874	-0.0511615	0.0585669	-0.30453	0.0607268	-0.118633	0.488992	0.441084	0.427141	0.0805108	0.315606	0.607975	0.147274	0.21866	0.102963	0.265863	0.18309
ENSMUSG00000008892	ENSMUSG00000008892	22335	blue	0.119095	0.537704	0.279897	0.45876	-0.134247	0.582064	0.754696	0.391545	-0.608214	-0.713194	-0.748828	-0.366454	0.661044	0.38131	0.000940677	-0.639081	-0.423582	-0.674256	-0.14508	-0.431348	-0.00363049	-0.403003	-0.449556	-0.176198	-0.196002	-0.172524	-0.240983	0.0128131
ENSMUSG00000008958	ENSMUSG00000008958	21427	turquoise	-0.40215	-0.742838	-0.519701	-0.281934	-0.622584	-0.708368	-0.747869	-0.830037	0.143076	-0.0195232	0.248518	0.34912	0.140618	0.451494	0.297544	0.50564	0.548316	0.729479	0.695337	0.844546	0.682627	0.702752	0.59492	0.367254	0.462897	0.196335	0.0670247	0.702812
ENSMUSG00000008976	ENSMUSG00000008976	14390	blue	0.267618	0.697749	0.414879	0.370171	0.519913	0.704435	0.737178	0.772121	-0.245835	-0.0615881	-0.243012	-0.24363	0.0137837	-0.373284	-0.233435	-0.451164	-0.525632	-0.638816	-0.575506	-0.749315	-0.649155	-0.682492	-0.696958	-0.305806	-0.402472	-0.266707	-0.26976	-0.483458
ENSMUSG00000008999	ENSMUSG00000008999	12162	grey60	-0.119165	-0.158021	0.655492	-0.752526	-0.0351572	-0.42842	-0.165548	-0.0365067	0.727094	0.0383953	-0.0810818	-0.409676	-0.474583	-0.300029	-0.3566	-0.279093	-0.0828171	-0.133805	-0.38117	-0.0933548	-0.144129	0.476778	0.506521	0.143735	0.370889	0.755637	0.92623	-0.168553
ENSMUSG00000009013	ENSMUSG00000009013	56455	blue	0.0342081	0.494673	0.109426	0.706991	-0.0387122	0.718461	0.755422	0.40993	-0.695647	-0.660279	-0.601431	-0.131516	0.698617	0.367442	-0.0591885	-0.539081	-0.443128	-0.55947	0.00610076	-0.393349	-0.0495528	-0.54616	-0.560222	-0.308788	-0.348735	-0.351038	-0.417417	-0.0219838
ENSMUSG00000009030	ENSMUSG00000009030	67466	green	-0.249623	0.00438077	0.240571	0.0390065	0.313622	0.0954698	0.0856962	0.252725	0.263134	0.0525228	0.092719	0.110197	-0.19537	-0.284731	-0.458211	-0.243649	-0.370011	-0.11778	-0.112032	-0.191342	-0.334577	-0.124522	-0.112798	-0.00602937	0.0132035	0.0370119	0.172276	-0.192945
ENSMUSG00000009035	ENSMUSG00000009035	223693	black	-0.186317	-0.531302	-0.314865	-0.280095	0.192658	-0.448405	-0.681128	-0.333369	0.516299	0.623268	0.752894	0.487651	-0.561351	-0.343105	-0.104793	0.589714	0.323579	0.659207	0.198488	0.396491	-0.0415695	0.302945	0.349138	0.151011	0.180943	0.0413475	0.121836	0.0484173
ENSMUSG00000009073	ENSMUSG00000009073	18016	black	-0.184695	-0.420154	-0.515994	0.312366	0.356847	0.0317037	-0.428392	-0.197721	0.222967	0.54832	0.790414	0.760687	-0.246825	-0.245159	-0.113558	0.577375	0.11952	0.618714	0.316162	0.290342	-0.135608	-0.10306	0.188277	-0.234781	-0.288999	-0.340673	-0.24204	-0.0330774
ENSMUSG00000009075	ENSMUSG00000009075	192650	turquoise	-0.249828	-0.724924	-0.837921	0.114335	-0.434862	-0.470678	-0.757453	-0.830934	-0.0214939	0.135311	0.478183	0.715654	0.265754	0.484282	0.397404	0.730281	0.695653	0.871811	0.843428	0.87245	0.647238	0.437326	0.420245	0.309425	0.290078	-0.223647	-0.196948	0.606818
ENSMUSG00000009076	ENSMUSG00000009076	67178	turquoise	-0.428366	-0.814835	-0.608269	-0.277459	-0.703026	-0.766022	-0.820563	-0.930164	0.113539	-0.094998	0.222894	0.4013	0.240712	0.594606	0.338012	0.51055	0.647735	0.768826	0.801375	0.94405	0.814592	0.759472	0.64598	0.511314	0.558117	0.166455	0.0197074	0.801702
ENSMUSG00000009079	ENSMUSG00000009079	14030	darkorange	0.670916	0.375729	-0.195935	0.0539168	-0.435569	-0.0141024	0.158343	-0.119344	-0.517931	-0.109323	-0.439748	-0.308392	0.33927	0.406661	0.735172	0.18744	0.531919	-0.163581	0.0818295	0.0672052	0.466883	0.0431152	-0.431506	0.282929	0.125583	-0.0807092	-0.535062	0.267502
ENSMUSG00000009090	ENSMUSG00000009090	11764	yellow	-0.378567	-0.636417	-0.405118	0.0158302	-0.0186286	-0.295425	-0.602305	-0.483022	0.318719	0.260944	0.6364	0.644959	-0.144092	-0.0355266	-0.101937	0.494875	0.224081	0.693748	0.466787	0.497293	0.125258	0.271187	0.476486	0.0781024	0.18863	-0.110452	0.226444	0.235071
ENSMUSG00000009092	ENSMUSG00000009092	70377	yellow	0.0944536	-0.228187	-0.418467	0.0367221	-0.287311	-0.259658	-0.313873	-0.385379	-0.187367	0.0989359	0.192889	0.210021	0.140091	0.220301	0.392957	0.493274	0.511888	0.414299	0.392962	0.419188	0.363404	0.187198	0.114625	-0.133156	-0.0403614	-0.082355	-0.0989934	0.198168
ENSMUSG00000009097	ENSMUSG00000009097	21380	yellow	-0.299849	-0.650462	-0.0247245	-0.561988	-0.347317	-0.736692	-0.694212	-0.615762	0.617626	0.120805	0.248241	0.158684	-0.198866	0.113999	-0.00612818	0.228385	0.372075	0.51283	0.292532	0.559566	0.335057	0.765538	0.669898	0.41619	0.586983	0.511555	0.538337	0.413958
ENSMUSG00000009112	ENSMUSG00000009112	94044	green	-0.0986496	0.0468192	0.13721	0.132727	0.560074	0.305299	0.0904531	0.304204	0.278752	0.382668	0.431859	0.228226	-0.37791	-0.551875	-0.394884	0.0338545	-0.323217	0.0260627	-0.269899	-0.294108	-0.563818	-0.3379	0.0160023	-0.308394	-0.317578	-0.213197	0.284498	-0.482052
ENSMUSG00000009207	ENSMUSG00000009207	69605	brown	0.267271	0.715831	0.407971	0.243836	0.700595	0.642407	0.695984	0.892468	-0.222116	0.155224	-0.0913947	-0.33832	-0.288995	-0.609304	-0.319707	-0.373539	-0.635572	-0.623982	-0.690842	-0.814966	-0.765318	-0.761566	-0.652768	-0.572573	-0.630634	-0.246311	-0.203437	-0.732851
ENSMUSG00000009210	ENSMUSG00000009210	75573	red	-0.481169	-0.651323	-0.271048	-0.20213	-0.482828	-0.503023	-0.54413	-0.638191	0.200233	-0.206865	0.101353	0.248416	0.227089	0.448318	0.0847734	0.12827	0.235479	0.507364	0.538258	0.629897	0.500889	0.601777	0.560669	0.309092	0.438382	0.218146	0.166893	0.633169
ENSMUSG00000009214	ENSMUSG00000009214	66139	turquoise	-0.0540209	-0.37593	-0.548817	0.145744	-0.432242	-0.313729	-0.428295	-0.571388	-0.16779	-0.10822	0.0996662	0.438038	0.401242	0.524718	0.393584	0.40836	0.528359	0.460615	0.616342	0.575662	0.570009	0.331982	0.155014	0.394595	0.373033	-0.154886	-0.225978	0.573175
ENSMUSG00000009216	ENSMUSG00000009216	109349	cyan	-0.173752	-0.217281	-0.597502	0.564383	0.0955186	0.234457	-0.126542	-0.154046	-0.284975	0.103152	0.378497	0.62181	0.270306	0.173661	0.0284098	0.385555	0.170319	0.403917	0.447437	0.258603	0.0890212	-0.242975	-0.228617	-0.154968	-0.213527	-0.570269	-0.498312	0.199774
ENSMUSG00000009281	ENSMUSG00000009281	71660	turquoise	-0.517578	-0.765039	-0.288521	-0.384209	-0.679595	-0.728187	-0.686235	-0.813177	0.285844	-0.234813	0.0452024	0.206464	0.233099	0.550939	0.109465	0.193382	0.421371	0.566319	0.605061	0.780166	0.684647	0.837861	0.668511	0.494936	0.615556	0.425863	0.189026	0.8074
ENSMUSG00000009291	ENSMUSG00000009291	108705	red	-0.452786	-0.729657	-0.267234	-0.391563	-0.48486	-0.647985	-0.6946	-0.724699	0.395188	-0.0603095	0.193458	0.243588	-0.00851406	0.33612	-0.0214822	0.224927	0.32709	0.550753	0.463414	0.655936	0.516948	0.737736	0.766266	0.518244	0.537709	0.403417	0.221463	0.596952
ENSMUSG00000009292	ENSMUSG00000009292	28240	yellow	-0.0805758	-0.449342	-0.399917	-0.234	-0.0892904	-0.451648	-0.614768	-0.455158	0.254671	0.385602	0.531428	0.430307	-0.262924	-0.0835744	0.206188	0.618378	0.464038	0.609212	0.307025	0.466299	0.194125	0.34813	0.345779	0.401611	0.392274	-0.0985538	0.111911	0.247385
ENSMUSG00000009293	ENSMUSG00000009293	22213	turquoise	-0.529547	-0.727162	-0.786523	0.257279	-0.290093	-0.338224	-0.645011	-0.650918	-0.0945217	-0.0303027	0.453355	0.749181	0.317206	0.453124	0.202862	0.489231	0.29801	0.787164	0.846005	0.771695	0.490257	0.296819	0.467295	0.087119	0.10908	-0.269084	-0.252606	0.530576
ENSMUSG00000009356	ENSMUSG00000009356	76113	grey	-0.3718	-0.411795	0.0191429	-0.411515	0.0384979	-0.339679	-0.364309	-0.185872	0.41561	0.169595	0.290636	0.0426663	-0.344197	-0.154452	-0.27431	0.110377	0.0264915	0.265222	0.0542972	0.221178	0.0449234	0.277336	0.369021	0.0122791	0.135728	0.191481	0.352495	0.0665803
ENSMUSG00000009376	ENSMUSG00000009376	17295	brown	0.144605	0.318099	0.329369	0.072268	0.0942575	0.249806	0.376042	0.343539	-0.13704	-0.166256	-0.256376	-0.290629	0.00728233	-0.129629	-0.0751008	-0.264941	-0.27121	-0.331353	-0.254011	-0.3291	-0.21837	-0.19177	-0.286227	-0.277846	-0.156776	0.0340821	-0.027557	-0.104628
ENSMUSG00000009378	ENSMUSG00000009378	240638	salmon	-0.0412379	0.160165	0.865739	-0.649604	0.0504086	-0.156136	0.203888	0.283152	0.546157	-0.119422	-0.352341	-0.67701	-0.412921	-0.346642	-0.459989	-0.577142	-0.338627	-0.484935	-0.634901	-0.404935	-0.327812	0.239519	0.224367	0.00892191	0.168352	0.772652	0.700232	-0.283635
ENSMUSG00000009394	ENSMUSG00000009394	20965	cyan	-0.207363	-0.18989	-0.562335	0.6256	0.04238	0.234284	-0.0976023	-0.169065	-0.361467	-0.107171	0.248996	0.649281	0.443617	0.306742	0.152427	0.188165	-0.0730987	0.311805	0.489019	0.239341	0.124796	-0.224572	0.0603379	0.00574623	-0.097643	-0.619788	-0.360667	0.190529
ENSMUSG00000009406	ENSMUSG00000009406	13712	yellow	-0.38103	-0.555655	-0.81345	0.441795	-0.237957	-0.107871	-0.462369	-0.556599	-0.259438	-0.0269119	0.401459	0.763785	0.423448	0.475903	0.29472	0.514822	0.278235	0.685307	0.837163	0.664584	0.49111	0.106612	0.288636	0.014315	-0.00314164	-0.498327	-0.319837	0.474253
ENSMUSG00000009418	ENSMUSG00000009418	215690	brown	0.553345	0.769984	0.232357	0.376549	0.777995	0.754334	0.665282	0.858346	-0.277252	0.368197	0.0487982	-0.217775	-0.322465	-0.640286	-0.0820939	-0.117198	-0.397428	-0.51716	-0.662823	-0.794076	-0.745184	-0.86947	-0.735671	-0.598875	-0.731017	-0.461057	-0.336026	-0.828832
ENSMUSG00000009470	ENSMUSG00000009470	238799	brown	0.312528	0.682429	0.66857	0.0168722	0.712663	0.568915	0.667393	0.874037	0.106794	0.234003	-0.125567	-0.448724	-0.464353	-0.690227	-0.439214	-0.457453	-0.597504	-0.681177	-0.830347	-0.86117	-0.805752	-0.598717	-0.499803	-0.518836	-0.534747	0.0371585	0.0907797	-0.806029
ENSMUSG00000009535	ENSMUSG00000009535	67897	green	0.0187358	0.364231	-0.0217986	0.313084	0.198998	0.350615	0.384711	0.389069	-0.455651	-0.207722	-0.20741	-0.110852	0.221928	0.0116967	0.0117281	-0.297893	-0.374174	-0.3298	-0.161537	-0.315449	-0.215751	-0.429512	-0.377421	-0.118453	-0.22923	-0.330467	-0.361266	-0.195013
ENSMUSG00000009545	ENSMUSG00000009545	16535	yellow	-0.0605237	-0.321509	-0.00367846	-0.167581	-0.0202298	-0.172206	-0.312581	-0.265495	0.384154	0.113761	0.222447	0.184194	-0.152682	-0.0146476	-0.0425434	0.12756	0.184066	0.264041	0.0939703	0.190671	0.0732983	0.264111	0.455103	0.276011	0.276496	0.0455407	0.429161	0.0666764
ENSMUSG00000009549	ENSMUSG00000009549	20813	turquoise	-0.468968	-0.737047	-0.627818	-0.0288091	-0.732126	-0.619953	-0.665824	-0.870815	-0.0843439	-0.298414	0.071319	0.449421	0.52217	0.784641	0.348557	0.330971	0.501492	0.667801	0.890759	0.91033	0.828959	0.639279	0.549144	0.391248	0.441912	0.0868909	-0.109311	0.81466
ENSMUSG00000009551	ENSMUSG00000009551	70730	grey	0.00721494	-0.0702349	-0.00113463	-0.0867854	0.149371	-0.0374003	-0.0895311	0.0176417	0.137493	0.19436	0.224763	0.0572608	-0.188107	-0.243973	-0.021774	0.184985	0.0748138	0.106382	-0.050821	-0.00445083	-0.116791	-0.0602231	-0.0402872	-0.141935	-0.00540897	-0.106401	0.259362	-0.18118
ENSMUSG00000009555	ENSMUSG00000009555	107951	magenta	0.63153	0.40073	-0.0564405	0.194779	0.072969	0.229293	0.20803	0.122936	-0.200441	0.24333	-0.0406436	-0.036073	0.0251876	-0.0844169	0.364093	0.23451	0.310111	-0.141519	-0.149577	-0.187335	-0.0517635	-0.267946	-0.478988	0.0378686	-0.0862371	-0.235955	-0.225157	-0.20078
ENSMUSG00000009563	ENSMUSG00000009563	30933	turquoise	-0.243336	-0.736265	-0.574339	-0.31022	-0.485121	-0.731079	-0.830539	-0.834663	0.258503	0.20464	0.387988	0.440363	0.0256218	0.371856	0.28921	0.611791	0.705582	0.772254	0.623395	0.839238	0.630632	0.680943	0.547953	0.506646	0.488579	0.13961	0.0173109	0.618525
ENSMUSG00000009566	ENSMUSG00000009566	14287	white	0.446298	-0.137849	-0.230354	-0.469202	-0.4962	-0.55557	-0.437365	-0.521835	0.0900998	0.250915	0.0439066	-0.102812	-0.110252	0.143207	0.635623	0.591795	0.861897	0.328408	0.146889	0.417042	0.499363	0.502773	0.121645	0.619609	0.550534	0.142543	0.0582207	0.386423
ENSMUSG00000009569	ENSMUSG00000009569	239719	green	0.194491	0.522886	0.211277	0.505104	0.903706	0.810208	0.56484	0.808104	-0.0620247	0.36714	0.25732	0.0777425	-0.33312	-0.692105	-0.440643	-0.174226	-0.584329	-0.366314	-0.553247	-0.736193	-0.867937	-0.85812	-0.567948	-0.615263	-0.729743	-0.480326	-0.20944	-0.781585
ENSMUSG00000009575	ENSMUSG00000009575	12419	green	-0.338743	0.188456	0.266901	0.305815	0.530974	0.471202	0.37549	0.537193	0.0643732	-0.0596718	0.019838	0.0606273	-0.121739	-0.325449	-0.655059	-0.51207	-0.785516	-0.331538	-0.278778	-0.456501	-0.564605	-0.439606	-0.214812	-0.227096	-0.337182	-0.103333	-0.181549	-0.301481
ENSMUSG00000009585	ENSMUSG00000009585	80287	tan	0.0176735	-0.162843	0.0940271	-0.245871	-0.341128	-0.200256	-0.161641	-0.304258	0.204	-0.213514	-0.187241	-0.0811575	0.0485922	0.223459	0.0312919	-0.0730453	0.222883	0.018992	0.0824923	0.146181	0.294807	0.385152	0.294246	0.70706	0.619603	0.184181	0.302196	0.320016
ENSMUSG00000009614	ENSMUSG00000009614	192166	yellow	-0.0102299	-0.202045	-0.293979	-0.0349189	0.0524457	-0.190476	-0.315943	-0.178799	0.0275967	0.165485	0.286832	0.244021	-0.0608445	-0.013094	0.246846	0.28118	0.122092	0.278944	0.208372	0.232719	0.135981	0.0678476	0.233688	0.149983	0.106649	-0.258525	0.00499132	0.0818986
ENSMUSG00000009621	ENSMUSG00000009621	22325	red	0.0344873	-0.222239	0.0765907	-0.468629	-0.19087	-0.470753	-0.376681	-0.289456	0.383214	0.140034	0.0972903	-0.0262945	-0.278644	-0.0654783	0.0261546	0.174952	0.378061	0.196759	0.00132894	0.204488	0.126603	0.445496	0.2483	0.542992	0.569155	0.333751	0.389169	0.127021
ENSMUSG00000009630	ENSMUSG00000009630	19053	blue	0.00540464	0.416627	-0.0382901	0.72667	0.00126387	0.677122	0.644826	0.348723	-0.725744	-0.598617	-0.476494	-0.000185005	0.715574	0.399192	0.0504486	-0.422624	-0.403724	-0.434431	0.0919918	-0.299013	-0.00586301	-0.553244	-0.483835	-0.259292	-0.319307	-0.52657	-0.444541	0.0374779
ENSMUSG00000009633	ENSMUSG00000009633	14373	turquoise	-0.481357	-0.815952	-0.612809	-0.195513	-0.551681	-0.666625	-0.781397	-0.833364	0.0949749	-0.0269632	0.344029	0.439079	0.16192	0.476468	0.221006	0.512302	0.537162	0.794188	0.78121	0.885344	0.682331	0.620197	0.612029	0.21716	0.331504	0.101931	0.0340561	0.635544
ENSMUSG00000009640	ENSMUSG00000009640	66233	turquoise	-0.238772	-0.71991	-0.638803	-0.150667	-0.632133	-0.662537	-0.761207	-0.883382	0.0642231	-0.0074222	0.246311	0.445718	0.234303	0.557886	0.378699	0.590231	0.663346	0.733823	0.762808	0.875233	0.784001	0.661702	0.563992	0.417907	0.445896	0.103187	-0.0779557	0.752112
ENSMUSG00000009647	ENSMUSG00000009647	215999	lightyellow	-0.013653	0.0556628	-0.561831	0.743187	0.201465	0.476743	0.134261	0.0716094	-0.563166	-0.00382255	0.199062	0.482481	0.380353	0.23119	0.167453	0.193483	-0.0589391	0.165051	0.356575	0.0531056	0.0282362	-0.504199	-0.309571	-0.358225	-0.466419	-0.734945	-0.602531	-0.0364058
ENSMUSG00000009681	ENSMUSG00000009681	110279	black	-0.289566	-0.522246	-0.572792	0.0430043	0.26302	-0.255899	-0.611368	-0.30996	0.245715	0.611842	0.853897	0.682438	-0.326399	-0.24321	0.0403525	0.656772	0.174129	0.739883	0.332902	0.436036	-0.0632901	0.0439267	0.39317	-0.180664	-0.205133	-0.277631	-0.0857193	-0.0253171
ENSMUSG00000009687	ENSMUSG00000009687	18301	grey60	-0.0497924	-0.342133	0.214226	-0.619194	-0.249265	-0.55054	-0.419359	-0.363576	0.525917	0.09291	0.116288	-0.0784893	-0.304596	-0.109535	0.0249709	0.180438	0.312401	0.231992	0.000445655	0.252284	0.162574	0.550793	0.52936	0.404938	0.591604	0.379715	0.789671	0.136666
ENSMUSG00000009731	ENSMUSG00000009731	16506	green	0.427639	0.181076	-0.2655	0.264682	0.293089	0.186266	0.0115851	0.0949005	-0.133216	0.425912	0.299137	0.250428	-0.0993058	-0.202995	0.214949	0.378682	0.19907	0.0899867	-0.0452716	-0.0793086	-0.127281	-0.303303	-0.267409	-0.0737376	-0.21141	-0.440456	-0.204278	-0.245164
ENSMUSG00000009733	ENSMUSG00000009733	21422	green	0.0833631	0.0127278	-0.287795	0.279757	0.575251	0.248249	-0.0738535	0.195932	0.0462066	0.605196	0.619262	0.419793	-0.358424	-0.445883	-0.117342	0.421756	0.0197614	0.243691	-0.0661798	-0.0961907	-0.397973	-0.450744	-0.199888	-0.517049	-0.555067	-0.372897	-0.228173	-0.491635
ENSMUSG00000009739	ENSMUSG00000009739	19009	black	0.286131	0.0505053	-0.271538	0.223271	0.633192	0.217242	-0.133939	0.176492	0.166562	0.799476	0.702245	0.451011	-0.481859	-0.554353	0.00159736	0.547808	0.127326	0.291528	-0.129132	-0.109586	-0.42083	-0.370641	-0.202273	-0.340726	-0.420068	-0.410645	-0.163569	-0.471758
ENSMUSG00000009741	ENSMUSG00000009741	22221	blue	0.756345	0.895468	0.329774	0.30364	0.542986	0.698673	0.754859	0.800267	-0.359057	0.232901	-0.214217	-0.410977	-0.185157	-0.481557	0.0638109	-0.15987	-0.206764	-0.650882	-0.68491	-0.799968	-0.582402	-0.760259	-0.862584	-0.441667	-0.563574	-0.322341	-0.310938	-0.7224
ENSMUSG00000009772	ENSMUSG00000009772	74137	red	-0.168543	-0.406912	0.014041	-0.459223	-0.356618	-0.544705	-0.446085	-0.432152	0.377737	0.00467253	0.0521988	0.0198185	-0.178624	0.102605	-0.0574674	0.155303	0.315642	0.281887	0.190497	0.375373	0.321033	0.604591	0.441664	0.488732	0.529547	0.43985	0.271015	0.39414
ENSMUSG00000009828	ENSMUSG00000009828	56542	darkred	-0.193713	-0.418168	0.044983	-0.274404	-0.0301679	-0.289507	-0.406743	-0.324502	0.582836	0.205706	0.29782	0.210215	-0.190721	-0.0902458	-0.0912503	0.126499	0.138837	0.336009	0.0385842	0.247365	-0.00792071	0.400697	0.522484	0.236672	0.251496	0.291121	0.313959	0.170103
ENSMUSG00000009863	ENSMUSG00000009863	67680	turquoise	-0.450915	-0.7816	-0.675213	-0.113452	-0.727597	-0.685697	-0.747255	-0.916976	-0.0670152	-0.222904	0.153656	0.443346	0.437495	0.745285	0.403239	0.44655	0.569959	0.738561	0.899368	0.955706	0.86876	0.669088	0.626371	0.356389	0.439229	0.0625673	-0.0388678	0.803116
ENSMUSG00000009876	ENSMUSG00000009876	84682	yellow	0.0534485	-0.215648	-0.279505	-0.252192	-0.261003	-0.447144	-0.339213	-0.300245	-0.0613378	0.180137	0.100951	-0.0622461	-0.0868596	0.145966	0.265686	0.367858	0.41907	0.30312	0.249317	0.384717	0.368437	0.286276	0.0654059	-0.18183	-0.0694974	0.191927	-0.130098	0.172307
ENSMUSG00000009894	ENSMUSG00000009894	67826	darkturquoise	-0.50496	-0.81086	-0.769612	0.0596403	-0.566254	-0.545127	-0.746108	-0.86455	-0.0746652	-0.144547	0.34112	0.653609	0.410852	0.621066	0.333514	0.526022	0.508541	0.827012	0.941105	0.927732	0.734614	0.513344	0.570143	0.36571	0.41332	-0.201856	-0.0402057	0.734024
ENSMUSG00000009905	ENSMUSG00000009905	70750	blue	0.0634434	0.31077	0.215917	0.0573108	0.122543	0.297792	0.382293	0.325188	-0.208521	-0.148549	-0.23374	-0.300655	-0.0265205	-0.0955738	-0.221157	-0.257886	-0.28131	-0.378086	-0.243895	-0.352017	-0.141625	-0.292125	-0.342603	-0.209775	-0.148429	-0.0585389	0.0137199	-0.222084
ENSMUSG00000009907	ENSMUSG00000009907	20479	blue	0.290396	0.793035	0.602711	0.283746	0.526554	0.731205	0.866495	0.88228	-0.235395	-0.170094	-0.432453	-0.458293	-0.041542	-0.380654	-0.347162	-0.667349	-0.739083	-0.860389	-0.694643	-0.888372	-0.641604	-0.689653	-0.621921	-0.34781	-0.424378	-0.142672	-0.11019	-0.593137
ENSMUSG00000009927	ENSMUSG00000009927	75617	turquoise	-0.416988	-0.695454	-0.559648	-0.15209	-0.819589	-0.661504	-0.642168	-0.887957	-0.107622	-0.392625	-0.0496627	0.30746	0.540604	0.837924	0.41746	0.278818	0.528904	0.583891	0.844096	0.889325	0.916919	0.703549	0.594567	0.538086	0.589382	0.10184	-0.00302997	0.868145
ENSMUSG00000009995	ENSMUSG00000009995	66826	magenta	0.809877	0.566414	0.106315	-0.14627	0.0488177	0.0276034	0.216406	0.235296	-0.214218	0.276209	-0.213884	-0.420665	-0.166947	-0.145577	0.535825	0.138575	0.294976	-0.308091	-0.38725	-0.278979	-0.0439257	-0.139859	-0.393439	0.0344873	-0.101617	0.0345077	-0.271772	-0.275182
ENSMUSG00000010021	ENSMUSG00000010021	286942	turquoise	-0.461386	-0.723624	-0.501851	-0.220012	-0.494283	-0.629642	-0.714883	-0.748424	0.182019	-0.0615058	0.25149	0.425716	0.156799	0.436501	0.151686	0.381032	0.46218	0.64358	0.633593	0.756961	0.579205	0.598905	0.575967	0.505719	0.509544	0.139496	0.0466333	0.600704
ENSMUSG00000010025	ENSMUSG00000010025	11671	yellow	-0.22329	-0.456191	-0.61318	0.288817	-0.335425	-0.142913	-0.365799	-0.535814	-0.183459	-0.0482003	0.222549	0.490169	0.381657	0.466976	0.268941	0.416971	0.350334	0.523922	0.643379	0.568035	0.481227	0.149583	0.27964	-0.0795885	-0.0687973	-0.215538	-0.203656	0.359393
ENSMUSG00000010044	ENSMUSG00000010044	114602	red	-0.253861	-0.424548	0.197525	-0.431391	-0.294303	-0.45205	-0.385274	-0.388247	0.572705	0.00563179	0.0580962	0.0263828	-0.167129	0.0444098	-0.156049	0.0228	0.205339	0.265768	0.134085	0.315088	0.173597	0.612043	0.418032	0.327086	0.463402	0.577225	0.367377	0.372762
ENSMUSG00000010045	ENSMUSG00000010045	56395	turquoise	-0.493819	-0.871236	-0.681778	-0.175066	-0.522374	-0.682851	-0.865665	-0.891846	0.184736	0.0680287	0.431357	0.565329	0.1429	0.474601	0.251457	0.589553	0.570006	0.876589	0.801553	0.932769	0.677115	0.661827	0.68459	0.350817	0.384552	0.0785354	-0.0241967	0.708511
ENSMUSG00000010047	ENSMUSG00000010047	15587	yellow	-0.341927	-0.556039	-0.203681	-0.31831	-0.341344	-0.510056	-0.545086	-0.544838	0.339262	0.0542135	0.245383	0.250654	-0.0919316	0.122517	-0.0670156	0.291587	0.311675	0.476578	0.378492	0.505227	0.353325	0.553616	0.331733	0.499468	0.582566	0.210163	0.205203	0.519436
ENSMUSG00000010048	ENSMUSG00000010048	15983	yellow	-0.232425	-0.376017	-0.208306	0.167536	-0.176074	-0.0987015	-0.249972	-0.342149	0.112378	-0.0948101	0.132302	0.359855	0.260735	0.265994	0.0017474	0.0934833	0.157888	0.333029	0.379219	0.340405	0.208328	0.24063	0.272011	0.0707017	0.118792	-0.0156782	0.0791191	0.28683
ENSMUSG00000010051	ENSMUSG00000010051	15586	green	-0.196966	-0.0285774	0.636231	-0.459312	0.383714	-0.0371767	0.0276854	0.294801	0.692246	0.199988	0.136631	-0.240165	-0.629619	-0.611907	-0.599866	-0.320668	-0.403983	-0.179705	-0.51387	-0.339867	-0.529375	0.0860172	0.257944	-0.0359545	0.0625625	0.428114	0.61163	-0.352657
ENSMUSG00000010054	ENSMUSG00000010054	80385	turquoise	-0.547237	-0.852426	-0.785861	0.0418772	-0.48099	-0.571803	-0.799677	-0.845297	-0.000330436	-0.0292207	0.434139	0.693502	0.309523	0.560366	0.259109	0.567751	0.494352	0.878764	0.927568	0.941374	0.682396	0.525312	0.574072	0.200588	0.27537	-0.0953597	-0.147884	0.696355
ENSMUSG00000010057	ENSMUSG00000010057	56032	turquoise	-0.261625	-0.705137	-0.698113	-0.134457	-0.604195	-0.682974	-0.761028	-0.85161	-0.0629909	-0.0250914	0.289081	0.45734	0.290949	0.55936	0.490475	0.625556	0.683456	0.771584	0.807587	0.901514	0.767152	0.573031	0.531297	0.286827	0.383358	-0.0554352	0.012197	0.645495
ENSMUSG00000010064	ENSMUSG00000010064	76257	pink	-0.225373	-0.453621	0.278189	-0.721421	-0.389975	-0.684	-0.476192	-0.463795	0.69158	0.0631161	-0.00578086	-0.167333	-0.27889	0.0372376	-0.142333	0.0351426	0.276345	0.219746	0.0145164	0.345234	0.251784	0.770078	0.587066	0.318994	0.4921	0.854231	0.547196	0.313323
ENSMUSG00000010066	ENSMUSG00000010066	56808	yellow	-0.184233	-0.296475	0.185824	-0.519898	-0.00113833	-0.40945	-0.350299	-0.169459	0.544933	0.262237	0.223841	-0.0976621	-0.411736	-0.24772	-0.105616	0.0771857	0.0398075	0.215202	-0.0914925	0.159788	-0.0394209	0.413342	0.380139	0.0105489	0.144574	0.467432	0.31084	0.0668553
ENSMUSG00000010067	ENSMUSG00000010067	56289	red	-0.357386	-0.607022	-0.141379	-0.433016	-0.649092	-0.666128	-0.554764	-0.696774	0.267924	-0.293921	-0.0879026	0.0193609	0.180833	0.484102	0.0660703	0.0503699	0.371083	0.358733	0.427094	0.607482	0.617321	0.743274	0.673481	0.571324	0.614549	0.451833	0.322072	0.605635
ENSMUSG00000010080	ENSMUSG00000010080	71889	pink	-0.0583135	-0.181978	0.519413	-0.709568	-0.214049	-0.508495	-0.22406	-0.166742	0.671404	0.0651923	-0.146886	-0.400247	-0.392123	-0.134597	-0.279482	-0.186854	0.112611	-0.064199	-0.280712	0.0410786	0.0111793	0.596504	0.401801	0.173007	0.307363	0.957133	0.497779	0.0477099
ENSMUSG00000010086	ENSMUSG00000010086	22671	magenta	0.6256	0.163287	-0.54727	0.166364	-0.247253	-0.0452248	-0.108939	-0.247739	-0.461766	0.258111	0.0449737	0.0933037	0.162814	0.237362	0.771928	0.631647	0.670485	0.210545	0.247861	0.245273	0.429253	-0.0399739	-0.320931	0.183132	0.00130804	-0.394626	-0.56325	0.214546
ENSMUSG00000010095	ENSMUSG00000010095	17254	turquoise	-0.616513	-0.871736	-0.291503	-0.342881	-0.441495	-0.701281	-0.787542	-0.772855	0.493487	-0.00961977	0.352443	0.450333	0.00914267	0.288987	-0.0675269	0.31901	0.340035	0.715571	0.571332	0.753355	0.442286	0.753312	0.79635	0.387408	0.5433	0.356776	0.40071	0.588272
ENSMUSG00000010097	ENSMUSG00000010097	53319	midnightblue	0.031054	-0.217851	-0.474608	-0.0132576	-0.747315	-0.403771	-0.285018	-0.598738	-0.416179	-0.327341	-0.261088	0.0522237	0.602374	0.776171	0.68701	0.259415	0.601035	0.297389	0.587751	0.601069	0.778206	0.415497	0.160434	0.340166	0.305557	0.00695625	-0.275623	0.618627
ENSMUSG00000010110	ENSMUSG00000010110	56389	magenta	0.65016	0.585581	-0.102039	0.442858	-0.0449217	0.469682	0.480081	0.236359	-0.608903	-0.0864005	-0.342858	-0.189125	0.365475	0.180171	0.551626	0.0437279	0.157376	-0.331208	-0.0756512	-0.261236	0.0674792	-0.446364	-0.588093	-0.196725	-0.337815	-0.377639	-0.512852	-0.145366
ENSMUSG00000010122	ENSMUSG00000010122	67473	grey60	-0.195991	0.0166572	0.661112	-0.322807	0.1103	-0.00738157	0.153375	0.192635	0.465881	-0.220565	-0.194672	-0.261479	-0.193513	-0.244637	-0.48476	-0.512	-0.417077	-0.331637	-0.36788	-0.311869	-0.297229	0.129372	0.30863	0.177956	0.325859	0.337837	0.851201	-0.206556
ENSMUSG00000010136	ENSMUSG00000010136	100503311	pink	-0.208914	-0.141585	0.552472	-0.512383	-0.44867	-0.365527	-0.0149815	-0.180589	0.392863	-0.420792	-0.509166	-0.471739	0.0386482	0.230143	-0.276687	-0.48217	-0.0726508	-0.247197	-0.10798	0.039272	0.218995	0.580048	0.338708	0.216532	0.419067	0.881593	0.486576	0.269796
ENSMUSG00000010142	ENSMUSG00000010142	57916	yellow	-0.140064	-0.240188	-0.336073	0.148852	-0.116849	-0.0813235	-0.21494	-0.243134	-0.0584238	0.0347626	0.177568	0.324915	0.109561	0.158687	0.021933	0.227219	0.162955	0.29511	0.313355	0.281006	0.197852	0.120359	0.120011	0.215235	0.0817046	-0.163898	-0.238844	0.304281
ENSMUSG00000010154	ENSMUSG00000010154	234857	turquoise	-0.338879	-0.743317	-0.692283	-0.114093	-0.395425	-0.616354	-0.79899	-0.758076	0.0777666	0.169834	0.51277	0.547806	0.0448403	0.307752	0.285668	0.67457	0.585951	0.852742	0.724967	0.833227	0.541203	0.488539	0.510236	0.173339	0.238453	-0.0330314	-0.0820893	0.520218
ENSMUSG00000010175	ENSMUSG00000010175	19130	green	0.0799827	0.484309	0.219605	0.44173	0.825324	0.700612	0.541283	0.785818	-0.078749	0.275761	0.151824	0.0251002	-0.263044	-0.570022	-0.460887	-0.283931	-0.610085	-0.390641	-0.49493	-0.671101	-0.786523	-0.767192	-0.600844	-0.581067	-0.671111	-0.364663	-0.267629	-0.699897
ENSMUSG00000010205	ENSMUSG00000010205	71766	yellow	-0.0621337	-0.493642	-0.360737	-0.239229	0.150817	-0.410412	-0.663658	-0.405559	0.53756	0.727529	0.746356	0.492396	-0.502463	-0.294241	-0.0236711	0.670019	0.447261	0.655365	0.176716	0.402771	0.00901467	0.289398	0.339861	0.115465	0.0943988	0.065655	0.162877	-0.0244468
ENSMUSG00000010277	ENSMUSG00000010277	72503	grey	0.357289	0.25685	-0.0895986	0.376441	0.0568641	0.299314	0.209884	0.0844991	-0.224914	0.0287771	-0.118227	0.0647645	0.265037	0.166626	0.297412	0.00579095	0.0681059	-0.112985	-0.00701978	-0.113628	-0.00871925	-0.214166	-0.172277	-0.247516	-0.324209	-0.120709	-0.275557	-0.160049
ENSMUSG00000010290	ENSMUSG00000010290	98404	blue	0.406667	0.857284	0.674699	0.245514	0.435948	0.755838	0.932475	0.873938	-0.25055	-0.217126	-0.545129	-0.589821	-0.00963758	-0.34055	-0.29745	-0.672767	-0.597609	-0.920399	-0.737342	-0.919151	-0.59237	-0.663834	-0.736368	-0.343146	-0.381708	-0.0802691	-0.0600435	-0.583955
ENSMUSG00000010307	ENSMUSG00000010307	67893	red	-0.370247	-0.681816	-0.0143888	-0.657461	-0.665799	-0.834595	-0.678486	-0.754438	0.491008	-0.205042	-0.0379186	-0.0152159	0.00282367	0.388725	0.0883244	0.103077	0.412193	0.418895	0.38386	0.647825	0.602259	0.91516	0.820877	0.607321	0.757172	0.65125	0.541251	0.605208
ENSMUSG00000010311	ENSMUSG00000010311	269120	grey	-0.33276	-0.498254	-0.158194	-0.236091	-0.0672989	-0.284201	-0.466375	-0.389484	0.399289	0.151367	0.368965	0.300692	-0.129994	-0.00542302	0.0145806	0.257125	0.183745	0.457297	0.221576	0.358027	0.12414	0.359759	0.529994	0.221409	0.295936	0.0406592	0.359462	0.190183
ENSMUSG00000010358	ENSMUSG00000010358	70110	red	-0.272683	-0.541131	0.0505292	-0.465972	-0.590511	-0.6579	-0.517882	-0.629824	0.442191	-0.250009	-0.116958	0.0433491	0.0823022	0.374644	0.0100251	0.00116607	0.339808	0.293404	0.356542	0.516017	0.51785	0.800732	0.606455	0.745721	0.822564	0.519375	0.497006	0.604018
ENSMUSG00000010362	ENSMUSG00000010362	66599	red	-0.454561	-0.386122	0.0529106	-0.156326	-0.188102	-0.224721	-0.200291	-0.230394	0.211542	-0.17893	0.0672066	0.0900854	0.0260655	0.0979213	-0.310775	-0.0391146	-0.0438529	0.19301	0.188555	0.240044	0.10637	0.256043	0.307864	-0.128859	0.0763154	0.287066	0.204413	0.244784
ENSMUSG00000010376	ENSMUSG00000010376	18002	turquoise	-0.379296	-0.702387	-0.615913	-0.162234	-0.806647	-0.706214	-0.688715	-0.901355	-0.0977676	-0.278629	0.0195054	0.327625	0.469216	0.788681	0.439882	0.37582	0.594361	0.644811	0.856727	0.924421	0.911711	0.705577	0.534909	0.496602	0.534614	0.120259	-0.0893121	0.859601
ENSMUSG00000010392	ENSMUSG00000010392	53334	brown	0.000784925	0.379462	0.445249	0.233228	0.688675	0.523118	0.448444	0.651528	0.202434	0.1983	0.0790653	0.00126817	-0.283045	-0.52047	-0.559676	-0.413213	-0.574608	-0.397604	-0.505466	-0.613082	-0.754697	-0.505545	-0.338338	-0.390769	-0.436328	-0.0193069	0.0369574	-0.646376
ENSMUSG00000010406	ENSMUSG00000010406	68836	turquoise	-0.417518	-0.794159	-0.610948	-0.232038	-0.727253	-0.77077	-0.791739	-0.927085	0.0609442	-0.127663	0.178935	0.406744	0.304643	0.653878	0.332202	0.484638	0.634349	0.743681	0.833197	0.950415	0.840977	0.740539	0.603825	0.458683	0.528653	0.168416	0.0233364	0.803235
ENSMUSG00000010453	ENSMUSG00000010453	226976	black	0.0410077	0.0689547	0.0194081	-0.038703	0.600666	0.148218	-0.0454643	0.318774	0.23975	0.514726	0.477826	0.0940872	-0.579791	-0.623024	-0.199136	0.141802	-0.212161	0.0595284	-0.329432	-0.261413	-0.51729	-0.307773	0.0670234	-0.261957	-0.35982	-0.17314	0.0754823	-0.566258
ENSMUSG00000010461	ENSMUSG00000010461	14051	brown	0.406376	0.776616	0.552797	0.182148	0.27625	0.609654	0.81707	0.736748	-0.320507	-0.239177	-0.530011	-0.576321	-0.00562694	-0.263508	-0.195213	-0.547223	-0.421837	-0.802108	-0.60987	-0.771439	-0.449034	-0.58428	-0.683817	-0.176667	-0.254199	-0.12324	-0.0437925	-0.489358
ENSMUSG00000010476	ENSMUSG00000010476	13593	grey	0.234851	0.0672231	0.242352	-0.447775	-0.219423	-0.299813	-0.0725001	-0.0961947	0.233556	0.0528929	-0.22992	-0.378428	-0.144809	-0.00136844	0.14699	-0.0522052	0.221789	-0.125352	-0.17363	0.0177729	0.161768	0.373169	-0.0677743	0.336717	0.347216	0.455278	0.012003	0.199512
ENSMUSG00000010492	ENSMUSG00000010492	#N/A	grey	-0.230901	0.0341161	0.211033	-0.0969982	0.00194077	0.0516838	0.164376	0.134871	-0.01612	-0.208176	-0.185068	-0.237256	0.0435336	0.0252446	-0.185008	-0.299138	-0.249759	-0.193929	-0.0671856	-0.107144	-0.0227785	-0.035808	0.0331441	-0.251415	-0.129346	0.11302	0.245796	-0.139211
ENSMUSG00000010505	ENSMUSG00000010505	17932	purple	0.3327	0.421318	0.252685	0.238271	0.329188	0.405568	0.39972	0.433892	-0.106708	0.0147672	-0.152274	-0.167451	-0.0176185	-0.202129	-0.0582933	-0.25905	-0.279573	-0.378062	-0.331576	-0.436271	-0.325981	-0.324517	-0.346957	-0.267622	-0.301737	-0.0650995	-0.219971	-0.285595
ENSMUSG00000010517	ENSMUSG00000010517	14084	blue	0.228577	0.726902	0.517951	0.47486	0.233743	0.812626	0.915754	0.706429	-0.426046	-0.487816	-0.606672	-0.39819	0.315052	-0.0533834	-0.221993	-0.685787	-0.609913	-0.808758	-0.442262	-0.752179	-0.411153	-0.628238	-0.624495	-0.32617	-0.333145	-0.187418	-0.137086	-0.352697
ENSMUSG00000010529	ENSMUSG00000010529	212539	purple	0.561629	0.654069	0.082996	0.476308	-0.0024463	0.595646	0.654004	0.378418	-0.612378	-0.220234	-0.442312	-0.270324	0.341267	0.105701	0.24142	-0.150282	-0.0222014	-0.485994	-0.20128	-0.431984	-0.0801926	-0.525564	-0.682036	-0.205015	-0.305546	-0.337351	-0.372487	-0.211662
ENSMUSG00000010538	ENSMUSG00000010538	76927	grey	0.0175732	0.201481	0.244078	-0.111101	-0.0500347	0.0777352	0.26288	0.177439	-0.104783	-0.180197	-0.308461	-0.365561	0.0301329	0.0357675	-0.104715	-0.273888	-0.155535	-0.320806	-0.151736	-0.184996	0.0320897	-0.0694647	-0.11411	-0.13712	-0.0986113	0.107404	0.157874	-0.132214
ENSMUSG00000010554	ENSMUSG00000010554	67493	green	-0.0939461	0.134766	0.0140595	0.348696	0.244677	0.348558	0.265855	0.275001	-0.205094	-0.109645	-0.00238006	0.0423113	0.154828	-0.0724962	-0.119041	-0.185173	-0.369462	-0.13826	-0.0438574	-0.207246	-0.220881	-0.354491	-0.141881	-0.420048	-0.376896	-0.301919	-0.0337834	-0.193621
ENSMUSG00000010592	ENSMUSG00000010592	13164	blue	0.364569	0.688746	0.290366	0.211451	0.146205	0.530359	0.704023	0.577571	-0.500484	-0.258416	-0.519768	-0.544282	0.122818	-0.0569084	0.0290612	-0.42975	-0.371831	-0.684896	-0.448203	-0.596268	-0.223404	-0.529996	-0.478605	-0.268064	-0.399994	-0.163547	-0.240057	-0.396788
ENSMUSG00000010607	ENSMUSG00000010607	66268	turquoise	-0.421604	-0.668296	-0.627679	0.0324756	-0.759466	-0.533728	-0.573711	-0.822707	-0.19856	-0.376034	-0.00275623	0.390234	0.554172	0.793441	0.353384	0.327076	0.475431	0.597769	0.881233	0.85464	0.855773	0.575691	0.501632	0.350683	0.395607	0.029113	-0.15629	0.824738
ENSMUSG00000010608	ENSMUSG00000010608	67039	blue	0.557471	0.918623	0.542454	0.262092	0.643352	0.760159	0.859502	0.946476	-0.256838	0.107633	-0.283451	-0.488675	-0.219318	-0.57044	-0.18135	-0.433604	-0.532763	-0.804569	-0.814467	-0.946682	-0.74626	-0.79365	-0.768733	-0.461785	-0.57338	-0.227194	-0.183169	-0.774394
ENSMUSG00000010609	ENSMUSG00000010609	19165	turquoise	-0.267366	-0.563026	-0.142849	-0.451644	-0.725269	-0.672657	-0.546692	-0.727178	0.273829	-0.231523	-0.103677	0.0053031	0.156606	0.458256	0.161476	0.163003	0.503945	0.391298	0.419434	0.62157	0.629608	0.792737	0.501955	0.645216	0.705826	0.503137	0.202508	0.706147
ENSMUSG00000010651	ENSMUSG00000010651	235674	tan	-0.400542	-0.350794	0.0235258	-0.244862	-0.234432	-0.308806	-0.285264	-0.271642	0.196645	-0.249729	0.0188149	0.0617939	0.0452418	0.123918	-0.0518699	-0.0965723	-0.0416206	0.19494	0.202195	0.253985	0.161943	0.380041	0.45075	0.376531	0.443856	0.161497	0.288289	0.325791
ENSMUSG00000010660	ENSMUSG00000010660	18799	grey	0.0884972	-0.270943	0.287898	-0.753483	-0.194716	-0.595549	-0.435859	-0.306958	0.690788	0.301577	0.109064	-0.22548	-0.56252	-0.245349	-0.060107	0.195896	0.36769	0.170107	-0.167502	0.180236	0.106111	0.62362	0.442102	0.393365	0.471544	0.707969	0.491624	0.0993155
ENSMUSG00000010663	ENSMUSG00000010663	76267	blue	-0.120301	0.140812	0.346044	0.19542	0.238868	0.340594	0.305347	0.2751	0.183392	-0.0897821	-0.127642	-0.0289736	0.0497124	-0.109226	-0.397559	-0.397429	-0.439365	-0.28966	-0.24301	-0.321845	-0.329468	-0.142454	-0.0754136	-0.35335	-0.28963	0.263635	-0.029335	-0.176274
ENSMUSG00000010721	ENSMUSG00000010721	56873	blue	0.331934	0.727872	0.403989	0.455914	0.456669	0.824743	0.840732	0.781705	-0.417241	-0.216328	-0.347159	-0.333621	0.102622	-0.283751	-0.174014	-0.459948	-0.539901	-0.698203	-0.514064	-0.775503	-0.528769	-0.759104	-0.631891	-0.487315	-0.502442	-0.404246	-0.111083	-0.544259
ENSMUSG00000010751	ENSMUSG00000010751	79202	grey	-0.0919262	-0.114077	-0.0372474	0.222215	-0.109116	0.0543422	-0.0295423	-0.147909	0.0349245	-0.187916	-0.0411144	0.266459	0.293753	0.227879	0.0185188	-0.0686301	-0.0388814	0.0643119	0.183029	0.102579	0.0670692	0.0511704	0.134148	0.186425	0.166161	-0.0547504	0.00939736	0.228645
ENSMUSG00000010755	ENSMUSG00000010755	27267	turquoise	0.0298995	-0.351798	-0.784548	0.0945079	-0.519492	-0.436189	-0.511201	-0.633171	-0.388934	0.0153603	0.164198	0.375927	0.382051	0.549193	0.701114	0.614283	0.645267	0.586227	0.687173	0.704844	0.681465	0.313289	0.113925	0.32051	0.238743	-0.265071	-0.497898	0.610091
ENSMUSG00000010797	ENSMUSG00000010797	22413	turquoise	-0.218373	-0.403576	-0.814494	0.443718	-0.256795	-0.140969	-0.396323	-0.488452	-0.386343	0.0162163	0.327992	0.66989	0.462658	0.477383	0.455949	0.536252	0.354598	0.620984	0.752842	0.620706	0.448138	0.0565209	0.161786	-0.0971887	-0.126971	-0.438774	-0.458188	0.374244
ENSMUSG00000010803	ENSMUSG00000010803	14394	brown	0.140916	0.578376	0.387211	0.233125	0.798108	0.634617	0.599874	0.868722	-0.0797754	0.251581	0.0826244	-0.20779	-0.413234	-0.711063	-0.44372	-0.308025	-0.65312	-0.497701	-0.647696	-0.767406	-0.831362	-0.75777	-0.542051	-0.619466	-0.652899	-0.284668	-0.081487	-0.78985
ENSMUSG00000010825	ENSMUSG00000010825	170935	grey	0.0909583	0.159188	0.377434	-0.150329	0.367169	0.218627	0.16354	0.294832	0.381405	0.241826	0.0647236	-0.21441	-0.396373	-0.435626	-0.27363	-0.215588	-0.285737	-0.21917	-0.452328	-0.369316	-0.404816	-0.102518	0.0109939	-0.0857437	-0.13411	0.164852	0.200276	-0.352221
ENSMUSG00000010911	ENSMUSG00000010911	56369	midnightblue	0.0252538	0.16056	0.309445	-0.0259561	-0.326039	0.068805	0.277305	0.0426746	-0.156708	-0.552105	-0.580096	-0.385024	0.330668	0.324944	0.0993339	-0.44772	-0.149233	-0.355804	-0.0262997	-0.104658	0.188243	0.130576	0.101448	0.00954176	0.0779689	0.302339	0.0638273	0.112237
ENSMUSG00000010914	ENSMUSG00000010914	27402	yellow	-0.277202	-0.528514	-0.424541	-0.126157	-0.0942106	-0.345691	-0.539948	-0.412454	0.185398	0.199059	0.445262	0.364629	-0.150608	0.00430913	-0.0107351	0.440252	0.302252	0.551972	0.325197	0.449999	0.211847	0.301121	0.352286	0.236792	0.213233	-0.0762008	-0.0557456	0.32789
ENSMUSG00000010936	ENSMUSG00000010936	234729	turquoise	-0.451196	-0.849706	-0.47176	-0.429509	-0.346892	-0.788745	-0.924064	-0.791202	0.449566	0.260321	0.568539	0.484059	-0.187191	0.140142	0.134119	0.587923	0.507537	0.85076	0.573518	0.809571	0.453442	0.706038	0.759906	0.439737	0.516329	0.174538	0.297265	0.508479
ENSMUSG00000011096	ENSMUSG00000011096	67605	turquoise	-0.410534	-0.827791	-0.613482	-0.176391	-0.368761	-0.652929	-0.854434	-0.805045	0.282659	0.228182	0.540732	0.613166	-0.0130603	0.290019	0.180161	0.66031	0.552276	0.873876	0.723311	0.849042	0.542685	0.600359	0.585352	0.2546	0.367768	0.0584379	0.105201	0.557945
ENSMUSG00000011114	ENSMUSG00000011114	21376	turquoise	-0.39656	-0.683269	-0.7577	0.0597255	-0.60312	-0.536425	-0.66126	-0.813229	-0.181409	-0.144036	0.215859	0.553959	0.454815	0.696252	0.428617	0.506266	0.544802	0.729063	0.91171	0.892361	0.786166	0.490878	0.450613	0.279307	0.320163	-0.130668	-0.174412	0.699456
ENSMUSG00000011148	ENSMUSG00000011148	11565	red	-0.22143	-0.550709	-0.110424	-0.51185	-0.655271	-0.733512	-0.579939	-0.685973	0.288142	-0.191585	-0.063381	0.00454998	0.0979986	0.417656	0.186883	0.180508	0.455583	0.38569	0.392302	0.615526	0.615854	0.79246	0.535109	0.619778	0.71339	0.460788	0.204991	0.756454
ENSMUSG00000011154	ENSMUSG00000011154	75556	pink	-0.459987	-0.239072	0.112056	-0.0934115	-0.32246	-0.162247	-0.0402994	-0.17704	0.0444677	-0.477923	-0.305078	-0.122302	0.336803	0.394332	-0.136227	-0.420219	-0.176778	-0.0293741	0.16187	0.17228	0.194285	0.297961	0.303693	0.064631	0.143662	0.354526	0.0977289	0.283734
ENSMUSG00000011158	ENSMUSG00000011158	72308	yellow	-0.249519	-0.511403	-0.31032	-0.0118923	0.137439	-0.211674	-0.496446	-0.310262	0.372614	0.33736	0.57094	0.521375	-0.26415	-0.122849	-0.25018	0.387272	0.205428	0.515991	0.278882	0.341918	0.0287193	0.162597	0.287899	0.0785899	0.0837408	-0.0505673	0.029055	0.118534
ENSMUSG00000011171	ENSMUSG00000011171	22355	grey	0.334006	0.17221	-0.0660333	0.141353	0.136923	0.22109	0.121991	0.102276	-0.153482	0.12461	0.043727	-0.0181988	-0.0309253	-0.0509739	0.159017	0.146374	0.150275	-0.0574507	-0.0669624	-0.112941	-0.0190741	-0.227264	-0.0988732	-0.275333	-0.293616	-0.191943	-0.0875035	-0.270236
ENSMUSG00000011179	ENSMUSG00000011179	18263	greenyellow	-0.00303812	0.131761	-0.00961866	0.324362	-0.47823	0.184382	0.292074	-0.114467	-0.426922	-0.672827	-0.610808	-0.089341	0.747769	0.647414	0.222012	-0.32994	-0.0340788	-0.258617	0.258821	0.0544651	0.401077	0.0772694	-0.209686	0.234228	0.22403	0.00272211	-0.374175	0.532601
ENSMUSG00000011254	ENSMUSG00000011254	66628	grey	-0.074126	-0.236433	-0.264739	0.163325	-0.00647609	0.0387839	-0.169837	-0.209338	0.0327646	0.113707	0.226268	0.277124	0.0423755	0.108773	0.0263464	0.212127	0.0737737	0.266701	0.23472	0.207792	0.134288	-0.00270709	0.198323	-0.106641	-0.138062	-0.164771	-0.0759424	0.104701
ENSMUSG00000011256	ENSMUSG00000011256	11492	green	0.107438	0.143567	0.00168263	0.0176497	0.607705	0.234449	0.0317589	0.340443	0.210871	0.565434	0.449219	0.131608	-0.561136	-0.623981	-0.262971	0.174676	-0.150121	0.0138729	-0.32903	-0.306805	-0.498991	-0.347937	-0.284604	-0.0305562	-0.147689	-0.302923	0.00604301	-0.465655
ENSMUSG00000011257	ENSMUSG00000011257	230721	turquoise	-0.304797	-0.706619	-0.819198	0.0234069	-0.390557	-0.482006	-0.74314	-0.780582	-0.0305307	0.188342	0.494358	0.608104	0.163101	0.422484	0.382173	0.705985	0.55385	0.843415	0.778001	0.836412	0.627542	0.411629	0.489156	0.184759	0.172434	-0.20608	-0.185367	0.559144
ENSMUSG00000011267	ENSMUSG00000011267	63872	yellow	0.279108	0.123418	-0.313092	-0.068208	0.0366921	-0.154986	-0.133163	-0.0275687	-0.226093	0.355812	0.20388	0.0364456	-0.136328	-0.0707603	0.410904	0.39644	0.334598	0.167711	0.0301859	0.105815	0.0512865	-0.126409	-0.177076	0.0601861	-0.0751055	-0.288801	-0.175014	-0.148724
ENSMUSG00000011305	ENSMUSG00000011305	66968	red	-0.316821	-0.458096	-0.103851	-0.305001	-0.515385	-0.525674	-0.403719	-0.502385	0.161769	-0.261854	-0.122199	0.0181278	0.164846	0.423404	0.0182191	-0.00169223	0.210342	0.265366	0.367881	0.483302	0.506663	0.623424	0.453474	0.456594	0.488553	0.36508	0.0852682	0.644392
ENSMUSG00000011306	ENSMUSG00000011306	70616	turquoise	-0.322884	-0.78575	-0.737738	-0.116005	-0.469282	-0.647428	-0.850102	-0.864796	0.101794	0.139531	0.480672	0.629403	0.131283	0.434379	0.335706	0.704762	0.660378	0.871412	0.803319	0.902021	0.672282	0.572407	0.543821	0.40701	0.437561	-0.0787889	-0.0529433	0.66725
ENSMUSG00000011382	ENSMUSG00000011382	71755	blue	0.2188	0.634852	0.757881	0.0974853	0.558185	0.599063	0.707461	0.795785	0.160051	-0.0362324	-0.321499	-0.451238	-0.245106	-0.516391	-0.538405	-0.688769	-0.675142	-0.767327	-0.788163	-0.861305	-0.744213	-0.465732	-0.452374	-0.272559	-0.318656	0.194473	0.071906	-0.59496
ENSMUSG00000011427	ENSMUSG00000011427	233056	green	0.374673	0.501046	0.464664	-0.0672907	0.508411	0.367856	0.439653	0.615913	0.10831	0.267471	-0.0531566	-0.403433	-0.415049	-0.579782	-0.20591	-0.193895	-0.22677	-0.447632	-0.67018	-0.613367	-0.580212	-0.401588	-0.397829	-0.386851	-0.39427	0.0234	0.0900046	-0.619134
ENSMUSG00000011589	ENSMUSG00000011589	240121	turquoise	-0.0222114	-0.489895	-0.664178	-0.206905	-0.367529	-0.63097	-0.687145	-0.642668	-0.0552215	0.31802	0.408829	0.349344	-0.00625624	0.26725	0.503551	0.755624	0.685177	0.699334	0.57573	0.72826	0.578721	0.423383	0.256685	0.141115	0.190278	-0.0786907	-0.174117	0.450199
ENSMUSG00000011658	ENSMUSG00000011658	70300	red	-0.0316699	-0.479271	0.0963888	-0.741181	-0.510312	-0.775853	-0.606537	-0.625585	0.588305	0.0959631	0.0355255	-0.104289	-0.249493	0.129177	0.14173	0.243704	0.53377	0.342796	0.154301	0.481792	0.456621	0.851876	0.649763	0.616299	0.716629	0.654507	0.571355	0.415561
ENSMUSG00000011751	ENSMUSG00000011751	80297	darkgreen	0.396098	-0.000908587	-0.685796	0.206961	0.160591	-0.0405896	-0.28941	-0.148374	-0.291548	0.628834	0.544919	0.389392	-0.152123	-0.119206	0.598689	0.813124	0.486731	0.465431	0.235859	0.258543	0.109976	-0.216382	-0.171212	-0.191475	-0.329779	-0.555473	-0.500665	-0.11075
ENSMUSG00000011752	ENSMUSG00000011752	18648	turquoise	-0.451269	-0.712166	-0.727421	0.0231164	-0.690872	-0.565063	-0.658102	-0.85255	-0.198874	-0.266054	0.131766	0.474185	0.515221	0.767829	0.43326	0.415577	0.47542	0.696502	0.913399	0.905429	0.83733	0.543355	0.561939	0.291799	0.343836	-0.0580311	-0.14876	0.761143
ENSMUSG00000011831	ENSMUSG00000011831	14020	brown	0.420834	0.784369	0.566728	0.120441	0.627057	0.599911	0.73531	0.884182	-0.149811	0.0881114	-0.26782	-0.520006	-0.271389	-0.531536	-0.232282	-0.514333	-0.60785	-0.753722	-0.789735	-0.861945	-0.704776	-0.654898	-0.534053	-0.481812	-0.560818	-0.0819665	-0.0848761	-0.757479
ENSMUSG00000011832	ENSMUSG00000011832	213027	turquoise	-0.389437	-0.74362	-0.507804	-0.251302	-0.113337	-0.6366	-0.840133	-0.619304	0.38622	0.398317	0.683015	0.601017	-0.248774	0.0196305	0.0664405	0.627383	0.433622	0.82913	0.515196	0.691516	0.263937	0.485035	0.598733	0.180184	0.268081	0.0612349	0.184535	0.283433
ENSMUSG00000011837	ENSMUSG00000011837	102209	turquoise	-0.443486	-0.819257	-0.668799	-0.151779	-0.572872	-0.667296	-0.824694	-0.899757	0.133509	0.000829394	0.375363	0.562232	0.218445	0.500594	0.307273	0.558526	0.57555	0.830251	0.79454	0.909394	0.685112	0.636411	0.682349	0.526354	0.504698	-0.0104305	0.0529693	0.714657
ENSMUSG00000011877	ENSMUSG00000011877	216963	black	-0.278217	-0.668903	-0.740031	0.0652491	0.0419499	-0.368159	-0.751211	-0.546699	0.200963	0.563915	0.862488	0.789077	-0.211046	-0.0561944	0.126157	0.850354	0.485389	0.908159	0.577531	0.656143	0.19716	0.193899	0.34849	-0.0694711	-0.0424909	-0.276473	-0.114164	0.193437
ENSMUSG00000011884	ENSMUSG00000011884	56356	turquoise	-0.349673	-0.7527	-0.287686	-0.505749	-0.737563	-0.831138	-0.768423	-0.88699	0.35014	-0.13397	0.0828835	0.18845	0.106801	0.493229	0.213744	0.338376	0.608852	0.607011	0.601035	0.817649	0.749529	0.900717	0.701622	0.718301	0.783972	0.411579	0.30289	0.808808
ENSMUSG00000011958	ENSMUSG00000011958	12175	salmon	0.456565	0.767349	0.66743	0.0603921	0.245293	0.508808	0.777538	0.707688	-0.211707	-0.254561	-0.613573	-0.666962	-0.0122714	-0.209803	-0.158914	-0.646402	-0.445064	-0.845342	-0.660681	-0.763884	-0.405094	-0.405998	-0.544682	-0.175725	-0.206788	0.0981538	-0.00331716	-0.434385
ENSMUSG00000011960	ENSMUSG00000011960	12455	green	0.249964	0.344778	0.049616	0.489228	0.707858	0.649788	0.343357	0.517029	-0.0215028	0.3289	0.301015	0.25512	-0.182261	-0.481914	-0.187458	0.00469306	-0.307411	-0.167803	-0.325975	-0.487824	-0.61805	-0.655165	-0.385015	-0.358213	-0.463173	-0.517874	-0.161242	-0.55446
ENSMUSG00000012017	ENSMUSG00000012017	224024	grey60	-0.302874	-0.348441	0.3141	-0.661934	-0.0289529	-0.475569	-0.350695	-0.163984	0.581177	0.0770611	0.167096	-0.139566	-0.461672	-0.270112	-0.326826	-0.0296203	-0.0123452	0.127269	-0.117388	0.110638	-0.0229868	0.427213	0.498235	0.291669	0.475253	0.378876	0.781831	0.0203416
ENSMUSG00000012076	ENSMUSG00000012076	52592	green	-0.0127769	0.0183964	-0.197492	0.282362	0.442057	0.210508	-0.0184471	0.195261	0.0521268	0.397305	0.377001	0.334589	-0.183548	-0.269366	-0.0873852	0.165137	-0.0584416	0.143845	-0.0105295	-0.0651758	-0.319743	-0.304836	-0.19412	-0.356102	-0.452756	-0.196176	-0.353164	-0.360672
ENSMUSG00000012114	ENSMUSG00000012114	94112	turquoise	-0.0801535	-0.531057	-0.422139	-0.337311	-0.0604186	-0.566086	-0.728668	-0.532595	0.443492	0.609265	0.628421	0.420233	-0.353826	-0.107311	0.190088	0.678101	0.572536	0.697102	0.286815	0.547663	0.201128	0.432683	0.344965	0.282648	0.266523	0.0771631	0.112786	0.185892
ENSMUSG00000012117	ENSMUSG00000012117	67422	turquoise	-0.418651	-0.711643	-0.770174	0.160851	-0.366288	-0.3604	-0.657311	-0.728596	-0.0801137	0.0229051	0.461417	0.688553	0.284466	0.452715	0.281472	0.58409	0.403477	0.804216	0.801167	0.784267	0.550847	0.346633	0.530788	0.142819	0.164433	-0.266397	-0.159521	0.571064
ENSMUSG00000012123	ENSMUSG00000012123	230806	grey	0.0230138	0.0568147	0.124707	-0.113574	-0.306814	-0.150084	0.0619485	-0.0895336	-0.151805	-0.342444	-0.325921	-0.172455	0.296528	0.266984	0.265208	-0.144496	0.0434661	-0.129303	0.11717	0.0791152	0.255877	0.166721	0.081832	0.156899	0.272471	0.0324667	0.27337	0.163863
ENSMUSG00000012126	ENSMUSG00000012126	67586	red	0.225612	-0.0701404	0.153723	-0.706761	-0.617131	-0.671446	-0.263143	-0.387729	0.133288	-0.0767751	-0.372827	-0.524887	-0.0492017	0.287082	0.394838	0.0828853	0.496396	-0.00875638	-0.000836954	0.291405	0.532433	0.664755	0.234823	0.371229	0.472142	0.661818	0.230674	0.367909
ENSMUSG00000012296	ENSMUSG00000012296	74094	darkgrey	0.545632	0.283341	0.113664	-0.339206	0.288407	-0.0903102	-0.0129748	0.198349	0.158257	0.612891	0.215525	-0.290639	-0.552815	-0.502006	0.203075	0.305656	0.247573	-0.0515126	-0.500702	-0.236474	-0.29513	-0.11453	-0.0870342	-0.193336	-0.244523	0.0778476	0.168524	-0.534014
ENSMUSG00000012405	ENSMUSG00000012405	66480	turquoise	-0.428401	-0.672978	-0.519777	-0.0759797	-0.839164	-0.615403	-0.582219	-0.864328	-0.12699	-0.461731	-0.107993	0.323721	0.601658	0.865259	0.340936	0.2282	0.502564	0.53817	0.858098	0.859898	0.904421	0.689841	0.519213	0.502656	0.584363	0.145916	-0.0249945	0.889737
ENSMUSG00000012422	ENSMUSG00000012422	66074	blue	0.426683	0.901236	0.513282	0.370716	0.284545	0.743203	0.966197	0.821556	-0.527175	-0.331404	-0.654034	-0.592894	0.212026	-0.123004	-0.0942819	-0.648491	-0.565375	-0.904454	-0.587166	-0.821681	-0.43194	-0.684821	-0.791208	-0.436745	-0.493523	-0.14552	-0.306238	-0.464375
ENSMUSG00000012429	ENSMUSG00000012429	66308	blue	0.43598	0.781956	0.532685	0.247882	0.351357	0.654956	0.807744	0.724393	-0.249579	-0.108393	-0.469562	-0.490725	0.0180962	-0.240969	-0.135429	-0.511868	-0.423194	-0.773553	-0.60439	-0.761541	-0.473424	-0.598621	-0.612934	-0.412229	-0.475738	-0.0374531	-0.076284	-0.609631
ENSMUSG00000012483	ENSMUSG00000012483	68240	blue	0.187335	0.610178	0.563439	0.113036	0.0399922	0.448643	0.748867	0.572521	-0.329882	-0.473318	-0.695115	-0.621827	0.216203	0.0316731	-0.175122	-0.662793	-0.447738	-0.771378	-0.442016	-0.586542	-0.22077	-0.371494	-0.467552	-0.327263	-0.276851	0.119148	-0.0268342	-0.268489
ENSMUSG00000012535	ENSMUSG00000012535	320938	greenyellow	-0.101346	-0.0478895	-0.397724	0.302042	-0.19222	-0.0424607	-0.0451384	-0.136895	-0.486029	-0.204751	-0.0183903	0.236092	0.452609	0.363807	0.337061	0.141982	0.102416	0.176268	0.37699	0.252798	0.234509	-0.0744751	-0.0554468	-0.120082	-0.0962548	-0.329224	-0.283766	0.197185
ENSMUSG00000012609	ENSMUSG00000012609	320244	red	-0.17438	-0.456556	-0.24412	-0.424059	-0.387741	-0.645979	-0.57771	-0.553363	0.265599	0.199863	0.224074	0.108906	-0.076029	0.169313	0.297494	0.391439	0.438494	0.499148	0.284653	0.553819	0.358766	0.563581	0.523339	0.149075	0.199194	0.381514	0.103901	0.341615
ENSMUSG00000012640	ENSMUSG00000012640	69930	brown	0.426262	0.77983	0.418828	0.241504	0.650184	0.695215	0.748363	0.862796	-0.210543	0.200405	-0.163695	-0.403323	-0.261265	-0.559149	-0.244845	-0.349492	-0.493683	-0.675505	-0.729684	-0.832651	-0.700097	-0.761734	-0.704708	-0.51499	-0.643722	-0.231765	-0.207244	-0.774721
ENSMUSG00000012819	ENSMUSG00000012819	22295	grey	-0.26103	-0.357455	0.103716	-0.258672	0.237647	-0.251624	-0.357299	-0.114225	0.634399	0.39798	0.416774	0.230425	-0.414825	-0.287843	-0.348846	0.101525	-0.038042	0.280471	-0.0676029	0.12427	-0.208577	0.26712	0.462275	-0.158534	-0.101228	0.403453	0.260768	-0.113838
ENSMUSG00000012848	ENSMUSG00000012848	20103	turquoise	-0.467963	-0.824018	-0.612971	-0.216882	-0.760151	-0.749814	-0.795505	-0.956589	0.0473913	-0.22768	0.144763	0.410602	0.383163	0.715716	0.373619	0.414782	0.584416	0.742407	0.860533	0.964228	0.867278	0.765618	0.704606	0.537417	0.590254	0.131589	0.0489457	0.852328
ENSMUSG00000013033	ENSMUSG00000013033	330814	black	-0.225721	-0.263034	-0.258155	0.220837	0.627295	0.167046	-0.261381	0.0905737	0.347421	0.629828	0.831836	0.657951	-0.473388	-0.56666	-0.37138	0.431185	-0.0517068	0.445149	0.0313972	0.0126318	-0.477038	-0.279411	-0.00655063	-0.246114	-0.268548	-0.383344	-0.00741825	-0.327094
ENSMUSG00000013076	ENSMUSG00000013076	75723	green	-0.200491	-0.00725442	0.694173	-0.49058	0.452247	-0.0727421	0.0202923	0.324819	0.770557	0.247084	0.143925	-0.236624	-0.6464	-0.637664	-0.677603	-0.38508	-0.449634	-0.228223	-0.577624	-0.383924	-0.588674	0.0964549	0.230464	-0.0410502	0.0773193	0.513426	0.675519	-0.415044
ENSMUSG00000013089	ENSMUSG00000013089	104156	green	0.0462822	0.188908	-0.216785	0.375159	0.646812	0.449066	0.151884	0.393307	-0.12261	0.521296	0.489861	0.268348	-0.304039	-0.466472	-0.0772394	0.243901	-0.261917	0.0809367	-0.168962	-0.26384	-0.498923	-0.607832	-0.233597	-0.714495	-0.778853	-0.461868	-0.285689	-0.605734
ENSMUSG00000013150	ENSMUSG00000013150	70575	yellow	-0.326723	-0.400021	-0.491771	0.0483497	0.17752	-0.216507	-0.428727	-0.200383	0.0796168	0.437298	0.607923	0.479086	-0.240553	-0.140144	-0.0977484	0.494345	0.129667	0.536419	0.301887	0.347393	0.00254589	-0.0249935	0.180755	-0.255139	-0.257506	-0.21873	-0.0738703	-0.0601889
ENSMUSG00000013155	ENSMUSG00000013155	102124	darkorange	0.282694	-0.294754	-0.401608	-0.410972	-0.509365	-0.66814	-0.587223	-0.636389	0.0489144	0.28038	0.158741	0.0643015	-0.0409066	0.261804	0.713726	0.661027	0.78807	0.499513	0.329805	0.589993	0.576157	0.552113	0.35724	0.367102	0.371294	0.172628	0.0269333	0.379084
ENSMUSG00000013160	ENSMUSG00000013160	11972	darkturquoise	-0.466628	-0.759637	-0.783244	0.0389677	-0.646672	-0.564362	-0.711063	-0.87294	-0.165736	-0.19244	0.23081	0.559789	0.478114	0.730496	0.427648	0.499329	0.531613	0.779092	0.934693	0.938327	0.812613	0.539044	0.568438	0.310749	0.349744	-0.126245	-0.149165	0.767766
ENSMUSG00000013236	ENSMUSG00000013236	19280	black	-0.0152486	-0.231185	-0.456063	0.195366	0.587272	0.074885	-0.359194	-0.000690201	0.223171	0.794503	0.880359	0.630528	-0.478161	-0.492684	-0.0696864	0.627683	0.119426	0.534086	0.0518893	0.103195	-0.349339	-0.248998	0.0583189	-0.336608	-0.403424	-0.408383	-0.156515	-0.365255
ENSMUSG00000013275	ENSMUSG00000013275	98396	darkred	-0.144022	-0.525318	-0.0606439	-0.504849	-0.0244169	-0.516796	-0.635606	-0.441729	0.708509	0.478594	0.532248	0.259767	-0.513379	-0.274487	-0.150338	0.44826	0.432886	0.521491	0.0624245	0.353248	0.0440965	0.50441	0.497432	0.438772	0.462891	0.276875	0.530121	0.114851
ENSMUSG00000013367	ENSMUSG00000013367	210094	turquoise	0.0261283	-0.547842	-0.593177	-0.232663	-0.301189	-0.590706	-0.748263	-0.687358	0.166018	0.396867	0.5375	0.464757	-0.136681	0.107173	0.385187	0.810501	0.758247	0.75116	0.495388	0.676738	0.457844	0.455215	0.339473	0.440621	0.438167	-0.116641	0.0627132	0.402984
ENSMUSG00000013419	ENSMUSG00000013419	270210	turquoise	-0.35373	-0.815482	-0.484068	-0.350369	-0.166764	-0.68732	-0.900141	-0.708938	0.514003	0.461561	0.695117	0.535265	-0.309405	0.0232297	0.0180588	0.667029	0.537914	0.861545	0.47567	0.732128	0.32375	0.595617	0.689136	0.162981	0.239831	0.214423	0.203249	0.332721
ENSMUSG00000013465	ENSMUSG00000013465	58202	yellow	-0.291911	-0.545969	-0.529583	-0.0628957	-0.088547	-0.344531	-0.595203	-0.49314	0.127942	0.279547	0.53603	0.494207	-0.102495	0.119437	0.140013	0.519173	0.317982	0.656747	0.476055	0.539385	0.283476	0.252671	0.480001	0.0728264	0.087991	-0.161799	0.0851323	0.195745
ENSMUSG00000013495	ENSMUSG00000013495	72392	purple	0.554859	0.297394	-0.203502	0.0528472	-0.258128	-0.015276	0.0975431	-0.0761649	-0.388895	0.064696	-0.203444	-0.137415	0.16694	0.18053	0.5545	0.326681	0.429578	-0.0778622	0.059289	0.0462948	0.326094	-0.0336327	-0.362971	0.184776	0.0742876	-0.19417	-0.337362	0.170609
ENSMUSG00000013523	ENSMUSG00000013523	76960	red	-0.397682	-0.701078	-0.476201	-0.21179	-0.576747	-0.660294	-0.685654	-0.764394	0.110899	-0.0902612	0.191927	0.358532	0.237072	0.495016	0.251567	0.408643	0.521701	0.664972	0.691816	0.801978	0.6527	0.668983	0.446431	0.342908	0.483911	0.169471	0.0235102	0.731705
ENSMUSG00000013539	ENSMUSG00000013539	27883	turquoise	-0.244118	-0.623414	-0.759049	0.151803	-0.535983	-0.392149	-0.612189	-0.775447	-0.150237	-0.0606263	0.274544	0.550881	0.412529	0.575562	0.493931	0.578053	0.572625	0.732099	0.799178	0.80279	0.673192	0.409094	0.450302	0.226	0.206843	-0.176254	-0.256591	0.641424
ENSMUSG00000013584	ENSMUSG00000013584	19378	grey60	-0.195237	-0.099714	0.648884	-0.591522	0.0824076	-0.226946	-0.0388436	0.0864496	0.645311	-0.0385969	-0.069144	-0.340009	-0.421622	-0.347112	-0.478791	-0.373137	-0.234052	-0.203439	-0.409719	-0.210968	-0.2627	0.282375	0.414475	0.245462	0.389422	0.487104	0.951439	-0.219192
ENSMUSG00000013593	ENSMUSG00000013593	226646	turquoise	-0.403393	-0.712188	-0.677385	-0.0313942	-0.696252	-0.598234	-0.686219	-0.866736	-0.105511	-0.251835	0.111626	0.443944	0.492007	0.744545	0.455123	0.393487	0.50992	0.683878	0.858129	0.890983	0.822919	0.61879	0.57265	0.432133	0.458514	0.00285933	-0.130389	0.811272
ENSMUSG00000013622	ENSMUSG00000013622	381629	turquoise	-0.419313	-0.797514	-0.580153	-0.271468	-0.760435	-0.779446	-0.808367	-0.955362	0.0889799	-0.190409	0.144633	0.382283	0.334825	0.678521	0.394346	0.432788	0.621498	0.730268	0.815628	0.945638	0.850337	0.791506	0.683859	0.595835	0.644166	0.180236	0.0573956	0.849278
ENSMUSG00000013629	ENSMUSG00000013629	69719	grey	0.295188	-0.0458325	-0.221031	-0.152751	-0.127773	-0.135586	-0.186616	-0.210978	-0.0436469	0.276928	0.172807	-0.0545929	-0.107761	-0.00646712	0.39169	0.458295	0.47797	0.242259	0.0405864	0.188826	0.197281	0.0990725	0.0300621	-0.127143	-0.11472	-0.0371121	-0.131024	0.0816689
ENSMUSG00000013646	ENSMUSG00000013646	79566	turquoise	-0.255438	-0.641381	-0.629427	-0.148231	-0.248794	-0.558624	-0.744594	-0.650474	0.111642	0.301819	0.551934	0.479242	-0.0243191	0.194651	0.367582	0.65818	0.52223	0.798138	0.564521	0.720375	0.402363	0.419966	0.548344	-0.025535	0.0659799	-0.0197202	0.0126984	0.283643
ENSMUSG00000013662	ENSMUSG00000013662	67979	blue	0.350447	0.864684	0.51969	0.45625	0.4219	0.86138	0.981921	0.871975	-0.457223	-0.298931	-0.54115	-0.473148	0.170022	-0.219351	-0.240053	-0.662855	-0.656939	-0.883896	-0.61549	-0.880586	-0.558167	-0.776872	-0.769025	-0.444276	-0.516108	-0.251813	-0.250588	-0.53628
ENSMUSG00000013663	ENSMUSG00000013663	19211	blue	0.394355	0.897528	0.602422	0.333075	0.475126	0.797657	0.967412	0.924357	-0.372588	-0.205357	-0.51788	-0.561111	0.0173186	-0.339288	-0.267272	-0.658352	-0.664077	-0.911725	-0.715554	-0.928895	-0.623454	-0.760349	-0.755604	-0.462052	-0.525484	-0.171446	-0.158546	-0.629149
ENSMUSG00000013698	ENSMUSG00000013698	18611	yellow	-0.486728	-0.736078	-0.571644	0.00528096	-0.641793	-0.541651	-0.650126	-0.826838	-0.00558727	-0.31128	0.130716	0.545482	0.470793	0.675213	0.257631	0.305578	0.419346	0.650197	0.859651	0.836906	0.73557	0.597621	0.571591	0.633747	0.638354	-0.0698331	0.0412418	0.817805
ENSMUSG00000013701	ENSMUSG00000013701	53600	darkturquoise	-0.524039	-0.642017	-0.496481	0.0954052	-0.643463	-0.443527	-0.492064	-0.714638	-0.12967	-0.432611	-0.0151425	0.413615	0.5962	0.760921	0.236745	0.151803	0.324983	0.524944	0.829659	0.762325	0.699649	0.49329	0.498591	0.186068	0.29399	0.0786441	-0.0433164	0.666949
ENSMUSG00000013707	ENSMUSG00000013707	69769	tan	-0.239013	-0.586893	-0.133173	-0.593413	-0.537919	-0.769183	-0.667515	-0.688389	0.412741	-0.0528469	0.0713889	0.070273	-0.0695206	0.294647	0.081916	0.208999	0.486786	0.421555	0.351339	0.593442	0.551927	0.782536	0.578232	0.861374	0.863568	0.379318	0.400069	0.597351
ENSMUSG00000013736	ENSMUSG00000013736	70047	brown	0.0404742	0.458045	0.27685	0.224846	0.29441	0.448229	0.557754	0.571407	-0.356584	-0.223046	-0.301742	-0.341049	0.0881606	-0.0980853	-0.176597	-0.466866	-0.462162	-0.491645	-0.341962	-0.484578	-0.363015	-0.500736	-0.362535	-0.584016	-0.544438	-0.0943732	-0.145115	-0.47791
ENSMUSG00000013766	ENSMUSG00000013766	70274	yellow	-0.0811144	-0.319402	-0.444869	0.0148173	0.020295	-0.190599	-0.378819	-0.256333	-0.0418055	0.308869	0.456074	0.34174	-0.152229	-0.0299838	0.190226	0.556615	0.28125	0.493082	0.353389	0.366499	0.188828	0.0653318	0.133563	-0.307138	-0.167603	-0.197413	-0.135302	0.0780079
ENSMUSG00000013787	ENSMUSG00000013787	110147	turquoise	-0.165176	-0.690873	-0.749651	-0.0988549	-0.549918	-0.635178	-0.791007	-0.861582	0.016185	0.153914	0.392598	0.516691	0.180254	0.459047	0.486596	0.753103	0.786928	0.837374	0.761299	0.886202	0.7004	0.567834	0.412533	0.318036	0.355311	-0.0138658	-0.168632	0.645858
ENSMUSG00000013822	ENSMUSG00000013822	66126	turquoise	-0.492633	-0.854745	-0.593086	-0.297669	-0.637783	-0.792085	-0.851695	-0.912973	0.138111	-0.0807116	0.279462	0.418803	0.220078	0.569741	0.329265	0.47991	0.554674	0.797005	0.808304	0.951316	0.775307	0.749125	0.72901	0.38614	0.506576	0.145639	0.135648	0.736613
ENSMUSG00000013833	ENSMUSG00000013833	216154	turquoise	-0.236698	-0.676726	-0.555152	-0.210142	-0.0762039	-0.557831	-0.80273	-0.607256	0.367972	0.482534	0.701293	0.616401	-0.281696	-0.0236807	0.0562153	0.717616	0.539833	0.788108	0.480994	0.643564	0.291257	0.417129	0.446961	0.313878	0.319163	-0.056499	0.120206	0.274888
ENSMUSG00000013846	ENSMUSG00000013846	20442	green	-0.0878116	-0.00281936	-0.180306	0.278563	0.40755	0.254038	0.014397	0.179935	-0.089558	0.232992	0.422265	0.335551	-0.131676	-0.307209	-0.0372481	0.18127	-0.203606	0.168165	0.0068521	-0.096402	-0.336237	-0.393459	0.0407863	-0.336164	-0.321144	-0.512664	0.124594	-0.39938
ENSMUSG00000013858	ENSMUSG00000013858	216157	turquoise	-0.121336	-0.721544	-0.65611	-0.31069	-0.482879	-0.75652	-0.89252	-0.875469	0.231121	0.338353	0.501688	0.487259	-0.0497454	0.30046	0.45027	0.820508	0.842921	0.876882	0.656662	0.880686	0.641688	0.666809	0.528095	0.429524	0.44919	0.0800319	0.0148789	0.582811
ENSMUSG00000013878	ENSMUSG00000013878	77733	blue	0.474121	0.871108	0.598215	0.250791	0.421853	0.691096	0.875567	0.850976	-0.318014	-0.178301	-0.503129	-0.555406	-0.00236297	-0.344607	-0.143168	-0.591954	-0.564127	-0.857889	-0.717131	-0.875704	-0.588278	-0.637239	-0.697263	-0.322924	-0.378443	-0.111704	-0.165081	-0.545241
ENSMUSG00000013921	ENSMUSG00000013921	76686	black	-0.347657	-0.628709	-0.734818	0.203583	0.189797	-0.223047	-0.682522	-0.441662	0.192429	0.539886	0.89096	0.889868	-0.170012	-0.0829214	0.0535737	0.737544	0.301944	0.859225	0.546761	0.562705	0.070608	0.0772535	0.349609	-0.0361822	-0.0725966	-0.406985	-0.150029	0.136203
ENSMUSG00000013973	ENSMUSG00000013973	21945	turquoise	-0.175324	-0.582295	-0.638128	-0.057143	-0.400012	-0.48739	-0.666262	-0.690049	0.0112345	0.0719643	0.302884	0.46827	0.174329	0.449906	0.430048	0.524406	0.581753	0.673073	0.660324	0.732202	0.595232	0.469584	0.450898	0.368189	0.32112	-0.0622516	-0.20289	0.522762
ENSMUSG00000013997	ENSMUSG00000013997	27045	grey	0.405575	0.286195	-0.181155	0.0882482	-0.211678	0.0198783	0.15505	0.00788154	-0.431638	-0.00397057	-0.217022	-0.137774	0.173047	0.159232	0.413219	0.24318	0.323093	-0.109956	0.0495724	0.00887206	0.244974	-0.121399	-0.402287	0.0754356	-0.00215173	-0.218812	-0.29574	0.0800422
ENSMUSG00000014039	ENSMUSG00000014039	114604	grey	-0.284219	-0.073246	0.151477	-0.0989038	0.397423	0.0376759	-0.0267777	0.226154	0.283557	0.265926	0.312438	0.0530923	-0.376238	-0.409466	-0.410534	-0.116178	-0.344462	0.0539622	-0.222094	-0.148801	-0.438949	-0.107781	0.110578	-0.279154	-0.264541	0.0762812	0.128405	-0.316691
ENSMUSG00000014074	ENSMUSG00000014074	70238	green	0.0220356	0.436921	0.378653	0.333731	0.560727	0.542685	0.517886	0.646296	-0.0529967	-0.0493398	-0.0803163	-0.0384434	-0.0334182	-0.351402	-0.344458	-0.460382	-0.589337	-0.455405	-0.433282	-0.597521	-0.657395	-0.560038	-0.313558	-0.374912	-0.390753	-0.176405	0.046497	-0.592029
ENSMUSG00000014075	ENSMUSG00000014075	66061	midnightblue	-0.0168948	0.227174	0.227817	0.158374	-0.481084	0.151459	0.409847	0.0117916	-0.402403	-0.722442	-0.714642	-0.353702	0.620209	0.520786	0.10558	-0.479668	-0.146636	-0.404339	0.120297	-0.0717383	0.31416	0.0461311	-0.208093	0.0727395	0.160094	0.120207	-0.0317166	0.327328
ENSMUSG00000014077	ENSMUSG00000014077	56398	green	-0.248483	0.147664	0.120839	0.47664	0.448509	0.563937	0.365488	0.382754	-0.0807301	-0.136041	0.0375784	0.21529	0.159228	-0.10394	-0.406096	-0.380897	-0.601192	-0.234059	-0.115305	-0.35738	-0.415463	-0.481823	-0.133811	-0.378432	-0.355687	-0.31638	0.0371251	-0.355629
ENSMUSG00000014158	ENSMUSG00000014158	63873	pink	0.0548026	-0.0709314	0.555136	-0.794896	-0.276979	-0.543345	-0.162564	-0.133726	0.572396	0.0362594	-0.268699	-0.568757	-0.382613	-0.0994387	-0.158795	-0.208545	0.141828	-0.162539	-0.340359	0.00204891	0.072384	0.587861	0.333953	0.182988	0.323889	0.966482	0.512486	0.0233247
ENSMUSG00000014164	ENSMUSG00000014164	100503085	green	0.167997	0.3988	-0.197294	0.673177	0.76316	0.744093	0.409094	0.600839	-0.34734	0.372657	0.371189	0.285392	-0.120026	-0.446859	-0.13487	0.0888568	-0.376649	-0.109992	-0.237566	-0.464104	-0.62822	-0.876807	-0.541442	-0.714747	-0.844731	-0.710686	-0.480207	-0.656442
ENSMUSG00000014177	ENSMUSG00000014177	67510	salmon	0.291517	0.361625	0.523539	-0.470065	-0.20129	-0.122548	0.281884	0.176799	0.038917	-0.192053	-0.5518	-0.744603	-0.102379	-0.0213929	0.0162787	-0.379995	-0.0776473	-0.526119	-0.427316	-0.300678	0.0647071	0.160127	-0.126381	0.195921	0.238172	0.438012	0.311458	-0.0490721
ENSMUSG00000014195	ENSMUSG00000014195	56354	greenyellow	0.0459918	0.3994	-0.0744872	0.761881	-0.0191056	0.632187	0.594617	0.297079	-0.716987	-0.583602	-0.45208	0.0627245	0.741183	0.417946	0.0868196	-0.406676	-0.359409	-0.399068	0.130167	-0.263943	-0.00177048	-0.523897	-0.411449	-0.237975	-0.319248	-0.477322	-0.421073	-0.0297653
ENSMUSG00000014226	ENSMUSG00000014226	12301	blue	0.212229	0.742982	0.390934	0.470477	0.135155	0.725076	0.908032	0.68277	-0.617793	-0.56876	-0.699186	-0.459029	0.44954	0.0891564	-0.0898658	-0.686516	-0.573818	-0.821669	-0.374463	-0.673582	-0.280357	-0.625814	-0.682411	-0.307194	-0.353795	-0.247828	-0.311493	-0.260663
ENSMUSG00000014232	ENSMUSG00000014232	76779	midnightblue	-0.145944	-0.212105	-0.47837	0.199072	-0.625146	-0.1949	-0.149011	-0.451559	-0.500684	-0.475742	-0.273061	0.105718	0.620416	0.713401	0.327655	0.0821819	0.295691	0.186756	0.576794	0.465487	0.658741	0.231763	0.0122346	0.320676	0.240658	-0.0967828	-0.474523	0.65286
ENSMUSG00000014243	ENSMUSG00000014243	69747	red	0.104791	-0.228483	-0.0272665	-0.450702	-0.599324	-0.55304	-0.328063	-0.494157	0.103645	-0.109397	-0.175006	-0.202815	0.115778	0.331132	0.388886	0.188232	0.560842	0.204209	0.163774	0.405601	0.466252	0.549567	0.324342	0.373824	0.423428	0.399447	0.204276	0.39553
ENSMUSG00000014245	ENSMUSG00000014245	327942	grey	0.350424	0.148661	-0.316812	-0.029271	0.338214	-0.0447401	-0.116406	0.141225	-0.127018	0.630454	0.393929	0.0700624	-0.398949	-0.316071	0.216165	0.484445	0.292535	0.173936	-0.111776	-0.0134182	-0.139679	-0.260573	-0.290083	-0.273971	-0.384475	-0.278308	-0.297253	-0.388198
ENSMUSG00000014294	ENSMUSG00000014294	17991	turquoise	-0.414978	-0.802415	-0.538306	-0.343279	-0.751771	-0.816545	-0.807046	-0.937175	0.115524	-0.157448	0.14322	0.312069	0.261478	0.636873	0.357085	0.445147	0.627552	0.714486	0.784754	0.936646	0.853834	0.79384	0.706538	0.478341	0.578122	0.231785	0.164974	0.766952
ENSMUSG00000014301	ENSMUSG00000014301	66449	turquoise	-0.323616	-0.591969	-0.448713	-0.249267	-0.388879	-0.616988	-0.615262	-0.596412	0.112141	0.0763117	0.226312	0.248097	0.0287723	0.339209	0.125721	0.36502	0.371383	0.539888	0.538752	0.667868	0.545033	0.501681	0.406349	0.148066	0.207503	0.196708	-0.066227	0.462932
ENSMUSG00000014303	ENSMUSG00000014303	83396	grey60	-0.240574	-0.38471	0.117922	-0.406674	0.157958	-0.321837	-0.387912	-0.150443	0.614183	0.376188	0.439191	0.116667	-0.485859	-0.358785	-0.322958	0.170878	0.113032	0.329759	-0.115028	0.145752	-0.211357	0.281386	0.399776	-0.0232757	0.0659847	0.32313	0.399852	-0.0958941
ENSMUSG00000014313	ENSMUSG00000014313	12864	midnightblue	-0.0443873	0.178403	0.0405954	0.281088	-0.541228	0.181348	0.385321	-0.0649581	-0.584946	-0.824307	-0.749452	-0.286316	0.810094	0.744401	0.244119	-0.466117	-0.124878	-0.360969	0.247449	0.0259193	0.457673	0.00747332	-0.057901	-0.0371396	0.00552206	0.0252979	-0.184396	0.343818
ENSMUSG00000014329	ENSMUSG00000014329	83675	salmon	-0.0639704	0.12397	0.750661	-0.518165	0.34235	-0.0411337	0.142642	0.356652	0.621417	0.104935	-0.0617812	-0.419335	-0.539118	-0.526893	-0.537903	-0.472074	-0.397478	-0.372505	-0.648437	-0.448054	-0.51855	0.0655257	0.270471	0.00394027	0.0781241	0.493493	0.769676	-0.497719
ENSMUSG00000014349	ENSMUSG00000014349	268470	yellow	-0.470787	-0.752941	-0.518189	-0.153932	-0.66887	-0.629403	-0.684495	-0.834345	0.0210396	-0.299369	0.102285	0.373384	0.388308	0.659842	0.267314	0.316723	0.468811	0.63824	0.789891	0.839085	0.777414	0.688377	0.631183	0.422331	0.54243	0.116427	0.0859208	0.786783
ENSMUSG00000014353	ENSMUSG00000014353	72477	blue	0.402805	0.830803	0.540008	0.391811	0.44332	0.813712	0.914122	0.835627	-0.326845	-0.190493	-0.481466	-0.471439	0.0741116	-0.293534	-0.206212	-0.602424	-0.616779	-0.838977	-0.673789	-0.874079	-0.591014	-0.70898	-0.636281	-0.434833	-0.526222	-0.166361	-0.170489	-0.585813
ENSMUSG00000014355	ENSMUSG00000014355	17222	green	0.0878955	0.0731158	-0.219991	0.244569	0.425654	0.225917	-0.0091983	0.17832	0.000153634	0.448239	0.387522	0.273658	-0.222236	-0.278252	-0.0931649	0.213297	-0.0478666	0.131797	-0.0751632	-0.098532	-0.288787	-0.271655	-0.289829	-0.263239	-0.380181	-0.205181	-0.510678	-0.190844
ENSMUSG00000014361	ENSMUSG00000014361	17289	salmon	0.475976	0.730845	0.575052	0.0711685	0.262887	0.508975	0.715458	0.652969	-0.146178	-0.108741	-0.483894	-0.563223	-0.0818268	-0.293796	-0.123081	-0.495699	-0.370354	-0.753989	-0.666362	-0.726418	-0.437306	-0.449156	-0.48275	-0.0431727	-0.209685	-0.00635042	-0.010983	-0.453495
ENSMUSG00000014402	ENSMUSG00000014402	22088	lightyellow	-0.393729	-0.198655	-0.166661	0.611211	-0.025019	0.365168	0.109947	-0.0759444	-0.133978	-0.377055	-0.000165889	0.504915	0.467334	0.311727	-0.328471	-0.180675	-0.214348	0.0888224	0.416727	0.0934092	0.0450705	-0.159746	-0.0569237	0.0216148	0.00734622	-0.299055	-0.14386	0.230109
ENSMUSG00000014418	ENSMUSG00000014418	246694	midnightblue	0.262543	0.153691	-0.215571	0.273883	-0.24976	0.185147	0.162969	-0.0708547	-0.444229	-0.247853	-0.268366	-0.052591	0.409679	0.37379	0.397683	0.0606615	0.17217	-0.0756236	0.179156	0.0653808	0.319236	-0.0770542	-0.219948	-0.00283598	-0.0729689	-0.212956	-0.529812	0.309436
ENSMUSG00000014426	ENSMUSG00000014426	26407	darkgrey	0.0508724	-0.138784	-0.372062	0.0251049	0.295099	-0.0787199	-0.302304	-0.0518289	0.0492051	0.50037	0.520593	0.322474	-0.27682	-0.205893	0.208226	0.448763	0.178161	0.375663	0.056998	0.15125	-0.121996	-0.131431	0.149965	-0.213834	-0.290675	-0.268362	-0.150543	-0.239465
ENSMUSG00000014444	ENSMUSG00000014444	234839	red	0.190286	-0.043787	0.317288	-0.602228	-0.454012	-0.494703	-0.164321	-0.24953	0.278556	-0.109093	-0.356784	-0.496121	-0.116449	0.138319	0.204983	-0.0956242	0.27247	-0.091727	-0.125809	0.125976	0.296998	0.563608	0.237116	0.357764	0.451288	0.67814	0.280111	0.261683
ENSMUSG00000014470	ENSMUSG00000014470	68718	yellow	-0.543346	-0.767395	-0.449348	-0.166822	-0.146086	-0.545647	-0.758284	-0.605435	0.399312	0.236055	0.58776	0.609216	-0.0807619	0.0919993	0.0433755	0.459227	0.278229	0.768189	0.558084	0.680408	0.259947	0.466942	0.641964	0.172503	0.255271	0.0427925	0.215682	0.325814
ENSMUSG00000014496	ENSMUSG00000014496	105522	blue	0.462073	0.841166	0.717828	0.0619481	0.526477	0.616812	0.813884	0.872043	-0.0928371	-0.0079214	-0.410028	-0.601199	-0.234822	-0.495327	-0.275723	-0.603087	-0.570246	-0.85546	-0.835032	-0.91596	-0.67978	-0.586354	-0.610757	-0.289529	-0.34744	0.00820532	0.0544404	-0.699316
ENSMUSG00000014498	ENSMUSG00000014498	237615	green	0.0311401	0.114507	0.17027	0.00265572	0.857849	0.289367	0.0372929	0.485476	0.444279	0.696569	0.622059	0.193588	-0.772389	-0.895747	-0.495277	0.117647	-0.357876	0.00836892	-0.497828	-0.433921	-0.793851	-0.436288	-0.107086	-0.261505	-0.355387	-0.225907	0.157971	-0.676988
ENSMUSG00000014504	ENSMUSG00000014504	66384	greenyellow	-0.204728	-0.139739	-0.507255	0.436088	-0.546631	-0.020095	-0.0236218	-0.360293	-0.6605	-0.610497	-0.321841	0.232196	0.885213	0.834425	0.492991	-0.0304306	0.133995	0.142926	0.674882	0.435094	0.617712	0.0644553	-0.0191888	0.156065	0.125986	-0.34462	-0.466407	0.584446
ENSMUSG00000014547	ENSMUSG00000014547	268752	purple	0.257308	0.379138	0.576946	-0.218013	0.321898	0.173534	0.32074	0.432779	0.287561	0.107343	-0.175344	-0.411266	-0.310168	-0.423781	-0.211385	-0.399005	-0.352288	-0.455354	-0.656532	-0.528168	-0.488688	-0.104506	-0.045746	0.040617	-0.0251966	0.247952	0.281308	-0.384571
ENSMUSG00000014550	ENSMUSG00000014550	78287	green	0.0405254	0.433012	0.0642597	0.595216	0.695848	0.776327	0.537383	0.659113	-0.277302	0.108763	0.135717	0.123235	-0.0470362	-0.389536	-0.302715	-0.235737	-0.656057	-0.322318	-0.319562	-0.582705	-0.630191	-0.784017	-0.447924	-0.594671	-0.66018	-0.543963	-0.287032	-0.562905
ENSMUSG00000014551	ENSMUSG00000014551	64658	midnightblue	-0.490254	-0.438091	-0.615033	0.392273	-0.466093	-0.150097	-0.268723	-0.499785	-0.429611	-0.466398	-0.0413929	0.492293	0.748076	0.761581	0.286257	0.0799751	0.0863236	0.397592	0.812502	0.605413	0.59911	0.190862	0.209696	0.164858	0.172534	-0.322094	-0.350097	0.643629
ENSMUSG00000014554	ENSMUSG00000014554	27369	magenta	0.365921	0.483496	-0.0379745	0.31265	-0.0166026	0.375377	0.444916	0.264498	-0.520154	-0.0975045	-0.280035	-0.171322	0.276912	0.0823295	0.289076	-0.012987	-0.00826879	-0.299506	-0.103524	-0.251141	-0.00540478	-0.374501	-0.591527	-0.0428742	-0.157141	-0.403408	-0.383355	0.0186569
ENSMUSG00000014592	ENSMUSG00000014592	100072	blue	0.376689	0.867727	0.41328	0.533271	0.571885	0.898471	0.942638	0.917987	-0.463209	-0.114445	-0.367512	-0.345997	0.0866969	-0.327571	-0.205291	-0.524952	-0.634466	-0.792827	-0.601193	-0.875966	-0.64627	-0.879767	-0.817991	-0.601661	-0.68046	-0.363837	-0.321866	-0.673071
ENSMUSG00000014599	ENSMUSG00000014599	12977	tan	-0.318179	-0.397654	-0.273143	-0.00896904	-0.169673	-0.226651	-0.357501	-0.364292	0.128004	-0.105977	0.172835	0.376654	0.138223	0.197651	-0.0401758	0.101973	0.139391	0.318915	0.353935	0.340519	0.232636	0.249843	0.235114	0.706093	0.601126	-0.220494	0.162429	0.382349
ENSMUSG00000014601	ENSMUSG00000014601	229707	turquoise	-0.240745	-0.561413	-0.870849	0.262209	-0.224832	-0.307537	-0.607785	-0.617456	-0.194127	0.201675	0.510297	0.733258	0.285493	0.426248	0.388025	0.671027	0.514041	0.779139	0.77501	0.738523	0.498194	0.194076	0.238772	0.0529024	0.0167683	-0.400862	-0.369274	0.435406
ENSMUSG00000014602	ENSMUSG00000014602	16560	green	0.157819	0.361237	0.136849	0.345754	0.888294	0.588086	0.328817	0.663525	0.0909191	0.499834	0.409956	0.187641	-0.474411	-0.71229	-0.425491	-0.0164099	-0.435295	-0.200023	-0.454076	-0.574487	-0.778305	-0.692689	-0.425074	-0.511149	-0.601821	-0.38325	-0.16062	-0.730551
ENSMUSG00000014603	ENSMUSG00000014603	11694	grey	-0.342727	-0.166748	0.253919	-0.144744	0.332315	-0.0240072	-0.081596	0.132035	0.427262	0.0812532	0.188079	0.0947083	-0.27378	-0.271825	-0.458913	-0.24403	-0.417363	-0.0251684	-0.144334	-0.122617	-0.297853	0.0269268	0.201322	-0.063937	0.0731072	0.151652	0.37737	-0.181886
ENSMUSG00000014606	ENSMUSG00000014606	67863	turquoise	-0.351206	-0.719362	-0.564929	-0.237272	-0.571831	-0.703739	-0.751065	-0.816522	0.0883242	-0.00638642	0.262127	0.397635	0.210939	0.534153	0.358449	0.494488	0.615232	0.726632	0.724389	0.865557	0.694302	0.624972	0.614216	0.292671	0.353016	0.121485	0.0582359	0.595027
ENSMUSG00000014633	ENSMUSG00000014633	66531	turquoise	-0.427448	-0.650648	-0.308079	-0.253905	-0.443455	-0.553826	-0.585923	-0.642942	0.209239	-0.104474	0.15873	0.283501	0.120773	0.428398	0.0326938	0.216684	0.345149	0.522232	0.56857	0.652753	0.550884	0.574212	0.552344	0.367332	0.453604	0.152835	0.274681	0.531046
ENSMUSG00000014668	ENSMUSG00000014668	231600	magenta	0.337927	0.349013	0.361346	-0.216215	0.00385336	0.108996	0.253279	0.218924	0.0827693	-0.0120217	-0.302544	-0.454956	-0.156143	-0.141584	0.0658455	-0.241059	-0.00902655	-0.360465	-0.41908	-0.321877	-0.149442	-0.0127442	-0.200644	0.231245	0.108851	0.243568	-0.0587476	-0.117367
ENSMUSG00000014748	ENSMUSG00000014748	21766	grey	-0.0573937	-0.101978	-0.0620633	0.180612	-0.0945677	0.124891	-0.011801	-0.142892	0.0647587	-0.0534169	0.01698	0.209447	0.121791	0.0911089	-0.040334	0.0738332	-0.0225526	0.0855296	0.136297	0.0626426	0.0883136	0.0875897	0.0529803	0.151935	0.140199	-0.0263246	-0.0774379	0.276649
ENSMUSG00000014763	ENSMUSG00000014763	67544	lightyellow	0.195621	0.402891	-0.196928	0.459189	0.326217	0.461011	0.356765	0.389817	-0.510914	0.102929	0.0403138	0.0304142	0.126085	-0.119368	0.253175	0.0477846	-0.279952	-0.163033	-0.0880469	-0.272992	-0.232947	-0.58031	-0.409555	-0.555761	-0.623078	-0.501093	-0.502684	-0.316095
ENSMUSG00000014767	ENSMUSG00000014767	21374	green	0.18683	0.26607	-0.00136609	0.426084	0.387216	0.496769	0.302188	0.324139	-0.124574	0.163362	0.0999778	0.173045	-0.0225546	-0.163331	-0.0968596	-0.00747744	-0.138949	-0.133461	-0.084839	-0.285815	-0.282103	-0.467885	-0.336218	-0.327105	-0.391902	-0.366345	-0.108638	-0.392652
ENSMUSG00000014769	ENSMUSG00000014769	19170	turquoise	-0.34617	-0.510593	-0.496525	0.0842632	-0.835293	-0.42248	-0.387642	-0.748828	-0.32656	-0.607163	-0.264376	0.248362	0.770056	0.958892	0.441439	0.105421	0.414578	0.39214	0.835705	0.74914	0.896468	0.537068	0.412503	0.396163	0.459538	0.0255086	-0.126984	0.83681
ENSMUSG00000014771	ENSMUSG00000014771	18567	blue	-0.0888292	0.407668	0.306734	0.490626	0.00963076	0.630906	0.690698	0.410647	-0.424664	-0.659447	-0.603554	-0.22927	0.549918	0.298263	-0.208564	-0.705793	-0.56362	-0.595451	-0.123257	-0.430189	-0.129542	-0.409688	-0.285652	-0.266635	-0.294092	-0.10832	-0.187863	-0.0868054
ENSMUSG00000014773	ENSMUSG00000014773	13388	grey	0.00470981	-0.0129403	-0.00519122	-0.116233	0.459155	-0.0412743	-0.14939	0.16203	0.363894	0.574386	0.43351	0.164414	-0.506746	-0.503319	-0.222632	0.161432	-0.0839088	0.107028	-0.267497	-0.128882	-0.409053	-0.113972	0.0240493	-0.0258133	-0.162206	0.0154359	0.0659928	-0.421979
ENSMUSG00000014776	ENSMUSG00000014776	78688	turquoise	-0.340587	-0.758587	-0.51658	-0.2663	-0.735521	-0.737677	-0.774879	-0.928881	0.149811	-0.154004	0.14248	0.388831	0.273546	0.600163	0.349929	0.447354	0.607725	0.693693	0.753628	0.883165	0.805114	0.801631	0.658053	0.691516	0.722908	0.188517	0.0861092	0.864202
ENSMUSG00000014778	ENSMUSG00000014778	234686	pink	0.555174	0.233934	0.333305	-0.510906	-0.260324	-0.255727	0.0224587	-0.0533681	0.193634	0.11724	-0.278693	-0.537351	-0.276921	-0.1368	0.244104	0.0751198	0.422656	-0.216221	-0.347434	-0.113925	0.11404	0.284618	-0.0334537	0.365289	0.332041	0.425922	0.297734	-0.0659493
ENSMUSG00000014786	ENSMUSG00000014786	277973	yellow	0.201746	-0.0944626	-0.356403	-0.0909542	0.209668	-0.117419	-0.300005	-0.0832028	0.102868	0.64954	0.517807	0.158828	-0.445624	-0.334508	0.181576	0.602526	0.405371	0.380295	-0.00492564	0.144399	-0.0707617	-0.0559117	-0.0792073	-0.222061	-0.299546	-0.0999446	-0.249821	-0.225338
ENSMUSG00000014791	ENSMUSG00000014791	234683	pink	0.034013	-0.0234464	0.644015	-0.769641	-0.196675	-0.452708	-0.0863886	-0.0410288	0.594622	-0.0297846	-0.296854	-0.593572	-0.396447	-0.175915	-0.258948	-0.318212	0.00779956	-0.261341	-0.421296	-0.112448	-0.0213943	0.523982	0.300218	0.231923	0.37849	0.929872	0.564743	-0.0220519
ENSMUSG00000014813	ENSMUSG00000014813	20855	brown	0.325365	0.520843	0.168084	0.367111	0.434581	0.586478	0.500826	0.548161	-0.237681	0.105118	-0.0365511	-0.107083	-0.106414	-0.365992	0.00414589	-0.109674	-0.310486	-0.355149	-0.343412	-0.529933	-0.465122	-0.618492	-0.460246	-0.399087	-0.45008	-0.35963	-0.1035	-0.559102
ENSMUSG00000014837	ENSMUSG00000014837	74356	black	0.116044	0.00283486	-0.322597	0.224074	0.594116	0.195079	-0.138165	0.17965	0.0647942	0.677797	0.709629	0.455479	-0.446117	-0.562784	-0.0135921	0.503095	-0.0157134	0.309523	-0.0556547	-0.0762509	-0.40493	-0.413334	-0.128777	-0.249597	-0.358109	-0.566703	-0.117483	-0.420722
ENSMUSG00000014846	ENSMUSG00000014846	67971	turquoise	-0.565094	-0.830379	-0.325736	-0.412035	-0.673887	-0.769117	-0.748907	-0.854444	0.307864	-0.231165	0.0933589	0.251225	0.19699	0.552867	0.0882795	0.215229	0.414109	0.60834	0.664161	0.825524	0.729471	0.855773	0.764411	0.548233	0.665017	0.377425	0.28753	0.785399
ENSMUSG00000014850	ENSMUSG00000014850	17686	blue	0.365139	0.754685	0.39441	0.406393	0.172766	0.689764	0.828059	0.635249	-0.465511	-0.337314	-0.563722	-0.407003	0.27951	-0.0576682	0.0019047	-0.495154	-0.406288	-0.734541	-0.405255	-0.660778	-0.318716	-0.587083	-0.690699	-0.274079	-0.335013	-0.194716	-0.251855	-0.348767
ENSMUSG00000014852	ENSMUSG00000014852	279028	red	0.0595763	-0.271888	-0.344214	0.130702	-0.337569	-0.139461	-0.265627	-0.436978	-0.0855261	-0.0896118	0.0536639	0.29424	0.29146	0.35636	0.338067	0.314479	0.374543	0.325154	0.396267	0.384633	0.404363	0.258819	0.254042	0.210738	0.213514	-0.0863209	-0.111872	0.385305
ENSMUSG00000014856	ENSMUSG00000014856	66320	turquoise	-0.262309	-0.604315	-0.423113	-0.382302	-0.670579	-0.780987	-0.675512	-0.776646	0.0851489	-0.0848649	0.0357093	0.141673	0.215364	0.567836	0.40188	0.356505	0.544127	0.540365	0.600432	0.787768	0.764549	0.744604	0.586632	0.343022	0.418464	0.353833	0.0309304	0.656882
ENSMUSG00000014859	ENSMUSG00000014859	104394	turquoise	-0.21654	-0.758519	-0.622538	-0.235427	-0.291656	-0.631962	-0.868895	-0.777713	0.323652	0.404679	0.633246	0.567675	-0.147405	0.159124	0.283146	0.787877	0.727336	0.897754	0.618489	0.804306	0.477851	0.545901	0.537486	0.262624	0.317462	0.00162942	0.127415	0.404161
ENSMUSG00000014867	ENSMUSG00000014867	20932	yellow	-0.644101	-0.674315	-0.0450122	-0.369947	-0.504549	-0.577112	-0.524061	-0.584971	0.367688	-0.358536	-0.00313897	0.140521	0.143675	0.351928	-0.107758	-0.0767933	0.0429336	0.371179	0.435753	0.549051	0.430849	0.693086	0.734319	0.487091	0.607124	0.414275	0.36005	0.627723
ENSMUSG00000014873	ENSMUSG00000014873	20931	turquoise	-0.115254	-0.490309	-0.532532	0.065224	-0.629547	-0.421468	-0.476223	-0.712878	-0.164061	-0.20081	0.0323535	0.381729	0.47643	0.648089	0.491333	0.427247	0.587352	0.535797	0.728006	0.71968	0.719182	0.472543	0.367	0.247514	0.32003	-0.0220437	-0.101776	0.626976
ENSMUSG00000014905	ENSMUSG00000014905	27362	blue	0.324912	0.775425	0.629246	0.335119	0.427637	0.797976	0.905285	0.822392	-0.227071	-0.215957	-0.480739	-0.484893	0.00389875	-0.328709	-0.336686	-0.643913	-0.6432	-0.835391	-0.648317	-0.869892	-0.589922	-0.658809	-0.631378	-0.426403	-0.452252	-0.0893515	-0.0332895	-0.581861
ENSMUSG00000014907	ENSMUSG00000014907	234344	brown	0.286623	0.63181	0.524947	0.198994	0.685262	0.666772	0.651608	0.818727	0.0195171	0.17383	-0.101069	-0.313781	-0.340654	-0.594718	-0.351701	-0.403615	-0.544678	-0.592601	-0.677822	-0.792086	-0.744875	-0.627013	-0.550009	-0.530907	-0.550302	-0.0723571	-0.0756965	-0.738349
[truncated: 14,653 more rows]
