# Supplementary material for: Diabetic phenotype in mouse and humans reduces the number of microglia around β-amyloid plaques
Source: Mol Neurodegener. 2020 Nov 10;15:66. doi: 10.1186/s13024-020-00415-2 (PMC7653710; doi:10.1186/s13024-020-00415-2)
Supplement: Supplementary file 7 — Additional file 7: Supplementary Table S6. Enrichment analysis for WGCNA module genes. [file 13024_2020_415_MOESM7_ESM.csv]

	class	rank	dataSetID	dataSetName	inGroups	pValue	Bonferroni	FDR	nCommonGenes	fracOfEffectiveClassSize	expectedFracOfEffectiveClassSize	enrichmentRatio	classSize	effectiveClassSize	fracOfEffectiveSetSize	effectiveSetSize	shortDataSetName	overlapGenes	overlapGenesSymbol
1	black	1	GO:0097458	neuron part	GO|GO.CC	6.15318453335264e-27	5.69019431632506e-21	1.09426813775482e-22	170	0.24745269286754	0.107285429141717	2.30648928607698	691	687	0.112956810631229	1505	neuron part	20370,29816,21844,224997,382056,240843,20512,16549,18016,110279,216963,330814,19280,20181,16536,53321,50997,17913,17762,109689,12300,11975,20358,14816,11540,74309,17977,217166,14281,67252,14000,18163,22631,13196,223770,20972,27373,54003,24050,20788,60597,104015,83797,26404,20975,94185,13823,19765,12005,224650,12322,54525,319924,104318,68094,11302,52897,74370,20970,26557,12890,14270,16574,20910,69…	Sez6,Hip1r,Tiam1,Dlgap1,Crtc1,Brinp2,Slc1a3,Khsrp,Nf2,Bcr,Git1,Adgrl1,Ptprs,Rxra,Kcnq2,Cntnap1,Mpp2,Myo1c,Mapt,Arrb1,Cacng2,Atp6v0a1,Sema6a,Grm1,Adora2a,Osbp2,Ncoa1,Nr1d1,Fos,Cap2,Drosha,Ctnnd2,Ywhaz,Asap1,Brd1,Syngr1,Csnk1e,Nell2,Sept3,Srebf2,Mapk8ip2,Synj1,Smarcd1,Map3k12,Synj2,Tnfrsf21,Epb41l3,Ralbp1,Axin1,Anks1,Camk2a,Syt7,Apba1,Csnk1d,Smarcc2,Aatk,Rbfox3,Rptor,Sdc3,Homer2,Cplx2,Srgap2,Kif5c,…
2	black	2	GO:0043005	neuron projection	GO|GO.CC	3.69992044223668e-25	3.42152362848102e-19	5.7025393808017e-21	148	0.215429403202329	0.0893926432848589	2.40992318032079	691	687	0.118022328548644	1254	neuron projection	20370,29816,21844,382056,240843,20512,16549,18016,216963,330814,19280,20181,16536,53321,50997,17913,17762,109689,12300,11975,20358,14816,11540,74309,17977,217166,14281,18163,13196,223770,20972,27373,54003,24050,20788,104015,26404,20975,94185,13823,19765,224650,12322,54525,319924,104318,11302,74370,20970,26557,12890,14270,16574,20910,69601,228357,17754,241727,20779,58869,16497,229615,13844,56717,1…	Sez6,Hip1r,Tiam1,Crtc1,Brinp2,Slc1a3,Khsrp,Nf2,Git1,Adgrl1,Ptprs,Rxra,Kcnq2,Cntnap1,Mpp2,Myo1c,Mapt,Arrb1,Cacng2,Atp6v0a1,Sema6a,Grm1,Adora2a,Osbp2,Ncoa1,Nr1d1,Fos,Ctnnd2,Asap1,Brd1,Syngr1,Csnk1e,Nell2,Sept3,Srebf2,Synj1,Map3k12,Synj2,Tnfrsf21,Epb41l3,Ralbp1,Anks1,Camk2a,Syt7,Apba1,Csnk1d,Aatk,Rptor,Sdc3,Homer2,Cplx2,Srgap2,Kif5c,Stxbp1,Dab2ip,Lrp4,Map1a,Snph,Src,Pex5l,Kcnab1,Pias3,Ephb2,Mtor,Gnb…
3	black	3	GO:0045202	synapse	GO|GO.CC	4.95308065146362e-23	4.58039105092489e-17	5.72548881365612e-19	116	0.168850072780204	0.0635871114913031	2.65541347641334	691	687	0.130044843049327	892	synapse	20370,29816,21844,224997,382056,20512,18016,110279,216963,330814,19280,50997,17762,11640,109689,12300,11975,14816,83767,11540,50932,217166,67252,14000,18163,22631,13196,20972,24050,60597,104015,72393,20975,13823,12005,12322,54525,319924,26557,12890,208727,14270,20910,228357,17754,11550,241727,13821,20779,229615,13844,11518,231760,77407,19894,243547,11941,22317,80749,56216,18555,107528,16728,11733…	Sez6,Hip1r,Tiam1,Dlgap1,Crtc1,Slc1a3,Nf2,Bcr,Git1,Adgrl1,Ptprs,Mpp2,Mapt,Akap1,Arrb1,Cacng2,Atp6v0a1,Grm1,Wasf1,Adora2a,Mink1,Nr1d1,Cap2,Drosha,Ctnnd2,Ywhaz,Asap1,Syngr1,Sept3,Mapk8ip2,Synj1,Faim2,Synj2,Epb41l3,Axin1,Camk2a,Syt7,Apba1,Homer2,Cplx2,Hdac4,Srgap2,Stxbp1,Lrp4,Map1a,Adra1d,Snph,Epb41l1,Src,Pias3,Ephb2,Add1,Rimbp2,Rab35,Rph3a,Grip2,Atp2b2,Vamp1,Lrfn1,Stx1b,Cdk16,Magee1,L1cam,Ank1,Necti…
4	black	4	GO:0044456	synapse part	GO|GO.CC	2.43471845043101e-19	2.25152049534678e-13	1.531646595474e-15	95	0.138282387190684	0.0512546335899629	2.69794899514731	691	687	0.132127955493741	719	synapse part	20370,29816,21844,224997,20512,110279,330814,19280,50997,17762,11640,109689,12300,11975,14816,11540,50932,217166,67252,14000,18163,22631,13196,20972,24050,60597,104015,72393,20975,13823,12005,12322,54525,319924,26557,12890,14270,20910,228357,17754,11550,241727,13821,20779,11518,77407,19894,243547,11941,80749,56216,18555,107528,16728,11733,54725,330953,17758,216831,12889,18195,56320,74053,241770,2…	Sez6,Hip1r,Tiam1,Dlgap1,Slc1a3,Bcr,Adgrl1,Ptprs,Mpp2,Mapt,Akap1,Arrb1,Cacng2,Atp6v0a1,Grm1,Adora2a,Mink1,Nr1d1,Cap2,Drosha,Ctnnd2,Ywhaz,Asap1,Syngr1,Sept3,Mapk8ip2,Synj1,Faim2,Synj2,Epb41l3,Axin1,Camk2a,Syt7,Apba1,Homer2,Cplx2,Srgap2,Stxbp1,Lrp4,Map1a,Adra1d,Snph,Epb41l1,Src,Add1,Rab35,Rph3a,Grip2,Atp2b2,Lrfn1,Stx1b,Cdk16,Magee1,L1cam,Ank1,Cadm1,Hcn4,Map4,Arhgap44,Cplx1,Nsf,Dbn1,Grip1,Rims4,Dagla…
5	black	5	GO:0098794	postsynapse	GO|GO.CC	1.81927956354408e-18	1.68238969206477e-12	1.00741897728429e-14	72	0.104803493449782	0.0332905617336755	3.14814433857288	691	687	0.154175588865096	467	postsynapse	20370,29816,21844,224997,20512,110279,330814,19280,50997,17762,11640,109689,12300,14816,11540,50932,217166,67252,14000,18163,22631,13196,60597,72393,13823,12005,12322,319924,26557,14270,20910,228357,17754,13821,20779,11518,243547,11941,80749,107528,11733,54725,17758,216831,18195,56320,74053,269060,56013,70178,243961,242425,13138,65945,50791,12672,243621,232975,242667,11539,104027,12671,269994,264…	Sez6,Hip1r,Tiam1,Dlgap1,Slc1a3,Bcr,Adgrl1,Ptprs,Mpp2,Mapt,Akap1,Arrb1,Cacng2,Grm1,Adora2a,Mink1,Nr1d1,Cap2,Drosha,Ctnnd2,Ywhaz,Asap1,Mapk8ip2,Faim2,Epb41l3,Axin1,Camk2a,Apba1,Homer2,Srgap2,Stxbp1,Lrp4,Map1a,Epb41l1,Src,Add1,Grip2,Atp2b2,Lrfn1,Magee1,Ank1,Cadm1,Map4,Arhgap44,Nsf,Dbn1,Grip1,Dagla,Srcin1,Abhd17c,Shank1,Gabbr2,Dag1,Clstn1,Magi2,Chrm4,Iqsec3,Atp1a3,Dlgap3,Adora1,Synpo,Chrm3,Gsg1l,Mapk…
6	black	6	GO:0032279	asymmetric synapse	GO|GO.CC	1.0819094182358e-17	1.00050222597006e-11	5.46722527852493e-14	50	0.0727802037845706	0.0179640718562874	4.05143134400776	691	687	0.198412698412698	252	asymmetric synapse	29816,21844,224997,110279,330814,19280,50997,17762,109689,12300,14816,11540,67252,14000,18163,22631,60597,13823,12005,12322,26557,14270,228357,17754,13821,20779,11518,243547,11941,54725,17758,216831,18195,56320,74053,56013,70178,243961,65945,50791,12672,11539,12671,269994,26414,12569,545156,240057,229521,81904	Hip1r,Tiam1,Dlgap1,Bcr,Adgrl1,Ptprs,Mpp2,Mapt,Arrb1,Cacng2,Grm1,Adora2a,Cap2,Drosha,Ctnnd2,Ywhaz,Mapk8ip2,Epb41l3,Axin1,Camk2a,Homer2,Srgap2,Lrp4,Map1a,Epb41l1,Src,Add1,Grip2,Atp2b2,Cadm1,Map4,Arhgap44,Nsf,Dbn1,Grip1,Srcin1,Abhd17c,Shank1,Clstn1,Magi2,Chrm4,Adora1,Chrm3,Gsg1l,Mapk10,Cdk5r1,Kalrn,Syngap1,Syt11,Cacng7
7	black	7	GO:0030425	dendrite	GO|GO.CC	1.61987702525719e-17	1.49799099836874e-11	7.96803722536562e-14	83	0.120815138282387	0.0438408896492729	2.75576383711435	691	687	0.134959349593496	615	dendrite	20370,29816,21844,382056,240843,20512,16549,50997,17762,109689,14816,11540,74309,217166,13196,223770,54003,20788,12322,54525,319924,74370,26557,12890,14270,16574,228357,17754,58869,16497,229615,13844,56717,14688,11518,65254,243547,11941,19259,107528,16728,54725,67095,216831,12889,228136,18195,56320,74053,16467,227801,227325,56013,243961,66797,277360,50791,14687,232975,242667,11539,16515,104027,12…	Sez6,Hip1r,Tiam1,Crtc1,Brinp2,Slc1a3,Khsrp,Mpp2,Mapt,Arrb1,Grm1,Adora2a,Osbp2,Nr1d1,Asap1,Brd1,Nell2,Srebf2,Camk2a,Syt7,Apba1,Rptor,Homer2,Cplx2,Srgap2,Kif5c,Lrp4,Map1a,Pex5l,Kcnab1,Pias3,Ephb2,Mtor,Gnb1,Add1,Dpysl5,Grip2,Atp2b2,Ptpn5,Magee1,L1cam,Cadm1,Trak1,Arhgap44,Cplx1,Zdhhc5,Nsf,Dbn1,Grip1,Atcay,Dennd1a,Dner,Srcin1,Shank1,Cntnap2,Prex1,Magi2,Gnaz,Atp1a3,Dlgap3,Adora1,Kcnj12,Synpo,Chrm3,Dlga…
8	black	8	GO:0042995	cell projection	GO|GO.CC	1.74999402456616e-17	1.6183174741817e-11	8.56252631842172e-14	179	0.260553129548763	0.1410749928714	1.84691222906015	691	687	0.0904497220818595	1979	cell projection	20370,29816,330171,21844,382056,240843,20512,16549,18016,216963,330814,19280,20181,16536,53321,50997,17913,19159,16706,17762,109689,12300,11975,20358,14816,83767,23805,11540,74309,17977,104111,50932,217166,14281,18163,13196,223770,20972,27373,54003,24050,20788,23936,224129,104015,26404,20975,94185,13823,19765,224650,12322,54525,319924,104318,24069,11302,74370,20970,26557,12890,14270,16574,20910,6…	Sez6,Hip1r,Kctd10,Tiam1,Crtc1,Brinp2,Slc1a3,Khsrp,Nf2,Git1,Adgrl1,Ptprs,Rxra,Kcnq2,Cntnap1,Mpp2,Myo1c,Cyth3,Ksr1,Mapt,Arrb1,Cacng2,Atp6v0a1,Sema6a,Grm1,Wasf1,Apc2,Adora2a,Osbp2,Ncoa1,Adcy3,Mink1,Nr1d1,Fos,Ctnnd2,Asap1,Brd1,Syngr1,Csnk1e,Nell2,Sept3,Srebf2,Lynx1,Adcy5,Synj1,Map3k12,Synj2,Tnfrsf21,Epb41l3,Ralbp1,Anks1,Camk2a,Syt7,Apba1,Csnk1d,Sufu,Aatk,Rptor,Sdc3,Homer2,Cplx2,Srgap2,Kif5c,Stxbp1,Da…
9	black	9	GO:0098984	neuron to neuron synapse	GO|GO.CC	1.81826199997457e-17	1.68144869404848e-11	8.84972996867623e-14	50	0.0727802037845706	0.0181779298545766	4.00376744584297	691	687	0.196078431372549	255	neuron to neuron synapse	29816,21844,224997,110279,330814,19280,50997,17762,109689,12300,14816,11540,67252,14000,18163,22631,60597,13823,12005,12322,26557,14270,228357,17754,13821,20779,11518,243547,11941,54725,17758,216831,18195,56320,74053,56013,70178,243961,65945,50791,12672,11539,12671,269994,26414,12569,545156,240057,229521,81904	Hip1r,Tiam1,Dlgap1,Bcr,Adgrl1,Ptprs,Mpp2,Mapt,Arrb1,Cacng2,Grm1,Adora2a,Cap2,Drosha,Ctnnd2,Ywhaz,Mapk8ip2,Epb41l3,Axin1,Camk2a,Homer2,Srgap2,Lrp4,Map1a,Epb41l1,Src,Add1,Grip2,Atp2b2,Cadm1,Map4,Arhgap44,Nsf,Dbn1,Grip1,Srcin1,Abhd17c,Shank1,Clstn1,Magi2,Chrm4,Adora1,Chrm3,Gsg1l,Mapk10,Cdk5r1,Kalrn,Syngap1,Syt11,Cacng7
10	black	10	GO:0097447	dendritic tree	GO|GO.CC	1.97591770203507e-17	1.82724175046314e-11	9.51688411699553e-14	83	0.120815138282387	0.0439834616481323	2.7468310532015	691	687	0.13452188006483	617	dendritic tree	20370,29816,21844,382056,240843,20512,16549,50997,17762,109689,14816,11540,74309,217166,13196,223770,54003,20788,12322,54525,319924,74370,26557,12890,14270,16574,228357,17754,58869,16497,229615,13844,56717,14688,11518,65254,243547,11941,19259,107528,16728,54725,67095,216831,12889,228136,18195,56320,74053,16467,227801,227325,56013,243961,66797,277360,50791,14687,232975,242667,11539,16515,104027,12…	Sez6,Hip1r,Tiam1,Crtc1,Brinp2,Slc1a3,Khsrp,Mpp2,Mapt,Arrb1,Grm1,Adora2a,Osbp2,Nr1d1,Asap1,Brd1,Nell2,Srebf2,Camk2a,Syt7,Apba1,Rptor,Homer2,Cplx2,Srgap2,Kif5c,Lrp4,Map1a,Pex5l,Kcnab1,Pias3,Ephb2,Mtor,Gnb1,Add1,Dpysl5,Grip2,Atp2b2,Ptpn5,Magee1,L1cam,Cadm1,Trak1,Arhgap44,Cplx1,Zdhhc5,Nsf,Dbn1,Grip1,Atcay,Dennd1a,Dner,Srcin1,Shank1,Cntnap2,Prex1,Magi2,Gnaz,Atp1a3,Dlgap3,Adora1,Kcnj12,Synpo,Chrm3,Dlga…
11	black	11	GO:0007399	nervous system development	GO|GO.BP	2.64901313795114e-17	2.44969079339915e-11	1.25625168892264e-13	175	0.254730713245997	0.137154262902766	1.85725698826136	691	687	0.090956340956341	1924	nervous system development	12561,20370,17261,18032,13004,21844,382056,240843,269610,20512,330790,18016,110279,216963,330814,19280,106763,20807,20181,53321,78928,17762,21386,22778,20358,83767,107449,11540,76901,74203,18293,17977,50932,15228,14281,668303,110596,18163,211401,13196,12053,60597,104015,72393,83797,11908,94185,13823,12005,224650,17128,12322,13728,20562,104318,24069,68094,11302,52897,12890,14270,93840,226778,16574…	Cdh4,Sez6,Mef2d,Nfix,Ncan,Tiam1,Crtc1,Brinp2,Chd5,Slc1a3,Hapln4,Nf2,Bcr,Git1,Adgrl1,Ptprs,Ttbk1,Srf,Rxra,Cntnap1,Pigt,Mapt,Tbx3,Ikzf1,Sema6a,Wasf1,Unc5b,Adora2a,Jade2,Eif4enif1,Ogdh,Ncoa1,Mink1,Foxg1,Fos,Kif26a,Arhgef28,Ctnnd2,Mtss1,Asap1,Bcl6,Mapk8ip2,Synj1,Faim2,Smarcd1,Atf1,Tnfrsf21,Epb41l3,Axin1,Anks1,Smad4,Camk2a,Mark2,Slit1,Csnk1d,Sufu,Smarcc2,Aatk,Rbfox3,Cplx2,Srgap2,Vangl2,Mark1,Kif5c,Stx…
12	black	12	GO:0014069	postsynaptic density	GO|GO.CC	2.78129394770253e-17	2.5720182659016e-11	1.30559302837645e-13	49	0.0713245997088792	0.0176789278585686	4.03444147062967	691	687	0.19758064516129	248	postsynaptic density	29816,21844,224997,110279,330814,19280,50997,17762,109689,12300,14816,11540,67252,14000,18163,22631,60597,13823,12005,12322,26557,14270,228357,17754,13821,20779,11518,243547,11941,54725,17758,216831,18195,56320,74053,56013,70178,243961,65945,50791,12672,11539,269994,26414,12569,545156,240057,229521,81904	Hip1r,Tiam1,Dlgap1,Bcr,Adgrl1,Ptprs,Mpp2,Mapt,Arrb1,Cacng2,Grm1,Adora2a,Cap2,Drosha,Ctnnd2,Ywhaz,Mapk8ip2,Epb41l3,Axin1,Camk2a,Homer2,Srgap2,Lrp4,Map1a,Epb41l1,Src,Add1,Grip2,Atp2b2,Cadm1,Map4,Arhgap44,Nsf,Dbn1,Grip1,Srcin1,Abhd17c,Shank1,Clstn1,Magi2,Chrm4,Adora1,Gsg1l,Mapk10,Cdk5r1,Kalrn,Syngap1,Syt11,Cacng7
13	black	13	GO:0099572	postsynaptic specialization	GO|GO.CC	3.30637425878673e-17	3.05758943405858e-11	1.53470540803403e-13	49	0.0713245997088792	0.0177502138579983	4.0182388944424	691	687	0.196787148594378	249	postsynaptic specialization	29816,21844,224997,110279,330814,19280,50997,17762,109689,12300,14816,11540,67252,14000,18163,22631,60597,13823,12005,12322,26557,14270,228357,17754,13821,20779,11518,243547,11941,54725,17758,216831,18195,56320,74053,56013,70178,243961,65945,50791,12672,11539,269994,26414,12569,545156,240057,229521,81904	Hip1r,Tiam1,Dlgap1,Bcr,Adgrl1,Ptprs,Mpp2,Mapt,Arrb1,Cacng2,Grm1,Adora2a,Cap2,Drosha,Ctnnd2,Ywhaz,Mapk8ip2,Epb41l3,Axin1,Camk2a,Homer2,Srgap2,Lrp4,Map1a,Epb41l1,Src,Add1,Grip2,Atp2b2,Cadm1,Map4,Arhgap44,Nsf,Dbn1,Grip1,Srcin1,Abhd17c,Shank1,Clstn1,Magi2,Chrm4,Adora1,Gsg1l,Mapk10,Cdk5r1,Kalrn,Syngap1,Syt11,Cacng7
14	black	14	GO:0036477	somatodendritic compartment	GO|GO.CC	1.65520558961335e-16	1.53066130022848e-10	7.05373871073033e-13	101	0.147016011644833	0.0620901055032792	2.367784858041	691	687	0.115958668197474	871	somatodendritic compartment	20370,29816,21844,382056,240843,20512,16549,50997,17762,109689,12300,14816,11540,74309,217166,18163,13196,223770,27373,54003,20788,60597,12322,54525,319924,52897,74370,26557,12890,14270,16574,69601,228357,17754,241727,58869,16497,229615,13844,56717,14688,11518,65254,243547,11941,19259,107528,16728,54725,330953,67095,19268,216831,12889,228136,18195,56320,74053,16467,233552,227801,227325,56013,2439…	Sez6,Hip1r,Tiam1,Crtc1,Brinp2,Slc1a3,Khsrp,Mpp2,Mapt,Arrb1,Cacng2,Grm1,Adora2a,Osbp2,Nr1d1,Ctnnd2,Asap1,Brd1,Csnk1e,Nell2,Srebf2,Mapk8ip2,Camk2a,Syt7,Apba1,Rbfox3,Rptor,Homer2,Cplx2,Srgap2,Kif5c,Dab2ip,Lrp4,Map1a,Snph,Pex5l,Kcnab1,Pias3,Ephb2,Mtor,Gnb1,Add1,Dpysl5,Grip2,Atp2b2,Ptpn5,Magee1,L1cam,Cadm1,Hcn4,Trak1,Ptprf,Arhgap44,Cplx1,Zdhhc5,Nsf,Dbn1,Grip1,Atcay,Gdpd5,Dennd1a,Dner,Srcin1,Shank1,Smu…
15	black	15	GO:0120025	plasma membrane bounded cell projection	GO|GO.CC	1.74412510373404e-16	1.61289015442868e-10	7.36479522570172e-13	166	0.241630276564774	0.129669232962646	1.86343568974747	691	687	0.091258933479934	1819	plasma membrane bounded cell projection	20370,29816,330171,21844,382056,240843,20512,16549,18016,216963,330814,19280,20181,16536,53321,50997,17913,19159,17762,109689,12300,11975,20358,14816,83767,23805,11540,74309,17977,104111,217166,14281,18163,13196,223770,20972,27373,54003,24050,20788,224129,104015,26404,20975,94185,13823,19765,224650,12322,54525,319924,104318,24069,11302,74370,20970,26557,12890,14270,16574,20910,69601,228359,228357…	Sez6,Hip1r,Kctd10,Tiam1,Crtc1,Brinp2,Slc1a3,Khsrp,Nf2,Git1,Adgrl1,Ptprs,Rxra,Kcnq2,Cntnap1,Mpp2,Myo1c,Cyth3,Mapt,Arrb1,Cacng2,Atp6v0a1,Sema6a,Grm1,Wasf1,Apc2,Adora2a,Osbp2,Ncoa1,Adcy3,Nr1d1,Fos,Ctnnd2,Asap1,Brd1,Syngr1,Csnk1e,Nell2,Sept3,Srebf2,Adcy5,Synj1,Map3k12,Synj2,Tnfrsf21,Epb41l3,Ralbp1,Anks1,Camk2a,Syt7,Apba1,Csnk1d,Sufu,Aatk,Rptor,Sdc3,Homer2,Cplx2,Srgap2,Kif5c,Stxbp1,Dab2ip,Arhgap1,Lrp4…
16	black	16	GO:0048699	generation of neurons	GO|GO.BP	1.22913817201533e-15	1.13665289940021e-09	4.38862123320544e-12	133	0.193595342066958	0.0963786712289706	2.00869486576574	691	687	0.0983727810650888	1352	generation of neurons	12561,20370,18032,21844,382056,240843,269610,20512,18016,216963,19280,106763,20807,53321,78928,17762,22778,20358,83767,107449,11540,76901,74203,18293,17977,50932,15228,110596,18163,13196,12053,60597,104015,72393,11908,94185,13823,12005,224650,17128,12322,13728,20562,104318,24069,68094,11302,14270,93840,226778,16574,20910,69601,16874,18128,18508,53872,228357,17754,13844,56717,20481,65254,77407,168…	Cdh4,Sez6,Nfix,Tiam1,Crtc1,Brinp2,Chd5,Slc1a3,Nf2,Git1,Ptprs,Ttbk1,Srf,Cntnap1,Pigt,Mapt,Ikzf1,Sema6a,Wasf1,Unc5b,Adora2a,Jade2,Eif4enif1,Ogdh,Ncoa1,Mink1,Foxg1,Arhgef28,Ctnnd2,Asap1,Bcl6,Mapk8ip2,Synj1,Faim2,Atf1,Tnfrsf21,Epb41l3,Axin1,Anks1,Smad4,Camk2a,Mark2,Slit1,Csnk1d,Sufu,Smarcc2,Aatk,Srgap2,Vangl2,Mark1,Kif5c,Stxbp1,Dab2ip,Lhx6,Notch1,Pax6,Caprin1,Lrp4,Map1a,Ephb2,Mtor,Ski,Dpysl5,Rab35,Li…
17	black	17	GO:0022008	neurogenesis	GO|GO.BP	1.27484554224654e-15	1.17892106426574e-09	4.51693894354689e-12	139	0.202328966521106	0.102794411177645	1.96828761605969	691	687	0.0963938973647712	1442	neurogenesis	12561,20370,18032,21844,382056,240843,269610,20512,18016,216963,19280,106763,20807,53321,78928,17762,22778,20358,83767,107449,11540,76901,74203,18293,17977,50932,15228,110596,18163,13196,12053,60597,104015,72393,11908,94185,13823,12005,224650,17128,12322,13728,20562,104318,24069,68094,11302,14270,93840,226778,16574,20910,69601,16874,18128,18508,53872,228357,17754,13844,56717,20481,65254,77407,168…	Cdh4,Sez6,Nfix,Tiam1,Crtc1,Brinp2,Chd5,Slc1a3,Nf2,Git1,Ptprs,Ttbk1,Srf,Cntnap1,Pigt,Mapt,Ikzf1,Sema6a,Wasf1,Unc5b,Adora2a,Jade2,Eif4enif1,Ogdh,Ncoa1,Mink1,Foxg1,Arhgef28,Ctnnd2,Asap1,Bcl6,Mapk8ip2,Synj1,Faim2,Atf1,Tnfrsf21,Epb41l3,Axin1,Anks1,Smad4,Camk2a,Mark2,Slit1,Csnk1d,Sufu,Smarcc2,Aatk,Srgap2,Vangl2,Mark1,Kif5c,Stxbp1,Dab2ip,Lhx6,Notch1,Pax6,Caprin1,Lrp4,Map1a,Ephb2,Mtor,Ski,Dpysl5,Rab35,Li…
18	black	18	GO:0023052	signaling	GO|GO.BP	2.32721191265381e-15	2.15210317949809e-09	7.68608278392174e-12	297	0.432314410480349	0.294268605645851	1.46911495887072	691	687	0.0719476744186047	4128	signaling	17428,11479,216810,20370,29816,13855,330171,244668,21844,224997,382056,17776,16151,102098,269610,56085,20512,56275,18016,110279,216963,330814,19280,20807,20181,16536,53321,50997,217154,17913,19159,16706,17762,11640,21386,14081,109689,12300,20358,14816,83767,77976,13688,107449,23805,11540,76901,217410,17977,104111,74136,50932,12295,217166,14281,21981,668303,67252,110596,246710,18163,22631,13196,20…	Mnt,Acvr1b,Tom1l2,Sez6,Hip1r,Epn2,Kctd10,Sipa1l2,Tiam1,Dlgap1,Crtc1,Mast2,Ikbkg,Arhgef18,Chd5,Ubqln1,Slc1a3,Rbm14,Nf2,Bcr,Git1,Adgrl1,Ptprs,Srf,Rxra,Kcnq2,Cntnap1,Mpp2,Stac2,Myo1c,Cyth3,Ksr1,Mapt,Akap1,Tbx3,Acsl1,Arrb1,Cacng2,Sema6a,Grm1,Wasf1,Nuak1,Eif4ebp2,Unc5b,Apc2,Adora2a,Jade2,Trib2,Ncoa1,Adcy3,Sec14l1,Mink1,Cacnb1,Nr1d1,Fos,Ppp1r13b,Kif26a,Cap2,Arhgef28,Rhobtb2,Ctnnd2,Ywhaz,Asap1,Syngr1,Ca…
19	black	19	GO:0030182	neuron differentiation	GO|GO.BP	1.48128494190047e-14	1.36982713773211e-08	4.15099132646094e-11	121	0.176128093158661	0.0867550613059595	2.03017657422325	691	687	0.0994248151191454	1217	neuron differentiation	12561,20370,18032,21844,382056,240843,269610,20512,216963,19280,20807,53321,78928,17762,22778,20358,83767,107449,11540,76901,74203,18293,17977,50932,15228,110596,18163,13196,12053,60597,72393,11908,13823,12005,224650,17128,12322,13728,20562,104318,24069,68094,11302,14270,93840,16574,20910,69601,16874,18128,18508,53872,228357,17754,13844,56717,20481,65254,77407,16885,67784,11941,80749,19259,18555,…	Cdh4,Sez6,Nfix,Tiam1,Crtc1,Brinp2,Chd5,Slc1a3,Git1,Ptprs,Srf,Cntnap1,Pigt,Mapt,Ikzf1,Sema6a,Wasf1,Unc5b,Adora2a,Jade2,Eif4enif1,Ogdh,Ncoa1,Mink1,Foxg1,Arhgef28,Ctnnd2,Asap1,Bcl6,Mapk8ip2,Faim2,Atf1,Epb41l3,Axin1,Anks1,Smad4,Camk2a,Mark2,Slit1,Csnk1d,Sufu,Smarcc2,Aatk,Srgap2,Vangl2,Kif5c,Stxbp1,Dab2ip,Lhx6,Notch1,Pax6,Caprin1,Lrp4,Map1a,Ephb2,Mtor,Ski,Dpysl5,Rab35,Limk1,Plxnd1,Atp2b2,Lrfn1,Ptpn5,C…
20	black	20	GO:0097060	synaptic membrane	GO|GO.CC	1.61681092455696e-14	1.4951556033496e-08	4.48995676681561e-11	51	0.074235807860262	0.0220986598232107	3.35929004085082	691	687	0.164516129032258	310	synaptic membrane	29816,224997,110279,330814,19280,50997,11640,109689,12300,14816,11540,50932,24050,104015,72393,54525,26557,14270,20910,228357,241727,13821,243547,11941,80749,56216,107528,16728,11733,56320,74053,241770,269060,56013,243961,66797,242425,13138,65945,12672,243621,242667,11539,104027,12671,269994,244310,192198,16500,229521,81904	Hip1r,Dlgap1,Bcr,Adgrl1,Ptprs,Mpp2,Akap1,Arrb1,Cacng2,Grm1,Adora2a,Mink1,Sept3,Synj1,Faim2,Syt7,Homer2,Srgap2,Stxbp1,Lrp4,Snph,Epb41l1,Grip2,Atp2b2,Lrfn1,Stx1b,Magee1,L1cam,Ank1,Dbn1,Grip1,Rims4,Dagla,Srcin1,Shank1,Cntnap2,Gabbr2,Dag1,Clstn1,Chrm4,Iqsec3,Dlgap3,Adora1,Synpo,Chrm3,Gsg1l,Dlgap2,Lrrc4,Kcnb1,Syt11,Cacng7
21	black	21	GO:0007267	cell-cell signaling	GO|GO.BP	1.75677395973468e-14	1.62458725990841e-08	4.86403371230062e-11	116	0.168850072780204	0.0817650413458797	2.06506436003548	691	687	0.101133391455972	1147	cell-cell signaling	20370,21844,224997,382056,20512,20807,50997,17762,21386,109689,12300,14816,13688,23805,11540,50932,12295,217166,18163,22631,20972,27373,54003,23936,60597,224129,104015,12005,108013,17128,12322,13194,54525,319924,13728,104318,57340,74370,12890,93840,226778,20910,69601,18128,18508,228357,11550,20779,58869,13844,231760,19894,11941,56216,19259,18555,58994,71764,20586,21887,330953,12889,13655,56320,24…	Sez6,Tiam1,Dlgap1,Crtc1,Slc1a3,Srf,Mpp2,Mapt,Tbx3,Arrb1,Cacng2,Grm1,Eif4ebp2,Apc2,Adora2a,Mink1,Cacnb1,Nr1d1,Ctnnd2,Ywhaz,Syngr1,Csnk1e,Nell2,Lynx1,Mapk8ip2,Adcy5,Synj1,Axin1,Celf4,Smad4,Camk2a,Ddb1,Syt7,Apba1,Mark2,Csnk1d,Jph3,Rptor,Cplx2,Vangl2,Mark1,Stxbp1,Dab2ip,Notch1,Pax6,Lrp4,Adra1d,Src,Pex5l,Ephb2,Rimbp2,Rph3a,Atp2b2,Stx1b,Ptpn5,Cdk16,Smpd3,C2cd2l,Smarca4,Tle3,Hcn4,Cplx1,Egr3,Dbn1,Rims4,M…
22	black	22	GO:0007154	cell communication	GO|GO.BP	6.12449884479387e-14	5.6636670537162e-08	1.55168960375786e-10	294	0.427947598253275	0.297191331622469	1.43997335291363	691	687	0.0705205085152315	4169	cell communication	17428,11479,216810,20370,29816,13855,330171,244668,21844,224997,382056,17776,16151,102098,269610,56085,20512,56275,18016,110279,216963,330814,19280,20807,20181,16536,53321,50997,217154,17913,19159,16706,17762,11640,21386,14081,109689,12300,20358,14816,83767,77976,13688,107449,23805,11540,76901,217410,17977,104111,74136,50932,12295,217166,14281,21981,668303,67252,110596,246710,18163,22631,13196,20…	Mnt,Acvr1b,Tom1l2,Sez6,Hip1r,Epn2,Kctd10,Sipa1l2,Tiam1,Dlgap1,Crtc1,Mast2,Ikbkg,Arhgef18,Chd5,Ubqln1,Slc1a3,Rbm14,Nf2,Bcr,Git1,Adgrl1,Ptprs,Srf,Rxra,Kcnq2,Cntnap1,Mpp2,Stac2,Myo1c,Cyth3,Ksr1,Mapt,Akap1,Tbx3,Acsl1,Arrb1,Cacng2,Sema6a,Grm1,Wasf1,Nuak1,Eif4ebp2,Unc5b,Apc2,Adora2a,Jade2,Trib2,Ncoa1,Adcy3,Sec14l1,Mink1,Cacnb1,Nr1d1,Fos,Ppp1r13b,Kif26a,Cap2,Arhgef28,Rhobtb2,Ctnnd2,Ywhaz,Asap1,Syngr1,Ca…
23	black	23	GO:0044463	cell projection part	GO|GO.CC	5.19372789876679e-13	4.80293103675198e-07	1.11436915005846e-09	121	0.176128093158661	0.0911747932706017	1.9317630108129	691	687	0.0946051602814699	1279	cell projection part	20370,29816,330171,21844,382056,240843,20512,16549,330814,16536,53321,50997,17913,17762,109689,11975,14816,23805,11540,74309,217166,13196,223770,20972,27373,54003,20788,26404,20975,13823,12322,54525,319924,11302,74370,26557,12890,14270,16574,20910,228357,17754,20779,58869,16497,229615,13844,56717,14688,11518,65254,77407,16885,243547,11941,57776,19259,107528,16728,11733,13191,58235,54725,330953,17…	Sez6,Hip1r,Kctd10,Tiam1,Crtc1,Brinp2,Slc1a3,Khsrp,Adgrl1,Kcnq2,Cntnap1,Mpp2,Myo1c,Mapt,Arrb1,Atp6v0a1,Grm1,Apc2,Adora2a,Osbp2,Nr1d1,Asap1,Brd1,Syngr1,Csnk1e,Nell2,Srebf2,Map3k12,Synj2,Epb41l3,Camk2a,Syt7,Apba1,Aatk,Rptor,Homer2,Cplx2,Srgap2,Kif5c,Stxbp1,Lrp4,Map1a,Src,Pex5l,Kcnab1,Pias3,Ephb2,Mtor,Gnb1,Add1,Dpysl5,Rab35,Limk1,Grip2,Atp2b2,Ttyh1,Ptpn5,Magee1,L1cam,Ank1,Dctn1,Nectin1,Cadm1,Hcn4,Map…
24	black	24	GO:0120038	plasma membrane bounded cell projection part	GO|GO.CC	5.19372789876679e-13	4.80293103675198e-07	1.11436915005846e-09	121	0.176128093158661	0.0911747932706017	1.9317630108129	691	687	0.0946051602814699	1279	plasma membrane bounded cell projection part	20370,29816,330171,21844,382056,240843,20512,16549,330814,16536,53321,50997,17913,17762,109689,11975,14816,23805,11540,74309,217166,13196,223770,20972,27373,54003,20788,26404,20975,13823,12322,54525,319924,11302,74370,26557,12890,14270,16574,20910,228357,17754,20779,58869,16497,229615,13844,56717,14688,11518,65254,77407,16885,243547,11941,57776,19259,107528,16728,11733,13191,58235,54725,330953,17…	Sez6,Hip1r,Kctd10,Tiam1,Crtc1,Brinp2,Slc1a3,Khsrp,Adgrl1,Kcnq2,Cntnap1,Mpp2,Myo1c,Mapt,Arrb1,Atp6v0a1,Grm1,Apc2,Adora2a,Osbp2,Nr1d1,Asap1,Brd1,Syngr1,Csnk1e,Nell2,Srebf2,Map3k12,Synj2,Epb41l3,Camk2a,Syt7,Apba1,Aatk,Rptor,Homer2,Cplx2,Srgap2,Kif5c,Stxbp1,Lrp4,Map1a,Src,Pex5l,Kcnab1,Pias3,Ephb2,Mtor,Gnb1,Add1,Dpysl5,Rab35,Limk1,Grip2,Atp2b2,Ttyh1,Ptpn5,Magee1,L1cam,Ank1,Dctn1,Nectin1,Cadm1,Hcn4,Map…
25	black	25	GO:0048812	neuron projection morphogenesis	GO|GO.BP	7.73466859935653e-13	7.15268119526655e-07	1.60015239267708e-09	71	0.10334788937409	0.0415597376675221	2.48673103282974	691	687	0.121783876500858	583	neuron projection morphogenesis	12561,21844,19280,20807,53321,17762,20358,83767,107449,11540,76901,50932,15228,110596,18163,60597,13823,17128,12322,13728,20562,11302,14270,93840,16574,20910,69601,18128,18508,53872,228357,17754,13844,65254,16885,67784,80749,16728,58235,67095,19268,216831,56320,18717,11878,56013,243961,75788,244281,66797,13138,23969,231637,13048,81897,243300,58208,12569,235402,229715,11538,75770,14184,20564,23290…	Cdh4,Tiam1,Ptprs,Srf,Cntnap1,Mapt,Sema6a,Wasf1,Unc5b,Adora2a,Jade2,Mink1,Foxg1,Arhgef28,Ctnnd2,Mapk8ip2,Epb41l3,Smad4,Camk2a,Mark2,Slit1,Aatk,Srgap2,Vangl2,Kif5c,Stxbp1,Dab2ip,Notch1,Pax6,Caprin1,Lrp4,Map1a,Ephb2,Dpysl5,Limk1,Plxnd1,Lrfn1,L1cam,Nectin1,Trak1,Ptprf,Arhgap44,Dbn1,Pip5k1c,Arx,Srcin1,Shank1,Smurf1,Myo16,Cntnap2,Dag1,Pacsin1,Ssh1,Cux2,Tlr9,Nyap1,Bcl11b,Cdk5r1,Lingo1,Amigo1,Adnp,Brsk2,…
26	black	26	GO:0120039	plasma membrane bounded cell projection morphogenesis	GO|GO.BP	7.83491235544268e-13	7.24538221016976e-07	1.61727281477003e-09	72	0.104803493449782	0.0424864556601084	2.46675068139855	691	687	0.120805369127517	596	plasma membrane bounded cell projection morphogenesis	12561,21844,19280,20807,53321,17762,20358,83767,107449,11540,76901,50932,15228,110596,18163,60597,13823,17128,12322,13728,20562,11302,14270,93840,16574,20910,69601,18128,18508,53872,228357,17754,20779,13844,65254,16885,67784,80749,16728,58235,67095,19268,216831,56320,18717,11878,56013,243961,75788,244281,66797,13138,23969,231637,13048,81897,243300,58208,12569,235402,229715,11538,75770,14184,20564…	Cdh4,Tiam1,Ptprs,Srf,Cntnap1,Mapt,Sema6a,Wasf1,Unc5b,Adora2a,Jade2,Mink1,Foxg1,Arhgef28,Ctnnd2,Mapk8ip2,Epb41l3,Smad4,Camk2a,Mark2,Slit1,Aatk,Srgap2,Vangl2,Kif5c,Stxbp1,Dab2ip,Notch1,Pax6,Caprin1,Lrp4,Map1a,Src,Ephb2,Dpysl5,Limk1,Plxnd1,Lrfn1,L1cam,Nectin1,Trak1,Ptprf,Arhgap44,Dbn1,Pip5k1c,Arx,Srcin1,Shank1,Smurf1,Myo16,Cntnap2,Dag1,Pacsin1,Ssh1,Cux2,Tlr9,Nyap1,Bcl11b,Cdk5r1,Lingo1,Amigo1,Adnp,Br…
27	black	27	GO:0048858	cell projection morphogenesis	GO|GO.BP	1.08903918503569e-12	1.00709552059686e-06	2.21339674856454e-09	72	0.104803493449782	0.0427715996578272	2.4503056768559	691	687	0.12	600	cell projection morphogenesis	12561,21844,19280,20807,53321,17762,20358,83767,107449,11540,76901,50932,15228,110596,18163,60597,13823,17128,12322,13728,20562,11302,14270,93840,16574,20910,69601,18128,18508,53872,228357,17754,20779,13844,65254,16885,67784,80749,16728,58235,67095,19268,216831,56320,18717,11878,56013,243961,75788,244281,66797,13138,23969,231637,13048,81897,243300,58208,12569,235402,229715,11538,75770,14184,20564…	Cdh4,Tiam1,Ptprs,Srf,Cntnap1,Mapt,Sema6a,Wasf1,Unc5b,Adora2a,Jade2,Mink1,Foxg1,Arhgef28,Ctnnd2,Mapk8ip2,Epb41l3,Smad4,Camk2a,Mark2,Slit1,Aatk,Srgap2,Vangl2,Kif5c,Stxbp1,Dab2ip,Notch1,Pax6,Caprin1,Lrp4,Map1a,Src,Ephb2,Dpysl5,Limk1,Plxnd1,Lrfn1,L1cam,Nectin1,Trak1,Ptprf,Arhgap44,Dbn1,Pip5k1c,Arx,Srcin1,Shank1,Smurf1,Myo16,Cntnap2,Dag1,Pacsin1,Ssh1,Cux2,Tlr9,Nyap1,Bcl11b,Cdk5r1,Lingo1,Amigo1,Adnp,Br…
28	black	28	GO:0048666	neuron development	GO|GO.BP	1.20868717474992e-12	1.11774071697304e-06	2.42992974368582e-09	103	0.149927219796215	0.0732820074137439	2.04589400710244	691	687	0.100194552529183	1028	neuron development	12561,20370,21844,382056,20512,216963,19280,20807,53321,17762,20358,83767,107449,11540,76901,18293,50932,15228,110596,18163,13196,60597,11908,13823,224650,17128,12322,13728,20562,11302,14270,93840,16574,20910,69601,16874,18128,18508,53872,228357,17754,13844,56717,20481,65254,77407,16885,67784,11941,80749,19259,18555,16728,58235,17758,67095,19268,216831,56320,74053,18717,16467,11878,233552,234593,…	Cdh4,Sez6,Tiam1,Crtc1,Slc1a3,Git1,Ptprs,Srf,Cntnap1,Mapt,Sema6a,Wasf1,Unc5b,Adora2a,Jade2,Ogdh,Mink1,Foxg1,Arhgef28,Ctnnd2,Asap1,Mapk8ip2,Atf1,Epb41l3,Anks1,Smad4,Camk2a,Mark2,Slit1,Aatk,Srgap2,Vangl2,Kif5c,Stxbp1,Dab2ip,Lhx6,Notch1,Pax6,Caprin1,Lrp4,Map1a,Ephb2,Mtor,Ski,Dpysl5,Rab35,Limk1,Plxnd1,Atp2b2,Lrfn1,Ptpn5,Cdk16,L1cam,Nectin1,Map4,Trak1,Ptprf,Arhgap44,Dbn1,Grip1,Pip5k1c,Atcay,Arx,Gdpd5,N…
29	black	29	GO:0031175	neuron projection development	GO|GO.BP	4.40251205809721e-12	4.07124944079775e-06	7.99852542396414e-09	95	0.138282387190684	0.066581123467351	2.07690077891961	691	687	0.101713062098501	934	neuron projection development	12561,20370,21844,382056,216963,19280,20807,53321,17762,20358,83767,107449,11540,76901,50932,15228,110596,18163,13196,60597,11908,13823,17128,12322,13728,20562,11302,14270,93840,16574,20910,69601,18128,18508,53872,228357,17754,13844,56717,65254,77407,16885,67784,11941,80749,19259,18555,16728,58235,17758,67095,19268,216831,56320,74053,18717,16467,11878,233552,234593,56013,243961,75788,380711,24428…	Cdh4,Sez6,Tiam1,Crtc1,Git1,Ptprs,Srf,Cntnap1,Mapt,Sema6a,Wasf1,Unc5b,Adora2a,Jade2,Mink1,Foxg1,Arhgef28,Ctnnd2,Asap1,Mapk8ip2,Atf1,Epb41l3,Smad4,Camk2a,Mark2,Slit1,Aatk,Srgap2,Vangl2,Kif5c,Stxbp1,Dab2ip,Notch1,Pax6,Caprin1,Lrp4,Map1a,Ephb2,Mtor,Dpysl5,Rab35,Limk1,Plxnd1,Atp2b2,Lrfn1,Ptpn5,Cdk16,L1cam,Nectin1,Map4,Trak1,Ptprf,Arhgap44,Dbn1,Grip1,Pip5k1c,Atcay,Arx,Gdpd5,Ndrg4,Srcin1,Shank1,Smurf1,R…
30	black	30	GO:0032990	cell part morphogenesis	GO|GO.BP	5.35336242981253e-12	4.95055402714372e-06	9.55705410645506e-09	72	0.104803493449782	0.0441973196464214	2.37126355824764	691	687	0.116129032258065	620	cell part morphogenesis	12561,21844,19280,20807,53321,17762,20358,83767,107449,11540,76901,50932,15228,110596,18163,60597,13823,17128,12322,13728,20562,11302,14270,93840,16574,20910,69601,18128,18508,53872,228357,17754,20779,13844,65254,16885,67784,80749,16728,58235,67095,19268,216831,56320,18717,11878,56013,243961,75788,244281,66797,13138,23969,231637,13048,81897,243300,58208,12569,235402,229715,11538,75770,14184,20564…	Cdh4,Tiam1,Ptprs,Srf,Cntnap1,Mapt,Sema6a,Wasf1,Unc5b,Adora2a,Jade2,Mink1,Foxg1,Arhgef28,Ctnnd2,Mapk8ip2,Epb41l3,Smad4,Camk2a,Mark2,Slit1,Aatk,Srgap2,Vangl2,Kif5c,Stxbp1,Dab2ip,Notch1,Pax6,Caprin1,Lrp4,Map1a,Src,Ephb2,Dpysl5,Limk1,Plxnd1,Lrfn1,L1cam,Nectin1,Trak1,Ptprf,Arhgap44,Dbn1,Pip5k1c,Arx,Srcin1,Shank1,Smurf1,Myo16,Cntnap2,Dag1,Pacsin1,Ssh1,Cux2,Tlr9,Nyap1,Bcl11b,Cdk5r1,Lingo1,Amigo1,Adnp,Br…
31	black	31	GO:0030424	axon	GO|GO.CC	1.02063650500203e-11	9.43839731819657e-06	1.74140171922446e-08	70	0.101892285298399	0.0429141716566866	2.37432720625571	691	687	0.116279069767442	602	axon	21844,330814,20181,16536,53321,17762,11975,20358,14816,11540,20972,27373,26404,20975,94185,13823,12322,54525,11302,20970,12890,20910,69601,17754,16497,13844,16885,57776,56216,19259,16728,11733,58235,54725,330953,67095,19268,12889,56320,16467,233552,100503659,269060,56013,75788,66797,17967,277360,13138,23969,12672,232975,231637,11539,12671,72927,272381,12569,16500,269295,11538,11682,19276,16502,23…	Tiam1,Adgrl1,Rxra,Kcnq2,Cntnap1,Mapt,Atp6v0a1,Sema6a,Grm1,Adora2a,Syngr1,Csnk1e,Map3k12,Synj2,Tnfrsf21,Epb41l3,Camk2a,Syt7,Aatk,Sdc3,Cplx2,Stxbp1,Dab2ip,Map1a,Kcnab1,Ephb2,Limk1,Ttyh1,Stx1b,Ptpn5,L1cam,Ank1,Nectin1,Cadm1,Hcn4,Trak1,Ptprf,Cplx1,Dbn1,Atcay,Gdpd5,Cbarp,Dagla,Srcin1,Smurf1,Cntnap2,Ncam1,Prex1,Dag1,Pacsin1,Chrm4,Atp1a3,Ssh1,Adora1,Chrm3,Hepacam,Lrrc4b,Cdk5r1,Kcnb1,Rtn4rl2,Adnp,Alk,Ptp…
32	black	32	GO:0005515	protein binding	GO|GO.MF	1.15803069016272e-11	1.07089582891211e-05	1.96134767200021e-08	427	0.621542940320233	0.497005988023952	1.25057434980095	691	687	0.0612449799196787	6972	protein binding	17428,12561,11479,216810,29816,13855,330171,224897,17261,66830,18032,21844,16172,224997,382056,17776,16151,102098,27029,269610,20020,56085,94332,20512,12398,20536,94232,18016,110279,216963,330814,19280,76686,70769,20807,20181,16536,53321,50997,268451,17913,19159,16706,17762,76719,11640,108083,21386,22778,78912,75580,109689,12300,11975,20358,237253,14816,83767,13822,77976,13688,107449,23805,11540,…	Mnt,Cdh4,Acvr1b,Tom1l2,Hip1r,Epn2,Kctd10,Dpp9,Mef2d,Nacc1,Nfix,Tiam1,Il17ra,Dlgap1,Crtc1,Mast2,Ikbkg,Arhgef18,Sgsh,Chd5,Polr2a,Ubqln1,Cadm3,Slc1a3,Cbfa2t3,Slc4a3,Ubqln4,Nf2,Bcr,Git1,Adgrl1,Ptprs,Clip3,Nolc1,Srf,Rxra,Kcnq2,Cntnap1,Mpp2,Rab11fip4,Myo1c,Cyth3,Ksr1,Mapt,Kansl1,Akap1,Pip4k2b,Tbx3,Ikzf1,Sp2,Zbtb4,Arrb1,Cacng2,Atp6v0a1,Sema6a,Lrp11,Grm1,Wasf1,Epb41l2,Nuak1,Eif4ebp2,Unc5b,Apc2,Adora2a,Ja…
33	black	33	GO:0099537	trans-synaptic signaling	GO|GO.BP	1.21194080584758e-11	1.12074953185238e-05	2.04516337929267e-08	66	0.0960698689956332	0.039349871685201	2.44142775773685	691	687	0.119565217391304	552	trans-synaptic signaling	20370,224997,382056,20512,20807,50997,17762,12300,14816,13688,11540,50932,12295,18163,20972,23936,60597,104015,108013,12322,54525,319924,57340,12890,20910,11550,13844,231760,19894,11941,56216,19259,12889,13655,56320,241770,269060,226407,72413,13653,243961,65945,12672,245666,231637,11539,13048,104027,93875,11549,12671,244310,269642,16500,11538,22628,19276,545156,224671,16504,240057,20743,229521,23…	Sez6,Dlgap1,Crtc1,Slc1a3,Srf,Mpp2,Mapt,Cacng2,Grm1,Eif4ebp2,Adora2a,Mink1,Cacnb1,Ctnnd2,Syngr1,Lynx1,Mapk8ip2,Synj1,Celf4,Camk2a,Syt7,Apba1,Jph3,Cplx2,Stxbp1,Adra1d,Ephb2,Rimbp2,Rph3a,Atp2b2,Stx1b,Ptpn5,Cplx1,Egr3,Dbn1,Rims4,Dagla,Rab3gap1,Kcnmb2,Egr1,Shank1,Clstn1,Chrm4,Iqsec2,Ssh1,Adora1,Cux2,Synpo,Pcdhb4,Adra1a,Chrm3,Dlgap2,Nat8l,Kcnb1,Adnp,Ywhag,Ptprn2,Kalrn,Btbd9,Kcnc3,Syngap1,Sptbn2,Syt11,A…
34	black	34	GO:0099536	synaptic signaling	GO|GO.BP	1.31424235095512e-11	1.21535349949985e-05	2.19465094195588e-08	66	0.0960698689956332	0.0394211576846307	2.43701287933226	691	687	0.119349005424955	553	synaptic signaling	20370,224997,382056,20512,20807,50997,17762,12300,14816,13688,11540,50932,12295,18163,20972,23936,60597,104015,108013,12322,54525,319924,57340,12890,20910,11550,13844,231760,19894,11941,56216,19259,12889,13655,56320,241770,269060,226407,72413,13653,243961,65945,12672,245666,231637,11539,13048,104027,93875,11549,12671,244310,269642,16500,11538,22628,19276,545156,224671,16504,240057,20743,229521,23…	Sez6,Dlgap1,Crtc1,Slc1a3,Srf,Mpp2,Mapt,Cacng2,Grm1,Eif4ebp2,Adora2a,Mink1,Cacnb1,Ctnnd2,Syngr1,Lynx1,Mapk8ip2,Synj1,Celf4,Camk2a,Syt7,Apba1,Jph3,Cplx2,Stxbp1,Adra1d,Ephb2,Rimbp2,Rph3a,Atp2b2,Stx1b,Ptpn5,Cplx1,Egr3,Dbn1,Rims4,Dagla,Rab3gap1,Kcnmb2,Egr1,Shank1,Clstn1,Chrm4,Iqsec2,Ssh1,Adora1,Cux2,Synpo,Pcdhb4,Adra1a,Chrm3,Dlgap2,Nat8l,Kcnb1,Adnp,Ywhag,Ptprn2,Kalrn,Btbd9,Kcnc3,Syngap1,Sptbn2,Syt11,A…
35	black	35	GO:0023051	regulation of signaling	GO|GO.BP	1.79213344008561e-11	1.6572861515198e-05	2.90751956406983e-08	188	0.273653566229985	0.174080410607357	1.57199517898208	691	687	0.076986076986077	2442	regulation of signaling	17428,11479,20370,29816,13855,330171,244668,21844,382056,16151,102098,269610,56085,20512,18016,110279,216963,19280,20807,50997,17913,19159,16706,17762,11640,109689,12300,14816,83767,13688,107449,23805,11540,217410,17977,74136,50932,217166,668303,110596,18163,13196,20972,27373,54003,12053,17237,23936,60597,224129,72393,26404,19765,56716,12005,19252,224650,108013,24066,17128,12322,54525,319924,2405…	Mnt,Acvr1b,Sez6,Hip1r,Epn2,Kctd10,Sipa1l2,Tiam1,Crtc1,Ikbkg,Arhgef18,Chd5,Ubqln1,Slc1a3,Nf2,Bcr,Git1,Ptprs,Srf,Mpp2,Myo1c,Cyth3,Ksr1,Mapt,Akap1,Arrb1,Cacng2,Grm1,Wasf1,Eif4ebp2,Unc5b,Apc2,Adora2a,Trib2,Ncoa1,Sec14l1,Mink1,Nr1d1,Kif26a,Arhgef28,Ctnnd2,Asap1,Syngr1,Csnk1e,Nell2,Bcl6,Mgrn1,Lynx1,Mapk8ip2,Adcy5,Faim2,Map3k12,Ralbp1,Mlst8,Axin1,Dusp1,Anks1,Celf4,Spry4,Smad4,Camk2a,Syt7,Apba1,Peli3,Csn…
36	black	36	Araujo2015.05	Down-regulated in FoxP1 KO vs. WT mouse hippocampus (Araujo 2016)	Differential expression in FoxP1 KO, (Araujo 2016)|Hippocampus|Sets contributed by X. William Yang or Yang lab	1.88284207354421e-11	1.74116950456245e-05	3.03339634941194e-08	75	0.109170305676856	0.048260621613915	2.26209903697922	691	687	0.110782865583456	677	Down-regulated in FoxP1 KO vs. WT mouse hippocampus	18032,224997,94332,330790,53321,68267,237253,83767,11488,15228,20741,67252,110596,50934,67498,54003,24050,23936,104015,12322,57340,117150,52897,12890,23792,11550,241727,11639,56219,140500,231760,77113,110784,58994,74100,270192,207212,12889,212996,18195,240055,18717,269060,15275,72413,319801,70729,380711,216874,245666,235431,19267,242667,11539,104027,74762,210673,12671,26414,244310,58208,109050,23…	Nfix,Dlgap1,Cadm3,Hapln4,Cntnap1,Slc25a22,Lrp11,Wasf1,Adam11,Foxg1,Sptb,Cap2,Arhgef28,Slc7a8,Kcnv1,Nell2,Sept3,Lynx1,Synj1,Camk2a,Jph3,Pip4k2c,Rbfox3,Cplx2,Adam23,Adra1d,Snph,Ak4,Extl1,Acap3,Rimbp2,Klhl2,Nr3c2,Smpd3,Arpp21,Rab6b,Arhgef17,Cplx1,Galnt17,Nsf,Neurl1b,Pip5k1c,Dagla,Hk1,Kcnmb2,Tigar,Nos1ap,Rap1gap2,Camta2,Iqsec2,Coro2b,Ptpre,Dlgap3,Adora1,Synpo,Mdga1,Prrt3,Chrm3,Mapk10,Dlgap2,Bcl11b,In…
37	black	37	GO:0098590	plasma membrane region	GO|GO.CC	2.71572939493973e-11	2.51138705234689e-05	4.27834250825705e-08	86	0.125181950509461	0.0595238095238095	2.10305676855895	691	687	0.102994011976048	835	plasma membrane region	29816,21844,224997,20512,18016,110279,330814,19280,50997,268451,17913,17762,11640,109689,12300,14816,23805,11540,50932,13196,24050,18810,104015,72393,20975,13823,54525,26557,14270,93840,11931,20910,68365,18128,228357,241727,13821,20779,20544,14688,77407,243547,11941,57776,80749,56216,107528,16728,11733,12554,54725,71764,330953,244654,56320,74053,241770,269060,234593,15275,56013,70729,243961,66797…	Hip1r,Tiam1,Dlgap1,Slc1a3,Nf2,Bcr,Adgrl1,Ptprs,Mpp2,Rab11fip4,Myo1c,Mapt,Akap1,Arrb1,Cacng2,Grm1,Apc2,Adora2a,Mink1,Asap1,Sept3,Plec,Synj1,Faim2,Synj2,Epb41l3,Syt7,Homer2,Srgap2,Vangl2,Atp1b1,Stxbp1,Rab14,Notch1,Lrp4,Snph,Epb41l1,Src,Slc9a1,Gnb1,Rab35,Grip2,Atp2b2,Ttyh1,Lrfn1,Stx1b,Magee1,L1cam,Ank1,Cdh13,Cadm1,C2cd2l,Hcn4,Mtss2,Dbn1,Grip1,Rims4,Dagla,Ndrg4,Hk1,Srcin1,Nos1ap,Shank1,Cntnap2,Gabbr2…
38	black	38	GO:0005886	plasma membrane	GO|GO.CC	2.75341866033942e-11	2.54624042666084e-05	4.3303408616681e-08	242	0.352256186317322	0.242800114057599	1.45080733460346	691	687	0.0710510863182619	3406	plasma membrane	12561,11479,12727,20370,29816,21844,16172,224997,382056,102098,56085,94332,20512,20536,18016,110279,330814,19280,76686,16536,53321,50997,268451,17913,19159,16706,17762,11640,108083,14081,109689,12300,11975,20358,14816,13822,107449,23805,11540,215335,17977,104111,50932,12295,20741,21981,67252,110596,246710,50934,67498,13196,239556,24050,17237,18810,23936,224129,23872,104015,72393,26404,20975,94185…	Cdh4,Acvr1b,Clcn4,Sez6,Hip1r,Tiam1,Il17ra,Dlgap1,Crtc1,Arhgef18,Ubqln1,Cadm3,Slc1a3,Slc4a3,Nf2,Bcr,Adgrl1,Ptprs,Clip3,Kcnq2,Cntnap1,Mpp2,Rab11fip4,Myo1c,Cyth3,Ksr1,Mapt,Akap1,Pip4k2b,Acsl1,Arrb1,Cacng2,Atp6v0a1,Sema6a,Grm1,Epb41l2,Unc5b,Apc2,Adora2a,Slc36a1,Ncoa1,Adcy3,Mink1,Cacnb1,Sptb,Ppp1r13b,Cap2,Arhgef28,Rhobtb2,Slc7a8,Kcnv1,Asap1,Cacna1i,Sept3,Mgrn1,Plec,Lynx1,Adcy5,Ets2,Synj1,Faim2,Map3k12…
39	black	39	GO:0007268	chemical synaptic transmission	GO|GO.BP	2.9255341102927e-11	2.70540522169784e-05	4.55455424528255e-08	65	0.0946142649199418	0.0392072996863416	2.41317983326717	691	687	0.118181818181818	550	chemical synaptic transmission	20370,224997,382056,20512,20807,50997,17762,12300,14816,13688,11540,50932,12295,18163,20972,23936,60597,104015,108013,12322,54525,319924,57340,12890,20910,11550,13844,231760,19894,11941,56216,19259,12889,13655,56320,241770,226407,72413,13653,243961,65945,12672,245666,231637,11539,13048,104027,93875,11549,12671,244310,269642,16500,11538,22628,19276,545156,224671,16504,240057,20743,229521,239985,81…	Sez6,Dlgap1,Crtc1,Slc1a3,Srf,Mpp2,Mapt,Cacng2,Grm1,Eif4ebp2,Adora2a,Mink1,Cacnb1,Ctnnd2,Syngr1,Lynx1,Mapk8ip2,Synj1,Celf4,Camk2a,Syt7,Apba1,Jph3,Cplx2,Stxbp1,Adra1d,Ephb2,Rimbp2,Rph3a,Atp2b2,Stx1b,Ptpn5,Cplx1,Egr3,Dbn1,Rims4,Rab3gap1,Kcnmb2,Egr1,Shank1,Clstn1,Chrm4,Iqsec2,Ssh1,Adora1,Cux2,Synpo,Pcdhb4,Adra1a,Chrm3,Dlgap2,Nat8l,Kcnb1,Adnp,Ywhag,Ptprn2,Kalrn,Btbd9,Kcnc3,Syngap1,Sptbn2,Syt11,Arid1b,…
40	black	40	GO:0098916	anterograde trans-synaptic signaling	GO|GO.BP	2.9255341102927e-11	2.70540522169784e-05	4.55455424528255e-08	65	0.0946142649199418	0.0392072996863416	2.41317983326717	691	687	0.118181818181818	550	anterograde trans-synaptic signaling	20370,224997,382056,20512,20807,50997,17762,12300,14816,13688,11540,50932,12295,18163,20972,23936,60597,104015,108013,12322,54525,319924,57340,12890,20910,11550,13844,231760,19894,11941,56216,19259,12889,13655,56320,241770,226407,72413,13653,243961,65945,12672,245666,231637,11539,13048,104027,93875,11549,12671,244310,269642,16500,11538,22628,19276,545156,224671,16504,240057,20743,229521,239985,81…	Sez6,Dlgap1,Crtc1,Slc1a3,Srf,Mpp2,Mapt,Cacng2,Grm1,Eif4ebp2,Adora2a,Mink1,Cacnb1,Ctnnd2,Syngr1,Lynx1,Mapk8ip2,Synj1,Celf4,Camk2a,Syt7,Apba1,Jph3,Cplx2,Stxbp1,Adra1d,Ephb2,Rimbp2,Rph3a,Atp2b2,Stx1b,Ptpn5,Cplx1,Egr3,Dbn1,Rims4,Rab3gap1,Kcnmb2,Egr1,Shank1,Clstn1,Chrm4,Iqsec2,Ssh1,Adora1,Cux2,Synpo,Pcdhb4,Adra1a,Chrm3,Dlgap2,Nat8l,Kcnb1,Adnp,Ywhag,Ptprn2,Kalrn,Btbd9,Kcnc3,Syngap1,Sptbn2,Syt11,Arid1b,…
41	black	41	GO:0071944	cell periphery	GO|GO.CC	4.28709770227307e-11	3.96451932276323e-05	6.48857499633917e-08	247	0.359534206695779	0.250285143997719	1.43649839120717	691	687	0.0703503275420108	3511	cell periphery	12561,11479,12727,20370,29816,21844,16172,224997,382056,102098,56085,94332,20512,20536,18016,110279,330814,19280,76686,16536,53321,50997,268451,17913,19159,16706,17762,11640,108083,14081,109689,12300,11975,20358,14816,13822,107449,23805,11540,215335,17977,104111,50932,12295,20741,21981,67252,110596,246710,50934,67498,13196,239556,24050,17237,18810,23936,224129,23872,104015,72393,26404,20975,94185…	Cdh4,Acvr1b,Clcn4,Sez6,Hip1r,Tiam1,Il17ra,Dlgap1,Crtc1,Arhgef18,Ubqln1,Cadm3,Slc1a3,Slc4a3,Nf2,Bcr,Adgrl1,Ptprs,Clip3,Kcnq2,Cntnap1,Mpp2,Rab11fip4,Myo1c,Cyth3,Ksr1,Mapt,Akap1,Pip4k2b,Acsl1,Arrb1,Cacng2,Atp6v0a1,Sema6a,Grm1,Epb41l2,Unc5b,Apc2,Adora2a,Slc36a1,Ncoa1,Adcy3,Mink1,Cacnb1,Sptb,Ppp1r13b,Cap2,Arhgef28,Rhobtb2,Slc7a8,Kcnv1,Asap1,Cacna1i,Sept3,Mgrn1,Plec,Lynx1,Adcy5,Ets2,Synj1,Faim2,Map3k12…
42	black	42	GO:0010646	regulation of cell communication	GO|GO.BP	5.58846755423465e-11	5.16796890158382e-05	8.36240922586378e-08	185	0.269286754002911	0.172654690618762	1.55968397405154	691	687	0.0763831544178365	2422	regulation of cell communication	17428,11479,20370,29816,13855,330171,244668,21844,382056,16151,102098,269610,56085,20512,18016,110279,216963,19280,20807,50997,17913,19159,16706,17762,11640,109689,12300,14816,83767,13688,107449,23805,11540,217410,17977,74136,50932,217166,668303,110596,18163,13196,20972,27373,54003,12053,17237,23936,60597,224129,72393,26404,19765,56716,12005,19252,224650,108013,24066,17128,12322,54525,240518,1043…	Mnt,Acvr1b,Sez6,Hip1r,Epn2,Kctd10,Sipa1l2,Tiam1,Crtc1,Ikbkg,Arhgef18,Chd5,Ubqln1,Slc1a3,Nf2,Bcr,Git1,Ptprs,Srf,Mpp2,Myo1c,Cyth3,Ksr1,Mapt,Akap1,Arrb1,Cacng2,Grm1,Wasf1,Eif4ebp2,Unc5b,Apc2,Adora2a,Trib2,Ncoa1,Sec14l1,Mink1,Nr1d1,Kif26a,Arhgef28,Ctnnd2,Asap1,Syngr1,Csnk1e,Nell2,Bcl6,Mgrn1,Lynx1,Mapk8ip2,Adcy5,Faim2,Map3k12,Ralbp1,Mlst8,Axin1,Dusp1,Anks1,Celf4,Spry4,Smad4,Camk2a,Syt7,Peli3,Csnk1d,Su…
43	black	43	JAM:002824	Dentate Nucleus_localMarker(top200)_IN_Cerebellar Nucleus__HBA	JAM|BrainRegionMarkers|BrainRegionMarkers.HBA|BrainRegionMarkers.HBA.localMarker(top200)|Brain region markers|Brain region marker enriched gene sets	5.87667554141545e-11	5.43449096697719e-05	8.76530801125353e-08	29	0.0422125181950509	0.0102651839178785	4.11220281416788	691	687	0.201388888888889	144	Dentate Nucleus_IN_Cerebellar Nucleus	20370,20536,330790,208439,11488,50934,57340,216439,241494,107684,20544,19894,16885,320707,18577,74100,270192,207212,12889,241770,18218,104027,210673,11548,26559,20564,16502,16504,20743	Sez6,Slc4a3,Hapln4,Klhl29,Adam11,Slc7a8,Jph3,Agap2,Zfp385b,Coro2a,Slc9a1,Rph3a,Limk1,Atp2b3,Pde4a,Arpp21,Rab6b,Arhgef17,Cplx1,Rims4,Dusp8,Synpo,Prrt3,Adra1b,Hunk,Slit3,Kcnc1,Kcnc3,Sptbn2
44	black	44	GO:0050808	synapse organization	GO|GO.BP	1.38984880786955e-10	0.000128527102417021	1.98038678608661e-07	44	0.0640465793304221	0.0219560878243513	2.91703056768559	691	687	0.142857142857143	308	synapse organization	20370,13004,21844,330814,17762,12300,12295,18163,69601,53872,228357,13844,67784,11941,16728,58235,54725,216831,56320,21983,56013,243961,65945,50791,237979,231637,13048,104027,74762,93875,272381,12569,243312,192198,229715,11538,56747,236794,545156,211323,107932,20743,93708,93706	Sez6,Ncan,Tiam1,Adgrl1,Mapt,Cacng2,Cacnb1,Ctnnd2,Dab2ip,Caprin1,Lrp4,Ephb2,Plxnd1,Atp2b2,L1cam,Nectin1,Cadm1,Arhgap44,Dbn1,Tpbg,Srcin1,Shank1,Clstn1,Magi2,Sdk2,Ssh1,Cux2,Synpo,Mdga1,Pcdhb4,Lrrc4b,Cdk5r1,Elfn1,Lrrc4,Amigo1,Adnp,Sez6l,Slc9a6,Kalrn,Nrg1,Chd4,Sptbn2,Pcdhgc5,Pcdhgc3
45	black	45	BioSystems.REACTOME.R-MMU-112316	Neuronal System (REACTOME)	REACTOME	1.41348401014044e-10	0.000130712781928144	2.01096587581759e-07	41	0.0596797671033479	0.0195323638437411	3.05542982819622	691	687	0.14963503649635	274	Neuronal System	224997,20512,19280,16536,12300,14816,13822,104111,12295,67498,224129,20112,13823,12322,319924,26557,20910,13821,16497,14688,243616,80749,330953,19268,12889,18195,74053,72413,16524,243961,242425,242667,16515,14702,244310,16527,16500,16502,228836,16504,241794	Dlgap1,Slc1a3,Ptprs,Kcnq2,Cacng2,Grm1,Epb41l2,Adcy3,Cacnb1,Kcnv1,Adcy5,Rps6ka2,Epb41l3,Camk2a,Apba1,Homer2,Stxbp1,Epb41l1,Kcnab1,Gnb1,Slc6a11,Lrfn1,Hcn4,Ptprf,Cplx1,Nsf,Grip1,Kcnmb2,Kcnj9,Shank1,Gabbr2,Dlgap3,Kcnj12,Gng2,Dlgap2,Kcnk3,Kcnb1,Kcnc1,Dlgap4,Kcnc3,Kcng1
46	black	46	GO:0030054	cell junction	GO|GO.CC	1.55533350196064e-10	0.000143830398793911	2.20598771156306e-07	92	0.13391557496361	0.0677929854576561	1.97536034236543	691	687	0.0967402733964248	951	cell junction	12561,20370,66830,21844,224997,17776,94332,18016,110279,216963,330814,19280,53321,50997,19159,12300,83767,13822,50932,18163,211401,20972,24050,18810,72393,13823,12322,54525,26557,14270,93840,11931,18128,241727,20544,11518,231760,19894,16885,11941,22317,80749,18555,16363,12554,58235,54725,216831,14027,56320,74053,18717,16467,241770,227801,100503659,16796,56013,243961,66797,17967,242425,13138,65945…	Cdh4,Sez6,Nacc1,Tiam1,Dlgap1,Mast2,Cadm3,Nf2,Bcr,Git1,Adgrl1,Ptprs,Cntnap1,Mpp2,Cyth3,Cacng2,Wasf1,Epb41l2,Mink1,Ctnnd2,Mtss1,Syngr1,Sept3,Plec,Faim2,Epb41l3,Camk2a,Syt7,Homer2,Srgap2,Vangl2,Atp1b1,Notch1,Snph,Slc9a1,Add1,Rimbp2,Rph3a,Limk1,Atp2b2,Vamp1,Lrfn1,Cdk16,Irf2,Cdh13,Nectin1,Cadm1,Arhgap44,Evpl,Dbn1,Grip1,Pip5k1c,Atcay,Rims4,Dennd1a,Cbarp,Lasp1,Srcin1,Shank1,Cntnap2,Ncam1,Gabbr2,Dag1,Cls…
47	black	47	MSigDB.M19534	CACTGCC_MIR34A_MIR34C_MIR449 (MSigDB)	MSigDB|MSigDB C3: motif gene sets|MSigDB C3: motif gene sets - MIR	1.61993926715506e-10	0.000149804855693724	2.28013478985882e-07	40	0.0582241630276565	0.018819503849444	3.09382029906047	691	687	0.151515151515152	264	CACTGCC_MIR34A_MIR34C_MIR449	67458,12398,223693,330814,53321,50997,217154,268451,17762,11640,78912,14081,83767,12295,15228,66854,18163,20286,24050,12053,104015,107975,12890,18128,228359,17754,241770,208618,74334,228852,67333,18023,66797,214063,238317,104175,320080,80288,268936,72821	Ergic1,Cbfa2t3,Tmem184b,Adgrl1,Cntnap1,Mpp2,Stac2,Rab11fip4,Mapt,Akap1,Sp2,Acsl1,Wasf1,Cacnb1,Foxg1,Trim35,Ctnnd2,Zc3h7b,Sept3,Bcl6,Synj1,Pacs1,Cplx2,Notch1,Arhgap1,Map1a,Rims4,Etl4,Ranbp10,Ppp1r16b,Stk35,Nfe2l1,Cntnap2,Dnajc16,Elmsan1,Sbk1,Zbtb39,Bcl9l,Brpf3,Scn2b
48	black	48	GO:0000902	cell morphogenesis	GO|GO.BP	1.98577513929769e-10	0.000183635747471637	2.74903813580295e-07	90	0.131004366812227	0.0660108354719133	1.98458883114678	691	687	0.0971922246220302	926	cell morphogenesis	12561,21844,102098,20512,19280,106763,20807,53321,17762,20358,83767,13822,107449,11540,76901,50932,15228,67252,110596,246710,18163,27373,12053,60597,13823,17128,12322,13728,20562,104318,11302,14270,93840,16574,20910,69601,18128,18508,53872,228357,17754,20779,13844,11518,65254,16885,67784,11941,80749,16728,12554,58235,54725,20586,67095,19268,216831,56320,18717,11878,56013,243961,75788,244281,66797…	Cdh4,Tiam1,Arhgef18,Slc1a3,Ptprs,Ttbk1,Srf,Cntnap1,Mapt,Sema6a,Wasf1,Epb41l2,Unc5b,Adora2a,Jade2,Mink1,Foxg1,Cap2,Arhgef28,Rhobtb2,Ctnnd2,Csnk1e,Bcl6,Mapk8ip2,Epb41l3,Smad4,Camk2a,Mark2,Slit1,Csnk1d,Aatk,Srgap2,Vangl2,Kif5c,Stxbp1,Dab2ip,Notch1,Pax6,Caprin1,Lrp4,Map1a,Src,Ephb2,Add1,Dpysl5,Limk1,Plxnd1,Atp2b2,Lrfn1,L1cam,Cdh13,Nectin1,Cadm1,Smarca4,Trak1,Ptprf,Arhgap44,Dbn1,Pip5k1c,Arx,Srcin1,Sha…
49	black	49	GO:0045211	postsynaptic membrane	GO|GO.CC	3.79383622398027e-10	0.00035083728111431	4.97641533495474e-07	37	0.0538573508005822	0.0169660678642715	3.17441561777549	691	687	0.15546218487395	238	postsynaptic membrane	224997,110279,19280,50997,11640,109689,12300,14816,11540,50932,72393,26557,14270,243547,11941,80749,107528,11733,56320,74053,269060,56013,243961,242425,13138,65945,12672,243621,242667,11539,104027,12671,269994,244310,192198,16500,81904	Dlgap1,Bcr,Ptprs,Mpp2,Akap1,Arrb1,Cacng2,Grm1,Adora2a,Mink1,Faim2,Homer2,Srgap2,Grip2,Atp2b2,Lrfn1,Magee1,Ank1,Dbn1,Grip1,Dagla,Srcin1,Shank1,Gabbr2,Dag1,Clstn1,Chrm4,Iqsec3,Dlgap3,Adora1,Synpo,Chrm3,Gsg1l,Dlgap2,Lrrc4,Kcnb1,Cacng7
50	black	50	MSigDB.M3373	GNF2_DNM1 (MSigDB)	MSigDB|MSigDB C4: computational gene sets|MSigDB C4: computational gene sets - CGN	4.62897171819048e-10	0.000428066937022695	6.0037438572608e-07	19	0.0276564774381368	0.00491873396065013	5.6226821087273	691	687	0.27536231884058	69	GNF2_DNM1	20512,76686,16536,17762,77976,18163,72393,12322,16574,20910,17754,13821,19894,11941,270192,234593,242425,235431,229521	Slc1a3,Clip3,Kcnq2,Mapt,Nuak1,Ctnnd2,Faim2,Camk2a,Kif5c,Stxbp1,Map1a,Epb41l1,Rph3a,Atp2b2,Rab6b,Ndrg4,Gabbr2,Coro2b,Syt11
51	black	51	GO:0048667	cell morphogenesis involved in neuron differentiation	GO|GO.BP	6.13625425133026e-10	0.000567453793644316	7.7521010060699e-07	61	0.0887918486171761	0.0382805816937553	2.31950102868109	691	687	0.113594040968343	537	cell morphogenesis involved in neuron differentiation	12561,21844,20512,19280,20807,17762,20358,107449,50932,15228,110596,18163,60597,17128,12322,13728,20562,11302,93840,16574,20910,18128,18508,53872,228357,17754,13844,65254,16885,67784,11941,80749,16728,58235,67095,19268,216831,56320,18717,11878,56013,243961,13138,231637,13048,81897,58208,12569,235402,229715,11538,75770,14184,20564,232906,236794,545156,211323,240057,53883,16572	Cdh4,Tiam1,Slc1a3,Ptprs,Srf,Mapt,Sema6a,Unc5b,Mink1,Foxg1,Arhgef28,Ctnnd2,Mapk8ip2,Smad4,Camk2a,Mark2,Slit1,Aatk,Vangl2,Kif5c,Stxbp1,Notch1,Pax6,Caprin1,Lrp4,Map1a,Ephb2,Dpysl5,Limk1,Plxnd1,Atp2b2,Lrfn1,L1cam,Nectin1,Trak1,Ptprf,Arhgap44,Dbn1,Pip5k1c,Arx,Srcin1,Shank1,Dag1,Ssh1,Cux2,Tlr9,Bcl11b,Cdk5r1,Lingo1,Amigo1,Adnp,Brsk2,Fgfr3,Slit3,Arhgap35,Slc9a6,Kalrn,Nrg1,Syngap1,Celsr2,Kif5a
52	black	52	GO:0044459	plasma membrane part	GO|GO.CC	6.50876135963888e-10	0.000601901611989421	8.17801103246497e-07	148	0.215429403202329	0.132877102936983	1.62126806229736	691	687	0.0793991416309013	1864	plasma membrane part	12561,11479,12727,29816,21844,16172,224997,94332,20512,20536,18016,110279,330814,19280,16536,53321,50997,268451,17913,19159,17762,11640,109689,12300,20358,14816,23805,11540,50932,12295,50934,67498,13196,24050,18810,104015,72393,20975,94185,11307,13823,12005,54525,13728,26557,14270,93840,68481,11931,20910,68365,69601,18128,228357,11550,241727,13821,20779,16497,13844,20544,14688,77407,21366,243547,…	Cdh4,Acvr1b,Clcn4,Hip1r,Tiam1,Il17ra,Dlgap1,Cadm3,Slc1a3,Slc4a3,Nf2,Bcr,Adgrl1,Ptprs,Kcnq2,Cntnap1,Mpp2,Rab11fip4,Myo1c,Cyth3,Mapt,Akap1,Arrb1,Cacng2,Sema6a,Grm1,Apc2,Adora2a,Mink1,Cacnb1,Slc7a8,Kcnv1,Asap1,Sept3,Plec,Synj1,Faim2,Synj2,Tnfrsf21,Abcg1,Epb41l3,Axin1,Syt7,Mark2,Homer2,Srgap2,Vangl2,Mpzl1,Atp1b1,Stxbp1,Rab14,Dab2ip,Notch1,Lrp4,Adra1d,Snph,Epb41l1,Src,Kcnab1,Ephb2,Slc9a1,Gnb1,Rab35,Sl…
53	black	53	GO:0048731	system development	GO|GO.BP	6.9773994910096e-10	0.000645239204370807	8.71944870771361e-07	240	0.349344978165939	0.247861420017109	1.40943668499045	691	687	0.0690250215703192	3477	system development	12561,11479,20370,29816,13855,330171,17261,18032,13004,21844,382056,240843,269610,20512,12398,330790,18016,110279,216963,330814,19280,106763,20807,20181,53321,268451,78928,17762,21386,22778,78912,109689,20358,83767,107449,11540,76901,74203,18293,17977,50932,15228,20741,14281,238328,668303,110596,14000,18163,211401,13196,12053,60597,104015,72393,83797,11908,20112,94185,13823,12005,224650,108013,24…	Cdh4,Acvr1b,Sez6,Hip1r,Epn2,Kctd10,Mef2d,Nfix,Ncan,Tiam1,Crtc1,Brinp2,Chd5,Slc1a3,Cbfa2t3,Hapln4,Nf2,Bcr,Git1,Adgrl1,Ptprs,Ttbk1,Srf,Rxra,Cntnap1,Rab11fip4,Pigt,Mapt,Tbx3,Ikzf1,Sp2,Arrb1,Sema6a,Wasf1,Unc5b,Adora2a,Jade2,Eif4enif1,Ogdh,Ncoa1,Mink1,Foxg1,Sptb,Fos,Vash1,Kif26a,Arhgef28,Drosha,Ctnnd2,Mtss1,Asap1,Bcl6,Mapk8ip2,Synj1,Faim2,Smarcd1,Atf1,Rps6ka2,Tnfrsf21,Epb41l3,Axin1,Anks1,Celf4,Spry4,S…
54	black	54	GO:0044297	cell body	GO|GO.CC	8.41204004712234e-10	0.000777908450581667	1.02817623823236e-06	70	0.101892285298399	0.0473339036213288	2.15262797916557	691	687	0.105421686746988	664	cell body	20370,29816,21844,382056,240843,20512,16549,18016,17762,14816,11540,217166,18163,223770,27373,54003,60597,12322,54525,52897,74370,26557,12890,69601,228357,17754,241727,16497,13844,56717,14688,65254,11941,19259,16728,330953,19268,12889,56320,74053,233552,227801,227325,56013,75788,66797,17967,14687,12672,232975,242667,11539,16515,26414,12569,16500,269295,229715,11538,11682,56747,16502,228836,545156…	Sez6,Hip1r,Tiam1,Crtc1,Brinp2,Slc1a3,Khsrp,Nf2,Mapt,Grm1,Adora2a,Nr1d1,Ctnnd2,Brd1,Csnk1e,Nell2,Mapk8ip2,Camk2a,Syt7,Rbfox3,Rptor,Homer2,Cplx2,Dab2ip,Lrp4,Map1a,Snph,Kcnab1,Ephb2,Mtor,Gnb1,Dpysl5,Atp2b2,Ptpn5,L1cam,Hcn4,Ptprf,Cplx1,Dbn1,Grip1,Gdpd5,Dennd1a,Dner,Srcin1,Smurf1,Cntnap2,Ncam1,Gnaz,Chrm4,Atp1a3,Dlgap3,Adora1,Kcnj12,Mapk10,Cdk5r1,Kcnb1,Rtn4rl2,Amigo1,Adnp,Alk,Sez6l,Kcnc1,Dlgap4,Kalrn,K…
55	black	55	GO:0051056	regulation of small GTPase mediated signal transduction	GO|GO.BP	1.26176375308957e-09	0.0011668236012521	1.49401229353662e-06	36	0.0524017467248908	0.0168947818648417	3.10165275551379	691	687	0.151898734177215	237	regulation of small GTPase mediated signal transduction	244668,21844,102098,110279,216963,19159,109689,110596,13196,12053,24066,216439,69601,18128,20779,13844,213649,170731,140500,14766,207212,216831,227801,75687,380711,277360,243621,245666,11549,11548,574402,347722,232906,545156,211323,240057	Sipa1l2,Tiam1,Arhgef18,Bcr,Git1,Cyth3,Arrb1,Arhgef28,Asap1,Bcl6,Spry4,Agap2,Dab2ip,Notch1,Src,Ephb2,Arhgef19,Mfn2,Acap3,Adgrg1,Arhgef17,Arhgap44,Dennd1a,Ripor1,Rap1gap2,Prex1,Iqsec3,Iqsec2,Adra1a,Adra1b,Gpr17,Agap1,Arhgap35,Kalrn,Nrg1,Syngap1
56	black	56	GO:0050804	modulation of chemical synaptic transmission	GO|GO.BP	1.56035062601605e-09	0.0014429436035121	1.80820000440113e-06	45	0.0655021834061135	0.0245223838038209	2.67111810703768	691	687	0.130813953488372	344	modulation of chemical synaptic transmission	382056,20512,20807,50997,17762,12300,14816,13688,11540,18163,20972,60597,108013,12322,54525,57340,12890,20910,11550,13844,11941,56216,19259,12889,56320,241770,226407,13653,243961,65945,245666,231637,11539,13048,104027,11549,269642,16500,11538,22628,545156,224671,16504,240057,81904	Crtc1,Slc1a3,Srf,Mpp2,Mapt,Cacng2,Grm1,Eif4ebp2,Adora2a,Ctnnd2,Syngr1,Mapk8ip2,Celf4,Camk2a,Syt7,Jph3,Cplx2,Stxbp1,Adra1d,Ephb2,Atp2b2,Stx1b,Ptpn5,Cplx1,Dbn1,Rims4,Rab3gap1,Egr1,Shank1,Clstn1,Iqsec2,Ssh1,Adora1,Cux2,Synpo,Adra1a,Nat8l,Kcnb1,Adnp,Ywhag,Kalrn,Btbd9,Kcnc3,Syngap1,Cacng7
57	black	57	GO:0099177	regulation of trans-synaptic signaling	GO|GO.BP	1.56035062601605e-09	0.0014429436035121	1.80820000440113e-06	45	0.0655021834061135	0.0245223838038209	2.67111810703768	691	687	0.130813953488372	344	regulation of trans-synaptic signaling	382056,20512,20807,50997,17762,12300,14816,13688,11540,18163,20972,60597,108013,12322,54525,57340,12890,20910,11550,13844,11941,56216,19259,12889,56320,241770,226407,13653,243961,65945,245666,231637,11539,13048,104027,11549,269642,16500,11538,22628,545156,224671,16504,240057,81904	Crtc1,Slc1a3,Srf,Mpp2,Mapt,Cacng2,Grm1,Eif4ebp2,Adora2a,Ctnnd2,Syngr1,Mapk8ip2,Celf4,Camk2a,Syt7,Jph3,Cplx2,Stxbp1,Adra1d,Ephb2,Atp2b2,Stx1b,Ptpn5,Cplx1,Dbn1,Rims4,Rab3gap1,Egr1,Shank1,Clstn1,Iqsec2,Ssh1,Adora1,Cux2,Synpo,Adra1a,Nat8l,Kcnb1,Adnp,Ywhag,Kalrn,Btbd9,Kcnc3,Syngap1,Cacng7
58	black	58	MSigDB.M10112	RNGTGGGC_UNKNOWN (MSigDB)	MSigDB|MSigDB C3: motif gene sets|MSigDB C3: motif gene sets - TFT	1.81364488807447e-09	0.00167717899211619	2.07571657440123e-06	68	0.098981077147016	0.0461933276304534	2.14275702194188	691	687	0.104938271604938	648	RNGTGGGC_UNKNOWN	17428,20370,29816,66830,20020,94332,12398,226976,216963,20807,50997,108083,75580,380753,74148,217166,15228,67498,15260,104015,13823,269003,108013,24066,12322,54525,107975,319924,17536,228359,17754,230082,53610,212999,14766,382034,13191,58235,207212,13655,70661,140721,241770,21983,20605,228852,243961,17967,228869,228536,23969,71458,12672,19267,238317,27223,72927,67948,16500,52055,22628,347722,2056…	Mnt,Sez6,Hip1r,Nacc1,Polr2a,Cadm3,Cbfa2t3,Kansl3,Git1,Srf,Mpp2,Pip4k2b,Zbtb4,Atxn7l1,Cluh,Nr1d1,Foxg1,Kcnv1,Hira,Synj1,Epb41l3,Sap130,Celf4,Spry4,Camk2a,Syt7,Pacs1,Apba1,Meis2,Arhgap1,Map1a,Nol6,Nono,Tnpo2,Adgrg1,Gse1,Dctn1,Nectin1,Arhgef17,Egr3,Sik3,Caskin2,Rims4,Tpbg,Sstr1,Ppp1r16b,Shank1,Ncam1,Ncoa5,Bahd1,Pacsin1,Bcor,Chrm4,Ptpre,Elmsan1,Trp53bp1,Hepacam,Fbxo28,Kcnb1,Rab11fip5,Ywhag,Agap1,Slit…
59	black	59	GO:0046578	regulation of Ras protein signal transduction	GO|GO.BP	2.28425584280302e-09	0.00211237929616715	2.55426758907757e-06	33	0.0480349344978166	0.0148987738808098	3.22408641691565	691	687	0.157894736842105	209	regulation of Ras protein signal transduction	21844,102098,110279,216963,19159,109689,110596,13196,12053,24066,216439,69601,18128,13844,213649,170731,140500,14766,207212,216831,227801,75687,277360,243621,245666,11549,11548,574402,347722,232906,545156,211323,240057	Tiam1,Arhgef18,Bcr,Git1,Cyth3,Arrb1,Arhgef28,Asap1,Bcl6,Spry4,Agap2,Dab2ip,Notch1,Ephb2,Arhgef19,Mfn2,Acap3,Adgrg1,Arhgef17,Arhgap44,Dennd1a,Ripor1,Prex1,Iqsec3,Iqsec2,Adra1a,Adra1b,Gpr17,Agap1,Arhgap35,Kalrn,Nrg1,Syngap1
60	black	60	GO:0043025	neuronal cell body	GO|GO.CC	2.58383741469920e-09	0.00238941915226757	2.84454660984234e-06	64	0.0931586608442504	0.0426290276589678	2.18533393699522	691	687	0.107023411371237	598	neuronal cell body	20370,29816,21844,382056,240843,20512,16549,17762,14816,11540,217166,18163,223770,27373,54003,60597,12322,54525,52897,74370,26557,12890,69601,228357,17754,241727,16497,13844,56717,65254,11941,19259,16728,330953,19268,12889,56320,74053,233552,227801,227325,56013,75788,66797,17967,12672,232975,242667,11539,16515,26414,12569,16500,269295,229715,11538,56747,16502,228836,545156,16504,20743,20661,16572	Sez6,Hip1r,Tiam1,Crtc1,Brinp2,Slc1a3,Khsrp,Mapt,Grm1,Adora2a,Nr1d1,Ctnnd2,Brd1,Csnk1e,Nell2,Mapk8ip2,Camk2a,Syt7,Rbfox3,Rptor,Homer2,Cplx2,Dab2ip,Lrp4,Map1a,Snph,Kcnab1,Ephb2,Mtor,Dpysl5,Atp2b2,Ptpn5,L1cam,Hcn4,Ptprf,Cplx1,Dbn1,Grip1,Gdpd5,Dennd1a,Dner,Srcin1,Smurf1,Cntnap2,Ncam1,Chrm4,Atp1a3,Dlgap3,Adora1,Kcnj12,Mapk10,Cdk5r1,Kcnb1,Rtn4rl2,Amigo1,Adnp,Sez6l,Kcnc1,Dlgap4,Kalrn,Kcnc3,Sptbn2,Sort1,…
61	black	61	GO:0048468	cell development	GO|GO.BP	2.75744006619838e-09	0.00254995924585735	3.02845516135078e-06	141	0.205240174672489	0.127316794981466	1.61204320845783	691	687	0.0789473684210526	1786	cell development	12561,20370,21844,382056,240843,269610,20512,18016,216963,19280,106763,20807,53321,17762,21386,20358,83767,107449,11540,76901,74309,74203,18293,17977,50932,15228,110596,18163,13196,12053,60597,104015,11908,20112,94185,13823,12005,224650,17128,21453,12322,13728,20562,104318,11302,208727,14270,93840,16574,20910,69601,16874,18128,18508,53872,228357,17754,20779,13844,56717,20481,11518,14284,65254,774…	Cdh4,Sez6,Tiam1,Crtc1,Brinp2,Chd5,Slc1a3,Nf2,Git1,Ptprs,Ttbk1,Srf,Cntnap1,Mapt,Tbx3,Sema6a,Wasf1,Unc5b,Adora2a,Jade2,Osbp2,Eif4enif1,Ogdh,Ncoa1,Mink1,Foxg1,Arhgef28,Ctnnd2,Asap1,Bcl6,Mapk8ip2,Synj1,Atf1,Rps6ka2,Tnfrsf21,Epb41l3,Axin1,Anks1,Smad4,Tcof1,Camk2a,Mark2,Slit1,Csnk1d,Aatk,Hdac4,Srgap2,Vangl2,Kif5c,Stxbp1,Dab2ip,Lhx6,Notch1,Pax6,Caprin1,Lrp4,Map1a,Src,Ephb2,Mtor,Ski,Add1,Fosl2,Dpysl5,Rab…
62	black	62	GO:0007275	multicellular organism development	GO|GO.BP	2.92677193920317e-09	0.00270654991140977	3.2068126912438e-06	259	0.377001455604076	0.276589677787283	1.36303515959123	691	687	0.0667525773195876	3880	multicellular organism development	12561,11479,20370,29816,13855,330171,17261,18032,13004,21844,382056,240843,269610,20512,12398,330790,18016,110279,216963,330814,19280,106763,20807,20181,53321,268451,78928,17762,21386,22778,78912,109689,20358,83767,107449,23805,11540,76901,74203,18293,17977,50932,217166,15228,20741,14281,238328,668303,110596,14000,18163,211401,13196,21685,12053,60597,15260,23872,104015,72393,83797,11908,20112,941…	Cdh4,Acvr1b,Sez6,Hip1r,Epn2,Kctd10,Mef2d,Nfix,Ncan,Tiam1,Crtc1,Brinp2,Chd5,Slc1a3,Cbfa2t3,Hapln4,Nf2,Bcr,Git1,Adgrl1,Ptprs,Ttbk1,Srf,Rxra,Cntnap1,Rab11fip4,Pigt,Mapt,Tbx3,Ikzf1,Sp2,Arrb1,Sema6a,Wasf1,Unc5b,Apc2,Adora2a,Jade2,Eif4enif1,Ogdh,Ncoa1,Mink1,Nr1d1,Foxg1,Sptb,Fos,Vash1,Kif26a,Arhgef28,Drosha,Ctnnd2,Mtss1,Asap1,Tef,Bcl6,Mapk8ip2,Hira,Ets2,Synj1,Faim2,Smarcd1,Atf1,Rps6ka2,Tnfrsf21,Brd4,Epb…
63	black	63	GO:0051960	regulation of nervous system development	GO|GO.BP	3.27480388330406e-09	0.00302839453990873	3.55445368533889e-06	82	0.119359534206696	0.0612346735101226	1.94921483801109	691	687	0.0954598370197905	859	regulation of nervous system development	12561,20370,21844,382056,240843,18016,330814,19280,106763,20807,20181,17762,20358,76901,74203,17977,15228,13196,12053,104015,11908,94185,13728,20562,104318,24069,11302,14270,93840,69601,18128,18508,53872,228357,13844,56717,20481,16885,67784,19259,16728,14766,58235,67095,19268,216831,56320,21983,233552,234593,18109,18131,56013,243961,75788,380711,277360,13138,65945,50791,23969,56381,242748,11881,2…	Cdh4,Sez6,Tiam1,Crtc1,Brinp2,Nf2,Adgrl1,Ptprs,Ttbk1,Srf,Rxra,Mapt,Sema6a,Jade2,Eif4enif1,Ncoa1,Foxg1,Asap1,Bcl6,Synj1,Atf1,Tnfrsf21,Mark2,Slit1,Csnk1d,Sufu,Aatk,Srgap2,Vangl2,Dab2ip,Notch1,Pax6,Caprin1,Lrp4,Ephb2,Mtor,Ski,Limk1,Plxnd1,Ptpn5,L1cam,Adgrg1,Nectin1,Trak1,Ptprf,Arhgap44,Dbn1,Tpbg,Gdpd5,Ndrg4,Mycn,Notch3,Srcin1,Shank1,Smurf1,Rap1gap2,Prex1,Dag1,Clstn1,Magi2,Pacsin1,Spen,Disp3,Arsb,Ssh1…
64	black	64	GO:0061564	axon development	GO|GO.BP	3.90472127713157e-09	0.00361091442935508	4.18012448263682e-06	51	0.074235807860262	0.0306529797547762	2.42181375038083	691	687	0.118604651162791	430	axon development	12561,21844,19280,20807,17762,20358,107449,15228,110596,17128,13728,20562,11302,93840,16574,20910,18128,18508,228357,17754,13844,65254,16885,67784,80749,16728,58235,67095,19268,56320,18717,11878,17967,13138,231637,81897,58208,12569,235402,269295,229715,11538,75770,14184,20564,232906,236794,545156,211323,240057,16572	Cdh4,Tiam1,Ptprs,Srf,Mapt,Sema6a,Unc5b,Foxg1,Arhgef28,Smad4,Mark2,Slit1,Aatk,Vangl2,Kif5c,Stxbp1,Notch1,Pax6,Lrp4,Map1a,Ephb2,Dpysl5,Limk1,Plxnd1,Lrfn1,L1cam,Nectin1,Trak1,Ptprf,Dbn1,Pip5k1c,Arx,Ncam1,Dag1,Ssh1,Tlr9,Bcl11b,Cdk5r1,Lingo1,Rtn4rl2,Amigo1,Adnp,Brsk2,Fgfr3,Slit3,Arhgap35,Slc9a6,Kalrn,Nrg1,Syngap1,Kif5a
65	black	65	MSigDB.M1159	GGGTGGRR_PAX4_03 (MSigDB)	MSigDB|MSigDB C3: motif gene sets|MSigDB C3: motif gene sets - TFT	4.17190418525716e-09	0.00385799342674167	4.43447520315134e-06	97	0.141193595342067	0.0777017393783861	1.81712271142983	691	687	0.0889908256880734	1090	GGGTGGRR_PAX4_03	17428,20370,17261,18032,17776,12398,76686,20807,50997,17913,17762,21386,78912,12300,20358,11540,76901,74203,18293,217410,74148,12295,217166,11488,20741,246710,18163,22631,211401,24050,20788,18810,57261,19765,269003,108013,24066,319924,13728,12890,69601,18508,17536,51897,17754,19359,20544,26372,11518,65254,243616,212999,20444,382034,13191,58235,54725,71764,192663,330953,17758,270192,19268,216831,1…	Mnt,Sez6,Mef2d,Nfix,Mast2,Cbfa2t3,Clip3,Srf,Mpp2,Myo1c,Mapt,Tbx3,Sp2,Cacng2,Sema6a,Adora2a,Jade2,Eif4enif1,Ogdh,Trib2,Cluh,Cacnb1,Nr1d1,Adam11,Sptb,Rhobtb2,Ctnnd2,Ywhaz,Mtss1,Sept3,Srebf2,Plec,Brd4,Ralbp1,Sap130,Celf4,Spry4,Apba1,Mark2,Cplx2,Dab2ip,Pax6,Meis2,Atg13,Map1a,Rad23b,Slc9a1,Clcn6,Add1,Dpysl5,Slc6a11,Tnpo2,St3gal2,Gse1,Dctn1,Nectin1,Cadm1,C2cd2l,Abcg4,Hcn4,Map4,Rab6b,Ptprf,Arhgap44,Egr3…
66	black	66	MSigDB.M2192	GGGAGGRR_MAZ_Q6 (MSigDB)	MSigDB|MSigDB C3: motif gene sets|MSigDB C3: motif gene sets - TFT	5.06992421790493e-09	0.00468844284005289	5.32777595460556e-06	147	0.213973799126638	0.135657256914742	1.57731185189095	691	687	0.0772464529689963	1903	GGGAGGRR_MAZ_Q6	17428,13855,18032,382056,20020,56085,12398,16549,330814,76686,20807,217154,17762,21386,75580,12300,14816,83767,23805,11540,76901,380753,217410,71947,217166,11488,14281,246710,50934,18163,22631,27373,18810,60597,104015,269003,108013,24066,54525,240518,13728,24069,57340,216439,26557,12890,76577,208727,19731,68481,69601,16874,18128,78830,18508,17536,228576,241727,13821,20779,75425,58869,16497,229615…	Mnt,Epn2,Nfix,Crtc1,Polr2a,Ubqln1,Cbfa2t3,Khsrp,Adgrl1,Clip3,Srf,Stac2,Mapt,Tbx3,Zbtb4,Cacng2,Grm1,Wasf1,Apc2,Adora2a,Jade2,Atxn7l1,Trib2,Tmem94,Nr1d1,Adam11,Fos,Rhobtb2,Slc7a8,Ctnnd2,Ywhaz,Csnk1e,Plec,Mapk8ip2,Synj1,Sap130,Celf4,Spry4,Syt7,Peli3,Mark2,Sufu,Jph3,Agap2,Homer2,Cplx2,Faf2,Hdac4,Rgl1,Mpzl1,Dab2ip,Lhx6,Notch1,Slc25a12,Pax6,Meis2,Mall,Snph,Epb41l1,Src,Tti1,Pex5l,Kcnab1,Pias3,Rad23b,Fam…
67	black	67	GO:0007409	axonogenesis	GO|GO.BP	6.62961112205979e-09	0.00613077266279152	6.78933849700058e-06	48	0.0698689956331878	0.0283718277730254	2.46261877070944	691	687	0.120603015075377	398	axonogenesis	12561,21844,19280,20807,17762,20358,107449,15228,110596,17128,13728,20562,11302,93840,16574,20910,18128,18508,228357,17754,13844,65254,16885,67784,80749,16728,58235,67095,56320,18717,11878,13138,231637,81897,58208,12569,235402,229715,11538,75770,14184,20564,232906,236794,545156,211323,240057,16572	Cdh4,Tiam1,Ptprs,Srf,Mapt,Sema6a,Unc5b,Foxg1,Arhgef28,Smad4,Mark2,Slit1,Aatk,Vangl2,Kif5c,Stxbp1,Notch1,Pax6,Lrp4,Map1a,Ephb2,Dpysl5,Limk1,Plxnd1,Lrfn1,L1cam,Nectin1,Trak1,Dbn1,Pip5k1c,Arx,Dag1,Ssh1,Tlr9,Bcl11b,Cdk5r1,Lingo1,Amigo1,Adnp,Brsk2,Fgfr3,Slit3,Arhgap35,Slc9a6,Kalrn,Nrg1,Syngap1,Kif5a
68	black	68	GO:0032501	multicellular organismal process	GO|GO.BP	6.65736241873965e-09	0.006156435840904	6.8026915369105e-06	310	0.451237263464338	0.348089535215284	1.29632527787789	691	687	0.0634855621544133	4883	multicellular organismal process	12561,11479,20370,29816,13855,330171,17261,18032,13004,21844,16172,13356,382056,17776,240843,269610,20512,12398,330790,18016,110279,216963,330814,19280,106763,20807,20181,16536,53321,268451,78928,17762,11640,21386,22778,78912,109689,12300,20358,237253,14816,83767,13688,107449,23805,11540,76901,74309,74203,18293,217410,17977,104111,74136,50932,217166,15228,20741,14281,238328,668303,110596,104416,1…	Cdh4,Acvr1b,Sez6,Hip1r,Epn2,Kctd10,Mef2d,Nfix,Ncan,Tiam1,Il17ra,Dgcr2,Crtc1,Mast2,Brinp2,Chd5,Slc1a3,Cbfa2t3,Hapln4,Nf2,Bcr,Git1,Adgrl1,Ptprs,Ttbk1,Srf,Rxra,Kcnq2,Cntnap1,Rab11fip4,Pigt,Mapt,Akap1,Tbx3,Ikzf1,Sp2,Arrb1,Cacng2,Sema6a,Lrp11,Grm1,Wasf1,Eif4ebp2,Unc5b,Apc2,Adora2a,Jade2,Osbp2,Eif4enif1,Ogdh,Trib2,Ncoa1,Adcy3,Sec14l1,Mink1,Nr1d1,Foxg1,Sptb,Fos,Vash1,Kif26a,Arhgef28,Bap1,Drosha,Ctnnd2,Y…
69	black	69	GO:0051179	localization	GO|GO.BP	8.87247423225842e-09	0.00820487378112637	8.84145881586893e-06	292	0.425036390101892	0.32420872540633	1.31099614783407	691	687	0.0642040457343887	4548	localization	216131,11479,216810,12727,29816,13855,67458,21844,16172,224997,16151,56085,94332,20512,20536,16549,223693,18016,110279,216963,76686,20807,16536,53321,268451,17913,19159,17762,11640,21386,22778,14081,109689,68267,69938,12300,11975,20358,237253,83767,13822,23805,11540,215335,74309,74203,18293,104111,260302,74148,74136,50932,12295,217166,15228,238328,104416,246710,50934,22631,67498,13196,20972,23955…	Trappc10,Acvr1b,Tom1l2,Clcn4,Hip1r,Epn2,Ergic1,Tiam1,Il17ra,Dlgap1,Ikbkg,Ubqln1,Cadm3,Slc1a3,Slc4a3,Khsrp,Tmem184b,Nf2,Bcr,Git1,Clip3,Srf,Kcnq2,Cntnap1,Rab11fip4,Myo1c,Cyth3,Mapt,Akap1,Tbx3,Ikzf1,Acsl1,Arrb1,Slc25a22,Scrn1,Cacng2,Atp6v0a1,Sema6a,Lrp11,Wasf1,Epb41l2,Apc2,Adora2a,Slc36a1,Osbp2,Eif4enif1,Ogdh,Adcy3,Gga3,Cluh,Sec14l1,Mink1,Cacnb1,Nr1d1,Foxg1,Vash1,Bap1,Rhobtb2,Slc7a8,Ywhaz,Kcnv1,Asap…
70	black	70	GO:0032989	cellular component morphogenesis	GO|GO.BP	9.10529345180184e-09	0.00842017475131446	9.02483896175183e-06	90	0.131004366812227	0.0712147134302823	1.83956882646839	691	687	0.0900900900900901	999	cellular component morphogenesis	12561,21844,102098,20512,19280,106763,20807,53321,17762,20358,83767,13822,107449,11540,76901,50932,15228,67252,110596,246710,18163,27373,12053,60597,13823,17128,12322,13728,20562,104318,11302,14270,93840,16574,20910,69601,18128,18508,53872,228357,17754,20779,13844,11518,65254,16885,67784,11941,80749,16728,12554,58235,54725,20586,67095,19268,216831,56320,18717,11878,56013,243961,75788,244281,66797…	Cdh4,Tiam1,Arhgef18,Slc1a3,Ptprs,Ttbk1,Srf,Cntnap1,Mapt,Sema6a,Wasf1,Epb41l2,Unc5b,Adora2a,Jade2,Mink1,Foxg1,Cap2,Arhgef28,Rhobtb2,Ctnnd2,Csnk1e,Bcl6,Mapk8ip2,Epb41l3,Smad4,Camk2a,Mark2,Slit1,Csnk1d,Aatk,Srgap2,Vangl2,Kif5c,Stxbp1,Dab2ip,Notch1,Pax6,Caprin1,Lrp4,Map1a,Src,Ephb2,Add1,Dpysl5,Limk1,Plxnd1,Atp2b2,Lrfn1,L1cam,Cdh13,Nectin1,Cadm1,Smarca4,Trak1,Ptprf,Arhgap44,Dbn1,Pip5k1c,Arx,Srcin1,Sha…
71	black	71	MSigDB.M18083	AAGCACA_MIR218 (MSigDB)	MSigDB|MSigDB C3: motif gene sets|MSigDB C3: motif gene sets - MIR	9.5941390947323e-09	0.00887223769268826	9.44860244162754e-06	46	0.0669577874818049	0.0268748217850014	2.49146907903119	691	687	0.122015915119363	377	AAGCACA_MIR218	66830,18032,13004,330814,76719,22778,14081,20358,14816,76901,74136,66854,20972,239556,104015,20112,14270,11931,20910,13821,58869,14688,231760,330953,268932,56320,241770,233552,223752,234593,78339,74334,16796,72543,50791,228536,52915,207393,74762,233115,67948,269642,58208,54609,545156,268936	Nacc1,Nfix,Ncan,Adgrl1,Kansl1,Ikzf1,Acsl1,Sema6a,Grm1,Jade2,Sec14l1,Trim35,Syngr1,Cacna1i,Synj1,Rps6ka2,Srgap2,Atp1b1,Stxbp1,Epb41l1,Pex5l,Gnb1,Rimbp2,Hcn4,Caskin1,Dbn1,Rims4,Gdpd5,Gramd4,Ndrg4,Ttyh3,Ranbp10,Lasp1,Mvb12b,Magi2,Bahd1,Zmiz2,Elfn2,Mdga1,Dpy19l3,Fbxo28,Nat8l,Bcl11b,Ubqln2,Kalrn,Brpf3
72	black	72	ATMSignalling.004	Synaptic ATM targets	ATM-related gene sets|Sets contributed by X. William Yang or Yang lab|Brain	1.39092942308375e-08	0.0128627032957324	1.32605188615798e-05	30	0.0436681222707424	0.013615625891075	3.20720638331923	691	687	0.157068062827225	191	Synaptic ATM targets	382056,16549,16706,14081,18163,20788,18810,56716,21453,107975,57340,17754,65254,75560,74375,110784,382034,13191,74100,241770,73158,380711,74486,381085,104027,58208,320808,14218,101240,240057	Crtc1,Khsrp,Ksr1,Acsl1,Ctnnd2,Srebf2,Plec,Mlst8,Tcof1,Pacs1,Jph3,Map1a,Dpysl5,Ep400,Gcc1,Nr3c2,Gse1,Dctn1,Arpp21,Rims4,Larp1,Rap1gap2,Osbpl10,Tbc1d22b,Synpo,Bcl11b,Dcaf5,Sh3pxd2a,Wdr91,Syngap1
73	black	73	GO:0050794	regulation of cellular process	GO|GO.BP	1.53583966069452e-08	0.0142027694126522	1.44131768945731e-05	438	0.637554585152838	0.534858853721129	1.19200529395229	691	687	0.0583766493402639	7503	regulation of cellular process	17428,12561,11479,216810,20370,29816,13855,330171,17261,66830,18032,244668,13004,21844,16172,224997,382056,17776,240843,16151,102098,269610,20020,56085,20512,12398,56275,16549,94232,18016,110279,19009,216963,330814,19280,76686,106763,20807,20181,50997,217154,268451,17913,19159,16706,17762,11640,108083,21386,22778,78912,75580,14081,109689,12300,11975,20358,14816,83767,13822,77976,13688,107449,2380…	Mnt,Cdh4,Acvr1b,Tom1l2,Sez6,Hip1r,Epn2,Kctd10,Mef2d,Nacc1,Nfix,Sipa1l2,Ncan,Tiam1,Il17ra,Dlgap1,Crtc1,Mast2,Brinp2,Ikbkg,Arhgef18,Chd5,Polr2a,Ubqln1,Slc1a3,Cbfa2t3,Rbm14,Khsrp,Ubqln4,Nf2,Bcr,Pou6f1,Git1,Adgrl1,Ptprs,Clip3,Ttbk1,Srf,Rxra,Mpp2,Stac2,Rab11fip4,Myo1c,Cyth3,Ksr1,Mapt,Akap1,Pip4k2b,Tbx3,Ikzf1,Sp2,Zbtb4,Acsl1,Arrb1,Cacng2,Atp6v0a1,Sema6a,Grm1,Wasf1,Epb41l2,Nuak1,Eif4ebp2,Unc5b,Apc2,Ador…
74	black	74	GO:0050789	regulation of biological process	GO|GO.BP	1.62499726180483e-08	0.0150272596783758	1.51817283314089e-05	457	0.665211062590975	0.563658397490733	1.18016704009437	691	687	0.0577968888326799	7907	regulation of biological process	17428,12561,11479,216810,20370,29816,13855,330171,17261,66830,18032,244668,13004,21844,16172,224997,382056,17776,240843,16151,102098,269610,20020,56085,94332,20512,12398,56275,16549,94232,18016,110279,19009,216963,330814,19280,76686,106763,20807,20181,16536,50997,217154,268451,17913,19159,16706,17762,11640,108083,21386,22778,78912,75580,14081,109689,12300,11975,20358,14816,83767,13822,77976,13688…	Mnt,Cdh4,Acvr1b,Tom1l2,Sez6,Hip1r,Epn2,Kctd10,Mef2d,Nacc1,Nfix,Sipa1l2,Ncan,Tiam1,Il17ra,Dlgap1,Crtc1,Mast2,Brinp2,Ikbkg,Arhgef18,Chd5,Polr2a,Ubqln1,Cadm3,Slc1a3,Cbfa2t3,Rbm14,Khsrp,Ubqln4,Nf2,Bcr,Pou6f1,Git1,Adgrl1,Ptprs,Clip3,Ttbk1,Srf,Rxra,Kcnq2,Mpp2,Stac2,Rab11fip4,Myo1c,Cyth3,Ksr1,Mapt,Akap1,Pip4k2b,Tbx3,Ikzf1,Sp2,Zbtb4,Acsl1,Arrb1,Cacng2,Atp6v0a1,Sema6a,Grm1,Wasf1,Epb41l2,Nuak1,Eif4ebp2,Unc…
75	black	75	GO:0007264	small GTPase mediated signal transduction	GO|GO.BP	1.67884060858726e-08	0.0155251792583472	1.56031952345198e-05	51	0.074235807860262	0.0320074137439407	2.31933165403954	691	687	0.11358574610245	449	small GTPase mediated signal transduction	244668,21844,102098,110279,216963,19159,16706,109689,83767,110596,246710,13196,12053,19765,24066,11302,216439,19731,93840,68365,69601,18128,228359,20779,13844,213649,170731,140500,77407,14766,12554,270192,207212,216831,227801,233071,75687,380711,277360,243621,245666,213498,11549,11548,574402,347722,232906,545156,211323,240057,214230	Sipa1l2,Tiam1,Arhgef18,Bcr,Git1,Cyth3,Ksr1,Arrb1,Wasf1,Arhgef28,Rhobtb2,Asap1,Bcl6,Ralbp1,Spry4,Aatk,Agap2,Rgl1,Vangl2,Rab14,Dab2ip,Notch1,Arhgap1,Src,Ephb2,Arhgef19,Mfn2,Acap3,Rab35,Adgrg1,Cdh13,Rab6b,Arhgef17,Arhgap44,Dennd1a,Arhgap33,Ripor1,Rap1gap2,Prex1,Iqsec3,Iqsec2,Arhgef11,Adra1a,Adra1b,Gpr17,Agap1,Arhgap35,Kalrn,Nrg1,Syngap1,Pak6
76	black	76	MSigDB.M7082	ACTGCCT_MIR34B (MSigDB)	MSigDB|MSigDB C3: motif gene sets|MSigDB C3: motif gene sets - MIR	2.2461043040299e-08	0.0207709843177747	2.0423780056809e-05	31	0.0451237263464338	0.0146849158825207	3.07279433586298	691	687	0.150485436893204	206	ACTGCCT_MIR34B	67458,18032,330814,53321,11640,14081,14816,83767,11540,76901,18163,22631,20972,57261,68365,18128,228359,17754,71901,21754,231760,74100,74334,380711,238317,269233,68617,17690,80288,20743,239985	Ergic1,Nfix,Adgrl1,Cntnap1,Akap1,Acsl1,Grm1,Wasf1,Adora2a,Jade2,Ctnnd2,Ywhaz,Syngr1,Brd4,Rab14,Notch1,Arhgap1,Map1a,Fam219a,Tesk1,Rimbp2,Arpp21,Ranbp10,Rap1gap2,Elmsan1,Fam171a1,Mtcl1,Msi1,Bcl9l,Sptbn2,Arid1b
77	black	77	GO:0007417	central nervous system development	GO|GO.BP	2.6282920878813e-08	0.0243052887802076	2.35973677477744e-05	68	0.098981077147016	0.0493299116053607	2.00651235580685	691	687	0.0982658959537572	692	central nervous system development	20370,18032,13004,269610,330790,18016,110279,19280,106763,20807,53321,21386,22778,11540,18293,15228,110596,72393,94185,12005,20562,104318,24069,68094,11302,14270,69601,16874,18128,18508,20779,13844,56717,20481,11941,12751,17125,14766,20586,11878,233552,77582,226407,234593,77053,18109,18131,243961,66797,17967,13138,11881,74762,18993,58208,12569,235402,269295,229715,14184,11682,56747,232906,211323,…	Sez6,Nfix,Ncan,Chd5,Hapln4,Nf2,Bcr,Ptprs,Ttbk1,Srf,Cntnap1,Tbx3,Ikzf1,Adora2a,Ogdh,Foxg1,Arhgef28,Faim2,Tnfrsf21,Axin1,Slit1,Csnk1d,Sufu,Smarcc2,Aatk,Srgap2,Dab2ip,Lhx6,Notch1,Pax6,Src,Ephb2,Mtor,Ski,Atp2b2,Tpp1,Smad1,Adgrg1,Smarca4,Arx,Gdpd5,Mboat7,Rab3gap1,Ndrg4,Sun1,Mycn,Notch3,Shank1,Cntnap2,Ncam1,Dag1,Arsb,Mdga1,Pou3f3,Bcl11b,Cdk5r1,Lingo1,Rtn4rl2,Amigo1,Fgfr3,Alk,Sez6l,Arhgap35,Nrg1,Sptbn2,…
78	black	78	GO:0033267	axon part	GO|GO.CC	2.75643189444198e-08	0.0254902693297659	2.4675962565117e-05	47	0.0684133915574964	0.0287282577701739	2.38139716319742	691	687	0.116625310173697	403	axon part	21844,330814,16536,53321,17762,11975,11540,20972,27373,26404,20975,13823,54525,11302,12890,20910,16497,16885,16728,11733,58235,54725,330953,67095,19268,12889,56320,100503659,269060,66797,17967,277360,13138,23969,12672,231637,11539,12671,12569,19276,16502,236794,16504,211323,338355,229521,16572	Tiam1,Adgrl1,Kcnq2,Cntnap1,Mapt,Atp6v0a1,Adora2a,Syngr1,Csnk1e,Map3k12,Synj2,Epb41l3,Syt7,Aatk,Cplx2,Stxbp1,Kcnab1,Limk1,L1cam,Ank1,Nectin1,Cadm1,Hcn4,Trak1,Ptprf,Cplx1,Dbn1,Cbarp,Dagla,Cntnap2,Ncam1,Prex1,Dag1,Pacsin1,Chrm4,Ssh1,Adora1,Chrm3,Cdk5r1,Ptprn2,Kcnc1,Slc9a6,Kcnc3,Nrg1,Fkbp15,Syt11,Kif5a
79	black	79	GO:0016020	membrane	GO|GO.CC	2.98371208710651e-08	0.0275920565482427	2.64291729389298e-05	369	0.537117903930131	0.435913886512689	1.23216516047946	691	687	0.0603434178250204	6115	membrane	12561,11479,12727,20370,29816,13855,28169,67458,21844,16172,13356,224997,382056,17776,102098,56085,94332,20512,12398,20536,94232,223693,18016,110279,216963,330814,19280,76686,16536,53321,50997,268451,78928,17913,19159,16706,17762,11640,108083,14081,109689,68267,69938,12300,11975,20358,237253,14816,83767,13822,107449,23805,11540,215335,74309,17977,104111,260302,71947,50932,12295,11488,20741,108760…	Cdh4,Acvr1b,Clcn4,Sez6,Hip1r,Epn2,Agpat3,Ergic1,Tiam1,Il17ra,Dgcr2,Dlgap1,Crtc1,Mast2,Arhgef18,Ubqln1,Cadm3,Slc1a3,Cbfa2t3,Slc4a3,Ubqln4,Tmem184b,Nf2,Bcr,Git1,Adgrl1,Ptprs,Clip3,Kcnq2,Cntnap1,Mpp2,Rab11fip4,Pigt,Myo1c,Cyth3,Ksr1,Mapt,Akap1,Pip4k2b,Acsl1,Arrb1,Slc25a22,Scrn1,Cacng2,Atp6v0a1,Sema6a,Lrp11,Grm1,Wasf1,Epb41l2,Unc5b,Apc2,Adora2a,Slc36a1,Osbp2,Ncoa1,Adcy3,Gga3,Tmem94,Mink1,Cacnb1,Adam11…
80	black	80	MSigDB.M5864	CAGGTG_E12_Q6 (MSigDB)	MSigDB|MSigDB C3: motif gene sets|MSigDB C3: motif gene sets - TFT	3.90753371008398e-08	0.0361351524360242	3.36140952893249e-05	150	0.218340611353712	0.14357000285144	1.52079547967719	691	687	0.0744786494538232	2014	CAGGTG_E12_Q6	11479,67458,18032,21844,13356,382056,269610,12398,56275,216963,330814,77015,78928,19159,17762,11640,75580,20358,14816,107449,76901,380753,217410,50932,11488,20741,14281,21981,54616,50934,22631,211401,21685,20972,24050,20788,12053,18810,15260,23872,94185,224650,108013,24066,12322,13194,54525,319924,240518,57340,68094,117150,216439,14270,18557,16782,11931,226778,20910,241494,18508,53872,17536,17754…	Acvr1b,Ergic1,Nfix,Tiam1,Dgcr2,Crtc1,Chd5,Cbfa2t3,Rbm14,Git1,Adgrl1,Mpped2,Pigt,Cyth3,Mapt,Akap1,Zbtb4,Sema6a,Grm1,Unc5b,Jade2,Atxn7l1,Trib2,Mink1,Adam11,Sptb,Fos,Ppp1r13b,Extl3,Slc7a8,Ywhaz,Mtss1,Tef,Syngr1,Sept3,Srebf2,Bcl6,Plec,Hira,Ets2,Tnfrsf21,Anks1,Celf4,Spry4,Camk2a,Ddb1,Syt7,Apba1,Peli3,Jph3,Smarcc2,Pip4k2c,Agap2,Srgap2,Cdk18,Lamc2,Atp1b1,Mark1,Stxbp1,Zfp385b,Pax6,Caprin1,Meis2,Map1a,Cor…
81	black	81	GO:0120036	plasma membrane bounded cell projection organization	GO|GO.BP	4.46019405503122e-08	0.0412459121355445	3.78030999024089e-05	108	0.157205240174672	0.0939549472483604	1.67319811014439	691	687	0.0819423368740516	1318	plasma membrane bounded cell projection organization	12561,20370,21844,382056,216963,19280,20807,53321,17762,20358,83767,107449,11540,76901,50932,15228,110596,18163,13196,24050,60597,11908,13823,17128,12322,13728,20562,104318,11302,208727,14270,93840,16574,20910,69601,18128,18508,53872,228357,17754,20779,13844,56717,65254,77407,16885,67784,11941,57776,80749,19259,18555,16728,12554,13191,58235,17758,67095,19268,216831,244654,353047,56320,74053,18717…	Cdh4,Sez6,Tiam1,Crtc1,Git1,Ptprs,Srf,Cntnap1,Mapt,Sema6a,Wasf1,Unc5b,Adora2a,Jade2,Mink1,Foxg1,Arhgef28,Ctnnd2,Asap1,Sept3,Mapk8ip2,Atf1,Epb41l3,Smad4,Camk2a,Mark2,Slit1,Csnk1d,Aatk,Hdac4,Srgap2,Vangl2,Kif5c,Stxbp1,Dab2ip,Notch1,Pax6,Caprin1,Lrp4,Map1a,Src,Ephb2,Mtor,Dpysl5,Rab35,Limk1,Plxnd1,Atp2b2,Ttyh1,Lrfn1,Ptpn5,Cdk16,L1cam,Cdh13,Dctn1,Nectin1,Map4,Trak1,Ptprf,Arhgap44,Mtss2,Plekhm1,Dbn1,Gri…
82	black	82	GO:0007165	signal transduction	GO|GO.BP	4.49289723326119e-08	0.0415483367384169	3.80131168695488e-05	245	0.356622998544396	0.265540347875677	1.34300870431699	691	687	0.0657718120805369	3725	signal transduction	17428,11479,216810,20370,29816,13855,330171,244668,21844,17776,16151,102098,269610,56085,56275,18016,110279,216963,330814,19280,20181,50997,217154,17913,19159,16706,17762,11640,14081,109689,12300,20358,14816,83767,77976,13688,107449,23805,11540,76901,217410,17977,104111,74136,50932,217166,14281,21981,668303,67252,110596,246710,18163,13196,27373,12053,17237,23936,60597,224129,104015,72393,26404,20…	Mnt,Acvr1b,Tom1l2,Sez6,Hip1r,Epn2,Kctd10,Sipa1l2,Tiam1,Mast2,Ikbkg,Arhgef18,Chd5,Ubqln1,Rbm14,Nf2,Bcr,Git1,Adgrl1,Ptprs,Rxra,Mpp2,Stac2,Myo1c,Cyth3,Ksr1,Mapt,Akap1,Acsl1,Arrb1,Cacng2,Sema6a,Grm1,Wasf1,Nuak1,Eif4ebp2,Unc5b,Apc2,Adora2a,Jade2,Trib2,Ncoa1,Adcy3,Sec14l1,Mink1,Nr1d1,Fos,Ppp1r13b,Kif26a,Cap2,Arhgef28,Rhobtb2,Ctnnd2,Asap1,Csnk1e,Bcl6,Mgrn1,Lynx1,Mapk8ip2,Adcy5,Synj1,Faim2,Map3k12,Rps6ka…
83	black	83	GO:0050767	regulation of neurogenesis	GO|GO.BP	4.74894072002951e-08	0.0439161142449161	3.99600675567936e-05	73	0.106259097525473	0.0553179355574565	1.920879665061	691	687	0.0940721649484536	776	regulation of neurogenesis	12561,20370,21844,382056,240843,18016,19280,106763,20807,17762,20358,76901,74203,17977,15228,13196,12053,104015,11908,94185,13728,20562,104318,11302,14270,69601,18128,18508,53872,228357,13844,56717,20481,16885,67784,19259,16728,14766,67095,19268,216831,56320,233552,234593,18109,18131,56013,243961,75788,380711,277360,13138,50791,23969,56381,242748,11881,231637,13048,58208,170729,12569,235402,26929…	Cdh4,Sez6,Tiam1,Crtc1,Brinp2,Nf2,Ptprs,Ttbk1,Srf,Mapt,Sema6a,Jade2,Eif4enif1,Ncoa1,Foxg1,Asap1,Bcl6,Synj1,Atf1,Tnfrsf21,Mark2,Slit1,Csnk1d,Aatk,Srgap2,Dab2ip,Notch1,Pax6,Caprin1,Lrp4,Ephb2,Mtor,Ski,Limk1,Plxnd1,Ptpn5,L1cam,Adgrg1,Trak1,Ptprf,Arhgap44,Dbn1,Gdpd5,Ndrg4,Mycn,Notch3,Srcin1,Shank1,Smurf1,Rap1gap2,Prex1,Dag1,Magi2,Pacsin1,Spen,Disp3,Arsb,Ssh1,Cux2,Bcl11b,Scrt1,Cdk5r1,Lingo1,Rtn4rl2,Ami…
84	blue	1	Enge.012	Down-regulated with level of transcriptional noise (Enge 2017)	Signatures of aging and somatic mutations in pancreatic cells (Enge 2017)|Sets contributed by X. William Yang or Yang lab	3.15256432603312e-54	2.91535277588508e-48	2.65032070535008e-49	524	0.257367387033399	0.139150270886798	1.84956439820928	2060	2036	0.26844262295082	1952	Down-regulated with level of transcriptional noise (Enge 2017)	14679,30785,11950,57316,79264,66618,66877,235072,216558,68477,20585,110750,67877,23992,14231,52440,53869,68942,225055,13476,12540,208982,14365,20639,67771,22335,56873,66074,67979,27362,19046,57437,11863,75398,12343,67418,12793,56431,22209,67050,68735,22680,59040,26943,271457,56207,54401,16647,110809,68979,79555,11973,27357,16661,140740,66848,66403,56442,67454,22027,30930,56480,19324,66713,66753,1…	Gnai3,Cttnbp2,Atp5pb,C1d,Krit1,Snrnp27,Crnkl1,Sept7,Ugp2,Rmnd5a,Hltf,Cse1l,Naa20,Prkra,Fkbp7,Tax1bp1,Rab11a,Chmp2b,Fbxo11,Reep5,Cdc42,Hmgcll1,Fzd3,Snrpb2,Arpc5,Vdac3,Lmbr1,Tmem167,Atad1,Dnajb9,Ppp1cb,Golga7,Arnt,Mrpl32,Capza2,Ppil4,Cnih1,Dstn,Ube2a,Nkap,Mrps18c,Zfp207,Rhot1,Serinc3,Rab5a,Uchl5,Ywhab,Kpna2,Srsf1,Nol11,BC005537,Atp6v1e1,Gyg,Krt10,Sec63,Fuca2,Asf1a,Serinc1,Ikbip,Hsp90b1,Vps26a,Tbk1,…
85	blue	2	Enge.014	Differentially expressed with level of transcriptional noise (Enge 2017)	Signatures of aging and somatic mutations in pancreatic cells (Enge 2017)|Sets contributed by X. William Yang or Yang lab	8.70374996437747e-51	8.04884500205785e-45	6.1914192323522e-46	526	0.258349705304519	0.143142286854862	1.80484545120109	2060	2036	0.26195219123506	2008	Differentially expressed with level of transcriptional noise (Enge 2017)	14679,30785,11950,57316,79264,66618,66877,235072,216558,68477,20585,110750,67877,23992,14231,52440,53869,68942,225055,13476,12540,208982,14365,20639,67771,22335,56873,66074,67979,27362,19046,57437,11863,75398,12343,67418,12793,56431,22209,67050,68735,22680,59040,26943,271457,56207,54401,16647,110809,68979,79555,11973,27357,16661,140740,66848,66403,56442,67454,22027,30930,56480,19324,66713,66753,1…	Gnai3,Cttnbp2,Atp5pb,C1d,Krit1,Snrnp27,Crnkl1,Sept7,Ugp2,Rmnd5a,Hltf,Cse1l,Naa20,Prkra,Fkbp7,Tax1bp1,Rab11a,Chmp2b,Fbxo11,Reep5,Cdc42,Hmgcll1,Fzd3,Snrpb2,Arpc5,Vdac3,Lmbr1,Tmem167,Atad1,Dnajb9,Ppp1cb,Golga7,Arnt,Mrpl32,Capza2,Ppil4,Cnih1,Dstn,Ube2a,Nkap,Mrps18c,Zfp207,Rhot1,Serinc3,Rab5a,Uchl5,Ywhab,Kpna2,Srsf1,Nol11,BC005537,Atp6v1e1,Gyg,Krt10,Sec63,Fuca2,Asf1a,Serinc1,Ikbip,Hsp90b1,Vps26a,Tbk1,…
86	blue	3	MSigDB.M3299	GSE13485_DAY1_VS_DAY21_YF17D_VACCINE_PBMC_DN (MSigDB)	MSigDB|MSigDB C7: immunologic signatures	1.53647357525262e-17	1.42086315755631e-11	7.59819870350968e-14	70	0.0343811394891945	0.012118619903051	2.83705073384953	2060	2036	0.411764705882353	170	GSE13485_DAY1_VS_DAY21_YF17D_VACCINE_PBMC_DN	14884,66308,68240,12301,67966,67454,64050,19360,170930,59032,13665,12626,66254,68263,20916,15473,70620,83815,54364,12729,69149,26754,252876,240756,57438,107435,72425,59030,13559,67738,74776,13684,17149,27784,101185,19691,66365,68472,66271,71151,22327,244962,381903,70646,16981,21402,114615,68999,72612,14628,67239,67211,13244,230162,67636,101148,218341,28028,320351,59048,76832,57895,57896,56291,662…	Gtf2h1,Mplkip,Rpa3,Cacybp,Zcchc10,Ikbip,Yeats4,Rad50,Sumo2,Ppp2r3c,Eif2s1,Cetn3,Dimt1,Pdhb,Sucla2,Rida,Ube2v2,Cenpq,Rpp30,Clns1a,Kbtbd3,Cops5,Gin1,Klhl12,March7,Hat1,Katnbl1,Mkks,E2f5,Ppid,Ppa2,Eif4e,Magoh,Commd8,Pot1a,Recql,Ccdc90b,Tmem126b,Tmem126a,Eri2,Vbp1,Snx14,Alg8,Naa30,Lrrn3,Skp1a,Elac1,Anapc10,Hpf1,Ostm1,Rpf2,Armc10,Degs1,Zfp189,Etfrf1,Bmt2,Rfesd,Mrpl50,Tmem251,C1galt1c1,Hyls1,Ccdc126,Kr…
87	blue	4	MSigDB.M6584	GSE5099_UNSTIM_VS_MCSF_TREATED_MONOCYTE_DAY7_UP (MSigDB)	MSigDB|MSigDB C7: immunologic signatures	2.97924815586553e-15	2.75507760762558e-09	9.66693897412485e-12	69	0.0338899803536346	0.0129027658967779	2.62656709613694	2060	2036	0.38121546961326	181	GSE5099_UNSTIM_VS_MCSF_TREATED_MONOCYTE_DAY7_UP	14390,66074,14272,140740,245944,18949,16648,66148,16341,20775,56176,72084,11777,67180,67072,57753,83962,83493,15452,72265,75623,22099,67949,59125,67059,72425,69178,72033,74245,27354,14105,50927,66588,101118,12785,75320,71151,65114,240263,268564,67804,68304,69736,54673,213054,226551,67872,234023,72993,22019,100201,381510,66580,235682,226016,109263,319263,20955,66315,321000,17847,67144,70078,94281,…	Gabpa,Tmem167,Fnta,Sec63,Vps54,Pnn,Kpna3,Dnajc15,Eif3e,Sqle,Pigp,Pigx,Ap3s1,Yipf5,Cdc37l1,Noc3l,Btbd1,Sacm1l,Hprt,Tram1,Tex30,Tsn,Nifk,Nek7,Ola1,Katnbl1,Snx5,Tsc22d2,Ctbs,Nbn,Srsf10,Nasp,Cmpk1,Tmem168,Cnbp,Etnk1,Eri2,Vps35,Fem1c,Zbtb1,Snx2,Poglut3,Nup37,Sh3glb1,Gabpb2,Suco,Nsmce4a,Arglu1,Appl1,Tpp2,Tmem64,Dpy19l4,Esf1,Zfp445,Abhd17b,Rlf,Pcmtd1,Vamp7,Senp7,Lrif1,Usp34,Lrrc40,Nol7,Sfxn4,Zfp810,Arfg…
88	blue	5	MSigDB.M11406	MORF_HDAC2 (MSigDB)	MSigDB|MSigDB C4: computational gene sets|MSigDB C4: computational gene sets - CGN	3.91065350746288e-13	3.61640029494735e-07	8.67242276965791e-10	84	0.0412573673870334	0.0187482178500143	2.20060209013424	2060	2036	0.319391634980989	263	MORF_HDAC2	11991,79264,15982,22385,53379,75624,22335,72198,110809,79555,140740,30930,103573,19052,13494,68585,76784,13382,212880,19210,66945,68263,13885,27275,20916,19090,28185,11957,12607,72416,17685,15526,225363,11777,11757,76479,12729,68059,26754,22218,22596,74117,17219,226414,107435,53375,98221,69702,28146,13684,17149,19063,68098,12785,67003,19655,22327,18194,15159,234664,11737,67526,235459,21399,12461,…	Hnrnpd,Krit1,Ifrd1,Baz1b,Hnrnpa2b1,Metap1,Vdac3,Mtrex,Srsf1,BC005537,Sec63,Vps26a,Xpo1,Ppp2ca,Drg1,Rtn4,Mtif2,Dld,Ddx46,Ptdss1,Sdha,Pdhb,Esd,Nufip1,Sucla2,Prkdc,Tomm70a,Atp5j,Cebpz,Lrpprc,Msh2,Hspa9,Etf1,Ap3s1,Prdx3,Smndc1,Clns1a,Tm9sf2,Cops5,Sumo1,Xrcc5,Actr3,Mcm6,Dars,Hat1,Mtx2,Eif3m,Ndufaf1,Serp1,Eif4e,Magoh,Ppt1,Rchy1,Cnbp,Uqcrc2,Rbmx,Vbp1,Nsdhl,Hccs,Nae1,Anp32a,Atg12,Gtf2a2,Tcea1,Cct2,Ice1,Z…
89	blue	6	MSigDB.M1332	GNF2_XRCC5 (MSigDB)	MSigDB|MSigDB C4: computational gene sets|MSigDB C4: computational gene sets - CGN	2.95614546394278e-12	2.73371325465387e-06	5.5676441031647e-09	36	0.0176817288801572	0.00527516395779869	3.3518823342006	2060	2036	0.486486486486487	74	GNF2_XRCC5	14679,68995,11950,15982,53379,20639,22680,110809,13665,15387,68045,22218,22596,17975,109129,59029,12848,13589,17149,14105,71514,13204,26440,67003,19655,234664,230908,98758,231413,24015,19167,56194,72938,21454,56351,20643	Gnai3,Mcts1,Atp5pb,Ifrd1,Hnrnpa2b1,Snrpb2,Zfp207,Srsf1,Eif2s1,Hnrnpk,Rtraf,Sumo1,Xrcc5,Ncl,Mmadhc,Psmd14,Cops2,Mapre1,Magoh,Srsf10,Sfpq,Dhx15,Psma1,Uqcrc2,Rbmx,Nae1,Tardbp,Hnrnpf,Grsf1,Abce1,Psma3,Prpf40a,Hspb11,Tcp1,Ptges3,Snrpe
90	blue	7	MSigDB.M3736	GNF2_KPNB1 (MSigDB)	MSigDB|MSigDB C4: computational gene sets|MSigDB C4: computational gene sets - CGN	3.63675184126218e-12	3.36310808571825e-06	6.69941849744672e-09	35	0.0171905697445973	0.00506130595950955	3.39646918841141	2060	2036	0.492957746478873	71	GNF2_KPNB1	108989,110809,68979,15387,68045,225027,56515,57753,22596,17975,226414,22099,12848,101739,17149,14105,71514,13204,71521,26440,67003,19655,18983,93762,234664,74360,268564,230908,98758,56194,66317,72938,74838,74326,20643	Tpr,Srsf1,Nol11,Hnrnpk,Rtraf,Srsf7,Rnf138,Noc3l,Xrcc5,Ncl,Dars,Tsn,Cops2,Psip1,Magoh,Srsf10,Sfpq,Dhx15,Pds5a,Psma1,Uqcrc2,Rbmx,Cnot7,Smarca5,Nae1,Cep57,Zbtb1,Tardbp,Hnrnpf,Prpf40a,Wdr61,Hspb11,Naa15,Hnrnpr,Snrpe
91	blue	8	MSigDB.M8129	GSE25146_UNSTIM_VS_HELIOBACTER_PYLORI_LPS_STIM_AGS_CELL_DN (MSigDB)	MSigDB|MSigDB C7: immunologic signatures	6.72495908585181e-12	6.21894626439598e-06	1.18682180618244e-08	53	0.0260314341846758	0.00998003992015968	2.60834970530452	2060	2036	0.378571428571429	140	GSE25146_UNSTIM_VS_HELIOBACTER_PYLORI_LPS_STIM_AGS_CELL_DN	108989,59013,72477,213819,67418,75553,19134,218397,59079,16709,71175,28185,320213,117198,67776,12607,225027,170822,72949,57438,170791,67120,72162,66625,78781,67973,18704,72981,14300,78798,240354,19058,20382,108155,216345,338337,72567,106205,210293,94246,242819,192119,68734,12495,233833,96957,67040,26920,56048,74326,16069,21841,240614	Tpr,Hnrnph1,Tmem87b,Casd1,Ppil4,Zc3h14,Prpf4b,Rasa1,Erbin,Ktn1,Nipbl,Tomm70a,Senp5,Ivns1abp,Vwa5a,Cebpz,Srsf7,Usp33,Ccnt2,March7,Rbm39,Ttc14,Dhx36,Pnisr,Zc3hav1,Mphosph10,Pik3c2a,Thap12,Frg1,Eml4,Malt1,Ppp3r1,Srsf2,Ogt,Zfc3h1,Cog3,Bclaf1,Zc3h7a,Dock10,Arid4b,Rundc3b,Dicer1,Ppp4r3a,Entpd1,Tnrc6a,Tmem62,Ddx17,Cntrl,Lgals8,Hnrnpr,Jchain,Tia1,Ranbp6
92	blue	9	MSigDB.M7913	GSE16385_UNTREATED_VS_12H_ROSIGLITAZONE_IL4_TREATED_MACROPHAGE_DN (MSigDB)	MSigDB|MSigDB C7: immunologic signatures	7.74533182437271e-10	0.000716254207657961	9.58840974107043e-07	55	0.0270137524557957	0.0117621899059025	2.29666011787819	2060	2036	0.333333333333333	165	GSE16385_UNTREATED_VS_12H_ROSIGLITAZONE_IL4_TREATED_MACROPHAGE_DN	67030,22335,68735,380773,72736,67269,218756,68045,71175,16341,54364,68059,15452,20843,244672,59125,59029,77766,59030,97112,75778,68099,27784,18139,19777,14183,108012,66756,244891,93684,72826,50753,67239,19736,14700,67005,226551,72993,66357,69962,66541,101148,382252,237211,68799,64450,12064,72065,66875,72504,20192,98417,69568,66309,170461	Fancl,Vdac3,Mrps18c,Slirp,Tmx1,Agtpbp1,Slc4a7,Rtraf,Nipbl,Eif3e,Rpp30,Tm9sf2,Hprt,Stag2,Cwf19l2,Nek7,Psmd14,Elp4,Mkks,Nmd3,Them4,Fam92a,Commd8,Zfp638,Uri1,Fgfr2,Ap1s2,Cfap97,Scaper,Selenof,Fam76b,Fbxo8,Rpf2,Rgs4,Gng10,Polr3k,Suco,Appl1,Ostc,Mettl18,Immp1l,Bmt2,Bclaf3,Fancb,Rgmb,Gpr85,Bdnf,Rap2c,Swt1,Taf4b,Ryr3,Cnih4,Vkorc1l1,Tmem128,Stard6
93	blue	10	MSigDB.M4412	GSE22886_NAIVE_CD4_TCELL_VS_MEMORY_TCELL_DN (MSigDB)	MSigDB|MSigDB C7: immunologic signatures	4.27194628799562e-09	0.00395050796150167	4.52520957789424e-06	55	0.0270137524557957	0.0122611919019105	2.20319139215059	2060	2036	0.319767441860465	172	GSE22886_NAIVE_CD4_TCELL_VS_MEMORY_TCELL_DN	14884,20479,72198,66403,93759,72129,53618,69577,68045,76485,68514,11732,66736,12892,18569,57753,226144,68059,17219,241627,69178,19650,67890,18477,66588,67266,68098,12785,67456,66365,65098,67117,74360,17973,67168,72278,21402,217664,381510,78618,76117,68944,67547,75458,270156,60532,104303,241322,245020,237336,67204,67163,77532,58521,67045	Gtf2h1,Vps4b,Mtrex,Asf1a,Sirt1,Pex13,Fut8,Fastkd3,Rtraf,Glt8d1,Micu2,Ank,Emc2,Cpox,Pdcd4,Noc3l,Erlin1,Tm9sf2,Mcm6,Wdr76,Snx5,Rbl1,Ufm1,Prdx1,Cmpk1,Dipk1a,Rchy1,Cnbp,Ergic2,Ccdc90b,Zfand6,Dynlt3,Cep57,Nck1,Lpar6,Ccpg1,Skp1a,Mgat2,Dpy19l4,Acap2,Arhgap15,Tmco1,Slc39a8,Cklf,Nkapd1,Wtap,Arl1,Zbtb6,Slc35g2,Tbpl1,Eif2s2,Ccdc47,Jrkl,Eid1,Riok2
94	blue	11	MSigDB.M3294	GSE13485_DAY1_VS_DAY3_YF17D_VACCINE_PBMC_DN (MSigDB)	MSigDB|MSigDB C7: immunologic signatures	5.38379466109255e-09	0.0049786964156133	5.61929618015045e-06	53	0.0260314341846758	0.0116909039064728	2.22663999233313	2060	2036	0.323170731707317	164	GSE13485_DAY1_VS_DAY3_YF17D_VACCINE_PBMC_DN	66877,67030,18457,226499,56873,66308,77733,67966,67454,77048,19360,22169,58185,59032,20916,106052,70120,239652,72084,19106,67180,53382,76479,11798,26754,240756,26450,109331,19744,12492,67138,28040,66365,71151,70984,244962,17973,338337,70646,218121,230234,27215,230709,28028,69155,231413,77951,70617,76832,104806,67161,66569,320940	Crnkl1,Fancl,Bloc1s6,Odr4,Lmbr1,Mplkip,Rnf170,Zcchc10,Ikbip,Cep83,Rad50,Cmpk2,Rsad2,Ppp2r3c,Sucla2,Fbxo4,Yars2,Zfp641,Pigx,Eif2ak2,Yipf5,Txnl1,Smndc1,Xiap,Cops5,Klhl12,Rbbp9,Rnf20,Rheb,Scarb2,Herc6,D6Wsu163e,Ccdc90b,Eri2,4931406C07Rik,Snx14,Nck1,Cog3,Naa30,Mboat1,Abitram,Azi2,Zmpste24,Mrpl50,1810030O07Rik,Grsf1,Cyp20a1,Fam241a,Hyls1,Fancm,Sclt1,Gdpd1,Atp11c
95	blue	12	GO:0090304	nucleic acid metabolic process	GO|GO.BP	6.84872023460465e-09	0.00633339512927206	6.9674313853378e-06	659	0.323673870333988	0.270958083832335	1.19455328940942	2060	2036	0.173375427519074	3801	nucleic acid metabolic process	68995,11991,57316,18519,23885,66618,15982,66877,20585,23992,22385,224893,56711,21780,67030,20728,26554,52440,53379,16337,72183,108989,68916,14884,18968,12540,72611,59013,20639,18028,14390,56455,22221,14084,13164,67039,68240,19211,12301,100072,17686,11863,84505,67418,72198,215193,22209,67050,68145,216965,237877,54394,70422,56207,54401,110809,67487,68979,12412,73681,19714,66403,15500,19272,21917,21…	Mcts1,Hnrnpd,C1d,Kat2b,Gmcl1,Snrnp27,Ifrd1,Crnkl1,Hltf,Prkra,Baz1b,Zfp959,Plag1,Tfam,Fancl,Spic,Cul3,Tax1bp1,Hnrnpa2b1,Insr,Snx6,Tpr,Cdkal1,Gtf2h1,Pola1,Cdc42,Zfp655,Hnrnph1,Snrpb2,Nfib,Gabpa,Dynll1,Ubp1,Faf1,Dazl,Rbm25,Rpa3,Pten,Cacybp,Camta1,Msh3,Arnt,Setdb1,Ppil4,Mtrex,Utp25,Ube2a,Nkap,Etaa1,Taok1,Atad5,Crlf3,Ints2,Uchl5,Ywhab,Srsf1,Dhx40,Nol11,Cbx1,Trmt11,Rev3l,Asf1a,Hsf2,Ptprk,Tmpo,Cep290,Si…
96	blue	13	MSigDB.M7960	GSE16385_UNTREATED_VS_12H_IL4_TREATED_MACROPHAGE_DN (MSigDB)	MSigDB|MSigDB C7: immunologic signatures	8.29612446979508e-09	0.00767189088018982	8.31190777918723e-06	49	0.0240667976424362	0.0105503279155974	2.28114214410875	2060	2036	0.331081081081081	148	GSE16385_UNTREATED_VS_12H_IL4_TREATED_MACROPHAGE_DN	67979,66249,19324,216618,13382,76983,66410,15473,16341,68184,67180,12469,72265,67876,73674,227102,67949,240880,57815,66841,56426,76561,19299,67733,52323,67683,15159,30947,266690,231571,66949,245522,320528,93684,269514,19069,213556,22019,67010,407786,102747,207965,12238,109929,233058,236792,67495,432450,15247	Atad1,Pno1,Rab1a,Cfap36,Dld,Scfd1,Mterf3,Rida,Eif3e,Denr,Yipf5,Cct8,Tram1,Coq10b,Wdr75,Ormdl1,Nifk,Scyl3,Spata5,Etfdh,Pdcd10,Snx7,Abcd3,Itgb3bp,Klhl7,Pbdc1,Hccs,Adat1,Cyb5r4,Rpap2,Trim59,Zc4h2,Vps13c,Selenof,Fbxl4,Nup88,Plekhh2,Tpp2,Rbm7,Taf9b,Lrrc49,Vcpkmt,Commd3,Zbtb25,Zfp420,Mmgt1,Tmem167b,Nkain2,Mfsd14a
97	blue	14	MSigDB.M7418	GSE16450_IMMATURE_VS_MATURE_NEURON_CELL_LINE_12H_IFNA_STIM_DN (MSigDB)	MSigDB|MSigDB C7: immunologic signatures	8.52039672205595e-09	0.00787928799110157	8.50895031436455e-06	55	0.0270137524557957	0.0124750499001996	2.16542239685658	2060	2036	0.314285714285714	175	GSE16450_IMMATURE_VS_MATURE_NEURON_CELL_LINE_12H_IFNA_STIM_DN	226499,66074,19714,12450,104570,69554,73834,70930,76251,13206,67011,30945,83815,77422,16452,20229,67876,72085,14660,19735,57443,74182,67830,27053,22200,243983,18576,19346,77590,234463,18004,30932,93762,229227,218973,215751,226139,72795,382252,22720,218100,20238,233724,99730,68736,70617,69694,75458,96957,27392,382090,235028,75296,668166,19291	Odr4,Tmem167,Rev3l,Ccng1,Ppp4r3b,Klhdc2,Atp6v1d,Nol8,Ercc6l2,Ddx4,Mettl6,Rnf19a,Cenpq,C330018D20Rik,Jak2,Sat1,Coq10b,Osgepl1,Gls,Rgs2,Fbxo3,Gpcpd1,Rer1,Asns,Uba3,Zdhhc13,Pde3b,Rab6a,Chst15,Tmem184c,Nek1,Zfp330,Smarca5,4932438A13Rik,Wdhd1,Ginm1,Cox15,Ttc19,Bclaf3,Zfp62,Zfp322a,Atxn1,Tmem41b,Taf13,Tyw5,Fam241a,Tatdn1,Cklf,Tmem62,Pign,Cep162,Zfp426,Fgfr1op,Zxdb,Purb
98	blue	15	GO:0003723	RNA binding	GO|GO.MF	1.74389725463985e-08	0.0161267944961173	1.61777956539957e-05	200	0.0982318271119843	0.0681494154548047	1.44141848402397	2060	2036	0.209205020920502	956	RNA binding	68995,11991,57316,66877,23992,19386,53379,108989,59013,20639,13164,67039,67418,72198,215193,110809,67487,108853,73681,56422,71207,22027,66249,117599,74467,103573,104625,193116,76784,78394,66874,67684,66244,75553,380773,13665,217869,70930,212880,66410,15387,66254,13361,68045,27275,74213,67832,16341,74108,70120,22042,13682,68184,19106,72692,225027,72416,66978,67440,225363,54364,18569,76479,218693,1…	Mcts1,Hnrnpd,C1d,Crnkl1,Prkra,Ranbp2,Hnrnpa2b1,Tpr,Hnrnph1,Snrpb2,Dazl,Rbm25,Ppil4,Mtrex,Utp25,Srsf1,Dhx40,Mtrf1l,Trmt11,Hbs1l,Nudt4,Hsp90b1,Pno1,Helb,Pus10,Xpo1,Cnot6,Slu7,Mtif2,Ddx52,Ncbp3,Luc7l3,Nemf,Zc3h14,Slirp,Eif2s1,Eif5,Nol8,Ddx46,Mterf3,Hnrnpk,Dimt1,Dhfr,Rtraf,Nufip1,Rbm26,Brix1,Eif3e,Parn,Yars2,Tfrc,Eif4a2,Denr,Eif2ak2,Hnrnpll,Srsf7,Lrpprc,Luc7l,Mtpap,Etf1,Rpp30,Pdcd4,Smndc1,Paip1,Cpeb1…
99	blue	16	MSigDB.M16886	MORF_PPP2CA (MSigDB)	MSigDB|MSigDB C4: computational gene sets|MSigDB C4: computational gene sets - CGN	2.03635425455331e-08	0.018831308150237	1.87004053130457e-05	42	0.0206286836935167	0.00862560593099515	2.39156342853432	2060	2036	0.347107438016529	121	MORF_PPP2CA	11991,57316,15982,235072,53379,75624,22680,103573,19052,13494,68585,170930,14569,15387,72416,225363,11777,76479,17975,57438,98221,12785,26440,19655,71955,21399,12461,108946,338467,230908,56258,67300,215449,56086,231086,108121,18674,18655,72459,20823,12340,22630	Hnrnpd,C1d,Ifrd1,Sept7,Hnrnpa2b1,Metap1,Zfp207,Xpo1,Ppp2ca,Drg1,Rtn4,Sumo2,Gdi2,Hnrnpk,Lrpprc,Etf1,Ap3s1,Smndc1,Ncl,March7,Eif3m,Cnbp,Psma1,Rbmx,Ist1,Tcea1,Cct2,Zzz3,Morc3,Tardbp,Hnrnph2,Cltc,Rap1b,Set,Hadhb,U2af1,Slc25a3,Pgk1,Htatsf1,Ssb,Capza1,Ywhaq
100	blue	17	GO:0006139	nucleobase-containing compound metabolic process	GO|GO.BP	2.0555877909364e-08	0.0190091714319518	1.88209618138137e-05	723	0.355108055009823	0.302609067579127	1.17348781994766	2060	2036	0.170318021201413	4245	nucleobase-containing compound metabolic process	14679,68995,11950,11991,57316,18519,23885,66618,15982,66877,216558,20585,23992,22385,224893,56711,74114,21780,67030,20728,26554,52440,53379,16337,72183,108989,68916,14884,18968,12540,72611,59013,20639,18028,14390,56455,22221,14084,13164,67039,68240,19211,12301,100072,17686,270166,11863,84505,67418,11566,72198,215193,22209,67050,68145,216965,237877,54394,70422,56207,54401,110809,67487,68979,12412,…	Gnai3,Mcts1,Atp5pb,Hnrnpd,C1d,Kat2b,Gmcl1,Snrnp27,Ifrd1,Crnkl1,Ugp2,Hltf,Prkra,Baz1b,Zfp959,Plag1,Crot,Tfam,Fancl,Spic,Cul3,Tax1bp1,Hnrnpa2b1,Insr,Snx6,Tpr,Cdkal1,Gtf2h1,Pola1,Cdc42,Zfp655,Hnrnph1,Snrpb2,Nfib,Gabpa,Dynll1,Ubp1,Faf1,Dazl,Rbm25,Rpa3,Pten,Cacybp,Camta1,Msh3,Clpx,Arnt,Setdb1,Ppil4,Adss,Mtrex,Utp25,Ube2a,Nkap,Etaa1,Taok1,Atad5,Crlf3,Ints2,Uchl5,Ywhab,Srsf1,Dhx40,Nol11,Cbx1,Pank3,Trmt1…
101	blue	18	GO:0043231	intracellular membrane-bounded organelle	GO|GO.CC	2.27350588062147e-08	0.0210243820413998	2.0652634618271e-05	1329	0.652750491159136	0.597946963216424	1.09165282427043	2060	2036	0.158440629470672	8388	intracellular membrane-bounded organelle	14679,11950,11991,57316,18519,20615,23885,66618,320634,15982,66877,235072,22619,108011,68477,20585,110750,67877,23992,14231,22385,224893,19386,56711,74114,21780,224694,67468,67030,20728,26554,53869,68942,53379,225055,16337,72183,22785,13476,108989,68916,68473,53328,70605,14884,18968,12540,70527,72611,59013,208982,55935,20639,18028,22335,14390,56455,19053,22221,70750,20479,14084,67039,76267,66074,…	Gnai3,Atp5pb,Hnrnpd,C1d,Kat2b,Snapin,Gmcl1,Snrnp27,Ocrl,Ifrd1,Crnkl1,Sept7,Siae,Ap4e1,Rmnd5a,Hltf,Cse1l,Naa20,Prkra,Fkbp7,Baz1b,Zfp959,Ranbp2,Plag1,Crot,Tfam,Zfp81,Mmd,Fancl,Spic,Cul3,Rab11a,Chmp2b,Hnrnpa2b1,Fbxo11,Insr,Snx6,Slc30a4,Reep5,Tpr,Cdkal1,Mob1b,Pgrmc1,Zdhhc24,Gtf2h1,Pola1,Cdc42,Stambp,Zfp655,Hnrnph1,Hmgcll1,Fnbp4,Snrpb2,Nfib,Vdac3,Gabpa,Dynll1,Ppp2cb,Ubp1,Kdsr,Vps4b,Faf1,Rbm25,Fads1,Tm…
102	blue	19	GO:0046483	heterocycle metabolic process	GO|GO.BP	2.93157978657165e-08	0.0271099599711085	2.60672692029889e-05	736	0.361493123772102	0.30930995152552	1.16870835221826	2060	2036	0.169624337404932	4339	heterocycle metabolic process	14679,68995,11950,11991,57316,18519,23885,66618,15982,66877,53320,216558,20585,23992,22385,224893,56711,74114,21780,67030,20728,26554,52440,53379,16337,72183,108989,68916,14884,18968,12540,72611,59013,20639,18028,14390,56455,22221,14084,13164,67039,68240,19211,12301,100072,17686,270166,11863,84505,67418,11566,72198,215193,22209,67050,68145,216965,237877,54394,70422,56207,54401,110809,67487,68979,…	Gnai3,Mcts1,Atp5pb,Hnrnpd,C1d,Kat2b,Gmcl1,Snrnp27,Ifrd1,Crnkl1,Folh1,Ugp2,Hltf,Prkra,Baz1b,Zfp959,Plag1,Crot,Tfam,Fancl,Spic,Cul3,Tax1bp1,Hnrnpa2b1,Insr,Snx6,Tpr,Cdkal1,Gtf2h1,Pola1,Cdc42,Zfp655,Hnrnph1,Snrpb2,Nfib,Gabpa,Dynll1,Ubp1,Faf1,Dazl,Rbm25,Rpa3,Pten,Cacybp,Camta1,Msh3,Clpx,Arnt,Setdb1,Ppil4,Adss,Mtrex,Utp25,Ube2a,Nkap,Etaa1,Taok1,Atad5,Crlf3,Ints2,Uchl5,Ywhab,Srsf1,Dhx40,Nol11,Cbx1,Pank3…
103	blue	20	GO:0006725	cellular aromatic compound metabolic process	GO|GO.BP	2.97388335185241e-08	0.0275011647292562	2.63926724848908e-05	742	0.364440078585462	0.312161391502709	1.16747326384948	2060	2036	0.169445078785111	4379	cellular aromatic compound metabolic process	14679,68995,11950,11991,57316,18519,23885,66618,15982,66877,53320,216558,20585,23992,22385,224893,56711,74114,21780,67030,20728,26554,52440,53379,16337,72183,108989,68916,14884,18968,12540,13371,72611,59013,20639,18028,14390,56455,22221,14084,13164,67039,68240,19211,12301,100072,17686,270166,11863,84505,67418,11566,72198,215193,22209,67050,68145,216965,237877,54394,70422,56207,54401,110809,67487,…	Gnai3,Mcts1,Atp5pb,Hnrnpd,C1d,Kat2b,Gmcl1,Snrnp27,Ifrd1,Crnkl1,Folh1,Ugp2,Hltf,Prkra,Baz1b,Zfp959,Plag1,Crot,Tfam,Fancl,Spic,Cul3,Tax1bp1,Hnrnpa2b1,Insr,Snx6,Tpr,Cdkal1,Gtf2h1,Pola1,Cdc42,Dio2,Zfp655,Hnrnph1,Snrpb2,Nfib,Gabpa,Dynll1,Ubp1,Faf1,Dazl,Rbm25,Rpa3,Pten,Cacybp,Camta1,Msh3,Clpx,Arnt,Setdb1,Ppil4,Adss,Mtrex,Utp25,Ube2a,Nkap,Etaa1,Taok1,Atad5,Crlf3,Ints2,Uchl5,Ywhab,Srsf1,Dhx40,Nol11,Cbx1,…
104	blue	21	BioSystems.REACTOME.R-MMU-1640170	Cell Cycle (REACTOME)	REACTOME	4.18134018811197e-08	0.0386671942699767	3.5637967069103e-05	113	0.0555009823182711	0.0340034217279726	1.6322175680518	2060	2036	0.236897274633124	477	Cell Cycle	19386,108989,18968,56455,19053,68240,19046,216965,26931,54401,216080,216274,19324,103573,19052,19360,66140,20135,66997,18472,66671,19356,13361,67089,71978,19645,71175,170762,19355,17217,70620,83815,77805,16906,20843,21749,22218,70247,17219,226747,66977,70454,26428,66998,59029,51885,66296,18538,66634,13589,13559,19650,12448,27354,67733,26429,71521,12617,12545,71782,101185,67967,26440,210766,26370,…	Ranbp2,Tpr,Pola1,Dynll1,Ppp2cb,Rpa3,Ppp1cb,Taok1,Ppp2r5c,Ywhab,Ube2d1,Cep290,Rab1a,Xpo1,Ppp2ca,Rad50,Ska2,Rrm2,Psmd12,Pafah1b1,Ccnh,Rad17,Dhfr,Psmc6,Ppp2r2a,Rb1,Nipbl,Nup155,Rad1,Mcm4,Ube2v2,Cenpq,Esco1,Lmnb1,Stag2,Terf1,Sumo1,Psmd1,Mcm6,Ahctf1,Nuf2,Cenpl,Orc4,Psmd5,Psmd14,Tubgcp4,Haus2,Pcna,Mcm8,Mapre1,E2f5,Rbl1,Ccne2,Nbn,Itgb3bp,Orc5,Pds5a,Cenpc1,Cdc7,Ankle2,Pot1a,Pold3,Psma1,Brcc3,Cetn2,Rbbp7,…
105	brown	1	MSigDB.M10705	TGCACTT_MIR519C_MIR519B_MIR519A (MSigDB)	MSigDB|MSigDB C3: motif gene sets|MSigDB C3: motif gene sets - MIR	5.3814386837822e-23	4.97651771145969e-17	6.06892403836547e-19	107	0.0811220621683093	0.0295836897633305	2.74212117613745	1336	1319	0.257831325301205	415	TGCACTT_MIR519C_MIR519B_MIR519A	13205,237898,73389,69131,54446,20511,69605,53334,20855,22612,70097,23797,94221,14479,19325,18015,13207,11736,15251,17129,22762,74201,13548,93871,225164,22359,21372,80892,245595,109019,12823,19258,226856,226541,20687,18767,74718,16396,56758,26422,18027,18595,70974,109359,22390,50790,18700,17257,235574,218613,108686,230700,217980,16601,213262,230648,230597,106585,20979,106021,74513,75302,58909,2378…	Ddx3x,Usp32,Hbp1,Cdk12,Nfat5,Slc1a2,Lnpk,Gosr1,Stc1,Yes1,Sash1,Akt3,Gopc,Usp15,Rab10,Nf1,Ddx5,Ankfy1,Hif1a,Smad5,Zfpm2,Cep97,Dyrk1a,Brwd1,Mib1,Vldlr,Tbl1x,Zfhx4,Zfp711,Nabp1,Col19a1,Ptpn4,Lpgat1,Klhl20,Sp3,Pkia,Snx16,Itch,Mbnl1,Nbea,Nfia,Pdgfra,Pgm2l1,Abraxas2,Wee1,Acsl4,Piga,Mecp2,Atp2c1,Mier3,Ccdc88a,Foxj3,Larp4b,Klf9,Fstl5,Efcab14,Zfyve9,Ankrd12,Syt1,Topors,Neto2,Asxl2,Fam13a,Ssh2,Fam126b,Cnot…
106	brown	2	MSigDB.M14463	AACTTT_UNKNOWN (MSigDB)	MSigDB|MSigDB C3: motif gene sets|MSigDB C3: motif gene sets - TFT	3.33700514582138e-22	3.08591553062919e-16	3.39111596772439e-18	263	0.199393479909022	0.112845737097234	1.76695624520768	1336	1319	0.166140240050537	1583	AACTTT_UNKNOWN	23947,13205,14265,232533,53623,73389,19088,69131,54446,12290,12725,18749,16001,17260,16573,15569,15257,17156,14051,14394,20855,68652,18099,22344,66884,23797,13982,22634,17931,17311,71137,24052,76820,70834,27386,15251,56217,73086,217843,104776,107513,18193,17129,12950,544963,67295,15165,14165,65246,105559,68646,22762,170719,239420,19357,14167,11658,17968,30940,13548,14805,18189,104215,21417,225028…	Mid2,Ddx3x,Fmr1,Stk38l,Gria3,Hbp1,Prkar2b,Cdk12,Nfat5,Cacna1e,Clcn3,Prkacb,Igf1r,Mef2c,Kif5b,Elavl2,Hipk1,Man1a2,Eya4,Gabra1,Stc1,Tab2,Nlk,Vezf1,Appbp2,Akt3,Esr1,Plagl1,Ppp1r12a,Kitl,Rfx4,Sgcd,Fam49a,Spag9,Npas3,Hif1a,Mpp5,Rps6ka5,Unc79,Aldh6a1,Ssr1,Nsd1,Smad5,Hapln1,Iqgap2,Rab3c,Hcn1,Fgf10,Xpo7,Mbnl2,Nadk2,Zfpm2,Oxr1,Csmd3,Rad21,Fgf12,Alcam,Ncam2,Usp25,Dyrk1a,Grik1,Nrxn1,Rhoq,Zeb1,Map4k3,Nr3c1,T…
107	brown	3	MSigDB.M7677	TGAATGT_MIR181A_MIR181B_MIR181C_MIR181D (MSigDB)	MSigDB|MSigDB C3: motif gene sets|MSigDB C3: motif gene sets - MIR	3.7916132348371e-21	3.50631708859501e-15	3.21680466843579e-17	108	0.0818802122820318	0.0315796977473624	2.59281177853802	1336	1319	0.243792325056433	443	TGAATGT_MIR181A_MIR181B_MIR181C_MIR181D	13205,54446,22026,14394,20855,18099,66771,23797,13982,67972,67500,14783,237542,216578,67579,72508,12874,56217,21834,105559,19357,75826,16646,93871,18189,14815,56070,68166,21372,320910,12912,15463,214498,18108,407823,22343,81004,114893,13858,18710,18595,23881,27999,14489,110651,17257,238680,210126,319448,226470,14800,16979,210376,70611,66724,234663,78755,71409,225358,245450,269109,73945,240396,208…	Ddx3x,Nfat5,Nr2c2,Gabra1,Stc1,Nlk,Gid4,Akt3,Esr1,Atp2b1,Ccar1,Grb10,Osbpl8,Papolg,Cpeb4,Rps6kb1,Cpd,Mpp5,Thrb,Mbnl2,Rad21,Senp2,Kpna1,Brwd1,Nrxn1,Nr3c1,Tcerg1,Spire1,Tbl1x,Itgb8,Creb1,Agfg1,Cdc73,Nmt2,Baz2b,Lin7c,Tbl1xr1,Dcun1d1,Eps15,Pik3r3,Pdgfra,G3bp2,Fam3c,Mtpn,Rps6ka3,Mecp2,Cntnap3,Lpp,Fndc3a,Zbtb41,Gria2,Lrrn1,Mtmr9,Fbxo33,Tab3,Dync1li2,Fam122b,Fmnl2,Fam13b,Slitrk2,Dpp10,Otud4,Mex3c,Stag1,F…
108	brown	4	MSigDB.M4556	TGCTTTG_MIR330 (MSigDB)	MSigDB|MSigDB C3: motif gene sets|MSigDB C3: motif gene sets - MIR	1.01606630268347e-20	9.39613409804355e-15	7.76540008102773e-17	84	0.0636846095526914	0.0213857998289136	2.97789234268385	1336	1319	0.28	300	TGCTTTG_MIR330	53623,12728,17260,11789,15257,66313,77864,13982,67972,80913,110052,105559,67154,69823,13548,93871,70640,93687,14732,27360,20688,12013,19258,170760,66540,94229,20619,16396,20482,320024,56758,14489,21872,207278,13193,18700,108150,244650,18021,71785,218613,329506,234736,547176,210376,269109,73945,210998,83925,353211,627049,381305,27494,225339,58178,77286,78521,320472,245446,235132,213988,217951,9421…	Gria3,Clcn5,Mef2c,Apc,Hipk1,Smurf2,Ypel2,Esr1,Atp2b1,Pum2,Dek,Mbnl2,Mtdh,Fyttd1,Dyrk1a,Brwd1,Dcp2,Csnk1a1,Gpam,Add3,Sp4,Bach1,Ptpn4,Acbd3,Fam107b,Slc4a10,Snap23,Itch,Skil,Nceh1,Mbnl1,Mtpn,Tjp1,Fchsd2,Dcx,Piga,Galnt7,Phlpp2,Nfatc3,Pdgfd,Mier3,Ctdspl2,Rfwd3,Zc3h12b,Mtmr9,Dpp10,Otud4,Fam91a1,Trps1,Prune2,Zfp800,Rc3h1,Amot,Ammecr1l,Sorcs1,Nkrf,B230219D22Rik,Ppm1e,Slitrk4,Zbtb44,Tnrc6b,Tmem196,Lrp1b,A…
109	brown	5	MSigDB.M14709	TGTTTAC_MIR30A5P_MIR30C_MIR30D_MIR30B_MIR30E5P (MSigDB)	MSigDB|MSigDB C3: motif gene sets|MSigDB C3: motif gene sets - MIR	4.88229885394035e-20	4.51493515897447e-14	3.3693545962496e-16	120	0.090978013646702	0.0382805816937553	2.37661001012279	1336	1319	0.223463687150838	537	TGTTTAC_MIR30A5P_MIR30C_MIR30D_MIR30B_MIR30E5P	14423,54446,20511,17156,20855,77864,17101,17931,67972,13998,66687,14783,67579,76820,19325,72194,20334,13618,105559,67154,93871,52014,76217,93687,22682,76073,20688,192216,227059,77300,19775,78825,26381,226856,226541,16519,407823,16403,22343,74533,58193,230157,20346,78937,67166,73341,13193,18700,17257,11502,108150,50876,17999,218613,210126,319651,226252,319448,16601,226470,14800,338365,244548,32009…	Galnt1,Nfat5,Slc1a2,Man1a2,Stc1,Ypel2,Lyst,Ppp1r12a,Atp2b1,Fgd6,Tbc1d15,Grb10,Cpeb4,Fam49a,Rab10,Fbxl20,Sec23a,Ednrb,Mbnl2,Mtdh,Brwd1,Nus1,Jakmip2,Csnk1a1,Zfand5,Pcgf5,Sp4,Tmem47,Slc39a10,Raph1,Xpr1,Desi2,Esrrg,Lpgat1,Klhl20,Kcnj3,Baz2b,Itga6,Lin7c,Gzf1,Extl2,Tmeff1,Sema3a,Avl9,Arl8b,Arhgef6,Dcx,Piga,Mecp2,Adam9,Galnt7,Tmod2,Nedd4,Mier3,Lpp,Usp37,Fam160b1,Fndc3a,Klf9,Zbtb41,Gria2,Slc41a2,Elmod2,A…
110	brown	6	MSigDB.M18759	GCACTTT_MIR175P_MIR20A_MIR106A_MIR106B_MIR20B_MIR519D (MSigDB)	MSigDB|MSigDB C3: motif gene sets|MSigDB C3: motif gene sets - MIR	9.76122800995042e-20	9.02675416956971e-14	6.58887165662022e-16	122	0.0924943138741471	0.0395637296834902	2.33785627932709	1336	1319	0.21981981981982	555	GCACTTT_MIR175P_MIR20A_MIR106A_MIR106B_MIR20B_MIR519D	237898,73389,18475,54446,20511,22026,53334,20855,22612,11303,70097,21927,66771,77864,23797,26420,19325,13207,11736,54189,27386,15251,73086,109181,17129,22762,170719,69053,74201,22661,13548,225131,21888,74493,22359,21372,320910,71779,109019,19258,18933,226856,226541,18767,74718,16396,26422,229759,60599,18595,12753,13839,208606,22390,50790,110651,17257,66889,11502,71306,14388,244650,230700,329506,3…	Usp32,Hbp1,Pafah1b2,Nfat5,Slc1a2,Nr2c2,Gosr1,Stc1,Yes1,Abca1,Sash1,Tnfaip1,Gid4,Ypel2,Akt3,Mapk9,Rab10,Ddx5,Ankfy1,Rabep1,Npas3,Hif1a,Rps6ka5,Trip11,Smad5,Zfpm2,Oxr1,1810013L24Rik,Cep97,Zfp148,Dyrk1a,Wac,Tle4,Tnks2,Vldlr,Tbl1x,Itgb8,March8,Nabp1,Ptpn4,Prrx1,Lpgat1,Klhl20,Pkia,Snx16,Itch,Nbea,Olfm3,Trp53inp1,Pdgfra,Clock,Epha5,Rsrc2,Wee1,Acsl4,Rps6ka3,Mecp2,Rnf128,Adam9,Mfap3l,Gab1,Phlpp2,Foxj3,Ct…
111	brown	7	MSigDB.M4505	TTGTTT_FOXO4_01 (MSigDB)	MSigDB|MSigDB C3: motif gene sets|MSigDB C3: motif gene sets - TFT	2.49241545580171e-19	2.30487614724536e-13	1.55734874813876e-15	262	0.198635329795299	0.117550613059595	1.68978557087232	1336	1319	0.158884172225591	1649	TTGTTT_FOXO4_01	23947,20683,232533,18760,73389,12121,17155,78656,12290,12728,109333,16001,17260,11789,22026,15569,238799,14394,20855,70097,74365,22344,66884,16876,23797,18101,17311,71137,327826,67579,72508,19325,18015,70834,72194,27386,15251,22632,14593,18193,17129,12950,16563,83997,26419,76007,65246,105559,77877,382985,22762,11600,19357,14167,74201,224014,30940,13548,12648,104215,20662,20983,14815,14682,22682,7…	Mid2,Sp1,Stk38l,Prkd1,Hbp1,Bicd1,Man1a,Brd8,Cacna1e,Clcn5,Pkn2,Igf1r,Mef2c,Apc,Nr2c2,Elavl2,Tnpo1,Gabra1,Stc1,Sash1,Lonrf3,Vezf1,Appbp2,Lhx9,Akt3,Nmbr,Kitl,Rfx4,Frs2,Cpeb4,Rps6kb1,Rab10,Nf1,Spag9,Fbxl20,Npas3,Hif1a,Yy1,Ggps1,Nsd1,Smad5,Hapln1,Kif2a,Slmap,Mapk8,Zmym2,Xpo7,Mbnl2,6030458C11Rik,Rrm2b,Zfpm2,Angpt1,Rad21,Fgf12,Cep97,Fgd4,Usp25,Dyrk1a,Chd1,Rhoq,Sos1,Syt4,Nr3c1,Gnaq,Zfand5,Pcgf5,Tnks2,Vl…
112	brown	8	MSigDB.M15942	TGCCTTA_MIR124A (MSigDB)	MSigDB|MSigDB C3: motif gene sets|MSigDB C3: motif gene sets - MIR	8.39052788150366e-18	7.7591910015878e-12	4.31066166754878e-14	114	0.0864291129643669	0.0377102936983177	2.29192362318363	1336	1319	0.215500945179584	529	TGCCTTA_MIR124A	20683,53623,18616,18760,73389,15257,215690,14051,20855,70097,11622,23797,53599,215821,66816,216578,24052,72508,14245,19325,11736,26932,52635,21834,13618,68070,67154,11600,11658,22661,93871,14815,73137,67665,76073,71779,12912,78825,18933,78255,56878,407823,20687,214968,74533,53861,19248,208606,14489,66881,18488,16974,67420,14758,17257,75746,66889,13209,11891,269941,210126,26398,217980,74081,11977,…	Sp1,Gria3,Peg3,Prkd1,Hbp1,Hipk1,Nav1,Eya4,Stc1,Sash1,Ahr,Akt3,Cd164,Arfgef3,Thap2,Papolg,Sgcd,Rps6kb1,Lpin1,Rab10,Ankfy1,Ppp2r5e,Esyt2,Thrb,Ednrb,Pdzd2,Mtdh,Angpt1,Alcam,Zfp148,Brwd1,Nr3c1,Prrc1,Dctn4,Pcgf5,March8,Creb1,Desi2,Prrx1,Ralgps2,Rbms1,Baz2b,Sp3,Sema6d,Gzf1,Zranb2,Ptpn12,Rsrc2,Mtpn,Pcyox1,Cntn3,Lrp6,Far1,Gpm6b,Mecp2,Morc4,Rnf128,Ddx6,Rab27a,Chsy1,Lpp,Map2k4,Larp4b,Cep350,Atp7a,Gria2,Efc…
113	brown	9	MSigDB.M17260	ATGTACA_MIR493 (MSigDB)	MSigDB|MSigDB C3: motif gene sets|MSigDB C3: motif gene sets - MIR	1.01411205192071e-17	9.37806204685987e-12	5.1527813444285e-14	78	0.0591357088703563	0.021029369831765	2.812053301808	1336	1319	0.264406779661017	295	ATGTACA_MIR493	13205,237898,17260,15257,14394,80913,67241,67128,73086,65246,105559,67154,271377,93687,21888,22682,20688,245595,18711,214498,26381,20687,81004,114893,26422,230157,19248,71900,14489,387314,21872,233789,14388,56469,12388,327987,320091,70611,66724,320150,216742,71409,210998,22289,237860,218236,83925,18516,241308,627049,238988,18708,98682,75605,99031,229675,56458,18231,11835,213988,108071,78286,23859…	Ddx3x,Usp32,Mef2c,Hipk1,Gabra1,Pum2,Smc6,Ube2g1,Rps6ka5,Xpo7,Mbnl2,Mtdh,Zbtb11,Csnk1a1,Tle4,Zfand5,Sp4,Zfp711,Pikfyve,Cdc73,Esrrg,Sp3,Tbl1xr1,Dcun1d1,Nbea,Tmeff1,Ptpn12,Tmem106b,Mtpn,Tmtc1,Tjp1,Smg1,Gab1,Pias1,Ctnnd1,Med13,Ano4,Fbxo33,Tab3,Zdhhc17,Fnip1,Fmnl2,Fam91a1,Kdm6a,Ssh2,Fam120a,Trps1,Pbx3,Ralgps1,Zfp800,Erc2,Pik3r1,Mfsd6,Kdm5b,Osbpl6,Rsbn1,Foxo1,Nxph1,Ar,Tnrc6b,Grm5,Nav2,Dlg2,Map1b,Sv2b,A…
114	brown	10	MSigDB.M16238	TTTGCAC_MIR19A_MIR19B (MSigDB)	MSigDB|MSigDB C3: motif gene sets|MSigDB C3: motif gene sets - MIR	4.6232470443357e-17	4.2753754437317e-11	2.10609627770035e-13	107	0.0811220621683093	0.0350727117194183	2.31296806523789	1336	1319	0.217479674796748	492	TTTGCAC_MIR19A_MIR19B	13205,237898,14265,73389,15257,11303,52615,13982,71137,67579,26932,17129,83997,105559,22762,93871,225164,68166,12405,66840,245595,12823,19821,226541,74159,56878,16403,17957,56758,26422,76742,60599,71148,13858,18710,12753,23881,243548,70974,22390,22589,50790,11306,17257,13209,235574,232430,218613,108686,94093,210126,319448,74081,230597,106585,244548,20979,71435,72404,56314,75302,319934,83925,31990…	Ddx3x,Usp32,Fmr1,Hbp1,Hipk1,Abca1,Suz12,Esr1,Rfx4,Cpeb4,Ppp2r5e,Smad5,Slmap,Mbnl2,Zfpm2,Brwd1,Mib1,Spire1,Cbln2,Wdr45b,Zfp711,Col19a1,Rnf2,Klhl20,Acbd5,Rbms1,Itga6,Napb,Mbnl1,Nbea,Snx27,Trp53inp1,Mier1,Eps15,Pik3r3,Clock,G3bp2,Prickle2,Pgm2l1,Wee1,Atrx,Acsl4,Abcb7,Mecp2,Ddx6,Atp2c1,Crebl2,Mier3,Ccdc88a,Trim33,Lpp,Fndc3a,Cep350,Zfyve9,Ankrd12,Elmod2,Syt1,Arhgap21,Wdr44,Zfp113,Asxl2,Sbf2,Trps1,Dsel…
115	brown	11	Araujo2015.04	Up-regulated in FoxP1 KO vs. WT mouse striatum (Araujo 2016)	Differential expression in FoxP1 KO, (Araujo 2016)|Striatum|Sets contributed by X. William Yang or Yang lab	5.84516529809714e-17	5.40535168040712e-11	2.63675691727177e-13	75	0.0568612585291888	0.0203165098374679	2.79877099876302	1336	1319	0.263157894736842	285	Up-regulated in FoxP1 KO vs. WT mouse striatum	15569,14394,76740,74365,67533,18099,16876,18101,108030,12950,19418,15165,14165,170719,14167,18189,14933,18777,77629,16519,242083,20713,13858,18647,19017,13839,19092,27999,18488,20449,50790,14396,20563,387285,19087,208213,13612,320051,15558,268345,71409,67419,234356,320827,72925,269109,269437,69863,110304,99526,18798,215654,100039795,56543,243937,77286,242384,18231,217517,320472,236285,319832,2192…	Elavl2,Gabra1,Efr3a,Lonrf3,Ppfibp1,Nlk,Lhx9,Nmbr,Lin7a,Hapln1,Rasgrf2,Hcn1,Fgf10,Oxr1,Fgf12,Nrxn1,Gk,Lypla1,Sphkap,Kcnj3,Ppm1l,Serpini1,Eps15,Cdk14,Ppargc1a,Epha5,Prkg2,Fam3c,Cntn3,St8sia1,Acsl4,Gabra3,Slit2,Hcrtr2,Prkar2a,Tmem132c,Edil3,Exph5,Htr2a,Kcnc2,Fmnl2,Armh4,Csgalnact1,C530008M17Rik,March1,Dpp10,Plch1,Ttc39b,Glra3,Usp53,Plcb4,Cdh12,Ildr2,Kcnd3,Zfp536,Nkrf,Lingo2,Nxph1,Stxbp6,Ppm1e,Lancl3…
116	brown	12	MSigDB.M18289	GTATTAT_MIR3693P (MSigDB)	MSigDB|MSigDB C3: motif gene sets|MSigDB C3: motif gene sets - MIR	1.28902399602757e-16	1.19203267447048e-10	5.5702461423854e-13	59	0.0447308567096285	0.0139007698887938	3.21786901498804	1336	1319	0.302564102564103	195	GTATTAT_MIR3693P	22344,94221,17931,71137,72508,19325,105559,22762,170719,21417,21888,22682,80892,245595,18711,227059,16519,407823,20687,114715,18767,56758,14658,72685,19248,13486,12361,14266,77044,14402,327987,14236,320150,216742,83925,214459,74998,226442,229675,56458,13405,229096,213988,238247,77128,381626,94217,18750,71436,11487,19317,20817,77853,12168,353237,12941,353236,192164,12937	Vezf1,Gopc,Ppp1r12a,Rfx4,Rps6kb1,Rab10,Mbnl2,Zfpm2,Oxr1,Zeb1,Tle4,Zfand5,Zfhx4,Zfp711,Pikfyve,Slc39a10,Kcnj3,Baz2b,Sp3,Spred1,Pkia,Mbnl1,Glrb,Dnajc6,Ptpn12,Dr1,Cask,Aff2,Arid2,Gabrb3,Med13,Foxn2,Zdhhc17,Fnip1,Trps1,Fnbp1l,Rab11fip2,Zfp281,Rsbn1,Foxo1,Dmd,Ythdf3,Tnrc6b,Arid4a,Crebrf,Rbm33,Lrp1b,Prkca,Flrt3,Adam10,Qk,Srpk2,Msl2,Bmpr2,Pcdhac2,Pcdha5,Pcdhac1,Pcdha12,Pcdha6
117	brown	13	MSigDB.M1248	CATTTCA_MIR203 (MSigDB)	MSigDB|MSigDB C3: motif gene sets|MSigDB C3: motif gene sets - MIR	5.30248063898185e-16	4.90350078578229e-10	2.05167396894657e-12	70	0.0530705079605762	0.0188907898488737	2.80933239875835	1336	1319	0.264150943396226	265	CATTTCA_MIR203	14265,20511,17260,11789,22026,14401,15257,18099,11622,17931,237542,67579,26420,14245,19325,14634,16563,105559,13548,225028,68166,93687,20688,77300,228960,56758,26422,14658,53861,13486,243548,110651,17257,13209,77044,244585,210126,76499,329506,14402,57257,11920,245902,71409,217480,320191,240396,68564,213056,83925,320506,75415,226442,27494,238386,228071,231713,77286,68795,18231,229096,213988,77128,…	Fmr1,Slc1a2,Mef2c,Apc,Nr2c2,Gabrb2,Hipk1,Nlk,Ahr,Ppp1r12a,Osbpl8,Cpeb4,Mapk9,Lpin1,Rab10,Gli3,Kif2a,Mbnl2,Dyrk1a,Map4k3,Spire1,Csnk1a1,Sp4,Raph1,Stx16,Mbnl1,Nbea,Glrb,Zranb2,Dr1,Prickle2,Rps6ka3,Mecp2,Ddx6,Arid2,Rpgrip1l,Lpp,Clasp2,Ctdspl2,Gabrb3,Vav3,Atm,Ccdc15,Fmnl2,Dgkb,Hook3,Mex3c,Nufip2,Fam126b,Trps1,Lmbrd2,Arhgap12,Zfp281,Amot,Btbd7,Sestd1,Naa25,Nkrf,Ubr3,Nxph1,Ythdf3,Tnrc6b,Crebrf,Aff4,Prk…
118	brown	14	MSigDB.M10635	TGCTGCT_MIR15A_MIR16_MIR15B_MIR195_MIR424_MIR497 (MSigDB)	MSigDB|MSigDB C3: motif gene sets|MSigDB C3: motif gene sets - MIR	7.2183317914388e-16	6.67519563412378e-10	2.68080145948746e-12	112	0.0849128127369219	0.0389221556886228	2.1816061118563	1336	1319	0.205128205128205	546	TGCTGCT_MIR15A_MIR16_MIR15B_MIR195_MIR424_MIR497	13205,66917,12728,16573,215690,23797,17101,53599,14479,24052,19325,12874,17129,76007,219181,22770,69053,16564,30940,225164,66307,21888,76073,13669,18415,15562,26381,214968,114715,74718,81004,50754,72519,18491,12753,78937,67166,16974,234353,22390,50790,110651,11988,244650,18021,213827,83946,212531,56469,319518,547176,66724,219228,234663,245386,73945,210998,14173,218952,218215,71069,319901,18516,23…	Ddx3x,Chordc1,Clcn5,Kif5b,Nav1,Akt3,Lyst,Cd164,Usp15,Sgcd,Rab10,Cpd,Smad5,Zmym2,Akap11,Zhx1,1810013L24Rik,Kif21a,Usp25,Mib1,Isoc1,Tle4,Pcgf5,Eif3a,Hspa4l,Htr4,Esrrg,Sema6d,Spred1,Snx16,Tbl1xr1,Fbxw7,Pip4p2,Pappa,Clock,Avl9,Arl8b,Lrp6,Psd3,Wee1,Acsl4,Rps6ka3,Slc7a2,Phlpp2,Nfatc3,Arcn1,Phip,Sh3bgrl2,Pias1,Pdpr,Zc3h12b,Tab3,Pcdh17,Dync1li2,Tmem255a,Otud4,Fam91a1,Fgf2,Fermt2,Rnf144b,Stox2,Dsel,Pbx3,C…
119	brown	15	MSigDB.M10975	AAGCCAT_MIR135A_MIR135B (MSigDB)	MSigDB|MSigDB C3: motif gene sets|MSigDB C3: motif gene sets - MIR	1.15376794626023e-15	1.06695383091183e-09	4.15157132650516e-12	76	0.0576194086429113	0.0218135158254919	2.64145445896327	1336	1319	0.248366013071895	306	AAGCCAT_MIR135A_MIR135B	13205,20683,17155,12290,17260,21812,14020,66313,23797,14479,72508,12874,15251,54326,107513,81003,21834,12166,67154,93871,75292,225131,225467,76217,93687,22359,66840,12013,98415,20687,214968,81004,26422,67171,58193,14658,53861,11569,73341,14758,244650,269941,218613,22063,319277,16979,380921,320091,106021,116838,192786,76376,57354,70297,353211,244421,320506,241656,68770,218914,218503,228012,56458,2…	Ddx3x,Sp1,Man1a,Cacna1e,Mef2c,Tgfbr1,Evi5,Smurf2,Akt3,Usp15,Rps6kb1,Cpd,Hif1a,Elovl2,Ssr1,Trim23,Thrb,Bmpr1a,Mtdh,Brwd1,Prkd3,Wac,Pggt1b,Jakmip2,Csnk1a1,Vldlr,Wdr45b,Bach1,Nucks1,Sp3,Sema6d,Tbl1xr1,Nbea,Dram2,Extl2,Glrb,Zranb2,Aebp2,Arhgef6,Gpm6b,Phlpp2,Chsy1,Mier3,Trpc1,Washc4,Lrrn1,Dgkh,Ano4,Topors,Rims2,Rapgef6,Slc24a2,Cramp1l,Gcc2,Prune2,Lonrf1,Lmbrd2,Pak7,Phtf2,Wapl,Fcho2,Tlk1,Foxo1,Ythdf3,Z…
120	brown	16	MSigDB.M8329	ACTGTGA_MIR27A_MIR27B (MSigDB)	MSigDB|MSigDB C3: motif gene sets|MSigDB C3: motif gene sets - MIR	1.39108939489765e-15	1.28641826446797e-09	4.90999337583194e-12	95	0.0720242608036391	0.0307955517536356	2.33878780220706	1336	1319	0.219907407407407	432	ACTGTGA_MIR27A_MIR27B	20683,12728,12725,20511,21812,14051,14020,11303,20822,66884,67972,67579,72508,76892,73086,12950,81003,21834,105559,22770,18189,70640,14732,80892,12912,109019,214968,18767,228960,26570,50754,24018,18491,18595,243548,70974,22390,13193,108150,244650,17999,212531,218613,72193,77044,244585,26398,75735,14402,57257,100710,319277,70611,66724,219228,320150,20979,20842,58909,70297,213056,244421,211329,6270…	Sp1,Clcn5,Clcn3,Slc1a2,Tgfbr1,Eya4,Evi5,Abca1,Ro60,Appbp2,Atp2b1,Cpeb4,Rps6kb1,Rnft1,Rps6ka5,Hapln1,Trim23,Thrb,Mbnl2,Zhx1,Nrxn1,Dcp2,Gpam,Zfhx4,Creb1,Nabp1,Sema6d,Pkia,Stx16,Slc7a11,Fbxw7,Rngtt,Pappa,Pdgfra,Prickle2,Pgm2l1,Wee1,Dcx,Galnt7,Phlpp2,Nedd4,Sh3bgrl2,Mier3,Scaf11,Arid2,Rpgrip1l,Map2k4,Pank1,Gabrb3,Vav3,Pds5b,Washc4,Fbxo33,Tab3,Pcdh17,Zdhhc17,Syt1,Stag1,Fam13a,Gcc2,Fam126b,Lonrf1,Ncoa7,…
121	brown	17	MSigDB.M4376	TAGCTTT_MIR9 (MSigDB)	MSigDB|MSigDB C3: motif gene sets|MSigDB C3: motif gene sets - MIR	2.93443050906768e-15	2.71363221984339e-09	9.55504302761758e-12	61	0.0462471569370735	0.0156116338751069	2.96235213476378	1336	1319	0.278538812785388	219	TAGCTTT_MIR9	13205,17260,228026,15569,15257,14394,20855,18099,23797,237542,67579,56217,21834,22762,22770,225131,225164,14815,70640,80892,192216,15463,16519,228960,60599,17389,72685,13486,67420,12361,13193,17257,69981,94093,14402,100710,70611,233532,245450,382207,320714,231207,75786,170439,235533,226442,54122,58178,77286,70675,213988,67296,21676,432508,72972,19317,231986,269784,399603,269704,18992	Ddx3x,Mef2c,Pdk1,Elavl2,Hipk1,Gabra1,Stc1,Nlk,Akt3,Osbpl8,Cpeb4,Mpp5,Thrb,Zfpm2,Zhx1,Wac,Mib1,Nr3c1,Dcp2,Zfhx4,Tmem47,Agfg1,Kcnj3,Stx16,Trp53inp1,Mmp16,Dnajc6,Dr1,Far1,Cask,Dcx,Mecp2,Tmem30a,Trim33,Gabrb3,Pds5b,Fbxo33,Rsf1,Slitrk2,Jade3,Trappc11,Cpeb2,Ckap5,Elovl6,Gk5,Zfp281,Uevld,Sorcs1,Nkrf,Vcpip1,Tnrc6b,Socs4,Tead1,Cpsf6,Ccser2,Qk,Jazf1,Cntn4,Lratd2,Zfp664,Pou3f2
122	brown	18	MSigDB.M18083	AAGCACA_MIR218 (MSigDB)	MSigDB|MSigDB C3: motif gene sets|MSigDB C3: motif gene sets - MIR	3.00995507672271e-14	2.78347401692979e-08	8.11508459746294e-11	84	0.0636846095526914	0.0268748217850014	2.36967560425771	1336	1319	0.222811671087533	377	AAGCACA_MIR218	237898,20683,19088,20511,70097,209707,24052,72508,80913,54189,70834,107513,12950,72486,105559,239420,271377,18189,14815,14732,18108,54338,114715,114893,56758,229759,242274,19017,18595,27999,110651,17257,108686,217980,14402,240690,226470,14800,208846,320772,215378,320091,332175,382207,320158,58909,232023,238988,20452,140580,18708,234889,218503,105000,58178,211948,68795,100515,76551,333605,208691,1…	Usp32,Sp1,Prkar2b,Slc1a2,Sash1,Lcorl,Sgcd,Rps6kb1,Pum2,Rabep1,Spag9,Ssr1,Hapln1,Rnf219,Mbnl2,Csmd3,Zbtb11,Nrxn1,Nr3c1,Gpam,Nmt2,Slc23a2,Spred1,Dcun1d1,Mbnl1,Olfm3,Lrrc7,Ppargc1a,Pdgfra,Fam3c,Rps6ka3,Mecp2,Ccdc88a,Larp4b,Gabrb3,St18,Zbtb41,Gria2,Daam1,Mdga2,Brinp3,Ano4,Zdhhc23,Jade3,Zmat4,Fam13a,Vopp1,Erc2,St8sia4,Elmo1,Pik3r1,Gucy1a2,Fcho2,Dnal1,Sorcs1,Pde12,Ubr3,Zfp518b,Ccdc6,Frmpd4,Eif5a2,Lgr4,…
123	brown	19	MSigDB.M9822	ACCAAAG_MIR9 (MSigDB)	MSigDB|MSigDB C3: motif gene sets|MSigDB C3: motif gene sets - MIR	5.38007513244425e-14	4.97525675917861e-08	1.3820157664385e-10	98	0.0742987111448067	0.0340747077274023	2.18046510447562	1336	1319	0.205020920502092	478	ACCAAAG_MIR9	232533,15257,17156,20855,68652,23963,66313,77864,94221,17311,67579,24052,52635,93688,50789,66629,14167,16564,11658,69823,13548,76217,93687,76073,14732,15463,214498,18933,66540,20844,22343,214968,74533,74718,56758,11416,17389,18710,54216,12753,13486,14489,18488,11569,66889,17999,212531,210126,74081,57257,226470,106585,320772,14236,237422,234663,216742,217480,234356,73945,116838,223455,72007,212898…	Stk38l,Hipk1,Man1a2,Stc1,Tab2,Tenm1,Smurf2,Ypel2,Gopc,Kitl,Cpeb4,Sgcd,Esyt2,Klhl1,Fbxl3,Golph3,Fgf12,Kif21a,Alcam,Fyttd1,Dyrk1a,Jakmip2,Csnk1a1,Pcgf5,Gpam,Agfg1,Cdc73,Prrx1,Fam107b,Stam,Lin7c,Sema6d,Gzf1,Snx16,Mbnl1,Slc33a1,Mmp16,Pik3r3,Pcdh7,Clock,Dr1,Mtpn,Cntn3,Aebp2,Rnf128,Nedd4,Sh3bgrl2,Lpp,Cep350,Vav3,Zbtb41,Ankrd12,Mdga2,Foxn2,Ric8b,Dync1li2,Fnip1,Dgkb,Csgalnact1,Otud4,Rims2,March6,Fndc3b,D…
124	brown	20	MSigDB.M15124	TAATGTG_MIR323 (MSigDB)	MSigDB|MSigDB C3: motif gene sets|MSigDB C3: motif gene sets - MIR	7.60994559141283e-14	7.03734284533256e-08	1.89175882939047e-10	46	0.0348749052312358	0.0104790419161677	3.32806238492364	1336	1319	0.312925170068027	147	TAATGTG_MIR323	13205,54446,12725,15257,57908,21974,67579,19325,83997,76007,22770,69053,224014,16646,224938,12912,16519,214968,114893,19017,23881,110651,94093,66676,244585,210126,215015,320091,245450,320191,22289,68564,214459,241656,74998,218503,67306,229675,76551,93736,244867,69727,21676,54403,207806,21969	Ddx3x,Nfat5,Clcn3,Hipk1,Zfp318,Top2b,Cpeb4,Rab10,Slmap,Zmym2,Zhx1,1810013L24Rik,Fgd4,Kpna1,Pja2,Creb1,Kcnj3,Sema6d,Dcun1d1,Ppargc1a,G3bp2,Rps6ka3,Trim33,Tmed7,Rpgrip1l,Lpp,Fam20b,Ano4,Slitrk2,Hook3,Kdm6a,Nufip2,Fnbp1l,Pak7,Rab11fip2,Fcho2,Zc2hc1a,Rsbn1,Ccdc6,Aff4,Arhgap20,Usp46,Tead1,Slc4a4,Usf3,Top1
125	brown	21	MSigDB.M11880	ATGTTAA_MIR302C (MSigDB)	MSigDB|MSigDB C3: motif gene sets|MSigDB C3: motif gene sets - MIR	8.07959143295882e-14	7.47165065517726e-08	2.00312350004752e-10	60	0.045489006823351	0.0162532078699743	2.79877099876302	1336	1319	0.263157894736842	228	ATGTTAA_MIR302C	13205,14265,54446,22344,66771,17912,17931,14479,76820,26932,22632,219135,13618,50789,66629,22762,239420,12405,27360,21372,20688,170760,12156,56758,54418,230484,19017,235574,14402,327987,208846,106585,70611,17184,54375,218236,319934,231207,241656,16798,218503,68795,70675,212163,213988,268903,101685,11964,21892,16880,21676,17132,13134,228662,75785,210801,239857,227867,399603,18992	Ddx3x,Fmr1,Nfat5,Vezf1,Gid4,Myo1b,Ppp1r12a,Usp15,Fam49a,Ppp2r5e,Yy1,Mtmr6,Ednrb,Fbxl3,Golph3,Zfpm2,Csmd3,Cbln2,Add3,Tbl1x,Sp4,Acbd3,Bmp2,Mbnl1,Fmn2,Usp1,Ppargc1a,Atp2c1,Gabrb3,Med13,Daam1,Ankrd12,Fbxo33,Matr3,Azin1,Fam120a,Sbf2,Cpeb2,Pak7,Lats1,Fcho2,Ubr3,Vcpip1,8030462N17Rik,Tnrc6b,Nrip1,Spty2d1,Atp6v1a,Tll1,Lifr,Tead1,Maf,Dach1,Btbd3,Klhl24,Unc5d,Cadm2,Epc2,Lratd2,Pou3f2
126	brown	22	MSigDB.M8758	AATGTGA_MIR23A_MIR23B (MSigDB)	MSigDB|MSigDB C3: motif gene sets|MSigDB C3: motif gene sets - MIR	9.48748511377856e-14	8.77360878387741e-08	2.32721718405236e-10	81	0.0614101592115239	0.0259481037924152	2.36665305884411	1336	1319	0.222527472527473	364	AATGTGA_MIR23A_MIR23B	14265,12725,17260,17295,21974,22634,17931,17311,67500,66687,237542,216578,67579,80913,20334,26932,56217,83997,76007,69053,16646,93871,18189,21417,74493,13669,67991,214968,18767,76742,72685,13858,19017,23881,109359,114863,66676,210126,240690,70823,320091,66724,216742,225358,240396,22289,54375,68564,237860,56406,214459,231207,18798,74998,74648,170439,238386,228012,229675,235132,213988,76551,239318,…	Fmr1,Clcn3,Mef2c,Met,Top2b,Plagl1,Ppp1r12a,Kitl,Ccar1,Tbc1d15,Osbpl8,Papolg,Cpeb4,Pum2,Sec23a,Ppp2r5e,Mpp5,Slmap,Zmym2,1810013L24Rik,Kpna1,Brwd1,Nrxn1,Zeb1,Tnks2,Eif3a,Nacc2,Sema6d,Pkia,Snx27,Dnajc6,Eps15,Ppargc1a,G3bp2,Abraxas2,Plpbp,Tmed7,Lpp,St18,Hmgxb4,Ano4,Tab3,Fnip1,Fam13b,Mex3c,Kdm6a,Azin1,Nufip2,Ssh2,Ncoa6,Fnbp1l,Cpeb2,Plcb4,Rab11fip2,S100pbp,Elovl6,Btbd7,Tlk1,Rsbn1,Zbtb44,Tnrc6b,Ccdc6,Pl…
127	brown	23	MSigDB.M7348	CTTGTAT_MIR381 (MSigDB)	MSigDB|MSigDB C3: motif gene sets|MSigDB C3: motif gene sets - MIR	1.51753851596031e-13	1.4033528478654e-07	3.57998175475866e-10	54	0.0409401061410159	0.0139007698887938	2.94516825100601	1336	1319	0.276923076923077	195	CTTGTAT_MIR381	73389,15257,11303,18099,66771,66884,66687,216578,72508,59027,83997,65246,105559,22762,18189,104215,14823,13669,212391,19821,214968,16396,26422,18027,20348,22390,110651,13209,56403,100710,327987,106585,320091,20842,54375,75302,237860,66631,241308,74998,381305,218914,218503,238386,68795,70675,245555,77128,71436,140630,19317,16561,77853,16597	Hbp1,Hipk1,Abca1,Nlk,Gid4,Appbp2,Tbc1d15,Papolg,Rps6kb1,Nampt,Slmap,Xpo7,Mbnl2,Zfpm2,Nrxn1,Rhoq,Grm8,Eif3a,Lcor,Rnf2,Sema6d,Itch,Nbea,Nfia,Sema3c,Wee1,Rps6ka3,Ddx6,Syncrip,Pds5b,Med13,Ankrd12,Ano4,Stag1,Azin1,Asxl2,Ssh2,Mfsd14b,Ralgps1,Rab11fip2,Rc3h1,Wapl,Fcho2,Btbd7,Ubr3,Vcpip1,Nexmif,Crebrf,Flrt3,Ube4a,Qk,Kif1b,Msl2,Klf12
128	brown	24	MSigDB.M13688	ATTCTTT_MIR186 (MSigDB)	MSigDB|MSigDB C3: motif gene sets|MSigDB C3: motif gene sets - MIR	3.79596713057384e-13	3.51034337980095e-07	8.4586587465083e-10	62	0.0470053070507961	0.0176789278585686	2.65883244882487	1336	1319	0.25	248	ATTCTTT_MIR186	13205,54446,13046,102866,237542,67579,72508,22632,76007,105559,22770,52014,13669,80892,20688,407823,20687,16403,54338,81004,56758,76742,18491,71148,14397,23881,14489,67420,50790,110651,22063,66676,319448,226470,100710,16979,70611,73945,320191,57354,83925,72007,231207,241656,69352,27494,78521,18231,231014,16508,19317,228662,20817,239857,227867,623279,12995,353237,12941,353236,192164,12937	Ddx3x,Nfat5,Celf1,Pls3,Osbpl8,Cpeb4,Rps6kb1,Yy1,Zmym2,Mbnl2,Zhx1,Nus1,Eif3a,Zfhx4,Sp4,Baz2b,Sp3,Itga6,Slc23a2,Tbl1xr1,Mbnl1,Snx27,Pappa,Mier1,Gabra4,G3bp2,Mtpn,Far1,Acsl4,Rps6ka3,Trpc1,Tmed7,Fndc3a,Zbtb41,Pds5b,Lrrn1,Fbxo33,Otud4,Hook3,Cramp1l,Trps1,Fndc3b,Cpeb2,Pak7,Necab1,Amot,B230219D22Rik,Nxph1,9330182L06Rik,Kcnd2,Qk,Btbd3,Srpk2,Cadm2,Epc2,Dok6,Csnk2a1,Pcdhac2,Pcdha5,Pcdhac1,Pcdha12,Pcdha6
129	brown	25	MSigDB.M9307	TACTTGA_MIR26A_MIR26B (MSigDB)	MSigDB|MSigDB C3: motif gene sets|MSigDB C3: motif gene sets - MIR	4.70859351532371e-13	4.3543001048567e-07	1.02213617484899e-09	67	0.0507960576194086	0.0200313658397491	2.53582596542728	1336	1319	0.238434163701068	281	TACTTGA_MIR26A_MIR26B	72722,11789,14479,59027,67128,67154,30940,93871,52014,225164,76217,22359,13669,80892,109019,12823,74159,269275,407823,11909,320024,26570,17389,15234,18595,23881,234353,66885,331524,77044,319651,76499,74081,14402,11920,15558,66724,214579,216742,73945,237860,218236,68770,232539,238988,20452,58194,218914,27494,238386,51786,50772,68795,245555,229096,213988,77128,268903,76551,107515,18795,170738,54403…	Fam98a,Apc,Usp15,Nampt,Ube2g1,Mtdh,Usp25,Brwd1,Nus1,Mib1,Jakmip2,Vldlr,Eif3a,Zfhx4,Nabp1,Col19a1,Acbd5,Acvr1c,Baz2b,Atf2,Nceh1,Slc7a11,Mmp16,Hgf,Pdgfra,G3bp2,Psd3,Acadsb,Xkrx,Arid2,Usp37,Clasp2,Cep350,Gabrb3,Atm,Htr2a,Tab3,Aldh5a1,Fnip1,Otud4,Ssh2,Fam120a,Phtf2,Klhl42,Erc2,St8sia4,Sh3kbp1,Wapl,Amot,Btbd7,Cpsf2,Mapk6,Ubr3,Nexmif,Ythdf3,Tnrc6b,Crebrf,Nrip1,Ccdc6,Lgr4,Plcb1,Kcnh7,Slc4a4,Akap6,Cttnbp…
130	brown	26	MSigDB.M10821	TTTGTAG_MIR520D (MSigDB)	MSigDB|MSigDB C3: motif gene sets|MSigDB C3: motif gene sets - MIR	6.48314483319438e-13	5.9953270833655e-07	1.36257433712852e-09	71	0.0538286580742987	0.022027373823781	2.443716554907	1336	1319	0.229773462783172	309	TTTGTAG_MIR520D	17260,14394,11303,68652,78808,67972,71137,66687,67579,72508,217843,76007,105559,93871,70640,13669,80892,20688,192216,18711,407823,20687,81004,26422,72519,26885,54418,71148,72685,19017,67166,14758,17257,19684,210126,329506,74081,16979,215378,66724,20979,245450,20249,319934,83925,214459,231207,19726,225339,228071,66967,58178,229675,70675,320472,245555,93736,78757,66882,331461,21676,13134,20269,7499…	Mef2c,Gabra1,Abca1,Tab2,Stxbp5,Atp2b1,Rfx4,Tbc1d15,Cpeb4,Rps6kb1,Unc79,Zmym2,Mbnl2,Brwd1,Dcp2,Eif3a,Zfhx4,Sp4,Tmem47,Pikfyve,Baz2b,Sp3,Tbl1xr1,Nbea,Pip4p2,Casp8ap2,Fmn2,Mier1,Dnajc6,Ppargc1a,Arl8b,Gpm6b,Mecp2,Rdx,Lpp,Ctdspl2,Cep350,Lrrn1,Brinp3,Tab3,Syt1,Slitrk2,Scd1,Sbf2,Trps1,Fnbp1l,Cpeb2,Rfx3,Ammecr1l,Sestd1,Edem3,Sorcs1,Rsbn1,Vcpip1,Ppm1e,Nexmif,Aff4,Rictor,Bzw1,Il1rapl1,Tead1,Dach1,Scn3a,Usp…
131	brown	27	MSigDB.M8862	TTGCACT_MIR130A_MIR301_MIR130B (MSigDB)	MSigDB|MSigDB C3: motif gene sets|MSigDB C3: motif gene sets - MIR	6.9525774224887e-13	6.42943768691096e-07	1.45462391106583e-09	81	0.0614101592115239	0.0268748217850014	2.28504433267707	1336	1319	0.214854111405836	377	TTGCACT_MIR130A_MIR301_MIR130B	237898,14265,73389,12728,20855,11303,70097,209707,13982,67579,12330,17129,83997,22762,93871,75292,225164,245595,12823,15463,226541,74159,81004,56758,26422,76742,60599,71148,13858,18595,12753,23881,70974,22390,22589,50790,11306,18700,17257,13209,218613,108686,215015,240690,213262,230597,106585,320772,71435,73945,56314,75302,83925,319901,53621,244421,627049,213541,99512,75415,98682,238386,233280,21…	Usp32,Fmr1,Hbp1,Clcn5,Stc1,Abca1,Sash1,Lcorl,Esr1,Cpeb4,Canx,Smad5,Slmap,Zfpm2,Brwd1,Prkd3,Mib1,Zfp711,Col19a1,Agfg1,Klhl20,Acbd5,Tbl1xr1,Mbnl1,Nbea,Snx27,Trp53inp1,Mier1,Eps15,Pdgfra,Clock,G3bp2,Pgm2l1,Wee1,Atrx,Acsl4,Abcb7,Piga,Mecp2,Ddx6,Mier3,Ccdc88a,Fam20b,St18,Fstl5,Zfyve9,Ankrd12,Mdga2,Arhgap21,Otud4,Zfp113,Asxl2,Trps1,Dsel,Cnot4,Lonrf1,Zfp800,Ythdf2,Wdr47,Arhgap12,Mfsd6,Btbd7,Nipa1,Tnrc6b…
132	brown	28	MSigDB.M11229	TATTATA_MIR374 (MSigDB)	MSigDB|MSigDB C3: motif gene sets|MSigDB C3: motif gene sets - MIR	1.02510900207807e-12	9.47975700325708e-07	2.09729137240201e-09	64	0.0485216072782411	0.0189620758483034	2.55887634172619	1336	1319	0.240601503759398	266	TATTATA_MIR374	14265,20683,22344,94221,71137,67579,15525,19325,12950,105559,69053,225028,14815,56070,21888,13669,20688,245595,192216,18711,26381,20687,12156,18767,18491,19017,13486,17257,77044,26398,217980,327987,16979,215378,207304,233532,20979,216742,240396,56406,72007,241656,381305,20452,67886,50772,56458,13405,229096,67296,380664,333605,94217,93736,11487,13134,231474,329650,19317,20817,192167,239857,269784,…	Fmr1,Sp1,Vezf1,Gopc,Rfx4,Cpeb4,Hspa4,Rab10,Hapln1,Mbnl2,1810013L24Rik,Map4k3,Nr3c1,Tcerg1,Tle4,Eif3a,Sp4,Zfp711,Tmem47,Pikfyve,Esrrg,Sp3,Bmp2,Pkia,Pappa,Ppargc1a,Dr1,Mecp2,Arid2,Map2k4,Larp4b,Med13,Lrrn1,Brinp3,Hectd1,Rsf1,Syt1,Fnip1,Mex3c,Ncoa6,Fndc3b,Pak7,Rc3h1,St8sia4,Camsap2,Mapk6,Foxo1,Dmd,Ythdf3,Socs4,Lemd3,Frmpd4,Lrp1b,Aff4,Adam10,Dach1,Paqr3,Med12l,Qk,Srpk2,Nlgn1,Cadm2,Cntn4,Syne1
133	brown	29	MSigDB.M698	CACTTTG_MIR520G_MIR520H (MSigDB)	MSigDB|MSigDB C3: motif gene sets|MSigDB C3: motif gene sets - MIR	1.04090859470116e-12	9.62586468401469e-07	2.1249149412836e-09	57	0.0432145564821835	0.0158254918733961	2.73069278527959	1336	1319	0.256756756756757	222	CACTTTG_MIR520G_MIR520H	18475,20511,11303,18099,21927,77864,71137,216578,26420,27386,15251,239420,69053,13548,16646,56070,21888,22359,21372,18933,114715,26422,60599,13839,243548,19087,94093,319651,319448,227800,225358,73945,54375,212285,68728,83925,22067,56458,13405,73490,399558,77128,93736,18795,71436,54711,239405,54607,22134,108073,231986,16597,353237,12941,353236,192164,12937	Pafah1b2,Slc1a2,Abca1,Nlk,Tnfaip1,Ypel2,Rfx4,Papolg,Mapk9,Npas3,Hif1a,Csmd3,1810013L24Rik,Dyrk1a,Kpna1,Tcerg1,Tle4,Vldlr,Tbl1x,Prrx1,Spred1,Nbea,Trp53inp1,Epha5,Prickle2,Prkar2a,Trim33,Usp37,Fndc3a,Rabgap1,Fam13b,Otud4,Azin1,Arap2,Trp53inp2,Trps1,Trpc5,Foxo1,Dmd,Mipol1,Flrt2,Crebrf,Aff4,Plcb1,Flrt3,Plagl2,Rspo2,Socs6,Tgoln1,Grm7,Jazf1,Klf12,Pcdhac2,Pcdha5,Pcdhac1,Pcdha12,Pcdha6
134	brown	30	MSigDB.M19022	CAGTGTT_MIR141_MIR200A (MSigDB)	MSigDB|MSigDB C3: motif gene sets|MSigDB C3: motif gene sets - MIR	1.3470769439403e-12	1.24571748637046e-06	2.6847359620053e-09	67	0.0507960576194086	0.0204590818363273	2.48281218217792	1336	1319	0.233449477351916	287	CAGTGTT_MIR141_MIR200A	18475,18749,22026,15569,15257,78808,20503,76892,59027,13207,11736,12874,70834,110052,21834,68070,18189,20983,225164,56070,93687,74493,20688,18777,26381,56878,54338,20515,81004,56758,76742,60599,17389,230157,18491,13486,14489,14758,17257,244650,210126,26398,76499,100710,227800,72404,213541,67143,238988,227195,218914,67886,228790,320472,229096,213988,77128,381626,237553,54711,11964,19317,231986,219…	Pafah1b2,Prkacb,Nr2c2,Elavl2,Hipk1,Stxbp5,Slc16a7,Rnft1,Nampt,Ddx5,Ankfy1,Cpd,Spag9,Dek,Thrb,Pdzd2,Nrxn1,Syt4,Mib1,Tcerg1,Csnk1a1,Tnks2,Sp4,Lypla1,Esrrg,Rbms1,Slc23a2,Slc20a1,Tbl1xr1,Mbnl1,Snx27,Trp53inp1,Mmp16,Tmeff1,Pappa,Dr1,Mtpn,Gpm6b,Mecp2,Phlpp2,Lpp,Map2k4,Clasp2,Pds5b,Rabgap1,Wdr44,Ythdf2,Ikzf5,Erc2,Ino80d,Wapl,Camsap2,Asxl1,Ppm1e,Ythdf3,Tnrc6b,Crebrf,Rbm33,Trhde,Plagl2,Atp6v1a,Qk,Jazf1,To…
135	brown	31	MSigDB.M10261	AAGCAAT_MIR137 (MSigDB)	MSigDB|MSigDB C3: motif gene sets|MSigDB C3: motif gene sets - MIR	1.69755048487749e-12	1.56981999619337e-06	3.30488420251236e-09	54	0.0409401061410159	0.0146849158825207	2.78790198517559	1336	1319	0.262135922330097	206	AAGCAAT_MIR137	13205,66917,20855,19014,71137,24052,76007,170719,13548,67974,225164,21888,12405,109019,26381,228960,72519,17389,19017,13486,14489,75746,66889,244650,94093,244585,319448,240690,327987,106585,20979,71409,207181,214459,381305,16490,72750,245631,78751,229675,68795,320472,399558,212163,18795,71436,54711,432508,19317,80281,13869,68675,12168,16597	Ddx3x,Chordc1,Stc1,Med1,Rfx4,Sgcd,Zmym2,Oxr1,Dyrk1a,Ccny,Mib1,Tle4,Cbln2,Nabp1,Esrrg,Stx16,Pip4p2,Mmp16,Ppargc1a,Dr1,Mtpn,Morc4,Rnf128,Phlpp2,Trim33,Rpgrip1l,Fndc3a,St18,Med13,Ankrd12,Syt1,Fmnl2,Rbms3,Fnbp1l,Rc3h1,Kcna2,Fam117b,Pwwp3b,Zc3h6,Rsbn1,Ubr3,Ppm1e,Flrt2,8030462N17Rik,Plcb1,Flrt3,Plagl2,Cpsf6,Qk,Cttnbp2nl,Erbb4,Fam172a,Bmpr2,Klf12
136	brown	32	MSigDB.M5238	ACTGAAA_MIR30A3P_MIR30E3P (MSigDB)	MSigDB|MSigDB C3: motif gene sets|MSigDB C3: motif gene sets - MIR	2.64919678690975e-12	2.44986062387551e-06	5.05125901830003e-09	50	0.0379075056861259	0.013116623895067	2.89003527046181	1336	1319	0.271739130434783	184	ACTGAAA_MIR30A3P_MIR30E3P	14423,13205,12728,17260,11789,22026,108030,216578,12330,76820,19325,67128,26932,14815,22682,192216,18933,20687,81004,50754,230484,20348,320661,109359,18700,17257,108150,230700,230597,225358,68564,100986,218503,66923,99031,50772,231713,70675,78521,213988,238247,76551,78757,23859,231014,329650,19317,13869,21969,107065	Galnt1,Ddx3x,Clcn5,Mef2c,Apc,Nr2c2,Lin7a,Papolg,Canx,Fam49a,Rab10,Ube2g1,Ppp2r5e,Nr3c1,Zfand5,Tmem47,Prrx1,Sp3,Tbl1xr1,Fbxw7,Usp1,Sema3c,D5Ertd579e,Abraxas2,Piga,Mecp2,Galnt7,Foxj3,Zfyve9,Fam13b,Nufip2,Akap9,Fcho2,Pbrm1,Osbpl6,Mapk6,Naa25,Vcpip1,B230219D22Rik,Tnrc6b,Arid4a,Ccdc6,Rictor,Dlg2,9330182L06Rik,Med12l,Qk,Erbb4,Top1,Lrrtm2
137	brown	33	MSigDB.M2864	TBK1.DF_DN (MSigDB)	MSigDB|MSigDB C6: oncogenic signatures	2.72228223922938e-12	2.5174468344208e-06	5.15870252955083e-09	63	0.0477634571645186	0.0188907898488737	2.52839915888252	1336	1319	0.237735849056604	265	TBK1.DF_DN	22612,18099,66313,110829,67972,72508,217232,18015,11736,17129,80898,81003,77877,74102,13052,93871,75292,16210,70640,20874,12013,93691,15463,15259,16396,17475,20348,12753,13178,66881,233789,114863,108150,72193,234736,13521,320051,233532,77574,331401,214459,213541,101476,100986,98682,228005,67306,64291,213988,268903,93736,71436,26384,11487,69727,234135,21676,329260,12168,99371,140810,208715,71844	Yes1,Nlk,Smurf2,Lims1,Atp2b1,Rps6kb1,Cdc27,Nf1,Ankfy1,Smad5,Erap1,Trim23,6030458C11Rik,Slc35a5,Cxadr,Brwd1,Prkd3,Impact,Dcp2,Slk,Bach1,Klf7,Agfg1,Hipk3,Itch,Mpdz,Sema3c,Clock,Dck,Pcyox1,Smg1,Plpbp,Galnt7,Scaf11,Rfwd3,Slc26a2,Exph5,Rsf1,Tcaf1,Thoc2,Fnbp1l,Ythdf2,Plekha1,Akap9,Mfsd6,Ppig,Zc2hc1a,Osbpl1a,Tnrc6b,Nrip1,Aff4,Flrt3,Gnpda1,Adam10,Usp46,Nsd3,Tead1,Dennd1b,Bmpr2,Arfgef2,Ttbk2,Hmgcs1,Nupl1
138	brown	34	MSigDB.M19078	CAGTATT_MIR200B_MIR200C_MIR429 (MSigDB)	MSigDB|MSigDB C3: motif gene sets|MSigDB C3: motif gene sets - MIR	3.05847940507085e-12	2.8283471807157e-06	5.74867313153597e-09	89	0.067475360121304	0.0316509837467921	2.13185664815688	1336	1319	0.20045045045045	444	CAGTATT_MIR200B_MIR200C_MIR429	13205,14265,19088,18749,20511,15569,15257,14020,102866,66313,22344,77864,72508,80913,20334,56217,14634,22762,170719,239420,69053,30940,93871,21417,225028,14815,22359,245595,18711,15463,26381,407823,214968,54338,17957,18767,114893,50754,18027,54216,67166,11569,22589,110651,94093,77044,76499,329506,74081,16601,100710,327987,70611,20979,73945,20249,17184,240396,218952,68564,237860,53621,72007,211329…	Ddx3x,Fmr1,Prkar2b,Prkacb,Slc1a2,Elavl2,Hipk1,Evi5,Pls3,Smurf2,Vezf1,Ypel2,Rps6kb1,Pum2,Sec23a,Mpp5,Gli3,Zfpm2,Oxr1,Csmd3,1810013L24Rik,Usp25,Brwd1,Zeb1,Map4k3,Nr3c1,Vldlr,Zfp711,Pikfyve,Agfg1,Esrrg,Baz2b,Sema6d,Slc23a2,Napb,Pkia,Dcun1d1,Fbxw7,Nfia,Pcdh7,Arl8b,Aebp2,Atrx,Rps6ka3,Trim33,Arid2,Clasp2,Ctdspl2,Cep350,Klf9,Pds5b,Med13,Fbxo33,Syt1,Otud4,Scd1,Matr3,Mex3c,Fermt2,Nufip2,Ssh2,Cnot4,Fndc3b,…
139	brown	35	MSigDB.M8718	GTTATAT_MIR410 (MSigDB)	MSigDB|MSigDB C3: motif gene sets|MSigDB C3: motif gene sets - MIR	3.4364746387889e-12	3.17790054106787e-06	6.38132638768648e-09	31	0.023502653525398	0.00584545195323638	4.02067345919858	1336	1319	0.378048780487805	82	GTTATAT_MIR410	14265,19088,67579,73086,22632,14815,20688,407823,20687,16396,12361,19684,77044,240690,14800,106585,70611,71409,20452,218503,245555,212163,213988,11487,18212,21676,17132,432508,13134,19317,77853	Fmr1,Prkar2b,Cpeb4,Rps6ka5,Yy1,Nr3c1,Sp4,Baz2b,Sp3,Itch,Cask,Rdx,Arid2,St18,Gria2,Ankrd12,Fbxo33,Fmnl2,St8sia4,Fcho2,Nexmif,8030462N17Rik,Tnrc6b,Adam10,Ntrk2,Tead1,Maf,Cpsf6,Dach1,Qk,Msl2
140	brown	36	MSigDB.M14923	ACTTTAT_MIR1425P (MSigDB)	MSigDB|MSigDB C3: motif gene sets|MSigDB C3: motif gene sets - MIR	4.61176756866276e-12	4.2647597297263e-06	8.34509553102437e-09	63	0.0477634571645186	0.0191046478471628	2.50009618322338	1336	1319	0.235074626865672	268	ACTTTAT_MIR1425P	54446,12725,15569,15257,14051,20855,11303,11622,94221,67972,17311,67579,73086,50789,22762,74201,11658,104215,21888,20411,19258,66540,16519,12156,74718,60599,18491,66889,218613,77044,319448,100710,230648,237422,233532,320150,74513,73945,210998,20842,237860,18516,223455,72007,231207,381305,107568,218503,238386,213452,71865,94217,93736,69727,432508,329650,108073,320492,140630,54403,19317,233271,2289…	Nfat5,Clcn3,Elavl2,Hipk1,Eya4,Stc1,Abca1,Ahr,Gopc,Atp2b1,Kitl,Cpeb4,Rps6ka5,Fbxl3,Zfpm2,Cep97,Alcam,Rhoq,Tle4,Sorbs1,Ptpn4,Fam107b,Kcnj3,Bmp2,Snx16,Trp53inp1,Pappa,Rnf128,Mier3,Arid2,Fndc3a,Pds5b,Efcab14,Ric8b,Rsf1,Zdhhc17,Neto2,Otud4,Fam91a1,Stag1,Ssh2,Pbx3,March6,Fndc3b,Cpeb2,Rc3h1,Wwp1,Fcho2,Btbd7,Dstyk,Fbxo30,Lrp1b,Aff4,Usp46,Cpsf6,Med12l,Grm7,A830018L16Rik,Ube4a,Slc4a4,Qk,Luzp2,Cbln4
141	brown	37	MSigDB.M3916	TTGCCAA_MIR182 (MSigDB)	MSigDB|MSigDB C3: motif gene sets|MSigDB C3: motif gene sets - MIR	6.68068847504294e-12	6.17800675142681e-06	1.18126324119059e-08	69	0.0523123578468537	0.0220986598232107	2.36721856734085	1336	1319	0.22258064516129	310	TTGCCAA_MIR182	14265,18760,18749,20511,17260,14020,56533,19325,217232,13618,105559,68646,13548,22359,13669,27360,14933,192216,93691,19775,18933,20687,20619,114893,50754,60599,17389,12753,13486,11569,18700,19684,208748,219228,234663,269437,210998,68564,218215,71069,213056,68728,353211,72007,214459,99512,238988,140580,67886,225339,320472,245446,231225,66849,213988,108071,11487,234135,17132,12043,80883,63985,19317…	Fmr1,Prkd1,Prkacb,Slc1a2,Mef2c,Evi5,Rgs17,Rab10,Cdc27,Ednrb,Mbnl2,Nadk2,Dyrk1a,Vldlr,Eif3a,Add3,Gk,Tmem47,Klf7,Xpr1,Prrx1,Sp3,Snap23,Dcun1d1,Fbxw7,Trp53inp1,Mmp16,Clock,Dr1,Aebp2,Piga,Rdx,Prrg3,Pcdh17,Dync1li2,Plch1,Fam91a1,Nufip2,Rnf144b,Stox2,Fam126b,Trp53inp2,Prune2,Fndc3b,Fnbp1l,Wdr47,Erc2,Elmo1,Camsap2,Ammecr1l,Ppm1e,Slitrk4,Tapt1,Ppp1r2,Tnrc6b,Grm5,Adam10,Nsd3,Maf,Bcl2,Ntng1,Gmfb,Qk,Jazf1,C…
142	brown	38	MSigDB.M3125	CATGTAA_MIR496 (MSigDB)	MSigDB|MSigDB C3: motif gene sets|MSigDB C3: motif gene sets - MIR	7.51222047201344e-12	6.94697095481726e-06	1.31074923675797e-08	46	0.0348749052312358	0.0117621899059025	2.96500103384106	1336	1319	0.278787878787879	165	CATGTAA_MIR496	13205,17260,22344,216578,67579,26420,12330,67128,52635,76007,219135,93688,66629,67154,11600,19357,12013,192216,214968,26422,13486,218613,76499,14800,269109,75302,320714,208890,228012,243937,229675,13405,70675,18231,233280,229096,213988,77128,380664,13134,56386,19317,77853,107065,12663,208715	Ddx3x,Mef2c,Vezf1,Papolg,Cpeb4,Mapk9,Canx,Ube2g1,Esyt2,Zmym2,Mtmr6,Klhl1,Golph3,Mtdh,Angpt1,Rad21,Bach1,Tmem47,Sema6d,Nbea,Dr1,Mier3,Clasp2,Gria2,Dpp10,Asxl2,Trappc11,Slc26a7,Tlk1,Zfp536,Rsbn1,Dmd,Vcpip1,Nxph1,Nipa1,Ythdf3,Tnrc6b,Crebrf,Lemd3,Dach1,B4galt6,Qk,Msl2,Lrrtm2,Chml,Hmgcs1
143	brown	39	MSigDB.M1567	CTTTGTA_MIR524 (MSigDB)	MSigDB|MSigDB C3: motif gene sets|MSigDB C3: motif gene sets - MIR	8.85022866838688e-12	8.18430206246278e-06	1.53551633442078e-08	82	0.0621683093252464	0.0286569717707442	2.16939562988696	1336	1319	0.203980099502488	402	CTTTGTA_MIR524	20683,13046,17260,15569,15257,11303,68652,18099,21927,66313,77864,67972,216578,67579,80913,217843,22632,71991,81003,105559,239420,13548,225028,21888,74493,21372,207375,20688,245595,18933,407823,20687,20402,20482,26422,60599,71148,18027,13839,14489,21872,108150,73699,13209,238680,57257,14800,320772,207304,219228,72404,320191,11980,319934,83925,214459,231207,66185,238386,228071,229675,77286,245555,…	Sp1,Celf1,Mef2c,Elavl2,Hipk1,Abca1,Tab2,Nlk,Tnfaip1,Smurf2,Ypel2,Atp2b1,Papolg,Cpeb4,Pum2,Unc79,Yy1,Ercc8,Trim23,Mbnl2,Csmd3,Dyrk1a,Map4k3,Tle4,Tnks2,Tbl1x,Fam120c,Sp4,Zfp711,Prrx1,Baz2b,Sp3,Zfp106,Skil,Nbea,Trp53inp1,Mier1,Nfia,Epha5,Mtpn,Tjp1,Galnt7,Ppp2r1b,Ddx6,Cntnap3,Vav3,Gria2,Mdga2,Hectd1,Pcdh17,Wdr44,Hook3,Atp8a1,Sbf2,Trps1,Fnbp1l,Cpeb2,Virma,Btbd7,Sestd1,Rsbn1,Nkrf,Nexmif,Slitrk4,Fbxo30,…
144	brown	40	MSigDB.M10318	TAATAAT_MIR126 (MSigDB)	MSigDB|MSigDB C3: motif gene sets|MSigDB C3: motif gene sets - MIR	9.29435354257497e-12	8.59500920461746e-06	1.60539401670036e-08	52	0.0394238059135709	0.0143997718848018	2.73780767007709	1336	1319	0.257425742574257	202	TAATAAT_MIR126	13544,17155,20855,67972,71137,14479,66687,70834,26932,21834,69053,11658,14805,14823,80892,192216,19775,26381,94229,214968,17389,19248,19017,14266,11502,66676,210126,319448,14800,70823,547176,54375,218236,83925,74998,218914,399558,66882,11964,18212,13134,69632,16508,54710,226525,16597,399603,353237,12941,353236,192164,12937	Dvl3,Man1a,Stc1,Atp2b1,Rfx4,Usp15,Tbc1d15,Spag9,Ppp2r5e,Thrb,1810013L24Rik,Alcam,Grik1,Grm8,Zfhx4,Tmem47,Xpr1,Esrrg,Slc4a10,Sema6d,Mmp16,Ptpn12,Ppargc1a,Aff2,Adam9,Tmed7,Lpp,Fndc3a,Gria2,Hmgxb4,Zc3h12b,Azin1,Fam120a,Trps1,Rab11fip2,Wapl,Flrt2,Bzw1,Atp6v1a,Ntrk2,Dach1,Arhgef12,Kcnd2,Hs3st3b1,Rasal2,Klf12,Lratd2,Pcdhac2,Pcdha5,Pcdhac1,Pcdha12,Pcdha6
145	brown	41	MSigDB.M7662	CACTGTG_MIR128A_MIR128B (MSigDB)	MSigDB|MSigDB C3: motif gene sets|MSigDB C3: motif gene sets - MIR	1.45493746111517e-11	1.34546214679102e-05	2.41122248528857e-08	69	0.0523123578468537	0.0224550898203593	2.32964366944655	1336	1319	0.219047619047619	315	CACTGTG_MIR128A_MIR128B	20683,18760,21812,14020,76740,70097,12330,72508,12874,73086,72125,67154,20983,70640,56392,14732,20688,19258,19775,14417,407823,214968,114893,17380,24018,230157,320661,67166,233789,67420,22390,73341,13193,13209,212531,108686,329506,327987,319277,547176,207304,70611,20979,71435,213056,238988,140580,170439,75415,18708,225339,237082,50772,229675,320472,73490,212163,76551,93736,101685,54711,59057,1928…	Sp1,Prkd1,Tgfbr1,Evi5,Efr3a,Sash1,Canx,Rps6kb1,Cpd,Rps6ka5,Amer2,Mtdh,Syt4,Dcp2,Shoc2,Gpam,Sp4,Ptpn4,Xpr1,Gad2,Baz2b,Sema6d,Dcun1d1,Mme,Rngtt,Tmeff1,D5Ertd579e,Arl8b,Smg1,Far1,Wee1,Arhgef6,Dcx,Ddx6,Sh3bgrl2,Ccdc88a,Ctdspl2,Med13,Washc4,Zc3h12b,Hectd1,Fbxo33,Syt1,Arhgap21,Fam126b,Erc2,Elmo1,Elovl6,Arhgap12,Pik3r1,Ammecr1l,Nxt2,Mapk6,Rsbn1,Ppm1e,Mipol1,8030462N17Rik,Ccdc6,Aff4,Spty2d1,Plagl2,Zfp24,…
146	brown	42	MSigDB.M7785	AGCACTT_MIR93_MIR302A_MIR302B_MIR302C_MIR302D_MIR372_MIR373_MIR520E_MIR520A_MIR526B_MIR520B_MIR520C_MIR520D (MSigDB)	MSigDB|MSigDB C3: motif gene sets|MSigDB C3: motif gene sets - MIR	1.49613667157789e-11	1.38356136386168e-05	2.47506505163091e-08	70	0.0530705079605762	0.0229540918163673	2.31202821636945	1336	1319	0.217391304347826	322	AGCACTT_MIR93_MIR302A_MIR302B_MIR302C_MIR302D_MIR372_MIR373_MIR520E_MIR520A_MIR526B_MIR520B_MIR520C_MIR520D	17260,22026,11303,21927,77864,13982,237542,26420,54189,27386,73086,109181,13618,105559,22762,170719,69053,271377,21888,74493,22359,320910,71779,18933,114893,229759,60599,208606,11569,22390,110651,17257,11502,71306,244650,218613,319448,226470,227800,237422,320150,73945,68564,68728,83925,18516,72007,211329,627049,241656,71721,229675,68795,12193,229096,546336,238247,77128,22704,54711,69727,329650,23…	Mef2c,Nr2c2,Abca1,Tnfaip1,Ypel2,Esr1,Osbpl8,Mapk9,Rabep1,Npas3,Rps6ka5,Trip11,Ednrb,Mbnl2,Zfpm2,Oxr1,1810013L24Rik,Zbtb11,Tle4,Tnks2,Vldlr,Itgb8,March8,Prrx1,Dcun1d1,Olfm3,Trp53inp1,Rsrc2,Aebp2,Wee1,Rps6ka3,Mecp2,Adam9,Mfap3l,Phlpp2,Mier3,Fndc3a,Zbtb41,Rabgap1,Ric8b,Zdhhc17,Otud4,Nufip2,Trp53inp2,Trps1,Pbx3,Fndc3b,Ncoa7,Zfp800,Pak7,Fam13c,Rsbn1,Ubr3,Zfp36l2,Ythdf3,Prrg1,Arid4a,Crebrf,Zfp46,Plagl2…
147	brown	43	MSigDB.M19058	ATACTGT_MIR144 (MSigDB)	MSigDB|MSigDB C3: motif gene sets|MSigDB C3: motif gene sets - MIR	1.85526944403524e-11	1.71567154998825e-05	2.99419118671598e-08	49	0.0371493555724033	0.0133304818933561	2.78679764689665	1336	1319	0.262032085561497	187	ATACTGT_MIR144	14265,66884,67972,71137,50789,16646,14815,20688,170760,26381,214968,54338,81004,26570,54418,18491,320661,14489,50790,17999,108686,77044,244585,319448,75735,240690,237422,320150,20842,213056,211329,231207,627049,68770,50772,56458,68795,13405,108961,245446,77128,93736,107515,16880,54598,140630,19317,17118,105171	Fmr1,Appbp2,Atp2b1,Rfx4,Fbxl3,Kpna1,Nr3c1,Sp4,Acbd3,Esrrg,Sema6d,Slc23a2,Tbl1xr1,Slc7a11,Fmn2,Pappa,D5Ertd579e,Mtpn,Acsl4,Nedd4,Ccdc88a,Arid2,Rpgrip1l,Fndc3a,Pank1,St18,Ric8b,Zdhhc17,Stag1,Fam126b,Ncoa7,Cpeb2,Zfp800,Phtf2,Mapk6,Foxo1,Ubr3,Dmd,E2f8,Slitrk4,Crebrf,Aff4,Lgr4,Lifr,Calcrl,Ube4a,Qk,Marcks,Arrdc3
148	brown	44	MSigDB.M16911	TGGAAA_NFAT_Q4_01 (MSigDB)	MSigDB|MSigDB C3: motif gene sets|MSigDB C3: motif gene sets - TFT	3.42120912862642e-11	3.16378366895205e-05	5.25545459958812e-08	213	0.161485974222896	0.105503279155974	1.53062516648567	1336	1319	0.143918918918919	1480	TGGAAA_NFAT_Q4_01	23947,13205,237898,14265,20683,53623,17155,54446,12725,17260,17156,238799,20855,70097,68652,67533,18099,21927,66313,23797,13982,110829,67972,14783,67579,24052,18015,70834,26932,15251,52635,217843,17129,12950,19418,15165,14165,105559,68070,11600,54562,14167,16564,224014,30940,26934,14823,20662,225028,20983,225131,225164,11829,14815,67665,14682,22682,27360,20874,21372,207375,320910,245595,18415,145…	Mid2,Ddx3x,Usp32,Fmr1,Sp1,Gria3,Man1a,Nfat5,Clcn3,Mef2c,Man1a2,Tnpo1,Stc1,Sash1,Tab2,Ppfibp1,Nlk,Tnfaip1,Smurf2,Akt3,Esr1,Lims1,Atp2b1,Grb10,Cpeb4,Sgcd,Nf1,Spag9,Ppp2r5e,Hif1a,Esyt2,Unc79,Smad5,Hapln1,Rasgrf2,Hcn1,Fgf10,Mbnl2,Pdzd2,Angpt1,Lrrc6,Fgf12,Kif21a,Fgd4,Usp25,Racgap1,Grm8,Sos1,Map4k3,Syt4,Wac,Mib1,Aqp4,Nr3c1,Dctn4,Gnaq,Zfand5,Add3,Slk,Tbl1x,Fam120c,Itgb8,Zfp711,Hspa4l,Gdap1,Creb1,Klf7,Ac…
149	brown	45	neuronalActivityDependent.004	Neuronal survival and death (Zhang 2007)	neuronal activity-related gene sets|Neuron|Hippocampus|High-throughput association analysis|Sets contributed by X. William Yang or Yang lab	1.60961418385251e-10	0.000148850037420271	2.26905544847974e-07	123	0.0932524639878696	0.0528229255774166	1.76537862998898	1336	1319	0.165991902834008	741	Neuronal survival and death (Zhang 2007)	66917,69131,17155,78656,58799,11303,74365,22634,17311,14479,216578,76892,20913,12874,73086,81003,59007,13618,50789,105559,77877,22770,271377,224014,22661,240119,11829,73137,22682,13006,20874,23806,192216,12912,93691,78255,18108,66540,226541,29809,15259,81004,26885,13858,19248,100855,320560,210105,110651,27081,18700,66889,73699,14629,11977,12388,70823,73668,244871,70611,227800,67419,77371,225358,7…	Chordc1,Cdk12,Man1a,Brd8,Crbn,Abca1,Lonrf3,Plagl1,Kitl,Usp15,Papolg,Rnft1,Stxbp4,Cpd,Rps6ka5,Trim23,Ngly1,Ednrb,Fbxl3,Mbnl2,6030458C11Rik,Zhx1,Zbtb11,Fgd4,Zfp148,St6gal2,Aqp4,Prrc1,Zfand5,Smc3,Slk,Arih1,Tmem47,Creb1,Klf7,Ralgps2,Nmt2,Fam107b,Klhl20,Rabgap1l,Hipk3,Tbl1xr1,Casp8ap2,Eps15,Ptpn12,Tbc1d14,Dennd5b,Zfp719,Rps6ka3,Zfp275,Piga,Rnf128,Ppp2r1b,Gclc,Atp7a,Ctnnd1,Hmgxb4,Ttc21b,Zc3h12c,Fbxo33,…
150	brown	46	MSigDB.M18709	CTGTTAC_MIR194 (MSigDB)	MSigDB|MSigDB C3: motif gene sets|MSigDB C3: motif gene sets - MIR	1.85397910639654e-10	0.000171447830251484	2.57043223765343e-07	32	0.0242608036391205	0.00705731394354149	3.4376823580766	1336	1319	0.323232323232323	99	CTGTTAC_MIR194	14265,54446,81003,105559,12648,225164,80892,228960,50754,19248,17257,77044,329506,74081,14402,240690,71435,320191,83925,242860,74998,218914,238386,216565,229675,68795,13405,212163,63985,19317,227867,16597	Fmr1,Nfat5,Trim23,Mbnl2,Chd1,Mib1,Zfhx4,Stx16,Fbxw7,Ptpn12,Mecp2,Arid2,Ctdspl2,Cep350,Gabrb3,St18,Arhgap21,Hook3,Trps1,Rsbn1l,Rab11fip2,Wapl,Btbd7,Ehbp1,Rsbn1,Ubr3,Dmd,8030462N17Rik,Gmfb,Qk,Epc2,Klf12
151	brown	47	MSigDB.M19591	ATGAAGG_MIR205 (MSigDB)	MSigDB|MSigDB C3: motif gene sets|MSigDB C3: motif gene sets - MIR	2.02000772154216e-10	0.000186801426054244	2.78808098588424e-07	41	0.0310841546626232	0.0106928999144568	2.90699014404852	1336	1319	0.273333333333333	150	ATGAAGG_MIR205	54446,22612,19014,22344,12330,13207,67128,224938,20411,20688,70829,26381,67991,81004,76742,60599,110651,13209,11977,66631,319934,83925,231207,627049,67886,27494,231713,243937,18795,54711,23859,21676,56386,12043,19317,228662,16561,77853,17118,16597,399603	Nfat5,Yes1,Med1,Vezf1,Canx,Ddx5,Ube2g1,Pja2,Sorbs1,Sp4,Ccdc93,Esrrg,Nacc2,Tbl1xr1,Snx27,Trp53inp1,Rps6ka3,Ddx6,Atp7a,Mfsd14b,Sbf2,Trps1,Cpeb2,Zfp800,Camsap2,Amot,Naa25,Zfp536,Plcb1,Plagl2,Dlg2,Tead1,B4galt6,Bcl2,Qk,Btbd3,Kif1b,Msl2,Marcks,Klf12,Lratd2
152	brown	48	MSigDB.M7004	AAGCACT_MIR520F (MSigDB)	MSigDB|MSigDB C3: motif gene sets|MSigDB C3: motif gene sets - MIR	2.14745955815555e-10	0.000198587611116169	2.9551727844668e-07	53	0.0401819560272934	0.0160393498716852	2.50521101844832	1336	1319	0.235555555555556	225	AAGCACT_MIR520F	13205,20683,18749,17260,22026,11303,21927,13982,71137,237542,54189,12874,73086,13618,105559,22762,271377,76073,22359,212391,78255,114715,81004,229759,11569,387314,17257,19684,319448,74081,226470,227800,237422,320150,240396,18516,627049,241656,381305,245631,235542,71721,68795,229096,213988,238247,77128,78757,320633,22704,329650,231986,226525	Ddx3x,Sp1,Prkacb,Mef2c,Nr2c2,Abca1,Tnfaip1,Esr1,Rfx4,Osbpl8,Rabep1,Cpd,Rps6ka5,Ednrb,Mbnl2,Zfpm2,Zbtb11,Pcgf5,Vldlr,Lcor,Ralgps2,Spred1,Tbl1xr1,Olfm3,Aebp2,Tmtc1,Mecp2,Rdx,Fndc3a,Cep350,Zbtb41,Rabgap1,Ric8b,Zdhhc17,Mex3c,Pbx3,Zfp800,Pak7,Rc3h1,Pwwp3b,Ppp2r3a,Fam13c,Ubr3,Ythdf3,Tnrc6b,Arid4a,Crebrf,Rictor,Zbtb26,Zfp46,Med12l,Jazf1,Rasal2
153	brown	49	MSigDB.M2865	GTGCAAA_MIR507 (MSigDB)	MSigDB|MSigDB C3: motif gene sets|MSigDB C3: motif gene sets - MIR	2.25455629941742e-10	0.000208491446522406	3.08876217070231e-07	35	0.0265352539802881	0.00826917593384659	3.20893571409898	1336	1319	0.301724137931034	116	GTGCAAA_MIR507	56533,67579,72508,217843,67154,13548,224938,77300,15463,26381,226856,16519,20687,214968,81004,67414,56758,50754,54418,106585,380921,320772,70354,320091,207181,244421,66923,58178,229675,245555,76551,17132,20269,74996,16508	Rgs17,Cpeb4,Rps6kb1,Unc79,Mtdh,Dyrk1a,Pja2,Raph1,Agfg1,Esrrg,Lpgat1,Kcnj3,Sp3,Sema6d,Tbl1xr1,Mfn1,Mbnl1,Fbxw7,Fmn2,Ankrd12,Dgkh,Mdga2,Secisbp2l,Ano4,Rbms3,Lonrf1,Pbrm1,Sorcs1,Rsbn1,Nexmif,Ccdc6,Maf,Scn3a,Usp47,Kcnd2
154	brown	50	MSigDB.M12100	GTGCCTT_MIR506 (MSigDB)	MSigDB|MSigDB C3: motif gene sets|MSigDB C3: motif gene sets - MIR	3.30160859849804e-10	0.000305318236111266	4.40574655283212e-07	115	0.0871872630780895	0.0488309096093527	1.78549332329845	1336	1319	0.167883211678832	685	GTGCCTT_MIR506	13205,237898,14265,20683,53623,18760,54446,22026,21812,15257,69605,215690,14051,14020,11303,22344,11622,53599,215821,71137,66816,237542,19325,78943,67128,12874,52635,17129,544963,16563,13618,271377,93871,225164,14815,68166,21888,23972,14732,77300,18393,18933,27377,214968,114715,53861,60599,230484,19248,12753,23881,208606,66881,207278,67420,73341,66889,13209,269941,210126,26398,11977,14800,213262,…	Ddx3x,Usp32,Fmr1,Sp1,Gria3,Prkd1,Nfat5,Nr2c2,Tgfbr1,Hipk1,Lnpk,Nav1,Eya4,Evi5,Abca1,Vezf1,Ahr,Cd164,Arfgef3,Rfx4,Thap2,Osbpl8,Rab10,Ern1,Ube2g1,Cpd,Esyt2,Smad5,Iqgap2,Kif2a,Ednrb,Zbtb11,Brwd1,Mib1,Nr3c1,Spire1,Tle4,Papss2,Gpam,Raph1,Orc2,Prrx1,Yme1l1,Sema6d,Spred1,Zranb2,Trp53inp1,Usp1,Ptpn12,Clock,G3bp2,Rsrc2,Pcyox1,Fchsd2,Far1,Arhgef6,Rnf128,Ddx6,Chsy1,Lpp,Map2k4,Atp7a,Gria2,Fstl5,Ctnnd1,Mdga2,…
155	brown	51	MSigDB.M3746	RTAAACA_FREAC2_01 (MSigDB)	MSigDB|MSigDB C3: motif gene sets|MSigDB C3: motif gene sets - TFT	4.16282105886086e-10	0.000384959375110793	5.40673279649991e-07	124	0.0940106141015921	0.0541773595665811	1.73523801923307	1336	1319	0.163157894736842	760	RTAAACA_FREAC2_01	140493,14265,109880,73389,78656,109333,16001,15257,69605,11303,23963,102866,66313,17931,76820,217463,18015,13207,73086,217843,17129,14165,93688,65246,105559,239420,19357,14167,16564,12648,104215,14815,70640,80892,245595,78255,26381,269275,94229,11909,107723,214968,12156,18767,228960,56758,55994,54524,13809,50754,17389,76132,18491,18647,19017,110075,233789,22390,73341,73447,66889,18021,75747,17999…	Kcnn3,Fmr1,Braf,Hbp1,Brd8,Pkn2,Igf1r,Hipk1,Lnpk,Abca1,Tenm1,Pls3,Smurf2,Ppp1r12a,Fam49a,Snx13,Nf1,Ddx5,Rps6ka5,Unc79,Smad5,Fgf10,Klhl1,Xpo7,Mbnl2,Csmd3,Rad21,Fgf12,Kif21a,Chd1,Rhoq,Nr3c1,Dcp2,Zfhx4,Zfp711,Ralgps2,Esrrg,Acvr1c,Slc4a10,Atf2,Slc12a6,Sema6d,Bmp2,Pkia,Stx16,Mbnl1,Smad9,Syt6,Enpep,Fbxw7,Mmp16,Faxc,Pappa,Cdk14,Ppargc1a,Bmp3,Smg1,Wee1,Arhgef6,Wdr13,Rnf128,Nfatc3,Sesn3,Nedd4,Rora,Pias1,Cr…
156	brown	52	MSigDB.M8747	MORF_PTPRB (MSigDB)	MSigDB|MSigDB C4: computational gene sets|MSigDB C4: computational gene sets - CGN	6.02597566683612e-10	0.00055725571537607	7.63363993665849e-07	41	0.0310841546626232	0.0110493299116054	2.81321626843405	1336	1319	0.264516129032258	155	MORF_PTPRB	13171,12121,54446,12725,14401,15569,24052,73086,93871,14805,18189,12823,214498,11909,11416,21848,20449,93790,15203,18536,387285,13612,215378,14173,382207,58909,110304,12293,11496,27494,226432,13405,320472,399558,56805,22666,18750,19091,21892,56386,52705	Dbt,Bicd1,Nfat5,Clcn3,Gabrb2,Elavl2,Sgcd,Rps6ka5,Brwd1,Grik1,Nrxn1,Col19a1,Cdc73,Atf2,Slc33a1,Trim24,St8sia1,Nipa2,Heph,Pcm1,Hcrtr2,Edil3,Brinp3,Fgf2,Jade3,Fam13a,Glra3,Cacna2d1,Adam22,Amot,Ipo9,Dmd,Ppm1e,Flrt2,Zbtb33,Zbtb14,Prkca,Prkg1,Tll1,B4galt6,Krr1
157	brown	53	MSigDB.M822	YTATTTTNR_MEF2_02 (MSigDB)	MSigDB|MSigDB C3: motif gene sets|MSigDB C3: motif gene sets - TFT	6.10918235167452e-10	0.000564950303480512	7.72845832394681e-07	97	0.0735405610310842	0.0392072996863416	1.87568543662554	1336	1319	0.176363636363636	550	YTATTTTNR_MEF2_02	23947,140493,53623,109880,73389,19088,54446,15257,14394,20855,18099,22634,71137,24052,217232,14165,83997,105559,22762,14167,27281,30940,14805,104215,14823,20983,225131,21888,22682,20688,12912,18933,26381,66540,20687,15259,242083,26422,108079,18027,19017,18595,12361,382253,75746,170571,17999,235574,230700,94093,75735,12388,327987,217480,70839,116838,212285,319934,18516,22045,270163,227195,56543,74…	Mid2,Kcnn3,Gria3,Braf,Hbp1,Prkar2b,Nfat5,Hipk1,Gabra1,Stc1,Nlk,Plagl1,Rfx4,Sgcd,Cdc27,Fgf10,Slmap,Mbnl2,Zfpm2,Fgf12,Plaat1,Usp25,Grik1,Rhoq,Grm8,Syt4,Wac,Tle4,Zfand5,Sp4,Creb1,Prrx1,Esrrg,Fam107b,Sp3,Hipk3,Ppm1l,Nbea,Prkaa2,Nfia,Ppargc1a,Pdgfra,Cask,Cdkl5,Morc4,Cntnap4,Nedd4,Atp2c1,Foxj3,Trim33,Pank1,Ctnnd1,Med13,Dgkb,P2ry12,Rims2,Arap2,Sbf2,Pbx3,Trhr,Myo9a,Ino80d,Kcnd3,S100pbp,Rfx3,Zfp281,Tlk1,S…
158	brown	54	MSigDB.M15917	MODULE_277 (MSigDB)	MSigDB|MSigDB C4: computational gene sets|MSigDB C4: computational gene sets - CM	6.96597083427691e-10	0.000644182332482258	8.71694631234449e-07	21	0.0159211523881729	0.00349301397205589	4.55799848369977	1336	1319	0.428571428571429	49	MODULE_277	20683,80913,17129,81003,30940,225164,93687,56758,13858,100855,13486,23881,78937,11306,76499,331401,68564,70675,78913,81702,213326	Sp1,Pum2,Smad5,Trim23,Usp25,Mib1,Csnk1a1,Mbnl1,Eps15,Tbc1d14,Dr1,G3bp2,Avl9,Abcb7,Clasp2,Thoc2,Nufip2,Vcpip1,Ltn1,Ankrd17,Scyl2
159	brown	55	MSigDB.M13326	ATTACAT_MIR3803P (MSigDB)	MSigDB|MSigDB C3: motif gene sets|MSigDB C3: motif gene sets - MIR	7.23002700115135e-10	0.000668601084947672	8.9745112073513e-07	30	0.0227445034116755	0.00662959794696322	3.4307515468708	1336	1319	0.32258064516129	93	ATTACAT_MIR3803P	17260,20855,66771,17311,67579,59027,22762,14167,13548,18189,212391,20688,18777,81004,56758,70974,319448,215378,22289,83925,53621,627049,68770,381305,68795,229096,399558,78913,331461,227867	Mef2c,Stc1,Gid4,Kitl,Cpeb4,Nampt,Zfpm2,Fgf12,Dyrk1a,Nrxn1,Lcor,Sp4,Lypla1,Tbl1xr1,Mbnl1,Pgm2l1,Fndc3a,Brinp3,Kdm6a,Trps1,Cnot4,Zfp800,Phtf2,Rc3h1,Ubr3,Ythdf3,Flrt2,Ltn1,Il1rapl1,Epc2
160	brown	56	MSigDB.M11755	MORF_RAD51L3 (MSigDB)	MSigDB|MSigDB C4: computational gene sets|MSigDB C4: computational gene sets - CGN	7.86292595565563e-10	0.000727128795504827	9.68214108528399e-07	55	0.0416982562547384	0.0175363558597092	2.37781763716045	1336	1319	0.223577235772358	246	MORF_RAD51L3	13171,54446,12725,14401,15569,14394,24052,73086,16646,93871,14805,12823,214498,226856,11909,67414,665113,11416,21848,16974,20449,14266,15203,382253,18536,387285,74769,29808,13612,215378,12564,14173,20842,382207,58909,110304,207181,12293,11496,194590,226432,13405,320472,399558,22666,18750,21892,69727,319767,56386,54607,54403,52705,23850,99371	Dbt,Nfat5,Clcn3,Gabrb2,Elavl2,Gabra1,Sgcd,Rps6ka5,Kpna1,Brwd1,Grik1,Col19a1,Cdc73,Lpgat1,Atf2,Mfn1,Tnik,Slc33a1,Trim24,Lrp6,St8sia1,Aff2,Heph,Cdkl5,Pcm1,Hcrtr2,Pik3cb,Mga,Edil3,Brinp3,Cdh8,Fgf2,Stag1,Jade3,Fam13a,Glra3,Rbms3,Cacna2d1,Adam22,Reps2,Ipo9,Dmd,Ppm1e,Flrt2,Zbtb14,Prkca,Tll1,Usp46,Atp10b,B4galt6,Socs6,Slc4a4,Krr1,Pappa2,Arfgef2
161	brown	57	MSigDB.M15956	AACTGGA_MIR145 (MSigDB)	MSigDB|MSigDB C3: motif gene sets|MSigDB C3: motif gene sets - MIR	7.92309855643226e-10	0.000732693292865207	9.74326187320755e-07	50	0.0379075056861259	0.0151839178785287	2.4965562899764	1336	1319	0.234741784037559	213	AACTGGA_MIR145	20511,69605,22612,11303,67579,56217,239420,16564,75826,13548,27360,77300,170760,76742,76132,20346,234353,14266,50790,114713,319448,217980,12388,230597,17918,666173,68564,237860,319934,72007,320506,241656,213541,226562,100986,140580,56458,245446,54711,69727,17132,13134,16367,20269,54403,19317,16561,269198,28042,666938	Slc1a2,Lnpk,Yes1,Abca1,Cpeb4,Mpp5,Csmd3,Kif21a,Senp2,Dyrk1a,Add3,Raph1,Acbd3,Snx27,Faxc,Sema3a,Psd3,Aff2,Acsl4,Rasa2,Fndc3a,Larp4b,Ctnnd1,Zfyve9,Myo5a,Vps13b,Nufip2,Ssh2,Sbf2,Fndc3b,Lmbrd2,Pak7,Ythdf2,Prrc2c,Akap9,Elmo1,Foxo1,Slitrk4,Plagl2,Usp46,Maf,Dach1,Irs1,Scn3a,Slc4a4,Qk,Kif1b,Nbeal1,Selenoi,Bend4
162	brown	58	Verge.CellTypeGenes.001	Zeisel background	Verge Zeisel cell markers|Cell type markers|BrainLists|Cell type marker enriched gene sets	8.81786258079985e-10	0.000815437132877015	1.07012747096721e-06	1283	0.972706595905989	0.937767322497861	1.03725793442563	1336	1319	0.0975294564804257	13155	Zeisel background	338370,23947,56077,13171,14423,13205,140493,237898,14265,20683,27364,232533,66917,53623,72722,18616,109880,18760,73389,19088,69131,18475,13544,241230,12121,17155,78656,54446,12290,12728,12725,18575,109333,18749,20511,27103,58799,13046,16001,17260,11789,22026,228026,16573,21812,14401,232339,15569,15257,17156,69605,17295,215690,238799,53334,14051,14394,14020,69930,70047,20855,234344,22612,76740,113…	Nalcn,Mid2,Dgke,Dbt,Galnt1,Ddx3x,Kcnn3,Usp32,Fmr1,Sp1,Srr,Stk38l,Chordc1,Gria3,Fam98a,Peg3,Braf,Prkd1,Hbp1,Prkar2b,Cdk12,Pafah1b2,Dvl3,St8sia6,Bicd1,Man1a,Brd8,Nfat5,Cacna1e,Clcn5,Clcn3,Pde1c,Pkn2,Prkacb,Slc1a2,Eif2ak4,Crbn,Celf1,Igf1r,Mef2c,Apc,Nr2c2,Pdk1,Kif5b,Tgfbr1,Gabrb2,Ankrd26,Elavl2,Hipk1,Man1a2,Lnpk,Met,Nav1,Tnpo1,Gosr1,Eya4,Gabra1,Evi5,Zfp715,Trnt1,Stc1,Naf1,Yes1,Efr3a,Abca1,Sash1,Zfp31…
163	brown	59	MSigDB.M10105	TGGTGCT_MIR29A_MIR29B_MIR29C (MSigDB)	MSigDB|MSigDB C3: motif gene sets|MSigDB C3: motif gene sets - MIR	8.89408415079238e-10	0.000822485768295016	1.07655205274217e-06	87	0.065959059893859	0.0340034217279726	1.939777132476	1336	1319	0.182389937106918	477	TGGTGCT_MIR29A_MIR29B_MIR29C	13171,13205,20683,73389,54446,20511,215690,21927,66771,77864,11622,23797,94221,67972,22632,170719,69053,16180,93871,14732,12823,271711,50754,13858,18027,18710,19017,243548,13193,14388,64602,269941,319651,329506,217980,226470,12388,54004,380921,225358,245386,237500,73945,218952,70297,213056,108097,66631,319934,232539,101476,227195,18708,27494,225339,228071,77286,78521,320472,245555,229096,93736,10…	Dbt,Ddx3x,Sp1,Hbp1,Nfat5,Slc1a2,Nav1,Tnfaip1,Gid4,Ypel2,Ahr,Akt3,Gopc,Atp2b1,Yy1,Oxr1,1810013L24Rik,Il1rap,Brwd1,Gpam,Col19a1,Tmem169,Fbxw7,Eps15,Nfia,Pik3r3,Ppargc1a,Prickle2,Dcx,Gab1,Ireb2,Chsy1,Usp37,Ctdspl2,Larp4b,Zbtb41,Ctnnd1,Diaph2,Dgkh,Fam13b,Tmem255a,Tmtc3,Otud4,Fermt2,Gcc2,Fam126b,Prkab2,Mfsd14b,Sbf2,Klhl42,Plekha1,Ino80d,Pik3r1,Amot,Ammecr1l,Sestd1,Nkrf,B230219D22Rik,Ppm1e,Nexmif,Ythdf…
164	brown	60	MSigDB.M13700	AAAGGGA_MIR204_MIR211 (MSigDB)	MSigDB|MSigDB C3: motif gene sets|MSigDB C3: motif gene sets - MIR	9.41607833891786e-10	0.000870757494038432	1.13675913059848e-06	50	0.0379075056861259	0.0152552038779584	2.48489013908866	1336	1319	0.233644859813084	214	AAAGGGA_MIR204_MIR211	13544,13982,78808,67972,17311,19325,12874,73086,73296,11600,69053,13548,14815,207375,18933,26381,11909,114715,56758,26422,50754,60599,19017,67166,109359,22390,110651,213827,69981,14402,320150,216742,78755,67455,320191,212285,211329,16798,72750,170439,22067,245446,229096,213988,78757,18212,54607,12043,16597,18992	Dvl3,Esr1,Stxbp5,Atp2b1,Kitl,Rab10,Cpd,Rps6ka5,Rhobtb3,Angpt1,1810013L24Rik,Dyrk1a,Nr3c1,Fam120c,Prrx1,Esrrg,Atf2,Spred1,Mbnl1,Nbea,Fbxw7,Trp53inp1,Ppargc1a,Arl8b,Abraxas2,Wee1,Rps6ka3,Arcn1,Tmem30a,Gabrb3,Zdhhc17,Fnip1,Fam122b,Klhl13,Hook3,Arap2,Ncoa7,Lats1,Fam117b,Elovl6,Trpc5,Slitrk4,Ythdf3,Tnrc6b,Rictor,Ntrk2,Socs6,Bcl2,Klf12,Pou3f2
165	brown	61	MSigDB.M17789	CAGCTTT_MIR320 (MSigDB)	MSigDB|MSigDB C3: motif gene sets|MSigDB C3: motif gene sets - MIR	1.35125595628602e-09	0.00124958205311124	1.58576402679091e-06	53	0.0401819560272934	0.016823495865412	2.38844270826641	1336	1319	0.224576271186441	236	CAGCTTT_MIR320	12290,16001,15257,14051,22612,20822,12166,67154,223601,30940,192216,26381,214968,81004,17389,71148,19017,71900,67166,214899,22589,17257,218613,226252,245386,56314,54375,237859,18516,239364,207181,241656,72750,226442,67886,245555,229096,213988,77128,93736,71436,11964,11487,170738,19317,228662,19330,54712,353237,12941,353236,192164,12937	Cacna1e,Igf1r,Hipk1,Eya4,Yes1,Ro60,Bmpr1a,Mtdh,Fam49b,Usp25,Tmem47,Esrrg,Sema6d,Tbl1xr1,Mmp16,Mier1,Ppargc1a,Tmem106b,Arl8b,Kdm5a,Atrx,Mecp2,Mier3,Fam160b1,Tmem255a,Zfp113,Azin1,Nsrp1,Pbx3,Tspyl5,Rbms3,Pak7,Fam117b,Zfp281,Camsap2,Nexmif,Ythdf3,Tnrc6b,Crebrf,Aff4,Flrt3,Atp6v1a,Adam10,Kcnh7,Qk,Btbd3,Rab18,Plxnc1,Pcdhac2,Pcdha5,Pcdhac1,Pcdha12,Pcdha6
166	brown	62	MSigDB.M2674	PIGF_UP.V1_UP (MSigDB)	MSigDB|MSigDB C6: oncogenic signatures	1.63489357489935e-09	0.00151187764274962	1.88984705343702e-06	42	0.0318423047763457	0.0118334759053322	2.69086657471432	1336	1319	0.253012048192771	166	PIGF_UP.V1_UP	232533,18749,16573,237542,28071,217232,12874,15251,109181,224088,70640,13006,12013,29819,12912,407823,20687,11416,14658,231327,381695,11502,64602,110920,72193,26398,74081,218343,319277,26563,106021,331401,74143,100986,228005,98403,50772,56324,54561,229279,63985,241062	Stk38l,Prkacb,Kif5b,Osbpl8,Twistnb,Cdc27,Cpd,Hif1a,Trip11,Atp13a3,Dcp2,Smc3,Bach1,Stau2,Creb1,Baz2b,Sp3,Slc33a1,Glrb,Ppat,N4bp2l2,Adam9,Ireb2,Hspa13,Scaf11,Map2k4,Cep350,Ttc37,Washc4,Ror1,Topors,Thoc2,Opa1,Akap9,Ppig,Zfp451,Mapk6,Stam2,Nap1l3,Hnrnpa3,Gmfb,Pgap1
167	brown	63	MSigDB.M15658	MORF_ATF2 (MSigDB)	MSigDB|MSigDB C4: computational gene sets|MSigDB C4: computational gene sets - CGN	1.72448194773962e-09	0.0015947250280639	1.98519032326545e-06	49	0.0371493555724033	0.0150413458796692	2.46981592402689	1336	1319	0.232227488151659	211	MORF_ATF2	13171,54446,12725,14401,15569,24052,73086,16646,93871,14805,12823,214498,11909,67414,665113,11416,21848,20449,15203,382253,18536,387285,29808,13612,215378,12564,14173,20842,382207,58909,110304,12293,11496,194590,170439,226432,13405,320472,399558,56805,22666,18750,21892,69727,319767,56386,54607,52705,99371	Dbt,Nfat5,Clcn3,Gabrb2,Elavl2,Sgcd,Rps6ka5,Kpna1,Brwd1,Grik1,Col19a1,Cdc73,Atf2,Mfn1,Tnik,Slc33a1,Trim24,St8sia1,Heph,Cdkl5,Pcm1,Hcrtr2,Mga,Edil3,Brinp3,Cdh8,Fgf2,Stag1,Jade3,Fam13a,Glra3,Cacna2d1,Adam22,Reps2,Elovl6,Ipo9,Dmd,Ppm1e,Flrt2,Zbtb33,Zbtb14,Prkca,Tll1,Usp46,Atp10b,B4galt6,Socs6,Krr1,Arfgef2
168	brown	64	MSigDB.M1010	GCACCTT_MIR18A_MIR18B (MSigDB)	MSigDB|MSigDB C3: motif gene sets|MSigDB C3: motif gene sets - MIR	2.20206761279782e-09	0.00203637523734046	2.48035960699203e-06	32	0.0242608036391205	0.0076988879384089	3.15120882823688	1336	1319	0.296296296296296	108	GCACCTT_MIR18A_MIR18B	54446,18749,17156,215690,13982,15251,68070,11658,14815,27360,226541,14658,243548,11569,234353,207278,14388,14629,232430,108686,76499,227800,269109,75302,74998,170753,67886,75605,238673,235132,213988,382236	Nfat5,Prkacb,Man1a2,Nav1,Esr1,Hif1a,Pdzd2,Alcam,Nr3c1,Add3,Klhl20,Glrb,Prickle2,Aebp2,Psd3,Fchsd2,Gab1,Gclc,Crebl2,Ccdc88a,Clasp2,Rabgap1,Dpp10,Asxl2,Rab11fip2,Zfp704,Camsap2,Kdm5b,Zfp367,Zbtb44,Tnrc6b,Brwd3
169	brown	65	MSigDB.M3103	MORF_MAGEA9 (MSigDB)	MSigDB|MSigDB C4: computational gene sets|MSigDB C4: computational gene sets - CGN	3.27265014355317e-09	0.00302640285615166	3.55445368533889e-06	58	0.043972706595906	0.0196749358426005	2.23496060915714	1336	1319	0.210144927536232	276	MORF_MAGEA9	13171,54446,12725,14401,15569,14394,13982,24052,18015,73086,207227,16646,14805,12823,214498,226856,18108,11909,67414,665113,11416,12753,21848,16974,20449,14266,15203,382253,18536,387285,74769,29808,13612,215378,12564,14173,20842,382207,58909,110304,207181,12293,194590,170439,226432,13405,320472,399558,22666,18750,21892,69727,319767,56386,54607,69632,52705,99371	Dbt,Nfat5,Clcn3,Gabrb2,Elavl2,Gabra1,Esr1,Sgcd,Nf1,Rps6ka5,Stxbp5l,Kpna1,Grik1,Col19a1,Cdc73,Lpgat1,Nmt2,Atf2,Mfn1,Tnik,Slc33a1,Clock,Trim24,Lrp6,St8sia1,Aff2,Heph,Cdkl5,Pcm1,Hcrtr2,Pik3cb,Mga,Edil3,Brinp3,Cdh8,Fgf2,Stag1,Jade3,Fam13a,Glra3,Rbms3,Cacna2d1,Reps2,Elovl6,Ipo9,Dmd,Ppm1e,Flrt2,Zbtb14,Prkca,Tll1,Usp46,Atp10b,B4galt6,Socs6,Arhgef12,Krr1,Arfgef2
170	brown	66	MSigDB.M8437	ATATGCA_MIR448 (MSigDB)	MSigDB|MSigDB C3: motif gene sets|MSigDB C3: motif gene sets - MIR	4.50234070053229e-09	0.00416356657686144	4.75292988226191e-06	46	0.0348749052312358	0.0140433418876533	2.48337650042526	1336	1319	0.233502538071066	197	ATATGCA_MIR448	14265,19088,12728,16001,17260,215690,22344,66884,11622,17101,105559,67154,74201,22359,80892,245595,20687,26570,26422,72519,24018,18491,14266,230700,77044,226252,14402,70611,106021,54375,108097,231207,74998,58194,107568,229096,268903,381511,78757,11487,17132,12043,14677,170738,192167,269784	Fmr1,Prkar2b,Clcn5,Igf1r,Mef2c,Nav1,Vezf1,Appbp2,Ahr,Lyst,Mbnl2,Mtdh,Cep97,Vldlr,Zfhx4,Zfp711,Sp3,Slc7a11,Nbea,Pip4p2,Rngtt,Pappa,Aff2,Foxj3,Arid2,Fam160b1,Gabrb3,Fbxo33,Topors,Azin1,Prkab2,Cpeb2,Rab11fip2,Sh3kbp1,Wwp1,Ythdf3,Nrip1,Pdp1,Rictor,Adam10,Maf,Bcl2,Gnai1,Kcnh7,Nlgn1,Cntn4
171	brown	67	MSigDB.M10191	GCM_MAP4K4 (MSigDB)	MSigDB|MSigDB C4: computational gene sets|MSigDB C4: computational gene sets - CGN	4.76213619196186e-09	0.00440381401633388	5.01573350379713e-06	40	0.0303260045489007	0.0113344739093242	2.67555466548414	1336	1319	0.251572327044025	159	GCM_MAP4K4	12725,15257,66884,11736,70834,68070,68166,77300,74533,665113,76742,67166,14758,27081,21951,244650,77116,75747,19684,50876,69981,108686,76499,330554,74081,234663,71409,71435,270163,228005,69727,81702,211488,319996,223989,16561,224170,12168,244895,28042	Clcn3,Hipk1,Appbp2,Ankfy1,Spag9,Pdzd2,Spire1,Raph1,Gzf1,Tnik,Snx27,Arl8b,Gpm6b,Zfp275,Tnks,Phlpp2,Mtmr2,Sesn3,Rdx,Tmod2,Tmem30a,Ccdc88a,Clasp2,Fan1,Cep350,Dync1li2,Fmnl2,Arhgap21,Myo9a,Ppig,Usp46,Ankrd17,Ado,Casc4,Marf1,Kif1b,Dzip3,Bmpr2,Peak1,Selenoi
172	brown	68	MSigDB.M13555	ACATTCC_MIR1_MIR206 (MSigDB)	MSigDB|MSigDB C3: motif gene sets|MSigDB C3: motif gene sets - MIR	5.7029389399909e-09	0.00527382700239023	5.94568996887286e-06	59	0.0447308567096285	0.0204590818363273	2.18635699624623	1336	1319	0.205574912891986	287	ACATTCC_MIR1_MIR206	12121,12725,17295,14051,19014,22344,77864,66687,80913,13207,16563,219181,225028,240427,74493,227059,14571,22343,214968,114715,22401,50754,24018,18647,234353,11306,11988,244650,213827,50876,232430,77044,319448,11977,208846,70611,26465,210998,17184,240396,54375,72007,627049,242860,71592,225339,106064,66923,229675,245555,73490,78757,11964,225187,140630,19317,80281,54710,105171	Bicd1,Clcn3,Met,Eya4,Med1,Vezf1,Ypel2,Tbc1d15,Pum2,Ddx5,Kif2a,Akap11,Map4k3,Setbp1,Tnks2,Slc39a10,Gpd2,Lin7c,Sema6d,Spred1,Zmat3,Fbxw7,Rngtt,Cdk14,Psd3,Abcb7,Slc7a2,Phlpp2,Arcn1,Tmod2,Crebl2,Arid2,Fndc3a,Atp7a,Daam1,Fbxo33,Zfp146,Fam91a1,Matr3,Mex3c,Azin1,Fndc3b,Zfp800,Rsbn1l,Pogk,Ammecr1l,AW549877,Pbrm1,Rsbn1,Nexmif,Mipol1,Rictor,Atp6v1a,Ankrd29,Ube4a,Qk,Cttnbp2nl,Hs3st3b1,Arrdc3
173	brown	69	JAM:003058	Substantia Nigra, pars compacta_localMarker(top200)_IN_Mesencephalon__HBA	JAM|BrainRegionMarkers|BrainRegionMarkers.HBA|BrainRegionMarkers.HBA.localMarker(top200)|Brain region markers|Brain region marker enriched gene sets	6.43937083916847e-09	0.00595484681974608	6.61649646638453e-06	37	0.0280515542077331	0.0101226119190191	2.77117748187381	1336	1319	0.26056338028169	142	Substantia Nigra, pars compacta_IN_Mesencephalon	19088,241230,15569,67295,93688,229759,18491,14397,70974,22141,18667,57257,380921,26877,20979,239606,12564,67455,218215,110304,233919,56543,98682,116837,245446,239405,18514,20541,225187,208898,269784,208151,328949,623279,170676,666938,18992	Prkar2b,St8sia6,Elavl2,Rab3c,Klhl1,Olfm3,Pappa,Gabra4,Pgm2l1,Tub,Pgr,Vav3,Dgkh,B3galt1,Syt1,Slc2a13,Cdh8,Klhl13,Rnf144b,Glra3,Gpr26,Kcnd3,Mfsd6,Rims1,Slitrk4,Rspo2,Pbx1,Slc8a1,Ankrd29,Unc13c,Cntn4,Tmem132b,Mcc,Dok6,Peg10,Bend4,Pou3f2
174	brown	70	MSigDB.M16199	AGCATTA_MIR155 (MSigDB)	MSigDB|MSigDB C3: motif gene sets|MSigDB C3: motif gene sets - MIR	6.45287059903222e-09	0.00596733080367864	6.62300866113057e-06	34	0.0257771038665656	0.00883946392928429	2.91613881484018	1336	1319	0.274193548387097	124	AGCATTA_MIR155	140493,73389,54446,68652,209707,22344,67972,15251,76007,21888,12013,227059,214498,20687,18767,60599,23881,67420,22390,110651,14758,17257,77044,70611,68564,237860,74998,211948,229593,100515,77128,94217,19317,269784	Kcnn3,Hbp1,Nfat5,Tab2,Lcorl,Vezf1,Atp2b1,Hif1a,Zmym2,Tle4,Bach1,Slc39a10,Cdc73,Sp3,Pkia,Trp53inp1,G3bp2,Far1,Wee1,Rps6ka3,Gpm6b,Mecp2,Arid2,Fbxo33,Nufip2,Ssh2,Rab11fip2,Pde12,Golph3l,Zfp518b,Crebrf,Lrp1b,Qk,Cntn4
175	brown	71	MSigDB.M7489	GSE21774_CD56_BRIGHT_VS_DIM_CD62L_POSITIVE_NK_CELL_UP (MSigDB)	MSigDB|MSigDB C7: immunologic signatures	6.90904178118777e-09	0.00638917784140408	7.01336755368175e-06	43	0.0326004548900682	0.0128314798973482	2.54066211776598	1336	1319	0.238888888888889	180	GSE21774_CD56_BRIGHT_VS_DIM_CD62L_POSITIVE_NK_CELL_UP	237898,19088,18099,20822,17931,14783,237542,67579,15251,271377,68166,14732,50884,16403,22401,665113,242083,26422,18027,19248,320560,22775,234353,21872,75747,213582,72404,11980,217864,18798,70797,68526,233280,77128,68169,107371,234135,13134,54561,329650,207958,268291,54712	Usp32,Prkar2b,Nlk,Ro60,Ppp1r12a,Grb10,Osbpl8,Cpeb4,Hif1a,Zbtb11,Spire1,Gpam,Nckap1,Itga6,Zmat3,Tnik,Ppm1l,Nbea,Nfia,Ptpn12,Dennd5b,Zik1,Psd3,Tjp1,Sesn3,Map9,Wdr44,Atp8a1,Rcor1,Plcb4,Ankib1,Gpr155,Nipa1,Crebrf,Ndnf,Exoc6,Nsd3,Dach1,Nap1l3,Med12l,Alg11,Rnf217,Plxnc1
176	brown	72	MSigDB.M9068	CTTTGT_LEF1_Q2 (MSigDB)	MSigDB|MSigDB C3: motif gene sets|MSigDB C3: motif gene sets - TFT	9.19290031589297e-09	0.00850118972452392	9.092181523555e-06	223	0.169067475360121	0.1187624750499	1.42357655723396	1336	1319	0.133853541416567	1666	CTTTGT_LEF1_Q2	14265,232533,53623,109880,19088,69131,78656,12290,12728,109333,13046,16001,17260,21812,14401,15569,17295,14051,20855,18099,22344,16876,23797,17931,20913,19325,13207,70834,56217,18193,73296,12950,16563,14165,72125,219181,65246,105559,382985,22762,11600,239420,16564,70508,224014,105727,12648,104215,20662,20983,11829,240427,70417,22682,74493,212391,27360,23806,320910,20688,245595,12013,245684,192216…	Fmr1,Stk38l,Gria3,Braf,Prkar2b,Cdk12,Brd8,Cacna1e,Clcn5,Pkn2,Celf1,Igf1r,Mef2c,Tgfbr1,Gabrb2,Elavl2,Met,Eya4,Stc1,Nlk,Vezf1,Lhx9,Akt3,Ppp1r12a,Stxbp4,Rab10,Ddx5,Spag9,Mpp5,Nsd1,Rhobtb3,Hapln1,Kif2a,Fgf10,Amer2,Akap11,Xpo7,Mbnl2,Rrm2b,Zfpm2,Angpt1,Csmd3,Kif21a,Bbx,Fgd4,Slc38a1,Chd1,Rhoq,Sos1,Syt4,Aqp4,Setbp1,Megf10,Zfand5,Tnks2,Lcor,Add3,Arih1,Itgb8,Sp4,Zfp711,Bach1,Cnksr2,Tmem47,Sntg1,Klf7,Ptpn4,…
177	brown	73	MSigDB.M6070	ATGCTGC_MIR103_MIR107 (MSigDB)	MSigDB|MSigDB C3: motif gene sets|MSigDB C3: motif gene sets - MIR	1.10340982811255e-08	0.0102038485900605	1.07295989380236e-05	47	0.0356330553449583	0.0148987738808098	2.39167703530658	1336	1319	0.22488038277512	209	ATGCTGC_MIR103_MIR107	54446,22026,19325,18015,76007,22762,22770,69053,16564,16646,225164,76217,21888,76073,212391,245595,15463,15562,81004,56758,54524,50754,18027,18647,234353,14266,319277,547176,234663,73945,14173,232023,319901,214459,74998,12293,238988,72750,18708,229675,68795,245555,213988,94217,93736,227580,56298	Nfat5,Nr2c2,Rab10,Nf1,Zmym2,Zfpm2,Zhx1,1810013L24Rik,Kif21a,Kpna1,Mib1,Jakmip2,Tle4,Pcgf5,Lcor,Zfp711,Agfg1,Htr4,Tbl1xr1,Mbnl1,Syt6,Fbxw7,Nfia,Cdk14,Psd3,Aff2,Washc4,Zc3h12b,Dync1li2,Otud4,Fgf2,Vopp1,Dsel,Fnbp1l,Rab11fip2,Cacna2d1,Erc2,Fam117b,Pik3r1,Rsbn1,Ubr3,Nexmif,Tnrc6b,Lrp1b,Aff4,C1ql3,Atl2
178	brown	74	Yang.GWAS.02	Autism GWAS and highest scoring genes	Brain|GWAS significant loci|Sets contributed by X. William Yang or Yang lab	1.22314983223729e-08	0.0113111514626042	1.18070474557455e-05	36	0.0272934040940106	0.00990875392072997	2.75447390381857	1336	1319	0.258992805755396	139	Autism GWAS and highest scoring genes	13205,14265,109880,18760,20511,17260,17295,18015,18193,15165,13548,18189,225131,50884,192195,382253,110651,17257,14402,72895,327987,17918,18130,214579,666173,211612,116837,75605,13405,211961,245555,80883,269784,20265,110876,64009	Ddx3x,Fmr1,Braf,Prkd1,Slc1a2,Mef2c,Met,Nf1,Nsd1,Hcn1,Dyrk1a,Nrxn1,Wac,Nckap1,Ash1l,Cdkl5,Rps6ka3,Mecp2,Gabrb3,Setd5,Med13,Myo5a,Ints6,Aldh5a1,Vps13b,Ptchd1,Rims1,Kdm5b,Dmd,Asxl3,Nexmif,Ntng1,Cntn4,Scn1a,Scn2a,Syne1
179	brown	75	MSigDB.M12869	MORF_CTSB (MSigDB)	MSigDB|MSigDB C4: computational gene sets|MSigDB C4: computational gene sets - CGN	1.47003353687372e-08	0.013594223334252	1.39000238591534e-05	31	0.023502653525398	0.00784145993726832	2.99722930594803	1336	1319	0.281818181818182	110	MORF_CTSB	12725,14401,16646,14805,12823,214498,14571,11909,665113,16974,20449,382253,18536,387285,13612,215378,12564,382207,110304,194590,226432,13405,320472,22666,18750,21892,69727,56386,54607,54403,99371	Clcn3,Gabrb2,Kpna1,Grik1,Col19a1,Cdc73,Gpd2,Atf2,Tnik,Lrp6,St8sia1,Cdkl5,Pcm1,Hcrtr2,Edil3,Brinp3,Cdh8,Jade3,Glra3,Reps2,Ipo9,Dmd,Ppm1e,Zbtb14,Prkca,Tll1,Usp46,B4galt6,Socs6,Slc4a4,Arfgef2
180	brown	76	MSigDB.M3056	GCAAAAA_MIR129 (MSigDB)	MSigDB|MSigDB C3: motif gene sets|MSigDB C3: motif gene sets - MIR	1.48279213478441e-08	0.013712209233947	1.39822436790374e-05	40	0.0303260045489007	0.0117621899059025	2.57826176855745	1336	1319	0.242424242424242	165	GCAAAAA_MIR129	14423,13205,14265,18616,17155,11789,22026,76740,17931,66687,72508,83997,170719,20688,26381,56878,20687,16403,50754,60599,54216,234353,50790,13209,226252,12388,20979,225358,17184,68564,71069,207181,58194,18708,226442,229675,497097,108073,12168,19283	Galnt1,Ddx3x,Fmr1,Peg3,Man1a,Apc,Nr2c2,Efr3a,Ppp1r12a,Tbc1d15,Rps6kb1,Slmap,Oxr1,Sp4,Esrrg,Rbms1,Sp3,Itga6,Fbxw7,Trp53inp1,Pcdh7,Psd3,Acsl4,Ddx6,Fam160b1,Ctnnd1,Syt1,Fam13b,Matr3,Nufip2,Stox2,Rbms3,Sh3kbp1,Pik3r1,Zfp281,Rsbn1,Xkr4,Grm7,Bmpr2,Ptprz1
181	brown	77	MSigDB.M4820	GTGCAAT_MIR25_MIR32_MIR92_MIR363_MIR367 (MSigDB)	MSigDB|MSigDB C3: motif gene sets|MSigDB C3: motif gene sets - MIR	1.49445047298531e-08	0.01382002041596	1.40733405457841e-05	57	0.0432145564821835	0.0199600798403194	2.16504927975739	1336	1319	0.203571428571429	280	GTGCAAT_MIR25_MIR32_MIR92_MIR363_MIR367	13205,14265,53623,54446,16573,18099,66771,17912,17101,56533,17931,67579,27015,544963,68070,239420,19357,245595,18711,12912,407823,81004,50754,54418,18027,18710,23881,22589,244650,75747,105689,26398,226252,100710,14236,213993,108837,216742,225358,269109,73945,213056,72007,231207,68770,101476,238988,218503,229675,11487,21676,20269,223989,269784,12168,228942,105171	Ddx3x,Fmr1,Gria3,Nfat5,Kif5b,Nlk,Gid4,Myo1b,Lyst,Rgs17,Ppp1r12a,Cpeb4,Polk,Iqgap2,Pdzd2,Csmd3,Rad21,Zfp711,Pikfyve,Creb1,Baz2b,Tbl1xr1,Fbxw7,Fmn2,Nfia,Pik3r3,G3bp2,Atrx,Phlpp2,Sesn3,Mycbp2,Map2k4,Fam160b1,Pds5b,Foxn2,Ccdc186,Ibtk,Fnip1,Fam13b,Dpp10,Otud4,Fam126b,Fndc3b,Cpeb2,Phtf2,Plekha1,Erc2,Fcho2,Rsbn1,Adam10,Tead1,Scn3a,Marf1,Cntn4,Bmpr2,Cbln4,Arrdc3
182	brown	78	MSigDB.M6874	GSE4590_SMALL_VS_VPREB_POS_LARGE_PRE_BCELL_UP (MSigDB)	MSigDB|MSigDB C7: immunologic signatures	1.67767986237615e-08	0.0155144451881152	1.56031952345198e-05	38	0.0288097043214556	0.0109067579127459	2.64145445896327	1336	1319	0.248366013071895	153	GSE4590_SMALL_VS_VPREB_POS_LARGE_PRE_BCELL_UP	56077,53623,19088,27103,16001,228026,234344,22344,71701,18015,72194,27015,11658,93871,14815,54447,207375,407823,22775,331524,17999,19087,319448,83925,68770,100986,67886,225339,106064,75605,64291,12193,238247,78757,107371,18994,54598,268281	Dgke,Gria3,Prkar2b,Eif2ak4,Igf1r,Pdk1,Naf1,Vezf1,Pnpt1,Nf1,Fbxl20,Polk,Alcam,Brwd1,Nr3c1,Asah2,Fam120c,Baz2b,Zik1,Xkrx,Nedd4,Prkar2a,Fndc3a,Trps1,Phtf2,Akap9,Camsap2,Ammecr1l,AW549877,Kdm5b,Osbpl1a,Zfp36l2,Arid4a,Rictor,Exoc6,Pou3f4,Calcrl,Shprh
183	brown	79	MSigDB.M3980	TTANTCA_UNKNOWN (MSigDB)	MSigDB|MSigDB C3: motif gene sets|MSigDB C3: motif gene sets - TFT	1.75156273624779e-08	0.0161976814972156	1.62301417807772e-05	114	0.0864291129643669	0.0516110635871115	1.67462375229854	1336	1319	0.157458563535912	724	TTANTCA_UNKNOWN	237898,73389,54446,16001,15569,17295,102866,17912,16876,17931,17311,71137,67579,26420,54189,70834,14165,26419,68070,110082,22762,14167,27281,13052,21417,225164,76217,22359,80892,18933,26381,18108,20844,18767,20482,22401,26570,242083,50754,18710,15234,20346,18647,54216,22235,14400,12661,93790,12361,50790,18481,13193,110651,17999,212531,56469,114713,94093,99586,327987,16979,26563,66724,225358,24538…	Usp32,Hbp1,Nfat5,Igf1r,Elavl2,Met,Pls3,Myo1b,Lhx9,Ppp1r12a,Kitl,Rfx4,Cpeb4,Mapk9,Rabep1,Spag9,Fgf10,Mapk8,Pdzd2,Dnah5,Zfpm2,Fgf12,Plaat1,Cxadr,Zeb1,Mib1,Jakmip2,Vldlr,Zfhx4,Prrx1,Esrrg,Nmt2,Stam,Pkia,Skil,Zmat3,Slc7a11,Ppm1l,Fbxw7,Pik3r3,Hgf,Sema3a,Cdk14,Pcdh7,Ugdh,Gabrb1,Chl1,Nipa2,Cask,Acsl4,Pak3,Dcx,Rps6ka3,Nedd4,Sh3bgrl2,Pias1,Rasa2,Trim33,Dpyd,Med13,Lrrn1,Ror1,Tab3,Fam13b,Tmem255a,Wdr44,Klhl…
184	brown	80	GO:0097060	synaptic membrane	GO|GO.CC	1.77930248623174e-08	0.0164542064995772	1.64542064995772e-05	61	0.0462471569370735	0.0220986598232107	2.09275844359119	1336	1319	0.196774193548387	310	synaptic membrane	14265,53623,20511,14401,17295,14394,94221,108030,67972,67579,12874,238276,14805,224938,18189,14823,245684,14802,22343,26422,14658,242274,17475,14397,14400,234353,12361,14396,57249,170571,77116,14402,14800,268345,20979,116838,110304,100986,238988,116837,218503,13405,243764,93887,108071,246317,71436,331461,23859,20541,11487,18212,108073,16508,208898,192167,19283,14804,107065,64009,239217	Fmr1,Gria3,Slc1a2,Gabrb2,Met,Gabra1,Gopc,Lin7a,Atp2b1,Cpeb4,Cpd,Akap5,Grik1,Pja2,Nrxn1,Grm8,Cnksr2,Gria4,Lin7c,Nbea,Glrb,Lrrc7,Mpdz,Gabra4,Gabrb1,Psd3,Cask,Gabra3,Gabrq,Cntnap4,Mtmr2,Gabrb3,Gria2,Kcnc2,Syt1,Rims2,Glra3,Akap9,Erc2,Rims1,Fcho2,Dmd,Chrm2,Pcdhb16,Grm5,Neto1,Flrt3,Il1rapl1,Dlg2,Slc8a1,Adam10,Ntrk2,Grm7,Kcnd2,Unc13c,Nlgn1,Ptprz1,Grid2,Lrrtm2,Syne1,Kctd12
185	brown	81	MSigDB.M3598	CTACTGT_MIR199A (MSigDB)	MSigDB|MSigDB C3: motif gene sets|MSigDB C3: motif gene sets - MIR	1.96937177246051e-08	0.0182118836281349	1.81212772419253e-05	41	0.0310841546626232	0.0123324779013402	2.5205116855912	1336	1319	0.236994219653179	173	CTACTGT_MIR199A	17295,11303,68652,23797,17931,67579,26932,22770,14167,21417,22359,320910,407823,12156,56758,14397,18595,11569,244650,329506,100710,70354,71435,269109,22289,214459,218914,238386,231713,66967,18231,213988,93736,66882,244867,16880,54598,54403,19317,21969,105171	Met,Abca1,Tab2,Akt3,Ppp1r12a,Cpeb4,Ppp2r5e,Zhx1,Fgf12,Zeb1,Vldlr,Itgb8,Baz2b,Bmp2,Mbnl1,Gabra4,Pdgfra,Aebp2,Phlpp2,Ctdspl2,Pds5b,Secisbp2l,Arhgap21,Dpp10,Kdm6a,Fnbp1l,Wapl,Btbd7,Naa25,Edem3,Nxph1,Tnrc6b,Aff4,Bzw1,Arhgap20,Lifr,Calcrl,Slc4a4,Qk,Top1,Arrdc3
186	brown	82	Araujo2015.06	Up-regulated in FoxP1 KO vs. WT mouse hippocampus (Araujo 2016)	Differential expression in FoxP1 KO, (Araujo 2016)|Hippocampus|Sets contributed by X. William Yang or Yang lab	2.55555248101664e-08	0.0236326249013502	2.30337474672029e-05	95	0.0720242608036391	0.0409181636726547	1.76020266646942	1336	1319	0.165505226480836	574	Up-regulated in FoxP1 KO vs. WT mouse hippocampus	23947,140493,18616,19088,17155,18575,18749,17295,23963,56533,108030,13998,14783,21834,13618,110082,14167,27281,14805,105727,14823,16774,16210,14680,66307,76073,21372,80892,56191,192216,17864,241201,19775,68226,14417,56878,94212,26570,20346,18595,19092,15203,13193,14396,27081,75747,381113,208213,242050,245424,245386,67455,269109,269437,333789,218215,110304,100041581,18516,207181,214459,18798,10098…	Mid2,Kcnn3,Peg3,Prkar2b,Man1a,Pde1c,Prkacb,Met,Tenm1,Rgs17,Lin7a,Fgd6,Grb10,Thrb,Ednrb,Dnah5,Fgf12,Plaat1,Grik1,Slc38a1,Grm8,Lama3,Impact,Gnal,Isoc1,Pcgf5,Tbl1x,Zfhx4,Tro,Tmem47,Mybl1,Cdh7,Xpr1,Efcab2,Gad2,Rbms1,Pag1,Slc7a11,Sema3a,Pdgfra,Prkg2,Heph,Dcx,Gabra3,Zfp275,Sesn3,Cdkl4,Tmem132c,Igsf10,Gpr101,Tmem255a,Klhl13,Dpp10,Plch1,N4bp2,Rnf144b,Glra3,Zkscan16,Pbx3,Rbms3,Fnbp1l,Plcb4,Akap9,Cdh18,Nec…
187	brown	83	MSigDB.M19368	TGATTTRY_GFI1_01 (MSigDB)	MSigDB|MSigDB C3: motif gene sets|MSigDB C3: motif gene sets - TFT	2.60544569473335e-08	0.0240940153887883	2.34377581602999e-05	45	0.0341167551175133	0.0143284858853721	2.38104398402227	1336	1319	0.223880597014925	201	TGATTTRY_GFI1_01	53623,73389,12290,17260,14394,20855,13982,14783,94040,19418,26419,93688,22762,97998,18189,80892,320910,19775,26381,16451,20348,18647,19017,73178,22589,108150,57257,12388,215378,213993,116838,105148,235439,228012,13405,23893,17755,21676,54561,225187,72972,20817,231986,239857,18992	Gria3,Hbp1,Cacna1e,Mef2c,Gabra1,Stc1,Esr1,Grb10,Clmn,Rasgrf2,Mapk8,Klhl1,Zfpm2,Deptor,Nrxn1,Zfhx4,Itgb8,Xpr1,Esrrg,Jak1,Sema3c,Cdk14,Ppargc1a,Wasl,Atrx,Galnt7,Vav3,Ctnnd1,Brinp3,Ccdc186,Rims2,Iars,Herc1,Tlk1,Dmd,Grem2,Map1b,Tead1,Nap1l3,Ankrd29,Ccser2,Srpk2,Jazf1,Cadm2,Pou3f2
188	brown	84	MSigDB.M5012	TGCACTG_MIR148A_MIR152_MIR148B (MSigDB)	MSigDB|MSigDB C3: motif gene sets|MSigDB C3: motif gene sets - MIR	2.88315636471979e-08	0.0266621614721282	2.57356770966488e-05	57	0.0432145564821835	0.0203165098374679	2.12706595905989	1336	1319	0.2	285	TGCACTG_MIR148A_MIR152_MIR148B	237898,14265,11303,18099,13982,78808,17931,67579,12330,12874,73086,107513,22762,15463,26381,81004,26570,76742,71148,13858,18710,19017,320661,12753,243548,67166,11306,13209,66676,72193,11977,320772,70611,20979,225358,71435,73945,83925,53621,242860,140580,245631,212163,213988,78757,21676,17132,231014,329650,69632,63985,19317,228662,268291,269784,105171,18992	Usp32,Fmr1,Abca1,Nlk,Esr1,Stxbp5,Ppp1r12a,Cpeb4,Canx,Cpd,Rps6ka5,Ssr1,Zfpm2,Agfg1,Esrrg,Tbl1xr1,Slc7a11,Snx27,Mier1,Eps15,Pik3r3,Ppargc1a,D5Ertd579e,Clock,Prickle2,Arl8b,Abcb7,Ddx6,Tmed7,Scaf11,Atp7a,Mdga2,Fbxo33,Syt1,Fam13b,Arhgap21,Otud4,Trps1,Cnot4,Rsbn1l,Elmo1,Pwwp3b,8030462N17Rik,Tnrc6b,Rictor,Tead1,Maf,9330182L06Rik,Med12l,Arhgef12,Gmfb,Qk,Btbd3,Rnf217,Cntn4,Arrdc3,Pou3f2
189	brown	85	MSigDB.M1328	WTGAAAT_UNKNOWN (MSigDB)	MSigDB|MSigDB C3: motif gene sets|MSigDB C3: motif gene sets - TFT	3.31308268256675e-08	0.030637930891997	2.89310017865883e-05	82	0.0621683093252464	0.0337895637296835	1.83986717977755	1336	1319	0.172995780590717	474	WTGAAAT_UNKNOWN	17155,17260,11789,15569,20855,23963,67500,72508,71091,26932,15251,12950,14165,239420,74201,13548,14823,20411,212391,80892,192216,71096,12912,94229,26422,50754,18491,20346,14400,70974,66885,14758,17257,17999,19883,212531,218613,329506,240690,208846,231464,26563,213311,70839,225358,71435,210998,241688,237859,108097,16468,67143,19726,218035,75698,109700,13405,243385,229593,212163,240476,320633,23859…	Man1a,Mef2c,Apc,Elavl2,Stc1,Tenm1,Ccar1,Rps6kb1,Cdkl1,Ppp2r5e,Hif1a,Hapln1,Fgf10,Csmd3,Cep97,Dyrk1a,Grm8,Sorbs1,Lcor,Zfhx4,Tmem47,Sntg1,Creb1,Slc4a10,Nbea,Fbxw7,Pappa,Sema3a,Gabrb1,Pgm2l1,Acadsb,Gpm6b,Mecp2,Nedd4,Rora,Sh3bgrl2,Mier3,Ctdspl2,St18,Daam1,Cnot6l,Ror1,Fbxl21,P2ry12,Fam13b,Arhgap21,Fam91a1,Dzank1,Nsrp1,Prkab2,Jarid2,Ikzf5,Rfx3,Vps41,Shld2,Itga1,Dmd,Gprin3,Golph3l,8030462N17Rik,Zfp407,Z…
190	brown	86	MSigDB.M2927	CTTTGCA_MIR527 (MSigDB)	MSigDB|MSigDB C3: motif gene sets|MSigDB C3: motif gene sets - MIR	3.82095454504349e-08	0.0353345064125624	3.29612932953007e-05	47	0.0356330553449583	0.0154690618762475	2.30350461004182	1336	1319	0.216589861751152	217	CTTTGCA_MIR527	18760,73389,18475,12290,17260,67579,72508,26932,81003,72125,105559,22762,69823,12823,214968,56758,26422,11569,207278,50790,17257,218613,319448,106585,432486,225358,67455,269109,73945,627049,99512,225339,66923,229675,231225,213988,333605,18750,18795,21676,19889,319996,226610,20817,16561,17118,16597	Prkd1,Hbp1,Pafah1b2,Cacna1e,Mef2c,Cpeb4,Rps6kb1,Ppp2r5e,Trim23,Amer2,Mbnl2,Zfpm2,Fyttd1,Col19a1,Sema6d,Mbnl1,Nbea,Aebp2,Fchsd2,Acsl4,Mecp2,Mier3,Fndc3a,Ankrd12,Gnptab,Fam13b,Klhl13,Dpp10,Otud4,Zfp800,Wdr47,Ammecr1l,Pbrm1,Rsbn1,Tapt1,Tnrc6b,Frmpd4,Prkca,Plcb1,Tead1,Rp2,Casc4,Fam78b,Srpk2,Kif1b,Marcks,Klf12
191	brown	87	MSigDB.M7495	GSE21774_CD62L_POS_CD56_BRIGHT_VS_CD62L_NEG_CD56_DIM_NK_CELL_DN (MSigDB)	MSigDB|MSigDB C7: immunologic signatures	4.65233078584866e-08	0.0430227080819826	3.92901443671074e-05	41	0.0310841546626232	0.0126889078984887	2.44971079554651	1336	1319	0.230337078651685	178	GSE21774_CD62L_POS_CD56_BRIGHT_VS_CD62L_NEG_CD56_DIM_NK_CELL_DN	18099,17931,14479,76820,14245,30940,69256,14732,207375,67071,16403,665113,242083,26422,18027,15234,12494,234353,21872,14388,18667,75747,108686,234356,11980,68564,69863,214459,100986,74648,216565,77128,381626,331461,234912,107371,234135,54561,329650,67727,240087	Nlk,Ppp1r12a,Usp15,Fam49a,Lpin1,Usp25,Zfp397,Gpam,Fam120c,Rps6ka6,Itga6,Tnik,Ppm1l,Nbea,Nfia,Hgf,Cd38,Psd3,Tjp1,Gab1,Pgr,Sesn3,Ccdc88a,Csgalnact1,Atp8a1,Nufip2,Ttc39b,Fnbp1l,Akap9,S100pbp,Ehbp1,Crebrf,Rbm33,Il1rapl1,Cfap300,Exoc6,Nsd3,Nap1l3,Med12l,Stx17,Mdc1
192	cyan	1	MSigDB.M16822	NRSF_01 (MSigDB)	MSigDB|MSigDB C3: motif gene sets|MSigDB C3: motif gene sets - TFT	3.77725857019486e-05	1	0.0125108973006415	8	0.036036036036036	0.00570287995437696	6.31891891891892	227	222	0.1	80	NRSF_01	18549,11444,12307,56710,19417,24017,56807,22360	Pcsk2,Chrnb2,Calb1,Brinp1,Rasgrf1,Rnf13,Scamp5,Nrsn1
193	cyan	2	GO:0098793	presynapse	GO|GO.CC	3.96505900856009e-05	1	0.0130236928825731	17	0.0765765765765766	0.0248075278015398	3.08682820751786	227	222	0.0488505747126437	348	presynapse	11772,17274,20527,20965,15481,19340,53331,104886,218038,12919,14645,12307,16498,20964,228355,56807,19349	Ap2a2,Rab8a,Slc2a3,Syn2,Hspa8,Rab3d,Stx7,Rab15,Amph,Crhbp,Glul,Calb1,Kcnab2,Syn1,Madd,Scamp5,Rab7
194	cyan	3	Araujo2015.05	Down-regulated in FoxP1 KO vs. WT mouse hippocampus (Araujo 2016)	Differential expression in FoxP1 KO, (Araujo 2016)|Hippocampus|Sets contributed by X. William Yang or Yang lab	7.11664703323909e-05	1	0.0207114113104024	25	0.112612612612613	0.048260621613915	2.33342648409118	227	222	0.0369276218611521	677	Down-regulated in FoxP1 KO vs. WT mouse hippocampus	11772,20965,19340,21929,218038,12919,106369,18549,16498,70727,97387,50781,73420,30806,71566,319468,20964,21847,78938,116873,228355,338362,22360,103466,100038347	Ap2a2,Syn2,Rab3d,Tnfaip3,Amph,Crhbp,Ypel1,Pcsk2,Kcnab2,Rasgef1a,Strn4,Dkk3,Ccsap,Adamts8,Clmp,Ppm1h,Syn1,Klf10,Fbxo34,Stim2,Madd,Ust,Nrsn1,Nt5dc3,Fam174b
195	cyan	4	GO:0030133	transport vesicle	GO|GO.CC	7.777977637886e-05	1	0.0221314815030797	14	0.0630630630630631	0.0187482178500143	3.36368307470969	227	222	0.0532319391634981	263	transport vesicle	11772,17274,20527,20965,15481,19340,56494,104886,218038,217030,20964,228355,56807,22360	Ap2a2,Rab8a,Slc2a3,Syn2,Hspa8,Rab3d,Gosr2,Rab15,Amph,Synrg,Syn1,Madd,Scamp5,Nrsn1
196	cyan	5	GO:0017157	regulation of exocytosis	GO|GO.BP	7.87778782940901e-05	1	0.0223535795089689	11	0.0495495495495495	0.0120473339036213	4.1129058052135	227	222	0.0650887573964497	169	regulation of exocytosis	17274,56044,14461,109934,19340,104886,56715,17919,56807,319508,19349	Rab8a,Rala,Gata2,Abr,Rab3d,Rab15,Rabgef1,Myo5b,Scamp5,Syt15,Rab7
197	cyan	6	Bagot2016.01	Midnightblue module, depression susceptibility (Bagot 2016)	Bagot 2016|Sets contributed by X. William Yang or Yang lab	0.000106376690187061	1	0.0287638837750367	17	0.0765765765765766	0.0268748217850014	2.84937988386264	227	222	0.0450928381962865	377	Midnightblue module, depression susceptibility (Bagot 2016)	216795,24109,20362,53331,55963,68737,12919,106369,76246,11444,80987,78938,56807,13508,245403,338352,399599	Wnt9a,Ubl3,Sept8,Stx7,Slc1a4,Angel1,Crhbp,Ypel1,Rtf1,Chrnb2,Nckipsd,Fbxo34,Scamp5,Dscam,Dcaf12l2,Nell1,Ccdc87
198	cyan	7	GO:0008021	synaptic vesicle	GO|GO.CC	0.000107699308767303	1	0.0289949060690908	11	0.0495495495495495	0.0124750499001996	3.97189189189189	227	222	0.0628571428571429	175	synaptic vesicle	11772,17274,20527,20965,15481,19340,104886,218038,20964,228355,56807	Ap2a2,Rab8a,Slc2a3,Syn2,Hspa8,Rab3d,Rab15,Amph,Syn1,Madd,Scamp5
199	cyan	8	GO:0099503	secretory vesicle	GO|GO.CC	0.000150341466559982	1	0.037343318090288	17	0.0765765765765766	0.0276589677787283	2.76859849540262	227	222	0.0438144329896907	388	secretory vesicle	11772,17274,20527,20965,15481,19340,53331,104886,218038,12919,18549,20964,12876,228355,56807,20254,19349	Ap2a2,Rab8a,Slc2a3,Syn2,Hspa8,Rab3d,Stx7,Rab15,Amph,Crhbp,Pcsk2,Syn1,Cpe,Madd,Scamp5,Scg2,Rab7
200	cyan	9	GO:0034214	protein hexamerization	GO|GO.BP	0.000206499364379841	1	0.0479078241778801	3	0.0135135135135135	0.000570287995437696	23.6959459459459	227	222	0.375	8	protein hexamerization	226153,269523,55991	Twnk,Vcp,Panx1
201	cyan	10	GO:0070382	exocytic vesicle	GO|GO.CC	0.000232475024829124	1	0.052269067362237	11	0.0495495495495495	0.013615625891075	3.63916796377529	227	222	0.0575916230366492	191	exocytic vesicle	11772,17274,20527,20965,15481,19340,104886,218038,20964,228355,56807	Ap2a2,Rab8a,Slc2a3,Syn2,Hspa8,Rab3d,Rab15,Amph,Syn1,Madd,Scamp5
202	darkgreen	1	GO:2001033	negative regulation of double-strand break repair via nonhomologous end joining	GO|GO.BP	7.98634323751212e-05	1	0.0225922876321467	2	0.0273972602739726	0.000213857998289136	128.109589041096	73	73	0.666666666666667	3	negative regulation of double-strand break repair via nonhomologous end joining	15499,78412	Hsf1,Cyren
203	darkgreen	2	MSigDB.M17751	chr19p13 (MSigDB)	MSigDB|MSigDB C1: positional gene sets	0.000101788927456207	1	0.0276852709996152	9	0.123287671232877	0.025734245794126	4.79080180624597	73	73	0.0249307479224377	361	chr19p13	235036,70359,74549,170759,382014,103406,70427,74015,328801	Ppan,Gtpbp3,Mau2,Atp13a1,Ano8,Zfr2,Mier2,Fcho1,Zfp414
204	darkgreen	3	BioSystems.REACTOME.R-MMU-3371511	HSF1 activation (REACTOME)	REACTOME	0.000395291052916489	1	0.0781577387397347	2	0.0273972602739726	0.000427715996578272	64.0547945205479	73	73	0.333333333333333	6	HSF1 activation	15499,15185	Hsf1,Hdac6
205	darkgreen	4	MSigDB.M5918	chr6p21 (MSigDB)	MSigDB|MSigDB C1: positional gene sets	0.000615771666962978	1	0.107766567686226	6	0.0821917808219178	0.0143284858853721	5.73625025557146	73	73	0.0298507462686567	201	chr6p21	260297,224805,26382,68915,112403,193740	Prrt1,Aars2,Fgd2,Vars2,Dxo,Hspa1a
206	darkgreen	5	MSigDB.M2014	GAGCCAG_MIR149 (MSigDB)	MSigDB|MSigDB C3: motif gene sets|MSigDB C3: motif gene sets - MIR	0.000728373221062075	1	0.121297948211143	5	0.0684931506849315	0.00976618192187054	7.01329867013299	73	73	0.0364963503649635	137	GAGCCAG_MIR149	99010,107831,329559,76898,68952	Lpcat4,Adgrb1,Zfp335,B3gat1,Fam57b
207	darkgreen	6	MSigDB.M16822	NRSF_01 (MSigDB)	MSigDB|MSigDB C3: motif gene sets|MSigDB C3: motif gene sets - TFT	0.000791899147479524	1	0.129475510612902	4	0.0547945205479452	0.00570287995437696	9.60821917808219	73	73	0.05	80	NRSF_01	26382,329559,19094,68952	Fgd2,Zfp335,Mapk11,Fam57b
208	darkgreen	7	GO:2001032	regulation of double-strand break repair via nonhomologous end joining	GO|GO.BP	0.00170444278116719	1	0.224209628526465	2	0.0273972602739726	0.000855431993156544	32.027397260274	73	73	0.166666666666667	12	regulation of double-strand break repair via nonhomologous end joining	15499,78412	Hsf1,Cyren
209	darkgreen	8	BioSystems.REACTOME.R-MMU-1793185	Chondroitin sulfate/dermatan sulfate metabolism (REACTOME)	REACTOME	0.00197692483498379	1	0.249137789956428	3	0.0410958904109589	0.00342172797262618	12.0102739726027	73	73	0.0625	48	Chondroitin sulfate/dermatan sulfate metabolism	12032,100910,76898	Bcan,Chpf2,B3gat1
210	darkgreen	9	BioSystems.REACTOME.R-MMU-1630316	Glycosaminoglycan metabolism (REACTOME)	REACTOME	0.00202358319116076	1	0.253053880511703	4	0.0547945205479452	0.00734245794126034	7.4626945072483	73	73	0.0388349514563107	103	Glycosaminoglycan metabolism	12032,100910,76898,231583	Bcan,Chpf2,B3gat1,Slc26a1
211	darkgreen	10	GO:0005388	calcium-transporting ATPase activity	GO|GO.MF	0.00233429205172396	1	0.27639572094546	2	0.0273972602739726	0.000998003992015968	27.4520547945205	73	73	0.142857142857143	14	calcium-transporting ATPase activity	170759,74772	Atp13a1,Atp13a2
212	darkgrey	1	MSigDB.M14862	P300_01 (MSigDB)	MSigDB|MSigDB C3: motif gene sets|MSigDB C3: motif gene sets - TFT	8.99289610540271e-06	1	0.00385010862539249	8	0.125	0.016324493869404	7.65720524017467	66	64	0.0349344978165939	229	P300_01	26407,20353,13017,16179,18854,246198,68703,18707	Map3k4,Sema4c,Ctbp2,Irak1,Pml,Mllt6,Rere,Pik3cd
213	darkgrey	2	BioSystems.KEGG.mmu04360	Axon guidance (KEGG)	KEGG	1.17862281908976e-05	1	0.00480572541309601	7	0.109375	0.012118619903051	9.02536764705882	66	64	0.0411764705882353	170	Axon guidance	18803,14083,20353,11350,20360,18707,235611	Plcg1,Ptk2,Sema4c,Abl1,Sema6c,Pik3cd,Plxnb1
214	darkgrey	3	GO:0060255	regulation of macromolecule metabolic process	GO|GO.BP	1.20989418541536e-05	1	0.00491157553699724	37	0.578125	0.315226689478186	1.83399762550882	66	64	0.00836725463591135	4422	regulation of macromolecule metabolic process	71472,26407,216850,22658,14813,22031,219150,15460,14083,18174,56055,20681,19708,20353,11350,230861,56809,22241,13017,16179,19724,16332,81877,72344,382018,225908,18854,214742,246198,68703,18707,235134,233904,17134,76022,53626,67122	Usp19,Map3k4,Kdm6b,Pcgf2,Grin2c,Traf3,Hmbox1,Hr,Ptk2,Slc11a2,Gtpbp2,Sox8,Dpf2,Sema4c,Abl1,Eif4g3,Gmeb1,Ulk1,Ctbp2,Irak1,Rfx1,Inppl1,Tnxb,Usp36,Unc13a,Myrf,Pml,Rcor3,Mllt6,Rere,Pik3cd,Nfrkb,Setd1a,Mafg,Gon4l,Insm1,Nrarp
215	darkgrey	4	MSigDB.M14596	MORF_PML (MSigDB)	MSigDB|MSigDB C4: computational gene sets|MSigDB C4: computational gene sets - CGN	1.64783813681916e-05	1	0.00633880284547563	6	0.09375	0.00848303393213573	11.0514705882353	66	64	0.0504201680672269	119	MORF_PML	71472,22658,68521,18854,235134,219094	Usp19,Pcgf2,Fam189b,Pml,Nfrkb,Khnyn
216	darkgrey	5	GO:0010468	regulation of gene expression	GO|GO.BP	2.46470964103414e-05	1	0.00882595211026161	30	0.46875	0.231109210151126	2.02826187538556	66	64	0.00925354719309068	3242	regulation of gene expression	26407,216850,22658,22031,219150,15460,56055,20681,19708,11350,230861,56809,22241,13017,16179,19724,16332,72344,225908,18854,214742,246198,68703,18707,235134,233904,17134,76022,53626,67122	Map3k4,Kdm6b,Pcgf2,Traf3,Hmbox1,Hr,Gtpbp2,Sox8,Dpf2,Abl1,Eif4g3,Gmeb1,Ulk1,Ctbp2,Irak1,Rfx1,Inppl1,Usp36,Myrf,Pml,Rcor3,Mllt6,Rere,Pik3cd,Nfrkb,Setd1a,Mafg,Gon4l,Insm1,Nrarp
217	darkgrey	6	MSigDB.M8508	MORF_CASP2 (MSigDB)	MSigDB|MSigDB C4: computational gene sets|MSigDB C4: computational gene sets - CGN	2.75454600550729e-05	1	0.00967445099076679	5	0.078125	0.00556030795551754	14.0504807692308	66	64	0.0641025641025641	78	MORF_CASP2	71472,68521,18854,235134,219094	Usp19,Fam189b,Pml,Nfrkb,Khnyn
218	darkgrey	7	GO:0005515	protein binding	GO|GO.MF	3.05578068390145e-05	1	0.0105128404840847	48	0.75	0.497005988023952	1.50903614457831	66	64	0.00688468158347676	6972	protein binding	14936,71472,74094,26407,18803,57138,216850,22658,17761,14813,22031,219150,15460,14083,56055,20681,20353,71728,11350,230861,56809,22241,57330,13017,16179,18571,233871,68521,16332,382018,225908,18854,214742,16328,20360,68703,18707,235134,233904,268880,239796,17134,194401,328580,235611,76022,17356,53626	Gys1,Usp19,Tjap1,Map3k4,Plcg1,Slc12a5,Kdm6b,Pcgf2,Map7,Grin2c,Traf3,Hmbox1,Hr,Ptk2,Gtpbp2,Sox8,Sema4c,Stk11ip,Abl1,Eif4g3,Gmeb1,Ulk1,Gigyf1,Ctbp2,Irak1,Pdcd6ip,Atxn2l,Fam189b,Inppl1,Unc13a,Myrf,Pml,Rcor3,Cep250,Sema6c,Rere,Pik3cd,Nfrkb,Setd1a,Xxylt1,Mb21d2,Mafg,Mical3,Tubgcp6,Plxnb1,Gon4l,Afdn,Insm1
219	darkgrey	8	GO:0051171	regulation of nitrogen compound metabolic process	GO|GO.BP	5.04248178653575e-05	1	0.0157855967738309	35	0.546875	0.305816937553465	1.78824300699301	66	64	0.00815850815850816	4290	regulation of nitrogen compound metabolic process	71472,26407,216850,22658,14813,22031,219150,15460,14083,18174,56055,20681,19708,20353,11350,230861,56809,13017,16179,19724,16332,81877,72344,382018,225908,18854,214742,246198,68703,235134,233904,17134,76022,53626,67122	Usp19,Map3k4,Kdm6b,Pcgf2,Grin2c,Traf3,Hmbox1,Hr,Ptk2,Slc11a2,Gtpbp2,Sox8,Dpf2,Sema4c,Abl1,Eif4g3,Gmeb1,Ctbp2,Irak1,Rfx1,Inppl1,Tnxb,Usp36,Unc13a,Myrf,Pml,Rcor3,Mllt6,Rere,Nfrkb,Setd1a,Mafg,Gon4l,Insm1,Nrarp
220	darkgrey	9	GO:0021535	cell migration in hindbrain	GO|GO.BP	5.88412272355745e-05	1	0.0179051589119648	3	0.046875	0.0012118619903051	38.6801470588235	66	64	0.176470588235294	17	cell migration in hindbrain	20353,22241,68703	Sema4c,Ulk1,Rere
221	darkgrey	10	GO:0016604	nuclear body	GO|GO.CC	6.58341988220573e-05	1	0.0195130033224008	11	0.171875	0.0421300256629598	4.07963197969543	66	64	0.0186125211505922	591	nuclear body	22658,219150,15460,14083,11350,233871,72344,18854,233904,76022,17356	Pcgf2,Hmbox1,Hr,Ptk2,Abl1,Atxn2l,Usp36,Pml,Setd1a,Gon4l,Afdn
222	darkorange	1	MSigDB.M6824	GSE7509_FCGRIIB_VS_TNFA_IL1B_IL6_PGE_STIM_DC_DN (MSigDB)	MSigDB|MSigDB C7: immunologic signatures	6.48471760120868e-05	1	0.0193008738655402	5	0.0961538461538462	0.00819788993441688	11.7290969899666	52	52	0.0434782608695652	115	GSE7509_FCGRIIB_VS_TNFA_IL1B_IL6_PGE_STIM_DC_DN	14030,19300,72615,269614,434204	Ewsr1,Abcd4,Anks3,Pank4,Whamm
223	darkorange	2	MSigDB.M7887	MORF_RAD54L (MSigDB)	MSigDB|MSigDB C4: computational gene sets|MSigDB C4: computational gene sets - CGN	0.000468911330936576	1	0.0882794313419348	4	0.0769230769230769	0.00698602794411178	11.010989010989	52	52	0.0408163265306122	98	MORF_RAD54L	68278,15388,230737,100683	Ddx39,Hnrnpl,Gnl2,Trrap
224	darkorange	3	MSigDB.M13609	MORF_PRKDC (MSigDB)	MSigDB|MSigDB C4: computational gene sets|MSigDB C4: computational gene sets - CGN	0.000486101481290623	1	0.090648368911553	5	0.0961538461538462	0.012617621899059	7.62059973924381	52	52	0.0282485875706215	177	MORF_PRKDC	68278,15388,230737,215615,100683	Ddx39,Hnrnpl,Gnl2,Rnpep,Trrap
225	darkorange	4	MSigDB.M7902	GSE16385_MONOCYTE_VS_12H_ROSIGLITAZONE_IFNG_TNF_TREATED_MACROPHAGE_UP (MSigDB)	MSigDB|MSigDB C7: immunologic signatures	0.000524820186468087	1	0.0959077640723663	5	0.0961538461538462	0.0128314798973482	7.49358974358974	52	52	0.0277777777777778	180	GSE16385_MONOCYTE_VS_12H_ROSIGLITAZONE_IFNG_TNF_TREATED_MACROPHAGE_UP	13350,21827,66124,215615,434204	Dgat1,Thbs3,Josd2,Rnpep,Whamm
226	darkorange	5	MSigDB.M7904	GSE16385_MONOCYTE_VS_12H_IL4_TREATED_MACROPHAGE_DN (MSigDB)	MSigDB|MSigDB C7: immunologic signatures	0.000703357441390753	1	0.118260729831045	5	0.0961538461538462	0.0136869118905047	7.02524038461539	52	52	0.0260416666666667	192	GSE16385_MONOCYTE_VS_12H_IL4_TREATED_MACROPHAGE_DN	13350,21827,66124,215615,434204	Dgat1,Thbs3,Josd2,Rnpep,Whamm
227	darkorange	6	BioSystems.REACTOME.R-MMU-196741	Cobalamin (Cbl, vitamin B12) transport and metabolism (REACTOME)	REACTOME	0.000868630037189472	1	0.138662323264489	2	0.0384615384615385	0.000855431993156544	44.9615384615385	52	52	0.166666666666667	12	Cobalamin (Cbl, vitamin B12) transport and metabolism	19300,109136	Abcd4,Mmaa
228	darkorange	7	GO:0042623	ATPase activity, coupled	GO|GO.MF	0.00104345941404128	1	0.158291560677684	6	0.115384615384615	0.0224550898203593	5.13846153846154	52	52	0.019047619047619	315	ATPase activity, coupled	68278,71382,19300,69192,191578,20927	Ddx39,Pex1,Abcd4,Dhx16,Helq,Abcc8
229	darkorange	8	GO:0046339	diacylglycerol metabolic process	GO|GO.BP	0.00119198540754735	1	0.172773614034774	2	0.0384615384615385	0.000998003992015968	38.5384615384615	52	52	0.142857142857143	14	diacylglycerol metabolic process	13350,13139	Dgat1,Dgka
230	darkorange	9	GO:0003724	RNA helicase activity	GO|GO.MF	0.00141644123853316	1	0.196558003298465	3	0.0576923076923077	0.00427715996578272	13.4884615384615	52	52	0.05	60	RNA helicase activity	68278,69192,191578	Ddx39,Dhx16,Helq
231	darkorange	10	GO:0004004	ATP-dependent RNA helicase activity	GO|GO.MF	0.00141644123853316	1	0.196558003298465	3	0.0576923076923077	0.00427715996578272	13.4884615384615	52	52	0.05	60	ATP-dependent RNA helicase activity	68278,69192,191578	Ddx39,Dhx16,Helq
232	darkred	1	Aging.001.03	Genes up-regulated with age in brain (Yankner 2004)	Brain|High-throughput association analysis|mRNA differential expression with age|Sets contributed by X. William Yang or Yang lab	1.67092962489386e-06	1	0.000904685126579826	10	0.116279069767442	0.0167522098659823	6.94111825828798	86	86	0.0425531914893617	235	Genes up-regulated with age in brain	74030,14389,64297,22240,209456,70599,215653,57342,107351,320404	Rin2,Gab2,Gprc5b,Dpysl3,Trp53bp2,Itprid2,Rassf2,Parva,Kank1,Itpkb
233	darkred	2	GO:0060070	canonical Wnt signaling pathway	GO|GO.BP	1.24844921552329e-05	1	0.0050415323264212	9	0.104651162790698	0.0166096378671229	6.30062880526999	86	86	0.0386266094420601	233	canonical Wnt signaling pathway	20682,64297,77938,107351,14370,59036,14362,22601,20677	Sox9,Gprc5b,Fam53b,Kank1,Fzd8,Dact1,Fzd1,Yap1,Sox4
234	darkred	3	GO:0090263	positive regulation of canonical Wnt signaling pathway	GO|GO.BP	1.61337057373604e-05	1	0.00622693705461538	6	0.0697674418604651	0.00627316794981466	11.1215644820296	86	86	0.0681818181818182	88	positive regulation of canonical Wnt signaling pathway	64297,77938,107351,59036,22601,20677	Gprc5b,Fam53b,Kank1,Dact1,Yap1,Sox4
235	darkred	4	Aging.001.04	Genes differentially expressed with age in brain (Yankner 2004)	Brain|High-throughput association analysis|mRNA differential expression with age|Sets contributed by X. William Yang or Yang lab	1.83473490951582e-05	1	0.00693372340001722	11	0.127906976744186	0.0268748217850014	4.7593609277651	86	86	0.0291777188328912	377	Genes differentially expressed with age in brain	74030,14389,64297,22240,209456,70599,215653,57342,107351,320404,52392	Rin2,Gab2,Gprc5b,Dpysl3,Trp53bp2,Itprid2,Rassf2,Parva,Kank1,Itpkb,D1Ertd622e
236	darkred	5	GO:0060828	regulation of canonical Wnt signaling pathway	GO|GO.BP	2.35532242798936e-05	1	0.00849823857673713	8	0.0930232558139535	0.0137581978899344	6.76129654175202	86	86	0.0414507772020725	193	regulation of canonical Wnt signaling pathway	20682,64297,77938,107351,59036,14362,22601,20677	Sox9,Gprc5b,Fam53b,Kank1,Dact1,Fzd1,Yap1,Sox4
237	darkred	6	MSigDB.M2697	P53_DN.V1_DN (MSigDB)	MSigDB|MSigDB C6: oncogenic signatures	3.097535451008e-05	1	0.0106169921924846	7	0.0813953488372093	0.010407755916738	7.82064351704365	86	86	0.0479452054794521	146	P53_DN.V1_DN	64297,53892,54613,106957,215653,107351,20677	Gprc5b,Ppm1d,St3gal6,Slc39a6,Rassf2,Kank1,Sox4
238	darkred	7	GO:0051179	localization	GO|GO.BP	4.1579173525128e-05	1	0.0135294124533439	46	0.534883720930233	0.32420872540633	1.64981284899061	86	86	0.0101143359718558	4548	localization	20682,17387,74030,26362,14389,56542,98396,66471,20868,18208,12192,68581,18003,66890,106326,63959,106957,22240,67847,21873,68606,16011,98878,242687,16439,57342,75767,71310,117149,107351,27008,77057,320487,228607,245049,52392,20019,14451,21961,26874,94219,100169,74043,215280,20677,106068	Sox9,Mmp14,Rin2,Axl,Gab2,Ick,Slc41a1,Anp32e,Stk10,Ntn1,Zfp36l1,Tmed10,Nedd9,Lman2,Osbpl11,Slc29a1,Slc39a6,Dpysl3,Sncaip,Tjp2,Ppm1f,Igfbp5,Ehd4,Wasf2,Itpr2,Parva,Rab11fip1,Tbc1d9,Tirap,Kank1,Micall1,Ston1,Heatr5a,Mavs,Myrip,D1Ertd622e,Polr1a,Gas1,Tns1,Abcd2,Cnnm2,Phactr4,Pex26,Wipf1,Sox4,Slc45a4
239	darkred	8	GO:0006928	movement of cell or subcellular component	GO|GO.BP	6.79731565220114e-05	1	0.0200186574307864	22	0.255813953488372	0.106287425149701	2.40681297084835	86	86	0.0147551978537894	1491	movement of cell or subcellular component	20682,17387,26362,14389,56542,20868,18208,18003,117606,22240,68606,16011,242687,57342,117149,107351,245049,52392,14451,21961,100169,215280	Sox9,Mmp14,Axl,Gab2,Ick,Stk10,Ntn1,Nedd9,Boc,Dpysl3,Ppm1f,Igfbp5,Wasf2,Parva,Tirap,Kank1,Myrip,D1Ertd622e,Gas1,Tns1,Phactr4,Wipf1
240	darkred	9	GO:0030177	positive regulation of Wnt signaling pathway	GO|GO.BP	7.7052528179653e-05	1	0.0219621037910814	6	0.0697674418604651	0.00826917593384659	8.43704891740176	86	86	0.0517241379310345	116	positive regulation of Wnt signaling pathway	64297,77938,107351,59036,22601,20677	Gprc5b,Fam53b,Kank1,Dact1,Yap1,Sox4
241	darkred	10	MSigDB.M13584	HP1SITEFACTOR_Q6 (MSigDB)	MSigDB|MSigDB C3: motif gene sets|MSigDB C3: motif gene sets - TFT	9.43693274547738e-05	1	0.0259727981487401	7	0.0813953488372093	0.0124037639007699	6.56214915797915	86	86	0.0402298850574713	174	HP1SITEFACTOR_Q6	74030,26362,12192,67847,77938,209497,20677	Rin2,Axl,Zfp36l1,Sncaip,Fam53b,Tmem164,Sox4
242	darkturquoise	1	GO:0032543	mitochondrial translation	GO|GO.BP	6.18381307854984e-07	0.571851824726743	0.000385366780241088	6	0.0952380952380952	0.00491873396065013	19.3623188405797	65	63	0.0869565217391304	69	mitochondrial translation	15115,76366,94063,353172,118451,218506	Hars,Mtif3,Mrpl16,Gars,Mrps2,Mrps27
243	darkturquoise	2	GO:0140053	mitochondrial gene expression	GO|GO.BP	3.61632874675125e-06	1	0.00177018811302356	6	0.0952380952380952	0.00662959794696322	14.3655913978495	65	63	0.0645161290322581	93	mitochondrial gene expression	15115,76366,94063,353172,118451,218506	Hars,Mtif3,Mrpl16,Gars,Mrps2,Mrps27
244	darkturquoise	3	GO:0006886	intracellular protein transport	GO|GO.BP	1.42607044470018e-05	1	0.00562134356419078	14	0.222222222222222	0.059167379526661	3.75582329317269	65	63	0.0168674698795181	830	intracellular protein transport	13726,19298,19385,67826,53600,14567,58222,18196,56433,57296,116733,67489,56459,56447	Emd,Pex19,Ranbp1,Snap47,Timm23,Gdi1,Rab37,Nsg1,Vps29,Psmd8,Vps4a,Ap4b1,Sae1,Copz1
245	darkturquoise	4	GO:0046907	intracellular transport	GO|GO.BP	5.20179783653845e-05	1	0.016234876004475	17	0.26984126984127	0.0945252352437981	2.85470085470085	65	63	0.0128205128205128	1326	intracellular transport	13726,19298,19385,56698,67826,53600,14567,58222,18196,56433,57296,116733,235180,67489,105513,56459,56447	Emd,Pex19,Ranbp1,Phax,Snap47,Timm23,Gdi1,Rab37,Nsg1,Vps29,Psmd8,Vps4a,Fez1,Ap4b1,Chmp7,Sae1,Copz1
246	darkturquoise	5	Enge.012	Down-regulated with level of transcriptional noise (Enge 2017)	Signatures of aging and somatic mutations in pancreatic cells (Enge 2017)|Sets contributed by X. William Yang or Yang lab	7.20711051962571e-05	1	0.020886301145995	21	0.333333333333333	0.139150270886798	2.39549180327869	65	63	0.0107581967213115	1952	Down-regulated with level of transcriptional noise (Enge 2017)	56698,67826,53600,66390,67222,66193,12345,56433,57436,57296,72590,225215,105513,17463,210582,20768,52589,56459,70481,56447,16828	Phax,Snap47,Timm23,Prelid3b,Srfbp1,Pithd1,Capzb,Vps29,Gabarapl1,Psmd8,Ppme1,Rsl24d1,Chmp7,Psmd7,Coq10a,Sephs2,Ncald,Sae1,Pnma1,Copz1,Ldha
247	darkturquoise	6	GO:0043227	membrane-bounded organelle	GO|GO.CC	7.63502743350241e-05	1	0.0217850584057265	54	0.857142857142857	0.634017678927859	1.35192264447942	65	63	0.00607150888239262	8894	membrane-bounded organelle	15115,13726,19298,19385,56698,67826,11972,53600,14567,66390,76366,58222,217737,56541,28077,13992,56375,67222,94063,68038,66821,67997,76425,66193,12345,619605,68991,18196,56433,58875,353172,57436,57296,116733,72185,235180,225215,67489,105513,118451,66421,72320,17463,210582,218506,70093,193043,70350,56459,331532,70481,56447,16828,70315	Hars,Emd,Pex19,Ranbp1,Phax,Snap47,Atp6v0d1,Timm23,Gdi1,Prelid3b,Mtif3,Rab37,Ahsa1,Habp4,Med10,Khdrbs3,B4galt4,Srfbp1,Mrpl16,Chid1,Bcs1l,Ddx59,Gid8,Pithd1,Capzb,Zcchc17,Ssu72,Nsg1,Vps29,Hibadh,Gars,Gabarapl1,Psmd8,Vps4a,Dbndd1,Fez1,Rsl24d1,Ap4b1,Chmp7,Mrps2,2410004B18Rik,Kif1bp,Psmd7,Coq10a,Mrps27,Ube2q1,Zfp3,Basp1,Sae1,Tceal5,Pnma1,Copz1,Ldha,Hdac8
248	darkturquoise	7	Enge.014	Differentially expressed with level of transcriptional noise (Enge 2017)	Signatures of aging and somatic mutations in pancreatic cells (Enge 2017)|Sets contributed by X. William Yang or Yang lab	0.000109184555639836	1	0.0292748834257094	21	0.333333333333333	0.143142286854862	2.32868525896414	65	63	0.0104581673306773	2008	Differentially expressed with level of transcriptional noise (Enge 2017)	56698,67826,53600,66390,67222,66193,12345,56433,57436,57296,72590,225215,105513,17463,210582,20768,52589,56459,70481,56447,16828	Phax,Snap47,Timm23,Prelid3b,Srfbp1,Pithd1,Capzb,Vps29,Gabarapl1,Psmd8,Ppme1,Rsl24d1,Chmp7,Psmd7,Coq10a,Sephs2,Ncald,Sae1,Pnma1,Copz1,Ldha
249	darkturquoise	8	GO:0015031	protein transport	GO|GO.BP	0.000213170472677684	1	0.0490618899033161	17	0.26984126984127	0.105930995152552	2.54733064154329	65	63	0.0114401076716016	1486	protein transport	13726,19298,19385,56698,67826,53600,14567,58222,18196,56433,57296,116733,67489,105513,70093,56459,56447	Emd,Pex19,Ranbp1,Phax,Snap47,Timm23,Gdi1,Rab37,Nsg1,Vps29,Psmd8,Vps4a,Ap4b1,Chmp7,Ube2q1,Sae1,Copz1
250	darkturquoise	9	GO:0015833	peptide transport	GO|GO.BP	0.000275402538768691	1	0.0592638060284269	17	0.26984126984127	0.108212147134303	2.49363197189284	65	63	0.0111989459815547	1518	peptide transport	13726,19298,19385,56698,67826,53600,14567,58222,18196,56433,57296,116733,67489,105513,70093,56459,56447	Emd,Pex19,Ranbp1,Phax,Snap47,Timm23,Gdi1,Rab37,Nsg1,Vps29,Psmd8,Vps4a,Ap4b1,Chmp7,Ube2q1,Sae1,Copz1
251	darkturquoise	10	GO:0043231	intracellular membrane-bounded organelle	GO|GO.CC	0.000280745986388231	1	0.0600975776362118	51	0.80952380952381	0.597946963216424	1.35383881735813	65	63	0.00608011444921316	8388	intracellular membrane-bounded organelle	15115,13726,19298,19385,56698,11972,53600,14567,66390,76366,58222,217737,56541,28077,13992,56375,67222,94063,68038,66821,67997,76425,66193,619605,68991,18196,56433,58875,353172,57436,57296,116733,235180,225215,67489,105513,118451,66421,72320,17463,210582,218506,70093,193043,70350,56459,331532,70481,56447,16828,70315	Hars,Emd,Pex19,Ranbp1,Phax,Atp6v0d1,Timm23,Gdi1,Prelid3b,Mtif3,Rab37,Ahsa1,Habp4,Med10,Khdrbs3,B4galt4,Srfbp1,Mrpl16,Chid1,Bcs1l,Ddx59,Gid8,Pithd1,Zcchc17,Ssu72,Nsg1,Vps29,Hibadh,Gars,Gabarapl1,Psmd8,Vps4a,Fez1,Rsl24d1,Ap4b1,Chmp7,Mrps2,2410004B18Rik,Kif1bp,Psmd7,Coq10a,Mrps27,Ube2q1,Zfp3,Basp1,Sae1,Tceal5,Pnma1,Copz1,Ldha,Hdac8
252	green	1	GO:0007399	nervous system development	GO|GO.BP	1.24428564027416e-18	1.15066061155738e-12	7.10284328121836e-15	254	0.230699364214351	0.137154262902766	1.68204297359611	1107	1101	0.132016632016632	1924	nervous system development	13497,269593,13642,20423,17936,14009,79221,29869,13690,52028,210108,12943,12389,93760,268859,239719,19130,104156,16560,17756,11864,12614,21858,16568,20185,83431,21907,19164,74007,12808,260315,110532,216739,76884,12227,432530,18080,18222,94253,20418,19206,13003,19270,16195,12325,22330,50769,22418,56637,67102,19876,11504,13800,22339,224796,50850,268980,17158,12558,17190,83814,15566,21416,226251,145…	Drp2,Luzp1,Efnb2,Shh,Nab1,Etv1,Hdac9,Ulk2,Eif4g2,Bbs1,D130043K22Rik,Pcdha10,Cav1,Arid1a,Rbfox1,Mrtfb,Prox1,Etv5,Kif1a,Map2,Arnt2,Celsr1,Timp2,Kif3a,Ncor1,Ndel1,Nr2e1,Psen1,Btbd11,Cobl,Nav3,Adarb1,Acsl6,Cyfip2,Btg2,Adcy1,Nin,Numb,Hecw1,Shc3,Ptch1,Vcan,Ptprg,Il6st,Camk2g,Vcl,Atp8a2,Wnt5a,Gsk3b,D16Ertd472e,Robo1,Adamts1,Enah,Vegfa,Clic5,Spast,Strn,Man2a1,Cdh2,Mbd1,Nedd4l,Htr7,Tcf7l2,Ablim1,Gfra1,Ube…
253	green	2	GO:0048667	cell morphogenesis involved in neuron differentiation	GO|GO.BP	5.71739870294422e-18	5.28719875493988e-12	3.00409020167039e-14	103	0.0935513169845595	0.0382805816937553	2.4438321688257	1107	1101	0.191806331471136	537	cell morphogenesis involved in neuron differentiation	13642,20423,14009,29869,13690,52028,17756,16568,83431,21907,19164,12808,110532,76884,432530,18080,18222,94253,19206,22330,50769,22418,56637,19876,13800,22339,224796,12558,83814,226251,22215,225743,18186,18187,74018,70827,13518,13838,269116,11352,18845,18227,24136,69737,13175,56376,73205,18124,13131,15572,16975,11787,12704,74132,243743,18844,11441,17258,18479,24013,12552,330938,18007,67263,19274,2…	Efnb2,Shh,Etv1,Ulk2,Eif4g2,Bbs1,Map2,Kif3a,Ndel1,Nr2e1,Psen1,Cobl,Adarb1,Cyfip2,Adcy1,Nin,Numb,Hecw1,Ptch1,Vcl,Atp8a2,Wnt5a,Gsk3b,Robo1,Enah,Vegfa,Clic5,Cdh2,Nedd4l,Ablim1,Ube3a,Rnf165,Nrp1,Nrp2,Als2,Trak2,Dst,Epha4,Nfasc,Abl2,Plxna2,Nr4a2,Zeb2,Ttl,Dclk1,Pdlim5,C9orf72,Nr4a3,Dab1,Elavl4,Lrp8,Apbb2,Cit,Rnf6,Plxna4,Plxna1,Chrna7,Mef2a,Pak1,Grk1,Cdh11,Dixdc1,Neo1,Zswim6,Ptprm,Snap91,Strc,Rbfox2,Zswi…
254	green	3	GO:0007275	multicellular organism development	GO|GO.BP	2.63630361569349e-16	2.43793758643425e-10	1.09324555445482e-12	424	0.385104450499546	0.276589677787283	1.3923312452597	1107	1101	0.109278350515464	3880	multicellular organism development	12390,13497,54156,269593,13642,214162,11432,12745,55982,20423,17936,12576,60611,20340,72349,217082,14009,79221,29869,12224,17688,13690,12929,52028,54650,18771,210108,14055,12943,26556,12389,328365,93760,268859,239719,15586,19130,11492,75723,104156,70238,100503085,16560,17756,15273,11864,12614,14247,243362,21858,16568,20185,83431,21907,71371,19164,74007,19263,72068,12808,260315,64451,50493,110532,…	Cav2,Drp2,Egfl6,Luzp1,Efnb2,Kmt2a,Acp2,Clgn,Paxip1,Shh,Nab1,Cdkn1b,Foxj2,Glg1,Dusp3,Hlf,Etv1,Hdac9,Ulk2,Klf5,Msh6,Eif4g2,Crkl,Bbs1,Sfmbt1,Pknox1,D130043K22Rik,Ezh1,Pcdha10,Homer1,Cav1,Zmiz1,Arid1a,Rbfox1,Mrtfb,Hyal1,Prox1,Adam19,Amotl1,Etv5,Rnf168,Klhl3,Kif1a,Map2,Hivep2,Arnt2,Celsr1,Fli1,Stard13,Timp2,Kif3a,Ncor1,Ndel1,Nr2e1,Arid5b,Psen1,Btbd11,Ptprb,Cnot2,Cobl,Nav3,Dip2a,Txnrd1,Adarb1,Acsl6,Cyf…
255	green	4	GO:0000904	cell morphogenesis involved in differentiation	GO|GO.BP	4.28907052974927e-16	3.96634370680881e-10	1.70229343639863e-12	114	0.103542234332425	0.0472626176218991	2.19078501239104	1107	1101	0.171945701357466	663	cell morphogenesis involved in differentiation	14158,13642,20423,14009,29869,13690,12929,52028,19130,17756,12928,16568,83431,21907,19164,12808,110532,76884,432530,18080,18222,94253,19206,22330,50523,50769,22418,56637,19876,13800,22339,224796,12558,83814,226251,22215,225743,18186,93742,18187,74018,70827,13518,13838,269116,11352,18845,18227,24136,16410,69737,13175,56376,73205,18124,13131,15572,16975,11787,77573,12704,74132,243743,18844,11441,17…	Fer,Efnb2,Shh,Etv1,Ulk2,Eif4g2,Crkl,Bbs1,Prox1,Map2,Crk,Kif3a,Ndel1,Nr2e1,Psen1,Cobl,Adarb1,Cyfip2,Adcy1,Nin,Numb,Hecw1,Ptch1,Vcl,Lats2,Atp8a2,Wnt5a,Gsk3b,Robo1,Enah,Vegfa,Clic5,Cdh2,Nedd4l,Ablim1,Ube3a,Rnf165,Nrp1,Pard3,Nrp2,Als2,Trak2,Dst,Epha4,Nfasc,Abl2,Plxna2,Nr4a2,Zeb2,Itgav,Ttl,Dclk1,Pdlim5,C9orf72,Nr4a3,Dab1,Elavl4,Lrp8,Apbb2,Vps33a,Cit,Rnf6,Plxna4,Plxna1,Chrna7,Mef2a,Pak1,Grk1,Cdh11,Dixd…
256	green	5	GO:0032502	developmental process	GO|GO.BP	7.18209366769232e-16	6.64168421176048e-10	2.68080145948746e-12	475	0.431425976385104	0.320786997433704	1.34489857705117	1107	1101	0.105555555555556	4500	developmental process	12390,14158,13497,54156,269593,13642,214162,11432,12745,55982,20423,17936,12576,60611,14773,20340,27049,72349,217082,14009,79221,29869,20815,12224,17688,13690,12929,52028,54650,12395,18771,210108,14055,12943,26556,12389,328365,93760,268859,239719,15586,19130,11492,75723,104156,70238,100503085,16560,17756,15273,11864,13860,12614,14247,243362,69077,21858,12928,16568,20185,83431,21907,22288,71371,19…	Cav2,Fer,Drp2,Egfl6,Luzp1,Efnb2,Kmt2a,Acp2,Clgn,Paxip1,Shh,Nab1,Cdkn1b,Foxj2,Grk5,Glg1,Etv3,Dusp3,Hlf,Etv1,Hdac9,Ulk2,Srpk1,Klf5,Msh6,Eif4g2,Crkl,Bbs1,Sfmbt1,Runx1t1,Pknox1,D130043K22Rik,Ezh1,Pcdha10,Homer1,Cav1,Zmiz1,Arid1a,Rbfox1,Mrtfb,Hyal1,Prox1,Adam19,Amotl1,Etv5,Rnf168,Klhl3,Kif1a,Map2,Hivep2,Arnt2,Eps8,Celsr1,Fli1,Stard13,Psmd11,Timp2,Crk,Kif3a,Ncor1,Ndel1,Nr2e1,Utrn,Arid5b,Psen1,Btbd11,Ca…
257	green	6	GO:0048812	neuron projection morphogenesis	GO|GO.BP	7.37371679449011e-16	6.81888884800549e-10	2.7275555392022e-12	104	0.0944595821980018	0.0415597376675221	2.27286281144695	1107	1101	0.178387650085763	583	neuron projection morphogenesis	13642,20423,14009,29869,13690,17756,16568,83431,21907,19164,12808,110532,76884,432530,18080,18222,94253,19206,22330,50769,22418,56637,19876,13800,22339,12558,83814,226251,22215,225743,18186,18187,74018,70827,13518,13838,269116,20980,11352,18845,18227,24136,69737,13175,56376,73205,18124,20404,13131,15572,16975,11787,12704,74132,243743,18844,11441,17258,18479,12552,330938,18007,67263,14457,19274,20…	Efnb2,Shh,Etv1,Ulk2,Eif4g2,Map2,Kif3a,Ndel1,Nr2e1,Psen1,Cobl,Adarb1,Cyfip2,Adcy1,Nin,Numb,Hecw1,Ptch1,Vcl,Atp8a2,Wnt5a,Gsk3b,Robo1,Enah,Vegfa,Cdh2,Nedd4l,Ablim1,Ube3a,Rnf165,Nrp1,Nrp2,Als2,Trak2,Dst,Epha4,Nfasc,Syt2,Abl2,Plxna2,Nr4a2,Zeb2,Ttl,Dclk1,Pdlim5,C9orf72,Nr4a3,Sh3gl2,Dab1,Elavl4,Lrp8,Apbb2,Cit,Rnf6,Plxna4,Plxna1,Chrna7,Mef2a,Pak1,Cdh11,Dixdc1,Neo1,Zswim6,Gas7,Ptprm,Snap91,Rbfox2,Zswim5,T…
258	green	7	GO:0022008	neurogenesis	GO|GO.BP	8.00164494706185e-16	7.39956917466513e-10	2.94803552775503e-12	197	0.178928247048138	0.102794411177645	1.74064178196344	1107	1101	0.136615811373093	1442	neurogenesis	13642,20423,17936,14009,29869,13690,52028,210108,12389,239719,19130,104156,17756,12614,21858,16568,83431,21907,19164,74007,12808,110532,216739,76884,12227,432530,18080,18222,94253,19206,13003,19270,16195,22330,50769,22418,56637,67102,19876,11504,13800,22339,224796,268980,17158,12558,17190,83814,15566,21416,226251,14585,22215,225743,18186,93742,14048,18187,74018,70827,13518,13838,269116,20980,1189…	Efnb2,Shh,Nab1,Etv1,Ulk2,Eif4g2,Bbs1,D130043K22Rik,Cav1,Mrtfb,Prox1,Etv5,Map2,Celsr1,Timp2,Kif3a,Ndel1,Nr2e1,Psen1,Btbd11,Cobl,Adarb1,Acsl6,Cyfip2,Btg2,Adcy1,Nin,Numb,Hecw1,Ptch1,Vcan,Ptprg,Il6st,Vcl,Atp8a2,Wnt5a,Gsk3b,D16Ertd472e,Robo1,Adamts1,Enah,Vegfa,Clic5,Strn,Man2a1,Cdh2,Mbd1,Nedd4l,Htr7,Tcf7l2,Ablim1,Gfra1,Ube3a,Rnf165,Nrp1,Pard3,Eya1,Nrp2,Als2,Trak2,Dst,Epha4,Nfasc,Syt2,Astn1,Abl2,Plxna2…
259	green	8	GO:0032501	multicellular organismal process	GO|GO.BP	1.21675548815552e-15	1.12520193820475e-09	4.36124782249903e-12	506	0.459582198001817	0.348089535215284	1.32029880679285	1107	1101	0.103624820806881	4883	multicellular organismal process	12390,13497,54156,269593,13642,214162,11432,12745,55982,20423,17936,12576,60611,20340,72349,16650,217082,14009,79221,29869,12224,170740,17688,13690,11717,17978,12929,52028,54650,18771,210108,14055,12943,26556,12389,328365,93760,80517,268859,67466,239719,15586,19130,11492,75723,104156,70238,100503085,16560,17756,15273,11864,13860,12614,14247,243362,56745,21858,16568,20185,83431,27273,21907,216227,…	Cav2,Drp2,Egfl6,Luzp1,Efnb2,Kmt2a,Acp2,Clgn,Paxip1,Shh,Nab1,Cdkn1b,Foxj2,Glg1,Dusp3,Kpna6,Hlf,Etv1,Hdac9,Ulk2,Klf5,Zfp287,Msh6,Eif4g2,Ampd3,Ncoa2,Crkl,Bbs1,Sfmbt1,Pknox1,D130043K22Rik,Ezh1,Pcdha10,Homer1,Cav1,Zmiz1,Arid1a,Herpud2,Rbfox1,Pdcl,Mrtfb,Hyal1,Prox1,Adam19,Amotl1,Etv5,Rnf168,Klhl3,Kif1a,Map2,Hivep2,Arnt2,Eps8,Celsr1,Fli1,Stard13,C1qtnf1,Timp2,Kif3a,Ncor1,Ndel1,Pdk4,Nr2e1,Slc17a8,Arid5b,…
260	green	9	GO:0120039	plasma membrane bounded cell projection morphogenesis	GO|GO.BP	3.422226070859e-15	3.16472409238329e-09	1.08753405236539e-11	104	0.0944595821980018	0.0424864556601084	2.22328694475431	1107	1101	0.174496644295302	596	plasma membrane bounded cell projection morphogenesis	13642,20423,14009,29869,13690,17756,16568,83431,21907,19164,12808,110532,76884,432530,18080,18222,94253,19206,22330,50769,22418,56637,19876,13800,22339,12558,83814,226251,22215,225743,18186,18187,74018,70827,13518,13838,269116,20980,11352,18845,18227,24136,69737,13175,56376,73205,18124,20404,13131,15572,16975,11787,12704,74132,243743,18844,11441,17258,18479,12552,330938,18007,67263,14457,19274,20…	Efnb2,Shh,Etv1,Ulk2,Eif4g2,Map2,Kif3a,Ndel1,Nr2e1,Psen1,Cobl,Adarb1,Cyfip2,Adcy1,Nin,Numb,Hecw1,Ptch1,Vcl,Atp8a2,Wnt5a,Gsk3b,Robo1,Enah,Vegfa,Cdh2,Nedd4l,Ablim1,Ube3a,Rnf165,Nrp1,Nrp2,Als2,Trak2,Dst,Epha4,Nfasc,Syt2,Abl2,Plxna2,Nr4a2,Zeb2,Ttl,Dclk1,Pdlim5,C9orf72,Nr4a3,Sh3gl2,Dab1,Elavl4,Lrp8,Apbb2,Cit,Rnf6,Plxna4,Plxna1,Chrna7,Mef2a,Pak1,Cdh11,Dixdc1,Neo1,Zswim6,Gas7,Ptprm,Snap91,Rbfox2,Zswim5,T…
261	green	10	GO:0048856	anatomical structure development	GO|GO.BP	3.80875137945277e-15	3.52216569065723e-09	1.18591437395866e-11	447	0.405994550408719	0.299900199600798	1.3537655224943	1107	1101	0.106251485619206	4207	anatomical structure development	12390,14158,13497,54156,269593,13642,214162,11432,12745,55982,20423,17936,12576,60611,20340,72349,217082,14009,79221,29869,12224,17688,13690,12929,52028,54650,18771,210108,14055,12943,26556,12389,328365,93760,268859,239719,15586,19130,11492,75723,104156,70238,100503085,16560,17756,15273,11864,13860,12614,14247,243362,21858,12928,16568,20185,83431,21907,22288,71371,19164,74007,19263,72068,12808,26…	Cav2,Fer,Drp2,Egfl6,Luzp1,Efnb2,Kmt2a,Acp2,Clgn,Paxip1,Shh,Nab1,Cdkn1b,Foxj2,Glg1,Dusp3,Hlf,Etv1,Hdac9,Ulk2,Klf5,Msh6,Eif4g2,Crkl,Bbs1,Sfmbt1,Pknox1,D130043K22Rik,Ezh1,Pcdha10,Homer1,Cav1,Zmiz1,Arid1a,Rbfox1,Mrtfb,Hyal1,Prox1,Adam19,Amotl1,Etv5,Rnf168,Klhl3,Kif1a,Map2,Hivep2,Arnt2,Eps8,Celsr1,Fli1,Stard13,Timp2,Crk,Kif3a,Ncor1,Ndel1,Nr2e1,Utrn,Arid5b,Psen1,Btbd11,Ptprb,Cnot2,Cobl,Nav3,Dip2a,Txnrd…
262	green	11	GO:0048858	cell projection morphogenesis	GO|GO.BP	5.42091831270563e-15	5.01302673518441e-09	1.62760608285208e-11	104	0.0944595821980018	0.0427715996578272	2.20846503178928	1107	1101	0.173333333333333	600	cell projection morphogenesis	13642,20423,14009,29869,13690,17756,16568,83431,21907,19164,12808,110532,76884,432530,18080,18222,94253,19206,22330,50769,22418,56637,19876,13800,22339,12558,83814,226251,22215,225743,18186,18187,74018,70827,13518,13838,269116,20980,11352,18845,18227,24136,69737,13175,56376,73205,18124,20404,13131,15572,16975,11787,12704,74132,243743,18844,11441,17258,18479,12552,330938,18007,67263,14457,19274,20…	Efnb2,Shh,Etv1,Ulk2,Eif4g2,Map2,Kif3a,Ndel1,Nr2e1,Psen1,Cobl,Adarb1,Cyfip2,Adcy1,Nin,Numb,Hecw1,Ptch1,Vcl,Atp8a2,Wnt5a,Gsk3b,Robo1,Enah,Vegfa,Cdh2,Nedd4l,Ablim1,Ube3a,Rnf165,Nrp1,Nrp2,Als2,Trak2,Dst,Epha4,Nfasc,Syt2,Abl2,Plxna2,Nr4a2,Zeb2,Ttl,Dclk1,Pdlim5,C9orf72,Nr4a3,Sh3gl2,Dab1,Elavl4,Lrp8,Apbb2,Cit,Rnf6,Plxna4,Plxna1,Chrna7,Mef2a,Pak1,Cdh11,Dixdc1,Neo1,Zswim6,Gas7,Ptprm,Snap91,Rbfox2,Zswim5,T…
263	green	12	GO:0050789	regulation of biological process	GO|GO.BP	7.55276844703894e-15	6.98446793800994e-09	2.21729140889204e-11	741	0.673024523160763	0.563658397490733	1.19402908952816	1107	1101	0.0937144302516757	7907	regulation of biological process	12390,23849,14158,54156,13002,13642,16211,192657,70207,14807,214162,55982,58175,22781,20423,17936,12576,60611,14773,20340,27049,72349,16650,217082,14009,79221,29869,20815,12224,170740,17688,11515,13690,53970,17978,66989,12929,52028,54650,12395,18771,210108,193452,14055,26556,12389,328365,93760,268859,67466,94044,239719,12419,16506,21422,15586,19130,67493,12455,52592,75723,104156,70238,56398,17222…	Cav2,Klf6,Fer,Egfl6,Dnajc5,Efnb2,Kpnb1,Ell2,Taco1,Grik3,Kmt2a,Paxip1,Rgs20,Ikzf4,Shh,Nab1,Cdkn1b,Foxj2,Grk5,Glg1,Etv3,Dusp3,Kpna6,Hlf,Etv1,Hdac9,Ulk2,Srpk1,Klf5,Zfp287,Msh6,Adcy9,Eif4g2,Rfx5,Ncoa2,Kctd20,Crkl,Bbs1,Sfmbt1,Runx1t1,Pknox1,D130043K22Rik,Zfp184,Ezh1,Homer1,Cav1,Zmiz1,Arid1a,Rbfox1,Pdcl,Bcl2l13,Mrtfb,Cbx5,Kcnd1,Tfcp2,Hyal1,Prox1,Mettl16,Ccnt1,Brms1l,Amotl1,Etv5,Rnf168,Chp1,Anapc1,Rbsn,…
264	green	13	GO:0048731	system development	GO|GO.BP	1.88520882870207e-14	1.74335817559521e-08	5.14264948553159e-11	381	0.346049046321526	0.247861420017109	1.39613920672947	1107	1101	0.109577221742882	3477	system development	12390,13497,269593,13642,214162,11432,55982,20423,17936,12576,60611,20340,217082,14009,79221,29869,12224,17688,13690,12929,52028,54650,18771,210108,14055,12943,26556,12389,328365,93760,268859,239719,15586,19130,11492,75723,104156,70238,100503085,16560,17756,11864,12614,14247,243362,21858,16568,20185,83431,21907,71371,19164,74007,19263,12808,260315,110532,216739,76884,319939,12227,432530,20851,108…	Cav2,Drp2,Luzp1,Efnb2,Kmt2a,Acp2,Paxip1,Shh,Nab1,Cdkn1b,Foxj2,Glg1,Hlf,Etv1,Hdac9,Ulk2,Klf5,Msh6,Eif4g2,Crkl,Bbs1,Sfmbt1,Pknox1,D130043K22Rik,Ezh1,Pcdha10,Homer1,Cav1,Zmiz1,Arid1a,Rbfox1,Mrtfb,Hyal1,Prox1,Adam19,Amotl1,Etv5,Rnf168,Klhl3,Kif1a,Map2,Arnt2,Celsr1,Fli1,Stard13,Timp2,Kif3a,Ncor1,Ndel1,Nr2e1,Arid5b,Psen1,Btbd11,Ptprb,Cobl,Nav3,Adarb1,Acsl6,Cyfip2,Tns3,Btg2,Adcy1,Stat5b,Ston2,Nin,Arg2,T…
265	green	14	MSigDB.M14463	AACTTT_UNKNOWN (MSigDB)	MSigDB|MSigDB C3: motif gene sets|MSigDB C3: motif gene sets - TFT	2.68744639471724e-14	2.48523217819314e-08	7.26676075495069e-11	206	0.187102633969119	0.112845737097234	1.65803900778193	1107	1101	0.130132659507265	1583	AACTTT_UNKNOWN	23849,269593,13642,14807,214162,20340,16650,14009,231999,53970,17978,12395,26556,93760,268859,19130,75723,104156,20442,56398,100503085,14247,243362,69077,74315,21907,237459,117600,260315,20856,24086,18107,20338,110616,20418,19206,18548,13003,238871,19270,16195,22330,50527,50769,24064,67041,11514,12914,208650,67102,207214,20273,16004,20230,22339,50766,13831,21416,17859,14585,269424,93742,14048,181…	Klf6,Luzp1,Efnb2,Grik3,Kmt2a,Glg1,Kpna6,Etv1,Plekha8,Rfx5,Ncoa2,Runx1t1,Homer1,Arid1a,Rbfox1,Prox1,Amotl1,Etv5,St3gal1,Chp1,Klhl3,Fli1,Stard13,Psmd11,Rnf145,Nr2e1,Cdk17,Srgap1,Nav3,Stc2,Tlk2,Nmt1,Sel1l,Atxn3,Shc3,Ptch1,Pcsk1,Vcan,Pde4d,Ptprg,Il6st,Vcl,Ero1l,Atp8a2,Spry2,Oxct1,Adcy8,Crebbp,Cblb,D16Ertd472e,Larp4,Scn8a,Igf2r,Satb1,Vegfa,Crim1,Epc1,Tcf7l2,Mxi1,Gfra1,Jade1,Pard3,Eya1,Nrp2,Ikzf2,Npas2…
266	green	15	MSigDB.M4505	TTGTTT_FOXO4_01 (MSigDB)	MSigDB|MSigDB C3: motif gene sets|MSigDB C3: motif gene sets - TFT	3.66776321889712e-14	3.39178604325442e-08	9.74651161854719e-11	212	0.192552225249773	0.117550613059595	1.63803675912906	1107	1101	0.12856276531231	1649	TTGTTT_FOXO4_01	12390,54156,192657,14807,214162,58175,22781,12576,14773,14009,29869,12224,231999,216705,54650,12395,14055,74616,268859,19130,104156,100503085,14247,243362,27273,19164,237459,72068,260315,20856,12227,107476,104836,20851,94253,83924,110521,19206,238871,16195,22330,22418,208650,67102,19876,20230,50850,50766,213760,21416,17859,226182,226251,14585,214084,22215,105445,269424,18186,14048,18187,22779,181…	Cav2,Egfl6,Ell2,Grik3,Kmt2a,Rgs20,Ikzf4,Cdkn1b,Grk5,Etv1,Ulk2,Klf5,Plekha8,Clint1,Sfmbt1,Runx1t1,Ezh1,Scrn3,Rbfox1,Prox1,Etv5,Klhl3,Fli1,Stard13,Pdk4,Psen1,Cdk17,Cnot2,Nav3,Stc2,Btg2,Acaca,Cbll1,Stat5b,Hecw1,Gpr137b,Hivep1,Ptch1,Pde4d,Il6st,Vcl,Wnt5a,Cblb,D16Ertd472e,Robo1,Satb1,Spast,Crim1,Prepl,Tcf7l2,Mxi1,Taf5,Ablim1,Gfra1,Slc18a2,Ube3a,Dock9,Jade1,Nrp1,Eya1,Nrp2,Ikzf2,Npas2,Inpp1,Inpp4a,Relch…
267	green	16	MSigDB.M7677	TGAATGT_MIR181A_MIR181B_MIR181C_MIR181D (MSigDB)	MSigDB|MSigDB C3: motif gene sets|MSigDB C3: motif gene sets - MIR	4.53958032449131e-14	4.19800414255529e-08	1.1994297550158e-10	83	0.075386012715713	0.0315796977473624	2.38716701213549	1107	1101	0.187358916478555	443	TGAATGT_MIR181A_MIR181B_MIR181C_MIR181D	23849,16211,217082,11515,17978,67897,11864,74315,27273,110532,432530,20338,94090,207615,12325,208650,207683,11504,207214,239667,50766,70827,13838,226751,66691,80890,56376,18124,230257,54357,80912,14050,67073,17355,11938,74132,71720,54126,23871,56294,74392,72258,68142,68842,106794,384783,269397,218811,268783,433667,320840,116848,12014,207165,66092,252838,20678,229791,18754,271970,213109,56430,3334…	Klf6,Kpnb1,Hlf,Adcy9,Ncoa2,Rnmt,Arnt2,Rnf145,Pdk4,Adarb1,Adcy1,Sel1l,Trim9,Wdr37,Camk2g,Cblb,Igsf11,Adamts1,Larp4,Dip2b,Crim1,Trak2,Epha4,Cdc42bpa,Gapvd1,Trim2,Pdlim5,Nr4a3,Ptbp3,Epb41l4b,Pum1,Eya3,Pi4k2b,Aff1,Atp2a2,Rnf6,Osbpl3,Arhgef7,Ets1,Ptpn9,Specc1l,Kcnk10,Ino80,Tulp4,Dhx57,Irs2,Ss18l1,Sec24c,Mtmr12,Ankrd13c,Negr1,Baz2a,Bach2,Bptf,Ghitm,Tox,Sox5,Plppr4,Prkce,Arsj,Phf3,Clip1,Gpd1l,Sox6,Robo2…
268	green	17	GO:0032990	cell part morphogenesis	GO|GO.BP	4.97489354890434e-14	4.60056265871059e-08	1.28867301364442e-10	104	0.0944595821980018	0.0441973196464214	2.13722422431221	1107	1101	0.167741935483871	620	cell part morphogenesis	13642,20423,14009,29869,13690,17756,16568,83431,21907,19164,12808,110532,76884,432530,18080,18222,94253,19206,22330,50769,22418,56637,19876,13800,22339,12558,83814,226251,22215,225743,18186,18187,74018,70827,13518,13838,269116,20980,11352,18845,18227,24136,69737,13175,56376,73205,18124,20404,13131,15572,16975,11787,12704,74132,243743,18844,11441,17258,18479,12552,330938,18007,67263,14457,19274,20…	Efnb2,Shh,Etv1,Ulk2,Eif4g2,Map2,Kif3a,Ndel1,Nr2e1,Psen1,Cobl,Adarb1,Cyfip2,Adcy1,Nin,Numb,Hecw1,Ptch1,Vcl,Atp8a2,Wnt5a,Gsk3b,Robo1,Enah,Vegfa,Cdh2,Nedd4l,Ablim1,Ube3a,Rnf165,Nrp1,Nrp2,Als2,Trak2,Dst,Epha4,Nfasc,Syt2,Abl2,Plxna2,Nr4a2,Zeb2,Ttl,Dclk1,Pdlim5,C9orf72,Nr4a3,Sh3gl2,Dab1,Elavl4,Lrp8,Apbb2,Cit,Rnf6,Plxna4,Plxna1,Chrna7,Mef2a,Pak1,Cdh11,Dixdc1,Neo1,Zswim6,Gas7,Ptprm,Snap91,Rbfox2,Zswim5,T…
269	green	18	GO:0050794	regulation of cellular process	GO|GO.BP	6.82915420511524e-14	6.31530132610555e-08	1.71305004260992e-10	706	0.641235240690282	0.534858853721129	1.19888683945132	1107	1101	0.0940956950553112	7503	regulation of cellular process	12390,23849,14158,13002,13642,16211,192657,70207,14807,214162,55982,58175,22781,20423,17936,12576,60611,14773,20340,27049,72349,16650,217082,14009,79221,29869,20815,12224,170740,17688,11515,13690,53970,17978,66989,12929,52028,54650,12395,18771,210108,193452,14055,26556,12389,328365,93760,268859,67466,94044,239719,12419,21422,15586,19130,67493,12455,52592,75723,104156,70238,56398,17222,78287,21374…	Cav2,Klf6,Fer,Dnajc5,Efnb2,Kpnb1,Ell2,Taco1,Grik3,Kmt2a,Paxip1,Rgs20,Ikzf4,Shh,Nab1,Cdkn1b,Foxj2,Grk5,Glg1,Etv3,Dusp3,Kpna6,Hlf,Etv1,Hdac9,Ulk2,Srpk1,Klf5,Zfp287,Msh6,Adcy9,Eif4g2,Rfx5,Ncoa2,Kctd20,Crkl,Bbs1,Sfmbt1,Runx1t1,Pknox1,D130043K22Rik,Zfp184,Ezh1,Homer1,Cav1,Zmiz1,Arid1a,Rbfox1,Pdcl,Bcl2l13,Mrtfb,Cbx5,Tfcp2,Hyal1,Prox1,Mettl16,Ccnt1,Brms1l,Amotl1,Etv5,Rnf168,Chp1,Anapc1,Rbsn,Tbp,Map2,Hiv…
270	green	19	GO:0007409	axonogenesis	GO|GO.BP	6.85400814664267e-14	6.33828515765669e-08	1.71305004260992e-10	77	0.069936421435059	0.0283718277730254	2.46499527610806	1107	1101	0.193467336683417	398	axonogenesis	13642,20423,14009,29869,13690,17756,16568,83431,21907,19164,12808,110532,76884,432530,18080,18222,19206,22330,50769,22418,56637,19876,13800,22339,12558,226251,225743,18186,18187,74018,70827,13518,13838,269116,18845,18227,24136,69737,13175,73205,18124,13131,11787,74132,243743,18844,18479,12552,330938,18007,67263,19274,20616,74464,21375,320027,231876,21808,19699,217692,75847,19247,229791,14633,1364…	Efnb2,Shh,Etv1,Ulk2,Eif4g2,Map2,Kif3a,Ndel1,Nr2e1,Psen1,Cobl,Adarb1,Cyfip2,Adcy1,Nin,Numb,Ptch1,Vcl,Atp8a2,Wnt5a,Gsk3b,Robo1,Enah,Vegfa,Cdh2,Ablim1,Rnf165,Nrp1,Nrp2,Als2,Trak2,Dst,Epha4,Nfasc,Plxna2,Nr4a2,Zeb2,Ttl,Dclk1,C9orf72,Nr4a3,Dab1,Apbb2,Rnf6,Plxna4,Plxna1,Pak1,Cdh11,Dixdc1,Neo1,Zswim6,Ptprm,Snap91,Zswim5,Tbr1,Fstl4,Lmtk2,Tgfb2,Reln,Sipa1l1,Crppa,Ptpn11,Plppr4,Gli2,Efna5,Tenm2,B3gnt2,Bmpr1…
271	green	20	GO:0031175	neuron projection development	GO|GO.BP	9.41527767952207e-14	8.70683452580411e-08	2.31564748026705e-10	138	0.125340599455041	0.066581123467351	1.88252454941682	1107	1101	0.147751605995717	934	neuron projection development	13642,20423,14009,29869,13690,52028,210108,239719,17756,16568,83431,21907,19164,12808,110532,216739,76884,12227,432530,18080,18222,94253,19206,19270,22330,50769,22418,56637,67102,19876,11504,13800,22339,224796,268980,12558,83814,15566,226251,14585,22215,225743,18186,18187,74018,70827,13518,13838,269116,20980,11352,18845,329165,64930,18227,24136,69737,13175,56376,73205,18124,21923,20404,13131,1557…	Efnb2,Shh,Etv1,Ulk2,Eif4g2,Bbs1,D130043K22Rik,Mrtfb,Map2,Kif3a,Ndel1,Nr2e1,Psen1,Cobl,Adarb1,Acsl6,Cyfip2,Btg2,Adcy1,Nin,Numb,Hecw1,Ptch1,Ptprg,Vcl,Atp8a2,Wnt5a,Gsk3b,D16Ertd472e,Robo1,Adamts1,Enah,Vegfa,Clic5,Strn,Cdh2,Nedd4l,Htr7,Ablim1,Gfra1,Ube3a,Rnf165,Nrp1,Nrp2,Als2,Trak2,Dst,Epha4,Nfasc,Syt2,Abl2,Plxna2,Abi2,Tsc1,Nr4a2,Zeb2,Ttl,Dclk1,Pdlim5,C9orf72,Nr4a3,Tnc,Sh3gl2,Dab1,Elavl4,Lrp8,Apbb2,C…
272	green	21	GO:0048699	generation of neurons	GO|GO.BP	1.07447975522885e-13	9.93631600526412e-08	2.60112984430998e-10	181	0.164396003633061	0.0963786712289706	1.70573013237025	1107	1101	0.13387573964497	1352	generation of neurons	13642,20423,14009,29869,13690,52028,210108,12389,239719,19130,104156,17756,12614,21858,16568,83431,21907,19164,12808,110532,216739,76884,12227,432530,18080,18222,94253,19206,19270,16195,22330,50769,22418,56637,67102,19876,11504,13800,22339,224796,268980,17158,12558,17190,83814,15566,21416,226251,14585,22215,225743,18186,14048,18187,74018,70827,13518,13838,269116,20980,11899,11352,18845,329165,649…	Efnb2,Shh,Etv1,Ulk2,Eif4g2,Bbs1,D130043K22Rik,Cav1,Mrtfb,Prox1,Etv5,Map2,Celsr1,Timp2,Kif3a,Ndel1,Nr2e1,Psen1,Cobl,Adarb1,Acsl6,Cyfip2,Btg2,Adcy1,Nin,Numb,Hecw1,Ptch1,Ptprg,Il6st,Vcl,Atp8a2,Wnt5a,Gsk3b,D16Ertd472e,Robo1,Adamts1,Enah,Vegfa,Clic5,Strn,Man2a1,Cdh2,Mbd1,Nedd4l,Htr7,Tcf7l2,Ablim1,Gfra1,Ube3a,Rnf165,Nrp1,Eya1,Nrp2,Als2,Trak2,Dst,Epha4,Nfasc,Syt2,Astn1,Abl2,Plxna2,Abi2,Tsc1,Nr4a2,Zeb2,T…
273	green	22	MSigDB.M16238	TTTGCAC_MIR19A_MIR19B (MSigDB)	MSigDB|MSigDB C3: motif gene sets|MSigDB C3: motif gene sets - MIR	1.23269685351251e-13	1.13994381146682e-07	2.94559124410031e-10	88	0.0799273387829246	0.0350727117194183	2.27890387895705	1107	1101	0.178861788617886	492	TTTGCAC_MIR19A_MIR19B	13642,192657,217082,14009,11515,54650,18771,56336,76199,16568,74315,29863,260315,432530,20851,66505,243931,83924,12380,19270,76338,19013,12457,16004,78785,225743,18187,70827,18143,227446,170768,64930,18227,24136,19338,74200,29864,17355,16438,259302,50768,12400,23821,93836,12217,72446,68142,18012,231440,73379,73469,12283,56468,100504663,210274,228829,218203,320717,237339,208869,207165,214812,69562…	Efnb2,Ell2,Hlf,Etv1,Adcy9,Sfmbt1,Pknox1,B4galt5,Med13l,Kif3a,Rnf145,Pde7b,Nav3,Adcy1,Stat5b,Zmynd11,Tshz3,Gpr137b,Cast,Ptprg,Rab2b,Ppara,Noct,Igf2r,Clip4,Rnf165,Nrp2,Trak2,Npas2,Relch,Pfkfb3,Tsc1,Nr4a2,Zeb2,Rab33b,Khdc4,Rnf11,Aff1,Itpr1,Srgap3,Dlc1,Cbfb,Bace1,Rnf111,Bsn,Prr5l,Ino80,Neurod1,Parm1,Dcbld2,Rnf38,Cab39,Socs5,Atg14,Shank2,Phf20,Mylip,Pptc7,L3mbtl3,Dock3,Bptf,Zfp609,Cdk13,Ago1,Sox5,Slc2…
274	green	23	GO:0061564	axon development	GO|GO.BP	1.97493609350275e-13	1.82633400208323e-07	4.56583500520808e-10	80	0.072661217075386	0.0306529797547762	2.37044547240352	1107	1101	0.186046511627907	430	axon development	13642,20423,14009,29869,13690,17756,16568,83431,21907,19164,12808,110532,76884,432530,18080,18222,19206,22330,50769,22418,56637,19876,13800,22339,12558,226251,225743,18186,18187,74018,70827,13518,13838,269116,18845,18227,24136,69737,13175,73205,18124,21923,13131,11787,74132,243743,18844,233781,18479,12552,330938,18007,67263,19274,20616,74464,21375,320027,231876,21808,19699,217692,75847,19247,2297…	Efnb2,Shh,Etv1,Ulk2,Eif4g2,Map2,Kif3a,Ndel1,Nr2e1,Psen1,Cobl,Adarb1,Cyfip2,Adcy1,Nin,Numb,Ptch1,Vcl,Atp8a2,Wnt5a,Gsk3b,Robo1,Enah,Vegfa,Cdh2,Ablim1,Rnf165,Nrp1,Nrp2,Als2,Trak2,Dst,Epha4,Nfasc,Plxna2,Nr4a2,Zeb2,Ttl,Dclk1,C9orf72,Nr4a3,Tnc,Dab1,Apbb2,Rnf6,Plxna4,Plxna1,Xylt1,Pak1,Cdh11,Dixdc1,Neo1,Zswim6,Ptprm,Snap91,Zswim5,Tbr1,Fstl4,Lmtk2,Tgfb2,Reln,Sipa1l1,Crppa,Ptpn11,Plppr4,Gli2,Efna5,Tenm2,B3…
275	green	24	GO:0030182	neuron differentiation	GO|GO.BP	2.77789535067259e-13	2.56887539290658e-07	6.28086893131193e-10	166	0.150772025431426	0.0867550613059595	1.73790466125887	1107	1101	0.136400986031224	1217	neuron differentiation	13642,20423,14009,29869,13690,52028,210108,12389,239719,19130,104156,17756,21858,16568,83431,21907,19164,12808,110532,216739,76884,12227,432530,18080,18222,94253,19206,19270,22330,50769,22418,56637,67102,19876,11504,13800,22339,224796,268980,12558,83814,15566,226251,14585,22215,225743,18186,14048,18187,74018,70827,13518,13838,269116,20980,11352,18845,329165,64930,18227,24136,69737,13175,56376,732…	Efnb2,Shh,Etv1,Ulk2,Eif4g2,Bbs1,D130043K22Rik,Cav1,Mrtfb,Prox1,Etv5,Map2,Timp2,Kif3a,Ndel1,Nr2e1,Psen1,Cobl,Adarb1,Acsl6,Cyfip2,Btg2,Adcy1,Nin,Numb,Hecw1,Ptch1,Ptprg,Vcl,Atp8a2,Wnt5a,Gsk3b,D16Ertd472e,Robo1,Adamts1,Enah,Vegfa,Clic5,Strn,Cdh2,Nedd4l,Htr7,Ablim1,Gfra1,Ube3a,Rnf165,Nrp1,Eya1,Nrp2,Als2,Trak2,Dst,Epha4,Nfasc,Syt2,Abl2,Plxna2,Abi2,Tsc1,Nr4a2,Zeb2,Ttl,Dclk1,Pdlim5,C9orf72,Nr4a3,Tnc,Sh3g…
276	green	25	GO:0000902	cell morphogenesis	GO|GO.BP	5.0581659616337e-13	4.67756932201654e-07	1.09034249930455e-09	135	0.122615803814714	0.0660108354719133	1.85751025476545	1107	1101	0.145788336933045	926	cell morphogenesis	14158,13642,20423,14009,29869,13690,12929,52028,19130,17756,13860,12928,16568,83431,21907,19164,12808,110532,76884,432530,18080,18222,94253,19206,22330,50523,50769,22418,17909,56637,19876,13800,207214,22339,224796,12558,83814,226251,22215,225743,18186,93742,18187,74018,70827,13518,13838,269116,20980,11352,18845,18227,24136,16410,69737,13175,56376,73205,18124,20404,13131,15572,16975,11787,77573,12…	Fer,Efnb2,Shh,Etv1,Ulk2,Eif4g2,Crkl,Bbs1,Prox1,Map2,Eps8,Crk,Kif3a,Ndel1,Nr2e1,Psen1,Cobl,Adarb1,Cyfip2,Adcy1,Nin,Numb,Hecw1,Ptch1,Vcl,Lats2,Atp8a2,Wnt5a,Myo10,Gsk3b,Robo1,Enah,Larp4,Vegfa,Clic5,Cdh2,Nedd4l,Ablim1,Ube3a,Rnf165,Nrp1,Pard3,Nrp2,Als2,Trak2,Dst,Epha4,Nfasc,Syt2,Abl2,Plxna2,Nr4a2,Zeb2,Itgav,Ttl,Dclk1,Pdlim5,C9orf72,Nr4a3,Sh3gl2,Dab1,Elavl4,Lrp8,Apbb2,Vps33a,Cit,Rnf6,Wasf3,Plxna4,Plxna…
277	green	26	GO:0065007	biological regulation	GO|GO.BP	1.04408765449791e-12	9.65526323022873e-07	2.12670996260545e-09	762	0.692098092643052	0.593242087254063	1.16663687137668	1107	1101	0.0915645277577505	8322	biological regulation	12390,23849,14158,54156,13002,13642,16211,192657,70207,14807,214162,55982,58175,22781,20423,17936,12576,60611,14773,20340,27049,72349,16650,217082,14009,79221,29869,20815,12224,170740,17688,11515,13690,11717,53970,17978,66989,12929,52028,54650,12395,18771,210108,193452,14055,26556,12389,328365,93760,268859,67466,94044,239719,12419,16506,21422,15586,19130,67493,12455,52592,75723,104156,70238,56398…	Cav2,Klf6,Fer,Egfl6,Dnajc5,Efnb2,Kpnb1,Ell2,Taco1,Grik3,Kmt2a,Paxip1,Rgs20,Ikzf4,Shh,Nab1,Cdkn1b,Foxj2,Grk5,Glg1,Etv3,Dusp3,Kpna6,Hlf,Etv1,Hdac9,Ulk2,Srpk1,Klf5,Zfp287,Msh6,Adcy9,Eif4g2,Ampd3,Rfx5,Ncoa2,Kctd20,Crkl,Bbs1,Sfmbt1,Runx1t1,Pknox1,D130043K22Rik,Zfp184,Ezh1,Homer1,Cav1,Zmiz1,Arid1a,Rbfox1,Pdcl,Bcl2l13,Mrtfb,Cbx5,Kcnd1,Tfcp2,Hyal1,Prox1,Mettl16,Ccnt1,Brms1l,Amotl1,Etv5,Rnf168,Chp1,Klhl3,…
278	green	27	GO:0030154	cell differentiation	GO|GO.BP	1.32086833031161e-12	1.22148091366565e-06	2.63818771850032e-09	333	0.302452316076294	0.215640148274879	1.40257887270025	1107	1101	0.110082644628099	3025	cell differentiation	12390,14158,54156,13642,12745,55982,20423,17936,12576,60611,14773,20340,27049,217082,14009,79221,29869,20815,12224,13690,12929,52028,54650,12395,18771,210108,26556,12389,328365,93760,268859,239719,19130,104156,17756,12614,14247,69077,21858,12928,16568,20185,83431,21907,71371,19164,74007,71902,72068,12808,110532,216739,76884,12227,432530,24086,20851,108800,18080,243931,18222,94253,19206,13003,1927…	Cav2,Fer,Egfl6,Efnb2,Clgn,Paxip1,Shh,Nab1,Cdkn1b,Foxj2,Grk5,Glg1,Etv3,Hlf,Etv1,Hdac9,Ulk2,Srpk1,Klf5,Eif4g2,Crkl,Bbs1,Sfmbt1,Runx1t1,Pknox1,D130043K22Rik,Homer1,Cav1,Zmiz1,Arid1a,Rbfox1,Mrtfb,Prox1,Etv5,Map2,Celsr1,Fli1,Psmd11,Timp2,Crk,Kif3a,Ncor1,Ndel1,Nr2e1,Arid5b,Psen1,Btbd11,Cand1,Cnot2,Cobl,Adarb1,Acsl6,Cyfip2,Btg2,Adcy1,Tlk2,Stat5b,Ston2,Nin,Tshz3,Numb,Hecw1,Ptch1,Vcan,Ptprg,Il6st,Camk2g,V…
279	green	28	GO:0048666	neuron development	GO|GO.BP	1.79727850147248e-12	1.66204407790768e-06	3.49168923930186e-09	144	0.130790190735695	0.0732820074137439	1.78475174673184	1107	1101	0.140077821011673	1028	neuron development	13642,20423,14009,29869,13690,52028,210108,239719,17756,16568,83431,21907,19164,12808,110532,216739,76884,12227,432530,18080,18222,94253,19206,19270,22330,50769,22418,56637,67102,19876,11504,13800,22339,224796,268980,12558,83814,15566,226251,14585,22215,225743,18186,18187,74018,70827,13518,13838,269116,20980,11352,18845,329165,64930,18227,24136,69737,13175,56376,73205,18124,21923,20404,13131,1557…	Efnb2,Shh,Etv1,Ulk2,Eif4g2,Bbs1,D130043K22Rik,Mrtfb,Map2,Kif3a,Ndel1,Nr2e1,Psen1,Cobl,Adarb1,Acsl6,Cyfip2,Btg2,Adcy1,Nin,Numb,Hecw1,Ptch1,Ptprg,Vcl,Atp8a2,Wnt5a,Gsk3b,D16Ertd472e,Robo1,Adamts1,Enah,Vegfa,Clic5,Strn,Cdh2,Nedd4l,Htr7,Ablim1,Gfra1,Ube3a,Rnf165,Nrp1,Nrp2,Als2,Trak2,Dst,Epha4,Nfasc,Syt2,Abl2,Plxna2,Abi2,Tsc1,Nr4a2,Zeb2,Ttl,Dclk1,Pdlim5,C9orf72,Nr4a3,Tnc,Sh3gl2,Dab1,Elavl4,Lrp8,Htt,Apb…
280	green	29	GO:0009653	anatomical structure morphogenesis	GO|GO.BP	2.8346463169806e-12	2.62135618950571e-06	5.36064660430616e-09	247	0.224341507720254	0.149130310806958	1.50433206037272	1107	1101	0.118068833652008	2092	anatomical structure morphogenesis	14158,269593,13642,55982,20423,17936,60611,20340,14009,79221,29869,12224,13690,12929,52028,18771,12389,328365,93760,239719,15586,19130,75723,104156,100503085,17756,13860,12614,14247,243362,12928,16568,83431,21907,71371,19164,19263,72068,12808,50493,110532,76884,432530,18080,243931,18222,94253,20191,19206,22330,50523,50769,22418,24064,17909,19013,56637,19876,11504,13800,207214,22339,224796,17158,1…	Fer,Luzp1,Efnb2,Paxip1,Shh,Nab1,Foxj2,Glg1,Etv1,Hdac9,Ulk2,Klf5,Eif4g2,Crkl,Bbs1,Pknox1,Cav1,Zmiz1,Arid1a,Mrtfb,Hyal1,Prox1,Amotl1,Etv5,Klhl3,Map2,Eps8,Celsr1,Fli1,Stard13,Crk,Kif3a,Ndel1,Nr2e1,Arid5b,Psen1,Ptprb,Cnot2,Cobl,Txnrd1,Adarb1,Cyfip2,Adcy1,Nin,Tshz3,Numb,Hecw1,Ryr2,Ptch1,Vcl,Lats2,Atp8a2,Wnt5a,Spry2,Myo10,Ppara,Gsk3b,Robo1,Adamts1,Enah,Larp4,Vegfa,Clic5,Man2a1,Pdpk1,Epas1,Cdh2,Hbegf,Ne…
281	green	30	MSigDB.M19022	CAGTGTT_MIR141_MIR200A (MSigDB)	MSigDB|MSigDB C3: motif gene sets|MSigDB C3: motif gene sets - MIR	4.62034191925706e-12	4.27268891188448e-06	8.34509553102437e-09	59	0.0535876475930972	0.0204590818363273	2.61925965308699	1107	1101	0.205574912891986	287	CAGTGTT_MIR141_MIR200A	72349,217082,56398,76199,16568,74315,19164,237459,319939,107476,20851,243931,246103,19270,22763,239667,268980,22215,18186,18187,269116,11899,209630,64930,24136,67382,11787,11938,12321,140919,50768,330938,23821,21406,72179,20616,69587,71375,12402,68842,231386,214469,109205,384783,21808,72759,242443,214812,69562,20678,72145,98432,319710,225523,328133,211712,17933,232174,99237	Dusp3,Hlf,Chp1,Med13l,Kif3a,Rnf145,Psen1,Cdk17,Tns3,Acaca,Stat5b,Tshz3,Atxn7,Ptprg,Zfr,Dip2b,Strn,Ube3a,Nrp1,Nrp2,Nfasc,Astn1,Frmd4a,Tsc1,Zeb2,Brd3,Apbb2,Atp2a2,Calu,Slc17a6,Dlc1,Dixdc1,Bace1,Tcf12,Fbxl2,Snap91,Pcgf3,Foxn3,Cbl,Tulp4,Ythdc1,Fam168b,Sobp,Irs2,Tgfb2,Tmem135,Grin3a,Zfp609,Cdk13,Sox5,Wdfy3,Phlpp1,Frmd6,Cep120,Slc39a9,Pcdh9,Myt1l,Cyp26b1,Tm9sf4
282	green	31	GO:0048522	positive regulation of cellular process	GO|GO.BP	1.4207048871197e-11	1.31380536859326e-05	2.35871699926977e-08	411	0.373297002724796	0.283932135728543	1.31474023455271	1107	1101	0.103188551343209	3983	positive regulation of cellular process	12390,23849,14158,13642,192657,214162,55982,22781,20423,12576,60611,14773,72349,16650,217082,14009,79221,12224,170740,17688,13690,17978,66989,12929,18771,14055,12389,328365,93760,67466,239719,21422,15586,19130,67493,12455,75723,104156,70238,56398,21374,15273,11864,13860,14247,56745,21858,12928,16568,20185,83431,13496,21907,19164,70208,71902,72068,12808,260315,18045,50493,110532,216739,76884,31993…	Cav2,Klf6,Fer,Efnb2,Ell2,Kmt2a,Paxip1,Ikzf4,Shh,Cdkn1b,Foxj2,Grk5,Dusp3,Kpna6,Hlf,Etv1,Hdac9,Klf5,Zfp287,Msh6,Eif4g2,Ncoa2,Kctd20,Crkl,Pknox1,Ezh1,Cav1,Zmiz1,Arid1a,Pdcl,Mrtfb,Tfcp2,Hyal1,Prox1,Mettl16,Ccnt1,Amotl1,Etv5,Rnf168,Chp1,Tbp,Hivep2,Arnt2,Eps8,Fli1,C1qtnf1,Timp2,Crk,Kif3a,Ncor1,Ndel1,Arid3a,Nr2e1,Psen1,Med23,Cand1,Cnot2,Cobl,Nav3,Nfyb,Txnrd1,Adarb1,Acsl6,Cyfip2,Tns3,Btg2,Rnf144a,Klf11,D…
283	green	32	GO:0010604	positive regulation of macromolecule metabolic process	GO|GO.BP	1.52911742758046e-11	1.4140605158596e-05	2.525108064035e-08	274	0.248864668483197	0.172512118619903	1.44259238408359	1107	1101	0.113223140495868	2420	positive regulation of macromolecule metabolic process	12390,23849,192657,214162,55982,22781,20423,12576,60611,16650,217082,14009,12224,170740,17688,13690,17978,18771,14055,12389,328365,93760,239719,21422,19130,67493,12455,104156,70238,56398,21374,15273,11864,14247,56745,21858,20185,13496,19164,70208,71902,18045,110532,76884,12227,108089,217378,20851,110616,94253,19206,69635,71816,246103,16195,54169,74480,23955,22418,24064,19013,12914,208650,252870,5…	Cav2,Klf6,Ell2,Kmt2a,Paxip1,Ikzf4,Shh,Cdkn1b,Foxj2,Kpna6,Hlf,Etv1,Klf5,Zfp287,Msh6,Eif4g2,Ncoa2,Pknox1,Ezh1,Cav1,Zmiz1,Arid1a,Mrtfb,Tfcp2,Prox1,Mettl16,Ccnt1,Etv5,Rnf168,Chp1,Tbp,Hivep2,Arnt2,Fli1,C1qtnf1,Timp2,Ncor1,Arid3a,Psen1,Med23,Cand1,Nfyb,Adarb1,Cyfip2,Btg2,Rnf144a,Dnajc27,Stat5b,Atxn3,Hecw1,Ptch1,Dapk1,Rnf180,Atxn7,Il6st,Kat6b,Samd4,Nek4,Wnt5a,Spry2,Ppara,Crebbp,Cblb,Usp7,Gsk3b,Robo1,Ifn…
284	green	33	GO:0032989	cellular component morphogenesis	GO|GO.BP	1.55749122922672e-11	1.44029935917478e-05	2.56281024764196e-08	138	0.125340599455041	0.0712147134302823	1.76003796712244	1107	1101	0.138138138138138	999	cellular component morphogenesis	14158,13642,20423,14009,29869,13690,12929,52028,19130,17756,13860,12928,16568,83431,21907,19164,12808,110532,76884,432530,18080,18222,94253,19206,22330,50523,50769,22418,17909,56637,19876,13800,207214,22339,224796,12558,83814,226251,22215,225743,18186,93742,18187,74018,70827,13518,13838,269116,20980,11352,18845,18227,24136,16410,69737,13175,56376,73205,18124,20404,13131,15572,16975,11787,77573,12…	Fer,Efnb2,Shh,Etv1,Ulk2,Eif4g2,Crkl,Bbs1,Prox1,Map2,Eps8,Crk,Kif3a,Ndel1,Nr2e1,Psen1,Cobl,Adarb1,Cyfip2,Adcy1,Nin,Numb,Hecw1,Ptch1,Vcl,Lats2,Atp8a2,Wnt5a,Myo10,Gsk3b,Robo1,Enah,Larp4,Vegfa,Clic5,Cdh2,Nedd4l,Ablim1,Ube3a,Rnf165,Nrp1,Pard3,Nrp2,Als2,Trak2,Dst,Epha4,Nfasc,Syt2,Abl2,Plxna2,Nr4a2,Zeb2,Itgav,Ttl,Dclk1,Pdlim5,C9orf72,Nr4a3,Sh3gl2,Dab1,Elavl4,Lrp8,Apbb2,Vps33a,Cit,Rnf6,Wasf3,Plxna4,Plxna…
285	green	34	GO:0048869	cellular developmental process	GO|GO.BP	1.94642524988552e-11	1.79996842838313e-05	3.12494518816516e-08	343	0.311534968210718	0.228186484174508	1.36526477165259	1107	1101	0.107154014370509	3201	cellular developmental process	12390,14158,54156,13642,12745,55982,20423,17936,12576,60611,14773,20340,27049,217082,14009,79221,29869,20815,12224,13690,12929,52028,54650,12395,18771,210108,26556,12389,328365,93760,268859,239719,19130,104156,17756,13860,12614,14247,69077,21858,12928,16568,20185,83431,21907,71371,19164,74007,71902,72068,12808,110532,216739,76884,12227,432530,24086,20851,108800,18080,11847,243931,18222,94253,1920…	Cav2,Fer,Egfl6,Efnb2,Clgn,Paxip1,Shh,Nab1,Cdkn1b,Foxj2,Grk5,Glg1,Etv3,Hlf,Etv1,Hdac9,Ulk2,Srpk1,Klf5,Eif4g2,Crkl,Bbs1,Sfmbt1,Runx1t1,Pknox1,D130043K22Rik,Homer1,Cav1,Zmiz1,Arid1a,Rbfox1,Mrtfb,Prox1,Etv5,Map2,Eps8,Celsr1,Fli1,Psmd11,Timp2,Crk,Kif3a,Ncor1,Ndel1,Nr2e1,Arid5b,Psen1,Btbd11,Cand1,Cnot2,Cobl,Adarb1,Acsl6,Cyfip2,Btg2,Adcy1,Tlk2,Stat5b,Ston2,Nin,Arg2,Tshz3,Numb,Hecw1,Ptch1,Vcan,Ptprg,Il6s…
286	green	35	GO:0009893	positive regulation of metabolic process	GO|GO.BP	1.99387290988359e-11	1.84384593665231e-05	3.19004487310087e-08	290	0.263396911898274	0.18555745651554	1.41948977338033	1107	1101	0.111409911640415	2603	positive regulation of metabolic process	12390,23849,192657,214162,55982,22781,20423,12576,60611,16650,217082,14009,12224,170740,17688,13690,17978,66989,18771,14055,12389,328365,93760,239719,21422,19130,67493,12455,104156,70238,56398,21374,15273,11864,14247,56745,21858,20185,13496,19164,70208,71902,18045,110532,216739,76884,12227,108089,217378,20851,110616,12499,94253,19206,69635,71816,246103,16195,54169,74480,23955,22418,24064,19013,12…	Cav2,Klf6,Ell2,Kmt2a,Paxip1,Ikzf4,Shh,Cdkn1b,Foxj2,Kpna6,Hlf,Etv1,Klf5,Zfp287,Msh6,Eif4g2,Ncoa2,Kctd20,Pknox1,Ezh1,Cav1,Zmiz1,Arid1a,Mrtfb,Tfcp2,Prox1,Mettl16,Ccnt1,Etv5,Rnf168,Chp1,Tbp,Hivep2,Arnt2,Fli1,C1qtnf1,Timp2,Ncor1,Arid3a,Psen1,Med23,Cand1,Nfyb,Adarb1,Acsl6,Cyfip2,Btg2,Rnf144a,Dnajc27,Stat5b,Atxn3,Entpd5,Hecw1,Ptch1,Dapk1,Rnf180,Atxn7,Il6st,Kat6b,Samd4,Nek4,Wnt5a,Spry2,Ppara,Crebbp,Cblb,…
287	green	36	MSigDB.M18083	AAGCACA_MIR218 (MSigDB)	MSigDB|MSigDB C3: motif gene sets|MSigDB C3: motif gene sets - MIR	2.07827295307162e-11	1.9218953829907e-05	3.3193357219183e-08	69	0.0626702997275204	0.0268748217850014	2.33193359304418	1107	1101	0.183023872679045	377	AAGCACA_MIR218	13642,14807,214162,217082,54650,328365,15273,260315,94090,18222,110521,19876,17158,15566,225743,240726,18143,209630,66691,24136,227937,80912,20218,16599,232333,15161,14681,15118,67561,242662,74392,71375,73379,271849,73469,241289,235344,210274,22057,68524,77578,212712,192157,237339,209743,214812,329002,20678,16565,238384,21411,19699,229791,18754,114716,68203,16491,58172,14609,383348,100737,268902,…	Efnb2,Grik3,Kmt2a,Hlf,Sfmbt1,Zmiz1,Hivep2,Nav3,Trim9,Numb,Hivep1,Robo1,Man2a1,Htr7,Rnf165,Slco5a1,Npas2,Frmd4a,Gapvd1,Zeb2,Pkp4,Pum1,Khdrbs1,Klf3,Slc6a1,Hcfc1,Gnao1,Has3,Wdr48,Rims3,Specc1l,Foxn3,Dcbld2,Shc4,Rnf38,Ppp1r26,Sik2,Shank2,Tob1,Wipf2,Bcl9,Satb2,Socs7,L3mbtl3,Minar1,Zfp609,Zfp236,Sox5,Kif21b,Slc24a4,Tcf20,Reln,Plppr4,Prkce,Spred2,Diras2,Kcna3,Sertad2,Gja1,Kctd16,Dcun1d4,Robo2,Kdm2a,Tacc…
288	green	37	GO:0051173	positive regulation of nitrogen compound metabolic process	GO|GO.BP	2.12785749783405e-11	1.96774898826703e-05	3.39267066942591e-08	266	0.241598546775658	0.166737952666096	1.44897153235098	1107	1101	0.113723813595554	2339	positive regulation of nitrogen compound metabolic process	12390,23849,192657,214162,55982,22781,20423,12576,60611,16650,217082,14009,12224,170740,17688,13690,17978,18771,14055,12389,328365,93760,239719,21422,19130,67493,12455,104156,70238,56398,21374,15273,11864,14247,56745,21858,20185,13496,19164,71902,18045,110532,76884,12227,108089,217378,20851,110616,12499,94253,19206,69635,71816,246103,16195,54169,74480,23955,22418,24064,19013,12914,208650,252870,5…	Cav2,Klf6,Ell2,Kmt2a,Paxip1,Ikzf4,Shh,Cdkn1b,Foxj2,Kpna6,Hlf,Etv1,Klf5,Zfp287,Msh6,Eif4g2,Ncoa2,Pknox1,Ezh1,Cav1,Zmiz1,Arid1a,Mrtfb,Tfcp2,Prox1,Mettl16,Ccnt1,Etv5,Rnf168,Chp1,Tbp,Hivep2,Arnt2,Fli1,C1qtnf1,Timp2,Ncor1,Arid3a,Psen1,Cand1,Nfyb,Adarb1,Cyfip2,Btg2,Rnf144a,Dnajc27,Stat5b,Atxn3,Entpd5,Hecw1,Ptch1,Dapk1,Rnf180,Atxn7,Il6st,Kat6b,Samd4,Nek4,Wnt5a,Spry2,Ppara,Crebbp,Cblb,Usp7,Gsk3b,Robo1,If…
289	green	38	GO:0048468	cell development	GO|GO.BP	5.72051426114086e-11	5.29007988607557e-05	8.54617105989592e-08	213	0.193460490463215	0.127316794981466	1.51952058242888	1107	1101	0.11926091825308	1786	cell development	12390,14158,13642,20423,14009,79221,29869,12224,13690,12929,52028,210108,26556,12389,239719,19130,104156,17756,14247,21858,12928,16568,83431,21907,71371,19164,12808,110532,216739,76884,12227,432530,18080,18222,94253,19206,19270,16195,22330,50523,50769,22418,56637,67102,19876,11504,13800,22339,224796,268980,17158,18607,13819,12558,15488,17190,83814,15566,21416,226251,14585,22215,225743,18186,93742…	Cav2,Fer,Efnb2,Shh,Etv1,Hdac9,Ulk2,Klf5,Eif4g2,Crkl,Bbs1,D130043K22Rik,Homer1,Cav1,Mrtfb,Prox1,Etv5,Map2,Fli1,Timp2,Crk,Kif3a,Ndel1,Nr2e1,Arid5b,Psen1,Cobl,Adarb1,Acsl6,Cyfip2,Btg2,Adcy1,Nin,Numb,Hecw1,Ptch1,Ptprg,Il6st,Vcl,Lats2,Atp8a2,Wnt5a,Gsk3b,D16Ertd472e,Robo1,Adamts1,Enah,Vegfa,Clic5,Strn,Man2a1,Pdpk1,Epas1,Cdh2,Hsd17b4,Mbd1,Nedd4l,Htr7,Tcf7l2,Ablim1,Gfra1,Ube3a,Rnf165,Nrp1,Pard3,Paqr8,Eya…
290	green	39	MSigDB.M11229	TATTATA_MIR374 (MSigDB)	MSigDB|MSigDB C3: motif gene sets|MSigDB C3: motif gene sets - MIR	6.23648324024324e-11	5.76722529531438e-05	9.27206639118068e-08	54	0.0490463215258856	0.0189620758483034	2.5865481141546	1107	1101	0.203007518796992	266	TATTATA_MIR374	55982,217082,13690,18771,26556,104156,78287,15273,243362,29863,71902,18107,18222,238871,22418,24064,78785,50766,18607,76303,226250,14048,227446,18227,24136,18124,18578,213499,17355,13990,11819,23821,21406,18007,69587,73469,208884,242248,268783,329002,19290,229791,94187,234776,58172,80982,328572,268860,192285,235106,210719,142682,232174,76965	Paxip1,Hlf,Eif4g2,Pknox1,Homer1,Etv5,Rbsn,Hivep2,Stard13,Pde7b,Cand1,Nmt1,Numb,Pde4d,Wnt5a,Spry2,Clip4,Crim1,Pdpk1,Osbp,Afap1l2,Eya1,Relch,Nr4a2,Zeb2,Nr4a3,Pde4b,Fbxo42,Aff1,Smarcad1,Nr2f2,Bace1,Tcf12,Neo1,Pcgf3,Rnf38,Zdhhc9,Bank1,Mtmr12,Zfp236,Pura,Plppr4,Zfp423,Atmin,Sertad2,Cemip,Ep300,Abat,Phf21a,Ntm,Mkx,Zcchc14,Cyp26b1,Slitrk1
291	green	40	GO:0031325	positive regulation of cellular metabolic process	GO|GO.BP	6.71059348824003e-11	6.2056615918109e-05	9.93149845715955e-08	273	0.247956403269755	0.174009124607927	1.42496207499718	1107	1101	0.111839410077837	2441	positive regulation of cellular metabolic process	12390,23849,192657,214162,55982,22781,20423,12576,60611,16650,217082,14009,12224,170740,17688,13690,17978,66989,18771,14055,12389,328365,93760,239719,21422,19130,67493,12455,104156,70238,56398,21374,15273,11864,14247,56745,21858,20185,13496,19164,71902,18045,110532,216739,76884,12227,108089,217378,20851,110616,12499,19206,69635,71816,246103,16195,54169,74480,23955,22418,24064,19013,12914,252870,5…	Cav2,Klf6,Ell2,Kmt2a,Paxip1,Ikzf4,Shh,Cdkn1b,Foxj2,Kpna6,Hlf,Etv1,Klf5,Zfp287,Msh6,Eif4g2,Ncoa2,Kctd20,Pknox1,Ezh1,Cav1,Zmiz1,Arid1a,Mrtfb,Tfcp2,Prox1,Mettl16,Ccnt1,Etv5,Rnf168,Chp1,Tbp,Hivep2,Arnt2,Fli1,C1qtnf1,Timp2,Ncor1,Arid3a,Psen1,Cand1,Nfyb,Adarb1,Acsl6,Cyfip2,Btg2,Rnf144a,Dnajc27,Stat5b,Atxn3,Entpd5,Ptch1,Dapk1,Rnf180,Atxn7,Il6st,Kat6b,Samd4,Nek4,Wnt5a,Spry2,Ppara,Crebbp,Usp7,Gsk3b,Robo1,…
292	green	41	MSigDB.M9068	CTTTGT_LEF1_Q2 (MSigDB)	MSigDB|MSigDB C3: motif gene sets|MSigDB C3: motif gene sets - TFT	8.30422362350277e-11	7.67938062117593e-05	1.22283130910445e-07	201	0.182561307901907	0.1187624750499	1.53719689510682	1107	1101	0.120648259303721	1666	CTTTGT_LEF1_Q2	67608,54156,13642,16211,14807,22781,20423,14773,14009,13690,12929,240913,12395,193452,328365,93760,268859,67897,21422,19130,11492,12455,75723,13860,243362,56745,16568,21907,237459,260315,18045,50493,20856,76884,12227,107476,24086,20851,18080,18222,83924,110521,20418,69635,18548,13003,238871,19270,14661,218975,24064,17909,207683,56637,19876,16004,23984,20230,18044,50766,13831,12558,83814,83921,178…	Narf,Egfl6,Efnb2,Kpnb1,Grik3,Ikzf4,Shh,Grk5,Etv1,Eif4g2,Crkl,Adamts4,Runx1t1,Zfp184,Zmiz1,Arid1a,Rbfox1,Rnmt,Tfcp2,Prox1,Adam19,Ccnt1,Amotl1,Eps8,Stard13,C1qtnf1,Kif3a,Nr2e1,Cdk17,Nav3,Nfyb,Txnrd1,Stc2,Cyfip2,Btg2,Acaca,Tlk2,Stat5b,Nin,Numb,Gpr137b,Hivep1,Shc3,Dapk1,Pcsk1,Vcan,Pde4d,Ptprg,Glud1,Mapk1ip1l,Spry2,Myo10,Igsf11,Gsk3b,Robo1,Igf2r,Pde10a,Satb1,Nfya,Crim1,Epc1,Cdh2,Nedd4l,Cemip2,Mxi1,Abl…
293	green	42	GO:0048518	positive regulation of biological process	GO|GO.BP	8.93047179094391e-11	8.25850737150612e-05	1.30879673082506e-07	442	0.401453224341508	0.313729683490163	1.27961504909399	1107	1101	0.100431720063622	4401	positive regulation of biological process	12390,23849,14158,54156,13642,192657,214162,55982,22781,20423,12576,60611,14773,72349,16650,217082,14009,79221,20815,12224,170740,17688,13690,17978,66989,12929,18771,14055,26556,12389,328365,93760,67466,239719,21422,15586,19130,67493,12455,75723,104156,70238,56398,21374,15273,11864,13860,14247,56745,21858,12928,16568,20185,68729,83431,13496,21907,22288,71371,19164,70208,71902,72068,12808,260315,1…	Cav2,Klf6,Fer,Egfl6,Efnb2,Ell2,Kmt2a,Paxip1,Ikzf4,Shh,Cdkn1b,Foxj2,Grk5,Dusp3,Kpna6,Hlf,Etv1,Hdac9,Srpk1,Klf5,Zfp287,Msh6,Eif4g2,Ncoa2,Kctd20,Crkl,Pknox1,Ezh1,Homer1,Cav1,Zmiz1,Arid1a,Pdcl,Mrtfb,Tfcp2,Hyal1,Prox1,Mettl16,Ccnt1,Amotl1,Etv5,Rnf168,Chp1,Tbp,Hivep2,Arnt2,Eps8,Fli1,C1qtnf1,Timp2,Crk,Kif3a,Ncor1,Trim37,Ndel1,Arid3a,Nr2e1,Utrn,Arid5b,Psen1,Med23,Cand1,Cnot2,Cobl,Nav3,Nfyb,Txnrd1,Adarb1,…
294	green	43	GO:0031323	regulation of cellular metabolic process	GO|GO.BP	9.59743901435263e-11	8.87528931315668e-05	1.4020994175603e-07	452	0.410535876475931	0.322426575420587	1.27326935113959	1107	1101	0.0999336723413664	4523	regulation of cellular metabolic process	12390,23849,14158,192657,70207,214162,55982,22781,20423,17936,12576,60611,20340,27049,72349,16650,217082,14009,79221,29869,20815,12224,170740,17688,13690,53970,17978,66989,54650,12395,18771,193452,14055,12389,328365,93760,268859,239719,12419,21422,19130,67493,12455,52592,104156,70238,56398,21374,15273,11864,14247,268741,56745,21858,228876,76199,170749,20185,68729,13496,27273,21907,71371,19164,702…	Cav2,Klf6,Fer,Ell2,Taco1,Kmt2a,Paxip1,Ikzf4,Shh,Nab1,Cdkn1b,Foxj2,Glg1,Etv3,Dusp3,Kpna6,Hlf,Etv1,Hdac9,Ulk2,Srpk1,Klf5,Zfp287,Msh6,Eif4g2,Rfx5,Ncoa2,Kctd20,Sfmbt1,Runx1t1,Pknox1,Zfp184,Ezh1,Cav1,Zmiz1,Arid1a,Rbfox1,Mrtfb,Cbx5,Tfcp2,Prox1,Mettl16,Ccnt1,Brms1l,Etv5,Rnf168,Chp1,Tbp,Hivep2,Arnt2,Fli1,Tox4,C1qtnf1,Timp2,Zfp334,Med13l,Mtmr4,Ncor1,Trim37,Arid3a,Pdk4,Nr2e1,Arid5b,Psen1,Med23,Cand1,Ptprr,…
295	green	44	GO:0097458	neuron part	GO|GO.CC	1.19615093163711e-10	0.000110614775093701	1.71762073126864e-07	185	0.16802906448683	0.107285429141717	1.56618718712376	1107	1101	0.122923588039867	1505	neuron part	13497,13002,14807,11432,20423,11515,13690,17978,26556,93760,16506,16560,17756,13860,21858,16568,83431,22288,216227,19164,12808,50493,76884,108800,18080,94090,243931,20191,19206,107767,16195,12325,50527,74480,76338,17909,72555,56637,19876,20273,23984,224796,268980,18607,12558,15566,226251,14585,214084,18186,93742,18187,74018,70827,13518,13838,269116,20980,381290,11352,329165,64930,227937,11435,165…	Drp2,Dnajc5,Grik3,Acp2,Shh,Adcy9,Eif4g2,Ncoa2,Homer1,Arid1a,Kcnd1,Kif1a,Map2,Eps8,Timp2,Kif3a,Ndel1,Utrn,Slc17a8,Psen1,Cobl,Txnrd1,Cyfip2,Ston2,Nin,Trim9,Tshz3,Ryr2,Ptch1,Scamp1,Il6st,Camk2g,Ero1l,Samd4,Rab2b,Myo10,Shisa9,Gsk3b,Robo1,Scn8a,Pde10a,Clic5,Strn,Pdpk1,Cdh2,Htr7,Ablim1,Gfra1,Slc18a2,Nrp1,Pard3,Nrp2,Als2,Trak2,Dst,Epha4,Nfasc,Syt2,Atp2b4,Abl2,Abi2,Tsc1,Pkp4,Chrna1,Kif3b,Chrna4,Dclk1,Il6…
296	green	45	GO:0051239	regulation of multicellular organismal process	GO|GO.BP	1.37033297211016e-10	0.00012672236379567	1.95861458725919e-07	255	0.231607629427793	0.16096378671229	1.4388803479243	1107	1101	0.112931798051373	2258	regulation of multicellular organismal process	13642,55982,20423,12576,60611,20340,79221,29869,12224,170740,17688,13690,54650,210108,12389,328365,268859,239719,15586,19130,75723,104156,17756,12614,243362,56745,21858,20185,83431,27273,21907,19164,19279,72068,12808,260315,20856,216739,20851,18080,11847,243931,18222,94253,20191,19206,238871,19270,16195,12325,50523,50769,22418,24064,12914,208650,56637,67102,19876,11504,15975,12457,22339,18044,171…	Efnb2,Paxip1,Shh,Cdkn1b,Foxj2,Glg1,Hdac9,Ulk2,Klf5,Zfp287,Msh6,Eif4g2,Sfmbt1,D130043K22Rik,Cav1,Zmiz1,Rbfox1,Mrtfb,Hyal1,Prox1,Amotl1,Etv5,Map2,Celsr1,Stard13,C1qtnf1,Timp2,Ncor1,Ndel1,Pdk4,Nr2e1,Psen1,Ptprr,Cnot2,Cobl,Nav3,Stc2,Acsl6,Stat5b,Nin,Arg2,Tshz3,Numb,Hecw1,Ryr2,Ptch1,Pde4d,Ptprg,Il6st,Camk2g,Lats2,Atp8a2,Wnt5a,Spry2,Crebbp,Cblb,Gsk3b,D16Ertd472e,Robo1,Adamts1,Ifnar1,Noct,Vegfa,Nfya,Man…
297	green	46	MSigDB.M1468	TCCAGAG_MIR518C (MSigDB)	MSigDB|MSigDB C3: motif gene sets|MSigDB C3: motif gene sets - MIR	1.99020075750934e-10	0.000184045009171131	2.7510464749048e-07	35	0.0317892824704814	0.00969489592244083	3.27897098894054	1107	1101	0.257352941176471	136	TCCAGAG_MIR518C	14773,268859,104156,71371,107476,66505,12325,24064,18227,80912,11938,21406,227835,208884,12014,236511,237782,225876,211712,192285,14415,329251,93722,93717,93723,93700,93699,93703,93709,93715,93713,93701,93702,93716,93704	Grk5,Rbfox1,Etv5,Arid5b,Acaca,Zmynd11,Camk2g,Spry2,Nr4a2,Pum1,Atp2a2,Tcf12,Gtdc1,Zdhhc9,Bach2,Ago1,Smcr8,Kdm2a,Pcdh9,Phf21a,Gad1,Ppp1r12b,Pcdhga10,Pcdhga9,Pcdhga11,Pcdhgb2,Pcdhgb1,Pcdhgb6,Pcdhga1,Pcdhga7,Pcdhga5,Pcdhgb4,Pcdhgb5,Pcdhga8,Pcdhgb7
298	green	47	GO:0023052	signaling	GO|GO.BP	3.33910432419133e-10	0.000308785675842188	4.44295936463579e-07	416	0.377838328792007	0.294268605645851	1.28399129755191	1107	1101	0.10077519379845	4128	signaling	12390,23849,14158,13642,16211,14807,214162,58175,20423,12576,14773,20340,72349,29869,20815,17688,11515,17978,12943,26556,12389,328365,93760,67466,75723,104156,56398,15273,11864,13860,12614,243362,56745,21858,12928,16568,170749,20185,83431,27273,21907,216227,71371,19164,29863,74007,117600,19279,72068,110532,20856,76884,432530,217378,24086,20851,108800,20338,94090,66505,68339,243931,18222,12499,201…	Cav2,Klf6,Fer,Efnb2,Kpnb1,Grik3,Kmt2a,Rgs20,Shh,Cdkn1b,Grk5,Glg1,Dusp3,Ulk2,Srpk1,Msh6,Adcy9,Ncoa2,Pcdha10,Homer1,Cav1,Zmiz1,Arid1a,Pdcl,Amotl1,Etv5,Chp1,Hivep2,Arnt2,Eps8,Celsr1,Stard13,C1qtnf1,Timp2,Crk,Kif3a,Mtmr4,Ncor1,Ndel1,Pdk4,Nr2e1,Slc17a8,Arid5b,Psen1,Pde7b,Btbd11,Srgap1,Ptprr,Cnot2,Adarb1,Stc2,Cyfip2,Adcy1,Dnajc27,Tlk2,Stat5b,Ston2,Sel1l,Trim9,Zmynd11,Ccdc88c,Tshz3,Numb,Entpd5,Ryr2,Hive…
299	green	48	GO:0007154	cell communication	GO|GO.BP	4.02042483878924e-10	0.000371791199221939	5.22913079074457e-07	419	0.380563124432334	0.297191331622469	1.2805323841537	1107	1101	0.100503717917966	4169	cell communication	12390,23849,14158,13642,16211,14807,214162,58175,20423,12576,14773,20340,72349,29869,20815,17688,11515,17978,12943,26556,12389,328365,93760,67466,75723,104156,56398,15273,11864,13860,12614,243362,56745,21858,12928,16568,170749,20185,83431,27273,21907,216227,71371,19164,29863,74007,117600,19279,72068,110532,20856,76884,432530,217378,24086,20851,108800,20338,94090,66505,68339,243931,18222,12499,201…	Cav2,Klf6,Fer,Efnb2,Kpnb1,Grik3,Kmt2a,Rgs20,Shh,Cdkn1b,Grk5,Glg1,Dusp3,Ulk2,Srpk1,Msh6,Adcy9,Ncoa2,Pcdha10,Homer1,Cav1,Zmiz1,Arid1a,Pdcl,Amotl1,Etv5,Chp1,Hivep2,Arnt2,Eps8,Celsr1,Stard13,C1qtnf1,Timp2,Crk,Kif3a,Mtmr4,Ncor1,Ndel1,Pdk4,Nr2e1,Slc17a8,Arid5b,Psen1,Pde7b,Btbd11,Srgap1,Ptprr,Cnot2,Adarb1,Stc2,Cyfip2,Adcy1,Dnajc27,Tlk2,Stat5b,Ston2,Sel1l,Trim9,Zmynd11,Ccdc88c,Tshz3,Numb,Entpd5,Ryr2,Hive…
300	green	49	GO:0019222	regulation of metabolic process	GO|GO.BP	6.02582290490242e-10	0.000557241588624594	7.63363993665849e-07	468	0.425068119891008	0.340034217279726	1.25007454629582	1107	1101	0.0981132075471698	4770	regulation of metabolic process	12390,23849,14158,192657,70207,214162,55982,22781,20423,17936,12576,60611,20340,27049,72349,16650,217082,14009,79221,29869,20815,12224,170740,17688,13690,53970,17978,66989,54650,12395,18771,193452,14055,12389,328365,93760,268859,239719,12419,21422,19130,67493,12455,52592,104156,70238,56398,21374,15273,11864,14247,268741,56745,21858,228876,76199,170749,20185,68729,13496,27273,21907,71371,19164,702…	Cav2,Klf6,Fer,Ell2,Taco1,Kmt2a,Paxip1,Ikzf4,Shh,Nab1,Cdkn1b,Foxj2,Glg1,Etv3,Dusp3,Kpna6,Hlf,Etv1,Hdac9,Ulk2,Srpk1,Klf5,Zfp287,Msh6,Eif4g2,Rfx5,Ncoa2,Kctd20,Sfmbt1,Runx1t1,Pknox1,Zfp184,Ezh1,Cav1,Zmiz1,Arid1a,Rbfox1,Mrtfb,Cbx5,Tfcp2,Prox1,Mettl16,Ccnt1,Brms1l,Etv5,Rnf168,Chp1,Tbp,Hivep2,Arnt2,Fli1,Tox4,C1qtnf1,Timp2,Zfp334,Med13l,Mtmr4,Ncor1,Trim37,Arid3a,Pdk4,Nr2e1,Arid5b,Psen1,Med23,Btbd11,Cand1…
301	green	50	GO:0060255	regulation of macromolecule metabolic process	GO|GO.BP	6.45536852448091e-10	0.000596964077522487	8.12196023840118e-07	439	0.398728428701181	0.315226689478186	1.26489425549981	1107	1101	0.0992763455450023	4422	regulation of macromolecule metabolic process	12390,23849,14158,192657,70207,214162,55982,22781,20423,17936,12576,60611,20340,27049,72349,16650,217082,14009,79221,20815,12224,170740,17688,13690,53970,17978,54650,12395,18771,193452,14055,12389,328365,93760,268859,239719,12419,21422,19130,67493,12455,52592,104156,70238,56398,21374,15273,11864,14247,268741,56745,21858,228876,76199,170749,20185,68729,13496,21907,71371,19164,70208,74007,71902,192…	Cav2,Klf6,Fer,Ell2,Taco1,Kmt2a,Paxip1,Ikzf4,Shh,Nab1,Cdkn1b,Foxj2,Glg1,Etv3,Dusp3,Kpna6,Hlf,Etv1,Hdac9,Srpk1,Klf5,Zfp287,Msh6,Eif4g2,Rfx5,Ncoa2,Sfmbt1,Runx1t1,Pknox1,Zfp184,Ezh1,Cav1,Zmiz1,Arid1a,Rbfox1,Mrtfb,Cbx5,Tfcp2,Prox1,Mettl16,Ccnt1,Brms1l,Etv5,Rnf168,Chp1,Tbp,Hivep2,Arnt2,Fli1,Tox4,C1qtnf1,Timp2,Zfp334,Med13l,Mtmr4,Ncor1,Trim37,Arid3a,Nr2e1,Arid5b,Psen1,Med23,Btbd11,Cand1,Ptprr,Cnot2,Dip2…
302	green	51	GO:0080090	regulation of primary metabolic process	GO|GO.BP	6.91086276254646e-10	0.000639086180484141	8.65970434260354e-07	437	0.396911898274296	0.313658397490733	1.26542729749814	1107	1101	0.0993181818181818	4400	regulation of primary metabolic process	12390,23849,14158,192657,70207,214162,55982,22781,20423,17936,12576,60611,20340,27049,72349,16650,217082,14009,79221,20815,12224,170740,17688,13690,53970,17978,54650,12395,18771,193452,14055,12389,328365,93760,268859,239719,12419,21422,19130,67493,12455,52592,104156,70238,56398,21374,15273,11864,14247,268741,56745,21858,228876,76199,170749,20185,68729,13496,27273,21907,71371,19164,70208,74007,719…	Cav2,Klf6,Fer,Ell2,Taco1,Kmt2a,Paxip1,Ikzf4,Shh,Nab1,Cdkn1b,Foxj2,Glg1,Etv3,Dusp3,Kpna6,Hlf,Etv1,Hdac9,Srpk1,Klf5,Zfp287,Msh6,Eif4g2,Rfx5,Ncoa2,Sfmbt1,Runx1t1,Pknox1,Zfp184,Ezh1,Cav1,Zmiz1,Arid1a,Rbfox1,Mrtfb,Cbx5,Tfcp2,Prox1,Mettl16,Ccnt1,Brms1l,Etv5,Rnf168,Chp1,Tbp,Hivep2,Arnt2,Fli1,Tox4,C1qtnf1,Timp2,Zfp334,Med13l,Mtmr4,Ncor1,Trim37,Arid3a,Pdk4,Nr2e1,Arid5b,Psen1,Med23,Btbd11,Cand1,Ptprr,Cnot2…
303	green	52	GO:0051254	positive regulation of RNA metabolic process	GO|GO.BP	8.24565981383375e-10	0.000762522338680164	1.00996336249028e-06	155	0.14078110808356	0.087610493299116	1.60689779023286	1107	1101	0.126118795768918	1229	positive regulation of RNA metabolic process	23849,192657,214162,55982,22781,20423,60611,16650,217082,14009,12224,170740,17978,18771,14055,328365,93760,239719,21422,19130,67493,12455,104156,21374,15273,11864,14247,13496,19164,71902,18045,110532,12227,20851,19206,246103,54169,23955,22418,19013,12914,56637,15975,22339,18044,64898,13819,13831,21416,226250,226251,22215,217351,14048,22779,18143,66262,18986,18227,24136,70470,18124,70122,80912,691…	Klf6,Ell2,Kmt2a,Paxip1,Ikzf4,Shh,Foxj2,Kpna6,Hlf,Etv1,Klf5,Zfp287,Ncoa2,Pknox1,Ezh1,Zmiz1,Arid1a,Mrtfb,Tfcp2,Prox1,Mettl16,Ccnt1,Etv5,Tbp,Hivep2,Arnt2,Fli1,Arid3a,Psen1,Cand1,Nfyb,Adarb1,Btg2,Stat5b,Ptch1,Atxn7,Kat6b,Nek4,Wnt5a,Ppara,Crebbp,Gsk3b,Ifnar1,Vegfa,Nfya,Lpin2,Epas1,Epc1,Tcf7l2,Afap1l2,Ablim1,Ube3a,Tnrc6c,Eya1,Ikzf2,Npas2,Ing5,Pou2f1,Nr4a2,Zeb2,Rprd1b,Nr4a3,Mllt3,Pum1,Kmt2e,Aff1,Nos1,Rn…
304	green	53	GO:0045664	regulation of neuron differentiation	GO|GO.BP	8.53127914058313e-10	0.000788935157292909	1.03944025993796e-06	96	0.0871934604904632	0.0464071856287425	1.87887843895579	1107	1101	0.147465437788018	651	regulation of neuron differentiation	13642,20423,29869,13690,210108,12389,19130,104156,17756,21858,83431,21907,19164,12808,216739,18080,18222,94253,19270,50769,22418,56637,67102,19876,11504,22339,12558,83814,15566,22215,18186,14048,70827,13838,20980,11352,18845,64930,24136,69737,56376,13131,15572,16975,12704,74132,243743,18844,233781,18479,23965,58198,330938,21406,56294,18007,56198,67263,74464,18012,21375,320027,211134,77480,224617,…	Efnb2,Shh,Ulk2,Eif4g2,D130043K22Rik,Cav1,Prox1,Etv5,Map2,Timp2,Ndel1,Nr2e1,Psen1,Cobl,Acsl6,Nin,Numb,Hecw1,Ptprg,Atp8a2,Wnt5a,Gsk3b,D16Ertd472e,Robo1,Adamts1,Vegfa,Cdh2,Nedd4l,Htr7,Ube3a,Nrp1,Eya1,Trak2,Epha4,Syt2,Abl2,Plxna2,Tsc1,Zeb2,Ttl,Pdlim5,Dab1,Elavl4,Lrp8,Cit,Rnf6,Plxna4,Plxna1,Xylt1,Pak1,Tenm3,Sall1,Dixdc1,Tcf12,Ptpn9,Neo1,Heyl,Zswim6,Zswim5,Neurod1,Tbr1,Fstl4,Lzts1,Kidins220,Tbc1d24,Sha…
305	green	54	MSigDB.M19078	CAGTATT_MIR200B_MIR200C_MIR429 (MSigDB)	MSigDB|MSigDB C3: motif gene sets|MSigDB C3: motif gene sets - MIR	8.92370134327804e-10	0.000825224635940443	1.07872501430123e-06	73	0.0663033605812897	0.0316509837467921	2.09482779782507	1107	1101	0.164414414414414	444	CAGTATT_MIR200B_MIR200C_MIR429	13642,17936,217082,29869,17978,12929,52592,104156,100503085,78287,21374,13860,14247,237459,260315,107476,18080,18789,218210,107767,22339,18044,18607,18187,24136,69082,80890,67916,73094,69181,20218,11938,12321,13990,16438,232333,50768,12552,23871,56332,380928,19249,12283,16764,22057,243043,11641,52040,320840,23908,207165,78908,216028,66873,330119,72145,102103,226049,71833,56430,230809,12288,15531,…	Efnb2,Nab1,Hlf,Ulk2,Ncoa2,Crkl,Brms1l,Etv5,Klhl3,Rbsn,Tbp,Eps8,Fli1,Cdk17,Nav3,Acaca,Nin,Papola,Nup153,Scamp1,Vegfa,Nfya,Pdpk1,Nrp2,Zeb2,Zc3h15,Trim2,Plpp3,Sgip1,Dyrk2,Khdrbs1,Atp2a2,Calu,Smarcad1,Itpr1,Slc6a1,Dlc1,Cdh11,Ets1,Amotl2,Lmo7,Ptpn13,Cab39,Aff3,Tob1,Kctd8,Ppp1r10,Negr1,Hs2st1,Bptf,Igsf3,Lrrtm3,Tril,Adamts3,Wdfy3,Mtus1,Dmrt2,Dcaf7,Clip1,Pdik1l,Cacna1c,Ndst1,Pm20d2,Phf21a,Cdyl,Clasp1,493…
306	green	55	Literature.001.032	Cadherins and Protocadherins	Gene families	1.30968344867996e-09	0.00121113762726748	1.54088756649807e-06	25	0.0227066303360581	0.00577416595380667	3.93245197968177	1107	1101	0.308641975308642	81	Cadherins and Protocadherins	12558,12552,73173,93874,93888,23836,93873,211712,93876,93722,93717,93723,93700,93699,93703,93709,116731,93715,93713,93701,93702,192161,93716,93704,353234	Cdh2,Cdh11,Pcdh18,Pcdhb3,Pcdhb17,Cdh20,Pcdhb2,Pcdh9,Pcdhb5,Pcdhga10,Pcdhga9,Pcdhga11,Pcdhgb2,Pcdhgb1,Pcdhgb6,Pcdhga1,Pcdha1,Pcdhga7,Pcdhga5,Pcdhgb4,Pcdhgb5,Pcdha9,Pcdhga8,Pcdhgb7,Pcdha2
307	green	56	GO:0051171	regulation of nitrogen compound metabolic process	GO|GO.BP	1.44388002948401e-09	0.00133523672054551	1.68590495018373e-06	426	0.386920980926431	0.305816937553465	1.26520455021817	1107	1101	0.0993006993006993	4290	regulation of nitrogen compound metabolic process	12390,23849,14158,192657,70207,214162,55982,22781,20423,17936,12576,60611,20340,27049,72349,16650,217082,14009,79221,20815,12224,170740,17688,13690,53970,17978,54650,12395,18771,193452,14055,12389,328365,93760,268859,239719,12419,21422,19130,67493,12455,52592,104156,70238,56398,21374,15273,11864,14247,268741,56745,21858,228876,76199,20185,68729,13496,21907,71371,19164,70208,74007,71902,19279,7206…	Cav2,Klf6,Fer,Ell2,Taco1,Kmt2a,Paxip1,Ikzf4,Shh,Nab1,Cdkn1b,Foxj2,Glg1,Etv3,Dusp3,Kpna6,Hlf,Etv1,Hdac9,Srpk1,Klf5,Zfp287,Msh6,Eif4g2,Rfx5,Ncoa2,Sfmbt1,Runx1t1,Pknox1,Zfp184,Ezh1,Cav1,Zmiz1,Arid1a,Rbfox1,Mrtfb,Cbx5,Tfcp2,Prox1,Mettl16,Ccnt1,Brms1l,Etv5,Rnf168,Chp1,Tbp,Hivep2,Arnt2,Fli1,Tox4,C1qtnf1,Timp2,Zfp334,Med13l,Ncor1,Trim37,Arid3a,Nr2e1,Arid5b,Psen1,Med23,Btbd11,Cand1,Ptprr,Cnot2,Nfyb,Adarb…
308	green	57	GO:0006928	movement of cell or subcellular component	GO|GO.BP	1.69976923982441e-09	0.00157187180314306	1.9599399041684e-06	179	0.162579473206176	0.106287425149701	1.52962095917924	1107	1101	0.120053655264923	1491	movement of cell or subcellular component	14158,13642,16211,55982,20423,12576,14009,79221,52028,210108,12389,239719,15586,19130,75723,16560,13860,12614,243362,12928,16568,83431,21907,71371,19164,70208,117600,19279,260315,110532,76884,319939,104836,118453,20851,18222,20191,19206,13003,238871,19270,16195,22330,22418,24064,17909,56637,19876,13800,22339,50850,18607,12558,15200,83814,226251,14585,225743,27205,18186,93742,18187,70827,13518,138…	Fer,Efnb2,Kpnb1,Paxip1,Shh,Cdkn1b,Etv1,Hdac9,Bbs1,D130043K22Rik,Cav1,Mrtfb,Hyal1,Prox1,Amotl1,Kif1a,Eps8,Celsr1,Stard13,Crk,Kif3a,Ndel1,Nr2e1,Arid5b,Psen1,Med23,Srgap1,Ptprr,Nav3,Adarb1,Cyfip2,Tns3,Cbll1,Mmp28,Stat5b,Numb,Ryr2,Ptch1,Vcan,Pde4d,Ptprg,Il6st,Vcl,Wnt5a,Spry2,Myo10,Gsk3b,Robo1,Enah,Vegfa,Spast,Pdpk1,Cdh2,Hbegf,Nedd4l,Ablim1,Gfra1,Rnf165,Podxl,Nrp1,Pard3,Nrp2,Trak2,Dst,Epha4,Nfasc,Atp2…
309	green	58	GO:0007411	axon guidance	GO|GO.BP	1.80784301096741e-09	0.00167181367145018	2.0726217800318e-06	39	0.0354223433242507	0.0124750499001996	2.83945504087193	1107	1101	0.222857142857143	175	axon guidance	13642,20423,14009,16568,76884,19206,22418,19876,13800,22339,226251,225743,18186,18187,13838,269116,18845,18124,11787,243743,18844,18007,67263,19274,74464,21375,231876,21808,19699,75847,14633,13640,23964,53625,12167,268902,13176,20349,11735	Efnb2,Shh,Etv1,Kif3a,Cyfip2,Ptch1,Wnt5a,Robo1,Enah,Vegfa,Ablim1,Rnf165,Nrp1,Nrp2,Epha4,Nfasc,Plxna2,Nr4a3,Apbb2,Plxna4,Plxna1,Neo1,Zswim6,Ptprm,Zswim5,Tbr1,Lmtk2,Tgfb2,Reln,Crppa,Gli2,Efna5,Tenm2,B3gnt2,Bmpr1b,Robo2,Dcc,Sema3e,Ank3
310	green	59	MSigDB.M8437	ATATGCA_MIR448 (MSigDB)	MSigDB|MSigDB C3: motif gene sets|MSigDB C3: motif gene sets - MIR	1.80869956668101e-09	0.00167260577648566	2.0726217800318e-06	42	0.0381471389645777	0.0140433418876533	2.71638611875683	1107	1101	0.213197969543147	197	ATATGCA_MIR448	192657,14009,12224,17978,76199,110616,69635,76338,105445,13838,20404,69181,11787,242553,56468,227449,384783,103967,12014,329152,72145,19290,213109,58172,12288,209239,71778,211712,195727,93722,93717,93723,93700,93699,93703,93709,93715,93713,93701,93702,93716,93704	Ell2,Etv1,Klf5,Ncoa2,Med13l,Atxn3,Dapk1,Rab2b,Dock9,Epha4,Sh3gl2,Dyrk2,Apbb2,Kank4,Socs5,Zcchc2,Irs2,Dnm3,Bach2,Hecw2,Wdfy3,Pura,Phf3,Sertad2,Cacna1c,Gan,Klhl5,Pcdh9,Nhs,Pcdhga10,Pcdhga9,Pcdhga11,Pcdhgb2,Pcdhgb1,Pcdhgb6,Pcdhga1,Pcdhga7,Pcdhga5,Pcdhgb4,Pcdhgb5,Pcdhga8,Pcdhgb7
311	green	60	GO:0043005	neuron projection	GO|GO.CC	1.94333626054202e-09	0.00179711186695379	2.21046970105018e-06	156	0.141689373297003	0.0893926432848589	1.585022750088	1107	1101	0.124401913875598	1254	neuron projection	13497,13002,14807,11432,20423,11515,13690,17978,26556,16560,17756,13860,21858,16568,83431,22288,216227,19164,12808,76884,108800,18080,94090,243931,20191,19206,107767,16195,12325,50527,74480,17909,72555,56637,19876,20273,224796,268980,12558,15566,14585,214084,18186,93742,18187,74018,70827,13518,13838,269116,20980,381290,11352,329165,64930,11435,16569,11438,21338,56376,73205,13131,73094,18578,15572…	Drp2,Dnajc5,Grik3,Acp2,Shh,Adcy9,Eif4g2,Ncoa2,Homer1,Kif1a,Map2,Eps8,Timp2,Kif3a,Ndel1,Utrn,Slc17a8,Psen1,Cobl,Cyfip2,Ston2,Nin,Trim9,Tshz3,Ryr2,Ptch1,Scamp1,Il6st,Camk2g,Ero1l,Samd4,Myo10,Shisa9,Gsk3b,Robo1,Scn8a,Clic5,Strn,Cdh2,Htr7,Gfra1,Slc18a2,Nrp1,Pard3,Nrp2,Als2,Trak2,Dst,Epha4,Nfasc,Syt2,Atp2b4,Abl2,Abi2,Tsc1,Chrna1,Kif3b,Chrna4,Tacr3,Pdlim5,C9orf72,Dab1,Sgip1,Pde4b,Elavl4,Lrp8,Htt,Nos1,R…
312	green	61	GO:0006366	transcription by RNA polymerase II	GO|GO.BP	2.27559372988829e-09	0.00210436895527658	2.54766217345833e-06	185	0.16802906448683	0.111206159110351	1.51096904911619	1107	1101	0.118589743589744	1560	transcription by RNA polymerase II	23849,192657,214162,55982,22781,20423,60611,27049,16650,217082,14009,79221,12224,53970,17978,18771,14055,12389,328365,93760,239719,12419,21422,19130,12455,52592,104156,70238,21374,15273,11864,14247,76199,20185,68729,13496,21907,71371,19164,71902,72068,12227,194655,20851,75627,66505,243931,20191,110521,19206,246103,54169,22418,19013,12914,56637,20230,22339,18044,64898,13819,13831,17190,21416,17859…	Klf6,Ell2,Kmt2a,Paxip1,Ikzf4,Shh,Foxj2,Etv3,Kpna6,Hlf,Etv1,Hdac9,Klf5,Rfx5,Ncoa2,Pknox1,Ezh1,Cav1,Zmiz1,Arid1a,Mrtfb,Cbx5,Tfcp2,Prox1,Ccnt1,Brms1l,Etv5,Rnf168,Tbp,Hivep2,Arnt2,Fli1,Med13l,Ncor1,Trim37,Arid3a,Nr2e1,Arid5b,Psen1,Cand1,Cnot2,Btg2,Klf11,Stat5b,Snapc1,Zmynd11,Tshz3,Ryr2,Hivep1,Ptch1,Atxn7,Kat6b,Wnt5a,Ppara,Crebbp,Gsk3b,Satb1,Vegfa,Nfya,Lpin2,Epas1,Epc1,Mbd1,Tcf7l2,Mxi1,Taf5,Ablim1,Ube…
313	green	62	MSigDB.M11557	CACCAGC_MIR138 (MSigDB)	MSigDB|MSigDB C3: motif gene sets|MSigDB C3: motif gene sets - MIR	2.30390155807664e-09	0.00213054678924072	2.57312414159507e-06	43	0.03905540417802	0.0146849158825207	2.65955927091876	1107	1101	0.20873786407767	206	CACCAGC_MIR138	328365,29863,432530,194655,66505,70373,71704,13838,209630,24136,18124,54357,12704,74340,71720,111173,244349,234214,242662,68842,106794,16764,319387,109205,237339,214812,236511,70551,54611,19699,20466,19247,225888,14633,320982,230809,100737,320706,235106,140904,142682,68955,270049	Zmiz1,Pde7b,Adcy1,Klf11,Zmynd11,Gpatch2l,Arhgef3,Epha4,Frmd4a,Zeb2,Nr4a3,Epb41l4b,Cit,Ahcyl2,Osbpl3,Erc1,Kat6a,Sorbs2,Rims3,Tulp4,Dhx57,Aff3,Adgrl3,Sobp,L3mbtl3,Zfp609,Ago1,Tmtc4,Pde3a,Reln,Sin3a,Ptpn11,Kmt5b,Gli2,Arl4c,Pdik1l,Dcun1d4,Soga1,Ntm,Caln1,Zcchc14,Srrm4,Galntl6
314	green	63	GO:0006357	regulation of transcription by RNA polymerase II	GO|GO.BP	2.38126196877436e-09	0.00220208629319591	2.65311601589868e-06	180	0.163487738419619	0.107499287140006	1.52082625633316	1107	1101	0.119363395225464	1508	regulation of transcription by RNA polymerase II	23849,192657,214162,55982,22781,20423,60611,27049,16650,217082,14009,79221,12224,53970,17978,18771,14055,12389,328365,93760,239719,12419,21422,19130,12455,52592,104156,70238,15273,11864,14247,76199,20185,68729,13496,21907,71371,19164,71902,72068,12227,194655,20851,66505,243931,20191,110521,19206,246103,54169,22418,19013,12914,56637,20230,22339,18044,64898,13819,13831,17190,21416,17859,226251,2221…	Klf6,Ell2,Kmt2a,Paxip1,Ikzf4,Shh,Foxj2,Etv3,Kpna6,Hlf,Etv1,Hdac9,Klf5,Rfx5,Ncoa2,Pknox1,Ezh1,Cav1,Zmiz1,Arid1a,Mrtfb,Cbx5,Tfcp2,Prox1,Ccnt1,Brms1l,Etv5,Rnf168,Hivep2,Arnt2,Fli1,Med13l,Ncor1,Trim37,Arid3a,Nr2e1,Arid5b,Psen1,Cand1,Cnot2,Btg2,Klf11,Stat5b,Zmynd11,Tshz3,Ryr2,Hivep1,Ptch1,Atxn7,Kat6b,Wnt5a,Ppara,Crebbp,Gsk3b,Satb1,Vegfa,Nfya,Lpin2,Epas1,Epc1,Mbd1,Tcf7l2,Mxi1,Ablim1,Ube3a,Rnf165,Eya1,I…
315	green	64	GO:0007417	central nervous system development	GO|GO.BP	2.39588263786787e-09	0.00221560684466414	2.66619355555251e-06	99	0.0899182561307902	0.0493299116053607	1.82279378179584	1107	1101	0.143063583815029	692	central nervous system development	13497,20423,52028,93760,239719,19130,16560,17756,11864,12614,16568,20185,83431,21907,19164,110532,12227,18080,18222,20418,19206,13003,16195,22418,56637,67102,19876,12558,17190,21416,18186,18187,13838,11352,18845,64930,18227,24136,11990,22066,13175,18124,67916,13131,16975,15194,114142,245880,20336,243743,11819,18479,50768,58198,12552,330938,93686,18012,21375,71492,210274,216049,73173,212712,192157…	Drp2,Shh,Bbs1,Arid1a,Mrtfb,Prox1,Kif1a,Map2,Arnt2,Celsr1,Kif3a,Ncor1,Ndel1,Nr2e1,Psen1,Adarb1,Btg2,Nin,Numb,Shc3,Ptch1,Vcan,Il6st,Wnt5a,Gsk3b,D16Ertd472e,Robo1,Cdh2,Mbd1,Tcf7l2,Nrp1,Nrp2,Epha4,Abl2,Plxna2,Tsc1,Nr4a2,Zeb2,Atrn,Trpc4,Dclk1,Nr4a3,Plpp3,Dab1,Lrp8,Htt,Foxp2,Wasf3,Exoc4,Plxna4,Nr2f2,Pak1,Dlc1,Sall1,Cdh11,Dixdc1,Rbfox2,Neurod1,Tbr1,Bbs7,Shank2,Zfp365,Pcdh18,Satb2,Socs7,Irs2,Ptger3,Bptf,…
316	green	65	GO:0051252	regulation of RNA metabolic process	GO|GO.BP	2.42287423239715e-09	0.00224056748365466	2.68975688313885e-06	294	0.267029972752044	0.196891930424865	1.35622608898105	1107	1101	0.106444605358436	2762	regulation of RNA metabolic process	23849,14158,192657,214162,55982,22781,20423,17936,12576,60611,27049,16650,217082,14009,79221,20815,12224,170740,53970,17978,54650,12395,18771,193452,14055,12389,328365,93760,268859,239719,12419,21422,19130,67493,12455,52592,104156,70238,56398,21374,15273,11864,14247,268741,228876,76199,20185,68729,13496,21907,71371,19164,70208,71902,72068,18045,110532,12227,194655,20851,18789,75627,66505,110616,2…	Klf6,Fer,Ell2,Kmt2a,Paxip1,Ikzf4,Shh,Nab1,Cdkn1b,Foxj2,Etv3,Kpna6,Hlf,Etv1,Hdac9,Srpk1,Klf5,Zfp287,Rfx5,Ncoa2,Sfmbt1,Runx1t1,Pknox1,Zfp184,Ezh1,Cav1,Zmiz1,Arid1a,Rbfox1,Mrtfb,Cbx5,Tfcp2,Prox1,Mettl16,Ccnt1,Brms1l,Etv5,Rnf168,Chp1,Tbp,Hivep2,Arnt2,Fli1,Tox4,Zfp334,Med13l,Ncor1,Trim37,Arid3a,Nr2e1,Arid5b,Psen1,Med23,Cand1,Cnot2,Nfyb,Adarb1,Btg2,Klf11,Stat5b,Papola,Snapc1,Zmynd11,Atxn3,Tshz3,Ryr2,Hi…
317	green	66	GO:0097485	neuron projection guidance	GO|GO.BP	2.55407765114609e-09	0.00236189863236325	2.81513543785846e-06	39	0.0354223433242507	0.012617621899059	2.80737080312197	1107	1101	0.220338983050847	177	neuron projection guidance	13642,20423,14009,16568,76884,19206,22418,19876,13800,22339,226251,225743,18186,18187,13838,269116,18845,18124,11787,243743,18844,18007,67263,19274,74464,21375,231876,21808,19699,75847,14633,13640,23964,53625,12167,268902,13176,20349,11735	Efnb2,Shh,Etv1,Kif3a,Cyfip2,Ptch1,Wnt5a,Robo1,Enah,Vegfa,Ablim1,Rnf165,Nrp1,Nrp2,Epha4,Nfasc,Plxna2,Nr4a3,Apbb2,Plxna4,Plxna1,Neo1,Zswim6,Ptprm,Zswim5,Tbr1,Lmtk2,Tgfb2,Reln,Crppa,Gli2,Efna5,Tenm2,B3gnt2,Bmpr1b,Robo2,Dcc,Sema3e,Ank3
318	green	67	MSigDB.M6957	GCATTTG_MIR105 (MSigDB)	MSigDB|MSigDB C3: motif gene sets|MSigDB C3: motif gene sets - MIR	3.29235691835219e-09	0.0030446268143877	3.56931631229508e-06	37	0.033605812897366	0.0116909039064728	2.87452648368446	1107	1101	0.225609756097561	164	GCATTTG_MIR105	214162,14007,12576,14009,13690,12928,74007,117600,20338,19270,12325,22763,12558,83814,17859,13838,54126,56332,68842,19249,231506,56468,218203,67198,212712,192157,237339,21763,236511,432572,268420,241576,238331,20679,72605,110593,14415	Kmt2a,Celf2,Cdkn1b,Etv1,Eif4g2,Crk,Btbd11,Srgap1,Sel1l,Ptprg,Camk2g,Zfr,Cdh2,Nedd4l,Mxi1,Epha4,Arhgef7,Amotl2,Tulp4,Ptpn13,Lin54,Socs5,Mylip,Spats2l,Satb2,Socs7,L3mbtl3,Tex2,Ago1,Specc1,Alkbh5,Ldlrad3,Zdhhc22,Sox6,Car10,Prdm2,Gad1
319	green	68	GO:0007155	cell adhesion	GO|GO.BP	3.3416985800786e-09	0.00309025581211917	3.61703420414205e-06	129	0.11716621253406	0.0705018534359852	1.66188840184812	1107	1101	0.130434782608696	989	cell adhesion	14158,54156,13642,20423,72349,12929,12943,12389,328365,15586,12614,56745,12928,22288,19164,76884,104836,20851,11847,110616,13003,16195,22330,22418,17909,19013,208650,207683,56637,19876,22339,18607,12558,27205,18186,93742,13518,13838,269116,269152,11899,11352,18845,64930,227937,16410,19419,241639,17064,56376,18124,21923,54357,67916,13131,243743,11519,101401,18844,50768,23965,12552,15118,23871,1800…	Fer,Egfl6,Efnb2,Shh,Dusp3,Crkl,Pcdha10,Cav1,Zmiz1,Hyal1,Celsr1,C1qtnf1,Crk,Utrn,Psen1,Cyfip2,Cbll1,Stat5b,Arg2,Atxn3,Vcan,Il6st,Vcl,Wnt5a,Myo10,Ppara,Cblb,Igsf11,Gsk3b,Robo1,Vegfa,Pdpk1,Cdh2,Podxl,Nrp1,Pard3,Dst,Epha4,Nfasc,Kif26b,Astn1,Abl2,Plxna2,Tsc1,Pkp4,Itgav,Rasgrp1,Fermt1,Cd93,Pdlim5,Nr4a3,Tnc,Epb41l4b,Plpp3,Dab1,Plxna4,Add2,Adamts9,Plxna1,Dlc1,Tenm3,Cdh11,Has3,Ets1,Neo1,Smad3,Lmo7,Ptprm,S…
320	green	69	GO:0050767	regulation of neurogenesis	GO|GO.BP	4.19440710412624e-09	0.00387880313598336	4.45327570147343e-06	107	0.0971843778383288	0.0553179355574565	1.75683305710835	1107	1101	0.137886597938144	776	regulation of neurogenesis	13642,20423,29869,13690,210108,12389,19130,104156,17756,21858,83431,21907,19164,12808,216739,18080,18222,94253,19270,16195,50769,22418,56637,67102,19876,11504,22339,17158,12558,17190,83814,15566,21416,22215,18186,14048,70827,13838,20980,11352,18845,64930,24136,69737,56376,13131,15572,16975,18125,12704,74132,243743,18844,233781,18479,23965,58198,330938,21406,56294,18007,56198,67263,74464,18012,213…	Efnb2,Shh,Ulk2,Eif4g2,D130043K22Rik,Cav1,Prox1,Etv5,Map2,Timp2,Ndel1,Nr2e1,Psen1,Cobl,Acsl6,Nin,Numb,Hecw1,Ptprg,Il6st,Atp8a2,Wnt5a,Gsk3b,D16Ertd472e,Robo1,Adamts1,Vegfa,Man2a1,Cdh2,Mbd1,Nedd4l,Htr7,Tcf7l2,Ube3a,Nrp1,Eya1,Trak2,Epha4,Syt2,Abl2,Plxna2,Tsc1,Zeb2,Ttl,Pdlim5,Dab1,Elavl4,Lrp8,Nos1,Cit,Rnf6,Plxna4,Plxna1,Xylt1,Pak1,Tenm3,Sall1,Dixdc1,Tcf12,Ptpn9,Neo1,Heyl,Zswim6,Zswim5,Neurod1,Tbr1,Fst…
321	green	70	GO:0022610	biological adhesion	GO|GO.BP	5.19522733631619e-09	0.00480431765062241	5.44707216623856e-06	129	0.11716621253406	0.0710008554319932	1.65020846328092	1107	1101	0.129518072289157	996	biological adhesion	14158,54156,13642,20423,72349,12929,12943,12389,328365,15586,12614,56745,12928,22288,19164,76884,104836,20851,11847,110616,13003,16195,22330,22418,17909,19013,208650,207683,56637,19876,22339,18607,12558,27205,18186,93742,13518,13838,269116,269152,11899,11352,18845,64930,227937,16410,19419,241639,17064,56376,18124,21923,54357,67916,13131,243743,11519,101401,18844,50768,23965,12552,15118,23871,1800…	Fer,Egfl6,Efnb2,Shh,Dusp3,Crkl,Pcdha10,Cav1,Zmiz1,Hyal1,Celsr1,C1qtnf1,Crk,Utrn,Psen1,Cyfip2,Cbll1,Stat5b,Arg2,Atxn3,Vcan,Il6st,Vcl,Wnt5a,Myo10,Ppara,Cblb,Igsf11,Gsk3b,Robo1,Vegfa,Pdpk1,Cdh2,Podxl,Nrp1,Pard3,Dst,Epha4,Nfasc,Kif26b,Astn1,Abl2,Plxna2,Tsc1,Pkp4,Itgav,Rasgrp1,Fermt1,Cd93,Pdlim5,Nr4a3,Tnc,Epb41l4b,Plpp3,Dab1,Plxna4,Add2,Adamts9,Plxna1,Dlc1,Tenm3,Cdh11,Has3,Ets1,Neo1,Smad3,Lmo7,Ptprm,S…
322	green	71	MSigDB.M2882	KRAS.600_UP.V1_UP (MSigDB)	MSigDB|MSigDB C6: oncogenic signatures	5.89555813955732e-09	0.00545195276290447	6.12578962124098e-06	39	0.0354223433242507	0.0129740518962076	2.73024523160763	1107	1101	0.214285714285714	182	KRAS.600_UP.V1_UP	14009,11492,104156,56745,260315,24064,20230,15200,15566,18186,240726,11899,80890,18124,11517,319520,20255,58233,20616,72258,73379,77569,14763,103967,16323,19699,244579,239157,330998,68203,20660,320982,211712,18213,235106,12386,380916,241589,11735	Etv1,Adam19,Etv5,C1qtnf1,Nav3,Spry2,Satb1,Hbegf,Htr7,Nrp1,Slco5a1,Astn1,Trim2,Nr4a3,Adcyap1r1,Dusp4,Scg3,Dnaja4,Snap91,Kcnk10,Dcbld2,Limch1,Gpr37,Dnm3,Inhba,Reln,Tox3,Pnma2,Ankrd34c,Diras2,Sorl1,Arl4c,Pcdh9,Ntrk3,Ntm,Ctnna2,Lrch1,D430041D05Rik,Ank3
323	green	72	MSigDB.M10635	TGCTGCT_MIR15A_MIR16_MIR15B_MIR195_MIR424_MIR497 (MSigDB)	MSigDB|MSigDB C3: motif gene sets|MSigDB C3: motif gene sets - MIR	6.64724160562091e-09	0.00614707655824757	6.7998634493889e-06	82	0.0744777475022707	0.0389221556886228	1.91350520505834	1107	1101	0.15018315018315	546	TGCTGCT_MIR15A_MIR16_MIR15B_MIR195_MIR424_MIR497	269593,214162,72349,20815,12929,12395,14055,93760,21374,170749,71998,27273,237459,12227,107476,19206,14661,218975,50523,16004,22339,50766,17190,226182,14048,18187,54354,18845,72147,13175,80890,56376,56228,18124,54357,20404,74340,16438,28018,23821,93836,76886,17127,67416,106794,73379,72843,231386,320799,12283,30878,100504663,243043,67878,228829,109205,212712,227449,72759,208922,116848,12014,81006,…	Luzp1,Kmt2a,Dusp3,Srpk1,Crkl,Runx1t1,Ezh1,Arid1a,Tbp,Mtmr4,Slc25a35,Pdk4,Cdk17,Btg2,Acaca,Ptch1,Glud1,Mapk1ip1l,Lats2,Igf2r,Vegfa,Crim1,Mbd1,Taf5,Eya1,Nrp2,Rassf5,Plxna2,Zbtb46,Dclk1,Trim2,Pdlim5,Ube2j1,Nr4a3,Epb41l4b,Sh3gl2,Ahcyl2,Itpr1,Ubfd1,Bace1,Rnf111,Fam81a,Smad3,Armcx2,Dhx57,Dcbld2,Prdm4,Ythdc1,Zhx3,Cab39,Apln,Atg14,Kctd8,Tmem33,Phf20,Sobp,Satb2,Zcchc2,Tmem135,Cpeb3,Baz2a,Bach2,Gpr63,Zfp60…
324	green	73	GO:0010975	regulation of neuron projection development	GO|GO.BP	7.53568550438358e-09	0.00696867038429174	7.60771876014382e-06	79	0.0717529518619437	0.0370687197034502	1.93567386292182	1107	1101	0.151923076923077	520	regulation of neuron projection development	13642,29869,13690,210108,17756,83431,21907,19164,12808,216739,18080,18222,94253,19270,50769,22418,56637,67102,19876,11504,22339,12558,83814,15566,22215,18186,70827,13838,20980,11352,18845,64930,24136,69737,56376,13131,15572,16975,12704,74132,243743,18844,233781,18479,23965,330938,56294,18007,67263,74464,21375,320027,211134,77480,224617,210274,18759,216049,218203,269397,208922,228880,320840,103967…	Efnb2,Ulk2,Eif4g2,D130043K22Rik,Map2,Ndel1,Nr2e1,Psen1,Cobl,Acsl6,Nin,Numb,Hecw1,Ptprg,Atp8a2,Wnt5a,Gsk3b,D16Ertd472e,Robo1,Adamts1,Vegfa,Cdh2,Nedd4l,Htr7,Ube3a,Nrp1,Trak2,Epha4,Syt2,Abl2,Plxna2,Tsc1,Zeb2,Ttl,Pdlim5,Dab1,Elavl4,Lrp8,Cit,Rnf6,Plxna4,Plxna1,Xylt1,Pak1,Tenm3,Dixdc1,Ptpn9,Neo1,Zswim6,Zswim5,Tbr1,Fstl4,Lzts1,Kidins220,Tbc1d24,Shank2,Prkci,Zfp365,Mylip,Ss18l1,Cpeb3,Zmynd8,Negr1,Dnm3,Re…
325	green	74	GO:0031344	regulation of cell projection organization	GO|GO.BP	8.46117390119174e-09	0.00782452133217047	8.46565950422602e-06	94	0.0853769300635786	0.0471200456230396	1.81190253393628	1107	1101	0.142208774583964	661	regulation of cell projection organization	14158,13642,29869,12224,13690,210108,12389,17756,13860,83431,21907,19164,12808,260315,216739,18080,18222,94253,19270,50769,22418,24064,17909,56637,67102,19876,11504,22339,12558,83814,15566,22215,27205,18186,70827,13838,20980,11352,18845,64930,24136,69737,56376,13131,15572,16975,15194,12704,74132,243743,18844,233781,18479,23965,330938,56294,18007,67263,74464,21375,193385,320027,211134,77480,224617…	Fer,Efnb2,Ulk2,Klf5,Eif4g2,D130043K22Rik,Cav1,Map2,Eps8,Ndel1,Nr2e1,Psen1,Cobl,Nav3,Acsl6,Nin,Numb,Hecw1,Ptprg,Atp8a2,Wnt5a,Spry2,Myo10,Gsk3b,D16Ertd472e,Robo1,Adamts1,Vegfa,Cdh2,Nedd4l,Htr7,Ube3a,Podxl,Nrp1,Trak2,Epha4,Syt2,Abl2,Plxna2,Tsc1,Zeb2,Ttl,Pdlim5,Dab1,Elavl4,Lrp8,Htt,Cit,Rnf6,Plxna4,Plxna1,Xylt1,Pak1,Tenm3,Dixdc1,Ptpn9,Neo1,Zswim6,Zswim5,Tbr1,Ripor2,Fstl4,Lzts1,Kidins220,Tbc1d24,Cdc42e…
326	green	75	MSigDB.M17260	ATGTACA_MIR493 (MSigDB)	MSigDB|MSigDB C3: motif gene sets|MSigDB C3: motif gene sets - MIR	8.98186651812549e-09	0.00830603495383566	8.93122038046845e-06	53	0.0481380563124432	0.021029369831765	2.28908696254561	1107	1101	0.179661016949153	295	ATGTACA_MIR493	14007,17936,328365,93760,80517,15273,76199,432530,18107,20338,238871,22418,12914,207214,18607,12558,22215,105445,14048,66646,16599,11938,58198,12552,242662,55983,73469,16764,319387,73173,73102,320717,320127,52040,116848,236511,20466,216028,229320,72145,218440,114716,208440,58172,15531,50496,78923,223227,66673,76707,14415,60344,75710	Celf2,Nab1,Zmiz1,Arid1a,Herpud2,Hivep2,Med13l,Adcy1,Nmt1,Sel1l,Pde4d,Wnt5a,Crebbp,Larp4,Pdpk1,Cdh2,Ube3a,Dock9,Eya1,Rpe,Klf3,Atp2a2,Sall1,Cdh11,Rims3,Pdzrn3,Rnf38,Aff3,Adgrl3,Pcdh18,Slc22a23,Pptc7,Dgki,Ppp1r10,Baz2a,Ago1,Sin3a,Lrrtm3,Clrn1,Wdfy3,Ankrd34b,Spred2,Dip2c,Sertad2,Ndst1,E2f6,Chsy3,Sox21,Sorcs3,Clasp1,Gad1,Fign,Rbm12
327	green	76	GO:0045893	positive regulation of transcription, DNA-templated	GO|GO.BP	9.24631571784177e-09	0.00855058593796848	9.1254919295288e-06	144	0.130790190735695	0.0825491873396065	1.58439101523344	1107	1101	0.124352331606218	1158	positive regulation of transcription, DNA-templated	23849,192657,214162,55982,22781,20423,60611,16650,217082,14009,12224,170740,17978,18771,14055,328365,93760,239719,21422,19130,12455,104156,21374,15273,11864,14247,13496,19164,71902,18045,20851,19206,246103,54169,23955,22418,19013,12914,56637,15975,22339,18044,64898,13819,13831,21416,226250,226251,22215,14048,22779,18143,66262,18986,18227,24136,70470,18124,70122,69188,17355,18125,74132,54343,11819…	Klf6,Ell2,Kmt2a,Paxip1,Ikzf4,Shh,Foxj2,Kpna6,Hlf,Etv1,Klf5,Zfp287,Ncoa2,Pknox1,Ezh1,Zmiz1,Arid1a,Mrtfb,Tfcp2,Prox1,Ccnt1,Etv5,Tbp,Hivep2,Arnt2,Fli1,Arid3a,Psen1,Cand1,Nfyb,Stat5b,Ptch1,Atxn7,Kat6b,Nek4,Wnt5a,Ppara,Crebbp,Gsk3b,Ifnar1,Vegfa,Nfya,Lpin2,Epas1,Epc1,Tcf7l2,Afap1l2,Ablim1,Ube3a,Eya1,Ikzf2,Npas2,Ing5,Pou2f1,Nr4a2,Zeb2,Rprd1b,Nr4a3,Mllt3,Kmt2e,Aff1,Nos1,Rnf6,Atf7ip,Nr2f2,Mef2a,Hcfc1,Kat6…
328	green	77	GO:1903508	positive regulation of nucleic acid-templated transcription	GO|GO.BP	9.24631571784177e-09	0.00855058593796848	9.1254919295288e-06	144	0.130790190735695	0.0825491873396065	1.58439101523344	1107	1101	0.124352331606218	1158	positive regulation of nucleic acid-templated transcription	23849,192657,214162,55982,22781,20423,60611,16650,217082,14009,12224,170740,17978,18771,14055,328365,93760,239719,21422,19130,12455,104156,21374,15273,11864,14247,13496,19164,71902,18045,20851,19206,246103,54169,23955,22418,19013,12914,56637,15975,22339,18044,64898,13819,13831,21416,226250,226251,22215,14048,22779,18143,66262,18986,18227,24136,70470,18124,70122,69188,17355,18125,74132,54343,11819…	Klf6,Ell2,Kmt2a,Paxip1,Ikzf4,Shh,Foxj2,Kpna6,Hlf,Etv1,Klf5,Zfp287,Ncoa2,Pknox1,Ezh1,Zmiz1,Arid1a,Mrtfb,Tfcp2,Prox1,Ccnt1,Etv5,Tbp,Hivep2,Arnt2,Fli1,Arid3a,Psen1,Cand1,Nfyb,Stat5b,Ptch1,Atxn7,Kat6b,Nek4,Wnt5a,Ppara,Crebbp,Gsk3b,Ifnar1,Vegfa,Nfya,Lpin2,Epas1,Epc1,Tcf7l2,Afap1l2,Ablim1,Ube3a,Eya1,Ikzf2,Npas2,Ing5,Pou2f1,Nr4a2,Zeb2,Rprd1b,Nr4a3,Mllt3,Kmt2e,Aff1,Nos1,Rnf6,Atf7ip,Nr2f2,Mef2a,Hcfc1,Kat6…
329	green	78	GO:1902680	positive regulation of RNA biosynthetic process	GO|GO.BP	9.78583058699716e-09	0.00904950555030914	9.62713356415866e-06	144	0.130790190735695	0.0826204733390362	1.58302398243341	1107	1101	0.124245038826575	1159	positive regulation of RNA biosynthetic process	23849,192657,214162,55982,22781,20423,60611,16650,217082,14009,12224,170740,17978,18771,14055,328365,93760,239719,21422,19130,12455,104156,21374,15273,11864,14247,13496,19164,71902,18045,20851,19206,246103,54169,23955,22418,19013,12914,56637,15975,22339,18044,64898,13819,13831,21416,226250,226251,22215,14048,22779,18143,66262,18986,18227,24136,70470,18124,70122,69188,17355,18125,74132,54343,11819…	Klf6,Ell2,Kmt2a,Paxip1,Ikzf4,Shh,Foxj2,Kpna6,Hlf,Etv1,Klf5,Zfp287,Ncoa2,Pknox1,Ezh1,Zmiz1,Arid1a,Mrtfb,Tfcp2,Prox1,Ccnt1,Etv5,Tbp,Hivep2,Arnt2,Fli1,Arid3a,Psen1,Cand1,Nfyb,Stat5b,Ptch1,Atxn7,Kat6b,Nek4,Wnt5a,Ppara,Crebbp,Gsk3b,Ifnar1,Vegfa,Nfya,Lpin2,Epas1,Epc1,Tcf7l2,Afap1l2,Ablim1,Ube3a,Eya1,Ikzf2,Npas2,Ing5,Pou2f1,Nr4a2,Zeb2,Rprd1b,Nr4a3,Mllt3,Kmt2e,Aff1,Nos1,Rnf6,Atf7ip,Nr2f2,Mef2a,Hcfc1,Kat6…
330	green	79	GO:0060322	head development	GO|GO.BP	9.96582382968778e-09	0.00921595538144676	9.78339212467809e-06	83	0.075386012715713	0.0399201596806387	1.88841961852861	1107	1101	0.148214285714286	560	head development	20423,52028,93760,239719,19130,16560,11864,16568,20185,83431,21907,71371,19164,12227,18080,18222,19206,22418,56637,67102,19876,12558,21416,83691,18186,18187,11352,18845,64930,18227,24136,11990,13175,18124,13131,16975,15194,114142,243743,11819,18479,50768,244349,13617,58198,330938,74392,93686,18012,21375,77087,71492,210274,216049,73173,212712,192157,384783,21808,19218,207165,18183,16323,19699,1924…	Shh,Bbs1,Arid1a,Mrtfb,Prox1,Kif1a,Arnt2,Kif3a,Ncor1,Ndel1,Nr2e1,Arid5b,Psen1,Btg2,Nin,Numb,Ptch1,Wnt5a,Gsk3b,D16Ertd472e,Robo1,Cdh2,Tcf7l2,Crispld1,Nrp1,Nrp2,Abl2,Plxna2,Tsc1,Nr4a2,Zeb2,Atrn,Dclk1,Nr4a3,Dab1,Lrp8,Htt,Foxp2,Plxna4,Nr2f2,Pak1,Dlc1,Kat6a,Ednra,Sall1,Dixdc1,Specc1l,Rbfox2,Neurod1,Tbr1,Ankrd11,Bbs7,Shank2,Zfp365,Pcdh18,Satb2,Socs7,Irs2,Tgfb2,Ptger3,Bptf,Nrg3,Inhba,Reln,Ptpn11,S1pr1,Sh…
331	green	80	GO:0120035	regulation of plasma membrane bounded cell projection organization	GO|GO.BP	1.02314030649142e-08	0.00946155137269775	1.00228298439595e-05	93	0.0844686648501362	0.0466210436270316	1.81181411394145	1107	1101	0.142201834862385	654	regulation of plasma membrane bounded cell projection organization	14158,13642,29869,12224,13690,210108,12389,17756,13860,83431,21907,19164,12808,260315,216739,18080,18222,94253,19270,50769,22418,17909,56637,67102,19876,11504,22339,12558,83814,15566,22215,27205,18186,70827,13838,20980,11352,18845,64930,24136,69737,56376,13131,15572,16975,15194,12704,74132,243743,18844,233781,18479,23965,330938,56294,18007,67263,74464,21375,193385,320027,211134,77480,224617,26040…	Fer,Efnb2,Ulk2,Klf5,Eif4g2,D130043K22Rik,Cav1,Map2,Eps8,Ndel1,Nr2e1,Psen1,Cobl,Nav3,Acsl6,Nin,Numb,Hecw1,Ptprg,Atp8a2,Wnt5a,Myo10,Gsk3b,D16Ertd472e,Robo1,Adamts1,Vegfa,Cdh2,Nedd4l,Htr7,Ube3a,Podxl,Nrp1,Trak2,Epha4,Syt2,Abl2,Plxna2,Tsc1,Zeb2,Ttl,Pdlim5,Dab1,Elavl4,Lrp8,Htt,Cit,Rnf6,Plxna4,Plxna1,Xylt1,Pak1,Tenm3,Dixdc1,Ptpn9,Neo1,Zswim6,Zswim5,Tbr1,Ripor2,Fstl4,Lzts1,Kidins220,Tbc1d24,Cdc42ep3,Sha…
332	green	81	GO:0048589	developmental growth	GO|GO.BP	1.05928796044422e-08	0.00979582897148558	1.03440643838285e-05	84	0.0762942779291553	0.0406330196749358	1.87764233471963	1107	1101	0.147368421052632	570	developmental growth	20423,29869,13690,328365,19130,20185,83431,71371,12808,110532,20856,76884,20851,18080,19206,238871,22330,50523,50769,22418,24064,56637,19876,22339,15200,83814,21416,22215,18186,18187,13838,20980,269152,11352,18845,24136,11435,11990,69737,13175,16194,56376,73205,21923,20404,74132,243743,18844,18479,52357,234214,58198,17127,67561,77087,320027,210274,77578,21808,268396,329252,229357,19247,13609,3961…	Shh,Ulk2,Eif4g2,Zmiz1,Prox1,Ncor1,Ndel1,Arid5b,Cobl,Adarb1,Stc2,Cyfip2,Stat5b,Nin,Ptch1,Pde4d,Vcl,Lats2,Atp8a2,Wnt5a,Spry2,Gsk3b,Robo1,Vegfa,Hbegf,Nedd4l,Tcf7l2,Ube3a,Nrp1,Nrp2,Epha4,Syt2,Kif26b,Abl2,Plxna2,Zeb2,Chrna1,Atrn,Ttl,Dclk1,Il6ra,Pdlim5,C9orf72,Tnc,Sh3gl2,Rnf6,Plxna4,Plxna1,Pak1,Wwc2,Sorbs2,Sall1,Smad3,Wdr48,Ankrd11,Fstl4,Shank2,Bcl9,Tgfb2,Sh3pxd2b,Lgr6,Gpr149,Ptpn11,S1pr1,Flrt1,Gigyf2,…
333	green	82	neuronalActivityDependent.004	Neuronal survival and death (Zhang 2007)	neuronal activity-related gene sets|Neuron|Hippocampus|High-throughput association analysis|Sets contributed by X. William Yang or Yang lab	1.08876863459698e-08	0.0100684532745536	1.05983718679512e-05	102	0.0926430517711172	0.0528229255774166	1.75384174122163	1107	1101	0.137651821862348	741	Neuronal survival and death (Zhang 2007)	67608,13642,13121,192657,66942,14773,12224,12395,193452,26556,328365,233056,104156,76199,71371,19279,64451,20856,12227,18080,94090,18548,246103,50523,24064,67434,11514,11504,22339,15200,83814,17859,217351,74018,170768,71834,18227,13175,71793,21338,73205,18124,21923,230789,213499,17355,73998,13990,232288,54343,140919,330627,192174,67263,380928,14457,74392,212919,68842,328329,106794,77087,218203,77…	Narf,Efnb2,Cyp51,Ell2,Ddx18,Grk5,Klf5,Runx1t1,Zfp184,Homer1,Zmiz1,Zfp790,Etv5,Med13l,Arid5b,Ptprr,Dip2a,Stc2,Btg2,Nin,Trim9,Pcsk1,Atxn7,Lats2,Spry2,Ankrd33b,Adcy8,Adamts1,Vegfa,Hbegf,Nedd4l,Mxi1,Tnrc6c,Als2,Pfkfb3,Zbtb43,Nr4a2,Dclk1,Ints12,Tacr3,C9orf72,Nr4a3,Tnc,Fam76a,Fbxo42,Aff1,Herc3,Smarcad1,Frmd4b,Atf7ip,Slc17a6,Trim66,Rwdd4a,Zswim6,Lmo7,Gas7,Specc1l,Kctd7,Tulp4,Mast4,Dhx57,Ankrd11,Mylip,Bc…
334	green	83	JAM:002997	Polycomb_genes_(PGSTs)_repressed_by_SCs_(Table_S9)__Lee	JAM|StemCellLists|StemCellLists.Lee	1.10905302695033e-08	0.0102560344099048	1.07731453885555e-05	123	0.111716621253406	0.067579127459367	1.65312316766116	1107	1101	0.129746835443038	948	Polycomb_genes_(PGSTs)_repressed_by_SCs	12390,54156,14807,58175,20423,14773,217082,170740,93760,20442,13860,14247,21907,71371,70574,20856,12227,18080,94090,18789,66505,103978,11514,110197,23984,224796,13819,15566,18719,14585,209378,18186,93742,240726,18143,269180,13838,54354,18845,19419,226922,18124,54357,20404,70122,18125,21336,232333,140919,11819,233781,27359,83453,99375,54126,50768,319520,12552,14681,56198,14457,20616,60596,18012,21…	Cav2,Egfl6,Grik3,Rgs20,Shh,Grk5,Hlf,Zfp287,Arid1a,St3gal1,Eps8,Fli1,Nr2e1,Arid5b,Cpm,Stc2,Btg2,Nin,Trim9,Papola,Zmynd11,Gpc5,Adcy8,Dgkg,Pde10a,Clic5,Epas1,Htr7,Pip5k1b,Gfra1,Itih5,Nrp1,Pard3,Slco5a1,Npas2,Inpp4a,Epha4,Rassf5,Plxna2,Rasgrp1,Kcnq5,Nr4a3,Epb41l4b,Sh3gl2,Mllt3,Nos1,Tacr1,Slc6a1,Slc17a6,Nr2f2,Xylt1,Sytl4,Chrdl1,Cul4a,Arhgef7,Dlc1,Dusp4,Cdh11,Gnao1,Heyl,Gas7,Snap91,Gucy1a1,Neurod1,Tbr1…
335	green	84	GO:0051960	regulation of nervous system development	GO|GO.BP	1.14498034024502e-08	0.0105882743952363	1.10871983196191e-05	114	0.103542234332425	0.0612346735101226	1.69090857184547	1107	1101	0.132712456344587	859	regulation of nervous system development	13642,20423,29869,13690,210108,12389,19130,104156,17756,12614,21858,83431,21907,19164,12808,216739,18080,18222,94253,19270,16195,50769,22418,56637,67102,19876,11504,22339,17158,12558,17190,83814,15566,21416,22215,18186,93742,14048,70827,13838,20980,11352,18845,64930,24136,69737,56376,13131,15572,16975,18125,12704,74132,245880,243743,18844,233781,18479,23965,58198,330938,21406,56294,18007,56198,67…	Efnb2,Shh,Ulk2,Eif4g2,D130043K22Rik,Cav1,Prox1,Etv5,Map2,Celsr1,Timp2,Ndel1,Nr2e1,Psen1,Cobl,Acsl6,Nin,Numb,Hecw1,Ptprg,Il6st,Atp8a2,Wnt5a,Gsk3b,D16Ertd472e,Robo1,Adamts1,Vegfa,Man2a1,Cdh2,Mbd1,Nedd4l,Htr7,Tcf7l2,Ube3a,Nrp1,Pard3,Eya1,Trak2,Epha4,Syt2,Abl2,Plxna2,Tsc1,Zeb2,Ttl,Pdlim5,Dab1,Elavl4,Lrp8,Nos1,Cit,Rnf6,Wasf3,Plxna4,Plxna1,Xylt1,Pak1,Tenm3,Sall1,Dixdc1,Tcf12,Ptpn9,Neo1,Heyl,Zswim6,Zswi…
336	green	85	GO:0045935	positive regulation of nucleobase-containing compound metabolic process	GO|GO.BP	1.33823333193263e-08	0.0123753930310469	1.28242414829502e-05	168	0.152588555858311	0.100869689193042	1.51272951348437	1107	1101	0.118727915194346	1415	positive regulation of nucleobase-containing compound metabolic process	23849,192657,214162,55982,22781,20423,60611,16650,217082,14009,12224,170740,17688,17978,18771,14055,328365,93760,239719,21422,19130,67493,12455,104156,70238,21374,15273,11864,14247,21858,13496,19164,71902,18045,110532,12227,20851,12499,19206,246103,54169,23955,22418,19013,12914,252870,56637,15975,22339,18044,64898,13819,13831,21416,226250,226251,22215,217351,14048,22779,18143,66262,18986,18227,24…	Klf6,Ell2,Kmt2a,Paxip1,Ikzf4,Shh,Foxj2,Kpna6,Hlf,Etv1,Klf5,Zfp287,Msh6,Ncoa2,Pknox1,Ezh1,Zmiz1,Arid1a,Mrtfb,Tfcp2,Prox1,Mettl16,Ccnt1,Etv5,Rnf168,Tbp,Hivep2,Arnt2,Fli1,Timp2,Arid3a,Psen1,Cand1,Nfyb,Adarb1,Btg2,Stat5b,Entpd5,Ptch1,Atxn7,Kat6b,Nek4,Wnt5a,Ppara,Crebbp,Usp7,Gsk3b,Ifnar1,Vegfa,Nfya,Lpin2,Epas1,Epc1,Tcf7l2,Afap1l2,Ablim1,Ube3a,Tnrc6c,Eya1,Ikzf2,Npas2,Ing5,Pou2f1,Nr4a2,Zeb2,Rprd1b,Nr4a3…
337	green	86	GO:0019219	regulation of nucleobase-containing compound metabolic process	GO|GO.BP	1.63475685983951e-08	0.0151175121467775	1.52548053953355e-05	313	0.284287011807448	0.216067864271457	1.31573018859613	1107	1101	0.103266248762785	3031	regulation of nucleobase-containing compound metabolic process	23849,14158,192657,214162,55982,22781,20423,17936,12576,60611,27049,16650,217082,14009,79221,20815,12224,170740,17688,53970,17978,54650,12395,18771,193452,14055,12389,328365,93760,268859,239719,12419,21422,19130,67493,12455,52592,104156,70238,56398,21374,15273,11864,14247,268741,21858,228876,76199,20185,68729,13496,21907,71371,19164,70208,71902,72068,18045,110532,12227,194655,20851,18789,75627,66…	Klf6,Fer,Ell2,Kmt2a,Paxip1,Ikzf4,Shh,Nab1,Cdkn1b,Foxj2,Etv3,Kpna6,Hlf,Etv1,Hdac9,Srpk1,Klf5,Zfp287,Msh6,Rfx5,Ncoa2,Sfmbt1,Runx1t1,Pknox1,Zfp184,Ezh1,Cav1,Zmiz1,Arid1a,Rbfox1,Mrtfb,Cbx5,Tfcp2,Prox1,Mettl16,Ccnt1,Brms1l,Etv5,Rnf168,Chp1,Tbp,Hivep2,Arnt2,Fli1,Tox4,Timp2,Zfp334,Med13l,Ncor1,Trim37,Arid3a,Nr2e1,Arid5b,Psen1,Med23,Cand1,Cnot2,Nfyb,Adarb1,Btg2,Klf11,Stat5b,Papola,Snapc1,Zmynd11,Atxn3,Ts…
338	green	87	GO:0009887	animal organ morphogenesis	GO|GO.BP	2.05268576309534e-08	0.01898233475537	1.88209618138137e-05	102	0.0926430517711172	0.053464499572284	1.73279564032698	1107	1101	0.136	750	animal organ morphogenesis	13642,20423,17936,20340,12929,52028,12389,328365,93760,239719,15586,19130,104156,100503085,12614,14247,16568,71371,19164,110532,243931,18222,20191,19206,50769,22418,24064,19013,56637,19876,11504,22339,224796,17158,12558,21416,18186,14048,18187,269152,18986,11352,16410,19338,18124,21923,70122,15194,114142,14254,269831,20336,18844,24013,50768,244349,23965,13617,58198,17127,20588,67561,56198,19274,1…	Efnb2,Shh,Nab1,Glg1,Crkl,Bbs1,Cav1,Zmiz1,Arid1a,Mrtfb,Hyal1,Prox1,Etv5,Klhl3,Celsr1,Fli1,Kif3a,Arid5b,Psen1,Adarb1,Tshz3,Numb,Ryr2,Ptch1,Atp8a2,Wnt5a,Spry2,Ppara,Gsk3b,Robo1,Adamts1,Vegfa,Clic5,Man2a1,Cdh2,Tcf7l2,Nrp1,Eya1,Nrp2,Kif26b,Pou2f1,Abl2,Itgav,Rab33b,Nr4a3,Tnc,Mllt3,Htt,Foxp2,Flt1,Tspan12,Exoc4,Plxna1,Grk1,Dlc1,Kat6a,Tenm3,Ednra,Sall1,Smad3,Smarcc1,Wdr48,Heyl,Ptprm,Strc,Myo6,Foxn3,Ppargc…
339	green	88	GO:0007610	behavior	GO|GO.BP	2.19402423341065e-08	0.020289370739919	2.00092413608669e-05	81	0.0735694822888283	0.0392785856857713	1.87301759990505	1107	1101	0.147005444646098	551	behavior	214162,14009,17978,52028,26556,104156,13860,12614,21907,19164,110532,12227,432530,110616,20418,71816,50769,11514,19013,20273,268980,15566,214084,74018,18143,13838,11899,11352,329165,64930,18227,11438,21338,18124,13131,73094,15572,80912,15194,18125,114142,21336,232333,11441,18479,14681,23821,17920,21375,30878,210274,319387,12326,109205,320127,208922,14763,19218,320840,19699,320974,319239,242864,18…	Kmt2a,Etv1,Ncoa2,Bbs1,Homer1,Etv5,Eps8,Celsr1,Nr2e1,Psen1,Adarb1,Btg2,Adcy1,Atxn3,Shc3,Rnf180,Atp8a2,Adcy8,Ppara,Scn8a,Strn,Htr7,Slc18a2,Als2,Npas2,Epha4,Astn1,Abl2,Abi2,Tsc1,Nr4a2,Chrna4,Tacr3,Nr4a3,Dab1,Sgip1,Elavl4,Pum1,Htt,Nos1,Foxp2,Tacr1,Slc6a1,Chrna7,Pak1,Gnao1,Bace1,Myo6,Tbr1,Apln,Shank2,Adgrl3,Camk4,Sobp,Dgki,Cpeb3,Gpr37,Ptger3,Negr1,Reln,Lrrn4,Npsr1,Napepld,Prkce,Gigyf2,Htr1b,Oprd1,Prok…
340	green	89	GO:0030900	forebrain development	GO|GO.BP	2.20283303975496e-08	0.0203708307051164	2.00697839459274e-05	54	0.0490463215258856	0.0221699458226404	2.21228874072387	1107	1101	0.173633440514469	311	forebrain development	20423,52028,93760,239719,19130,16560,16568,20185,83431,21907,19164,12227,18080,18222,22418,56637,67102,19876,12558,21416,18186,18187,64930,18227,24136,13175,18124,13131,16975,15194,243743,11819,18479,50768,58198,330938,18012,21375,212712,192157,19218,18183,16323,19699,329628,16485,14633,225523,268902,15531,76089,319565,320165,20664	Shh,Bbs1,Arid1a,Mrtfb,Prox1,Kif1a,Kif3a,Ncor1,Ndel1,Nr2e1,Psen1,Btg2,Nin,Numb,Wnt5a,Gsk3b,D16Ertd472e,Robo1,Cdh2,Tcf7l2,Nrp1,Nrp2,Tsc1,Nr4a2,Zeb2,Dclk1,Nr4a3,Dab1,Lrp8,Htt,Plxna4,Nr2f2,Pak1,Dlc1,Sall1,Dixdc1,Neurod1,Tbr1,Satb2,Socs7,Ptger3,Nrg3,Inhba,Reln,Fat4,Kcna1,Gli2,Cep120,Robo2,Ndst1,Rapgef2,Syne2,Tacc1,Sox1
341	green	90	GO:0006355	regulation of transcription, DNA-templated	GO|GO.BP	2.52766126635568e-08	0.0233746992203001	2.28491683482894e-05	274	0.248864668483197	0.185058454519532	1.3447895105864	1107	1101	0.105546995377504	2596	regulation of transcription, DNA-templated	23849,14158,192657,214162,55982,22781,20423,17936,12576,60611,27049,16650,217082,14009,79221,12224,170740,53970,17978,54650,12395,18771,193452,14055,12389,328365,93760,239719,12419,21422,19130,12455,52592,104156,70238,56398,21374,15273,11864,14247,268741,228876,76199,20185,68729,13496,21907,71371,19164,70208,71902,72068,18045,12227,194655,20851,75627,66505,110616,243931,20191,110521,19206,246103,…	Klf6,Fer,Ell2,Kmt2a,Paxip1,Ikzf4,Shh,Nab1,Cdkn1b,Foxj2,Etv3,Kpna6,Hlf,Etv1,Hdac9,Klf5,Zfp287,Rfx5,Ncoa2,Sfmbt1,Runx1t1,Pknox1,Zfp184,Ezh1,Cav1,Zmiz1,Arid1a,Mrtfb,Cbx5,Tfcp2,Prox1,Ccnt1,Brms1l,Etv5,Rnf168,Chp1,Tbp,Hivep2,Arnt2,Fli1,Tox4,Zfp334,Med13l,Ncor1,Trim37,Arid3a,Nr2e1,Arid5b,Psen1,Med23,Cand1,Cnot2,Nfyb,Btg2,Klf11,Stat5b,Snapc1,Zmynd11,Atxn3,Tshz3,Ryr2,Hivep1,Ptch1,Atxn7,Kat6b,Nek4,Wnt5a,P…
342	green	91	GO:0044212	transcription regulatory region DNA binding	GO|GO.MF	2.55314855408675e-08	0.0236103944428305	2.30337474672029e-05	96	0.0871934604904632	0.0495437696036498	1.75992786152549	1107	1101	0.138129496402878	695	transcription regulatory region DNA binding	23849,214162,22781,60611,27049,217082,14009,12224,53970,17978,21422,19130,12455,104156,21374,15273,11864,14247,20185,13496,71371,18045,194655,20851,66505,110616,110521,22418,19013,12914,20230,18044,21416,17859,226182,22779,18986,18227,18124,16599,114142,17258,58198,19651,23871,102423,21406,17127,56198,380912,18012,21375,72843,320799,239528,212712,208104,21781,277250,228880,116848,12014,69562,2365…	Klf6,Kmt2a,Ikzf4,Foxj2,Etv3,Hlf,Etv1,Klf5,Rfx5,Ncoa2,Tfcp2,Prox1,Ccnt1,Etv5,Tbp,Hivep2,Arnt2,Fli1,Ncor1,Arid3a,Arid5b,Nfyb,Klf11,Stat5b,Zmynd11,Atxn3,Hivep1,Wnt5a,Ppara,Crebbp,Satb1,Nfya,Tcf7l2,Mxi1,Taf5,Ikzf2,Pou2f1,Nr4a2,Nr4a3,Klf3,Foxp2,Mef2a,Sall1,Rbl2,Ets1,Hinfp,Tcf12,Smad3,Heyl,Zfp395,Neurod1,Tbr1,Prdm4,Zhx3,Ago2,Satb2,Mlxip,Tfdp1,Kdm3b,Zmynd8,Baz2a,Bach2,Cdk13,Ago1,Sox5,Tcf20,Gatad2b,Zfp53…
343	green	92	GO:1903506	regulation of nucleic acid-templated transcription	GO|GO.BP	2.72365648223511e-08	0.0251871767388581	2.44061790105214e-05	274	0.248864668483197	0.185201026518392	1.3437542607707	1107	1101	0.105465742879138	2598	regulation of nucleic acid-templated transcription	23849,14158,192657,214162,55982,22781,20423,17936,12576,60611,27049,16650,217082,14009,79221,12224,170740,53970,17978,54650,12395,18771,193452,14055,12389,328365,93760,239719,12419,21422,19130,12455,52592,104156,70238,56398,21374,15273,11864,14247,268741,228876,76199,20185,68729,13496,21907,71371,19164,70208,71902,72068,18045,12227,194655,20851,75627,66505,110616,243931,20191,110521,19206,246103,…	Klf6,Fer,Ell2,Kmt2a,Paxip1,Ikzf4,Shh,Nab1,Cdkn1b,Foxj2,Etv3,Kpna6,Hlf,Etv1,Hdac9,Klf5,Zfp287,Rfx5,Ncoa2,Sfmbt1,Runx1t1,Pknox1,Zfp184,Ezh1,Cav1,Zmiz1,Arid1a,Mrtfb,Cbx5,Tfcp2,Prox1,Ccnt1,Brms1l,Etv5,Rnf168,Chp1,Tbp,Hivep2,Arnt2,Fli1,Tox4,Zfp334,Med13l,Ncor1,Trim37,Arid3a,Nr2e1,Arid5b,Psen1,Med23,Cand1,Cnot2,Nfyb,Btg2,Klf11,Stat5b,Snapc1,Zmynd11,Atxn3,Tshz3,Ryr2,Hivep1,Ptch1,Atxn7,Kat6b,Nek4,Wnt5a,P…
344	green	93	MSigDB.M399	SMTTTTGT_UNKNOWN (MSigDB)	MSigDB|MSigDB C3: motif gene sets|MSigDB C3: motif gene sets - TFT	2.90498853735035e-08	0.0268640557984596	2.59055504324586e-05	57	0.0517711171662125	0.0241659538066724	2.14231631742664	1107	1101	0.168141592920354	339	SMTTTTGT_UNKNOWN	20423,14009,13690,12929,12395,268859,12419,19130,117600,18080,238871,12325,17909,56637,13831,269424,22779,18986,18227,69737,18124,13131,15572,114142,16438,319520,14681,20255,71375,72258,18012,234594,30878,109205,212712,12014,11987,20678,20466,15379,19290,102103,320982,21413,215476,225876,77531,20841,142682,329540,269639,68955,14536,76707,244059,75710,224836	Shh,Etv1,Eif4g2,Crkl,Runx1t1,Rbfox1,Cbx5,Prox1,Srgap1,Nin,Pde4d,Camk2g,Myo10,Gsk3b,Epc1,Jade1,Ikzf2,Pou2f1,Nr4a2,Ttl,Nr4a3,Dab1,Elavl4,Foxp2,Itpr1,Dusp4,Gnao1,Scg3,Foxn3,Kcnk10,Neurod1,Cnot1,Apln,Sobp,Satb2,Bach2,Slc7a1,Sox5,Sin3a,Onecut1,Pura,Mtus1,Arl4c,Tcf4,Prr14l,Kdm2a,Anks1b,Zfp143,Zcchc14,Nol4l,Zfp512,Srrm4,Nr6a1,Clasp1,Chd2,Rbm12,Usp49
345	green	94	GO:0010769	regulation of cell morphogenesis involved in differentiation	GO|GO.BP	3.02744353412519e-08	0.0279964657284348	2.67652636027101e-05	52	0.0472297910990009	0.0211719418306245	2.23077275938311	1107	1101	0.175084175084175	297	regulation of cell morphogenesis involved in differentiation	29869,13690,12929,17756,12928,83431,21907,19164,18080,18222,94253,22418,56637,19876,22339,12558,83814,22215,18186,70827,13838,18845,24136,69737,56376,13131,16975,12704,74132,243743,18844,18479,330938,67263,74464,21375,320027,211134,224617,269397,103967,19699,217692,329152,13640,268902,328572,330662,18213,76089,20349,76965	Ulk2,Eif4g2,Crkl,Map2,Crk,Ndel1,Nr2e1,Psen1,Nin,Numb,Hecw1,Wnt5a,Gsk3b,Robo1,Vegfa,Cdh2,Nedd4l,Ube3a,Nrp1,Trak2,Epha4,Plxna2,Zeb2,Ttl,Pdlim5,Dab1,Lrp8,Cit,Rnf6,Plxna4,Plxna1,Pak1,Dixdc1,Zswim6,Zswim5,Tbr1,Fstl4,Lzts1,Tbc1d24,Ss18l1,Dnm3,Reln,Sipa1l1,Hecw2,Efna5,Robo2,Ep300,Dock1,Ntrk3,Rapgef2,Sema3e,Slitrk1
346	green	95	MSigDB.M18759	GCACTTT_MIR175P_MIR20A_MIR106A_MIR106B_MIR20B_MIR519D (MSigDB)	MSigDB|MSigDB C3: motif gene sets|MSigDB C3: motif gene sets - MIR	3.03827733420607e-08	0.0280966519447107	2.68353886768966e-05	81	0.0735694822888283	0.0395637296834902	1.85951837395979	1107	1101	0.145945945945946	555	GCACTTT_MIR175P_MIR20A_MIR106A_MIR106B_MIR20B_MIR519D	269593,22781,60611,217082,14009,20815,13690,54650,18771,14055,52592,74154,21858,12928,83431,64451,194655,217378,18789,207615,243931,71704,19013,22339,78785,50766,13819,83814,18187,18143,13838,209630,18227,16569,56228,18124,11787,12452,74132,14254,18844,259302,109246,75985,28018,19651,68142,73379,208884,109205,73102,269397,237339,217365,433667,329002,236511,238384,229542,72145,19290,77771,242864,1…	Luzp1,Ikzf4,Foxj2,Hlf,Etv1,Srpk1,Eif4g2,Sfmbt1,Pknox1,Ezh1,Brms1l,Unkl,Timp2,Crk,Ndel1,Dip2a,Klf11,Dnajc27,Papola,Wdr37,Tshz3,Arhgef3,Ppara,Vegfa,Clip4,Crim1,Epas1,Nedd4l,Nrp2,Npas2,Epha4,Frmd4a,Nr4a2,Kif3b,Ube2j1,Nr4a3,Apbb2,Ccng2,Rnf6,Flt1,Plxna1,Srgap3,Tspan9,Rab30,Ubfd1,Rbl2,Ino80,Dcbld2,Zdhhc9,Sobp,Slc22a23,Ss18l1,L3mbtl3,Nploc4,Ankrd13c,Zfp236,Ago1,Slc24a4,Gatad2b,Wdfy3,Pura,Csrnp3,Napepld,…
347	green	96	GO:0016358	dendrite development	GO|GO.BP	3.06806894631949e-08	0.0283721516652262	2.7021096824025e-05	48	0.0435967302452316	0.018819503849444	2.31657171166708	1107	1101	0.181818181818182	264	dendrite development	13690,52028,210108,17756,21907,19164,12808,18222,94253,56637,67102,19876,268980,83814,22215,18186,70827,13838,11352,329165,13175,56376,13131,15572,16975,12704,11441,17258,18479,93686,17920,320027,211134,77480,224617,210274,216049,269397,242443,208922,228880,103967,19699,217692,329152,396184,76089,12386	Eif4g2,Bbs1,D130043K22Rik,Map2,Nr2e1,Psen1,Cobl,Numb,Hecw1,Gsk3b,D16Ertd472e,Robo1,Strn,Nedd4l,Ube3a,Nrp1,Trak2,Epha4,Abl2,Abi2,Dclk1,Pdlim5,Dab1,Elavl4,Lrp8,Cit,Chrna7,Mef2a,Pak1,Rbfox2,Myo6,Fstl4,Lzts1,Kidins220,Tbc1d24,Shank2,Zfp365,Ss18l1,Grin3a,Cpeb3,Zmynd8,Dnm3,Reln,Sipa1l1,Hecw2,Flrt1,Rapgef2,Ctnna2
348	green	97	Boukas.001	Epigenetic machinery proteins: all (Boukas 2018)	Boukas 2008|Epigenetic machinery|Sets contributed by X. William Yang or Yang lab	3.12926280655953e-08	0.0289380455594276	2.75076478701783e-05	47	0.0426884650317893	0.0182492158540063	2.33919448228883	1107	1101	0.18359375	256	Epigenetic machinery: all	214162,17688,54650,14055,12419,66505,54169,12914,17190,269424,66262,67382,71793,69188,330627,244349,68142,74522,194388,72843,241764,319594,194952,73251,228829,277250,237339,228880,116848,207165,320595,21411,382066,225888,52463,230936,381022,213109,225876,328572,71389,110593,192285,12593,353282,330409,244059	Kmt2a,Msh6,Sfmbt1,Ezh1,Cbx5,Zmynd11,Kat6b,Crebbp,Mbd1,Jade1,Ing5,Brd3,Ints12,Kmt2e,Trim66,Kat6a,Ino80,Morc2a,Tet3,Prdm4,L3mbtl1,Hif1an,Jmjd4,Setd7,Phf20,Kdm3b,L3mbtl3,Zmynd8,Baz2a,Bptf,Phf8,Tcf20,Prdm10,Kmt5b,Tet1,Phf13,Kmt2d,Phf3,Kdm2a,Ep300,Chd6,Prdm2,Phf21a,Cdyl,Sfmbt2,Cecr2,Chd2
349	green	98	GO:2001141	regulation of RNA biosynthetic process	GO|GO.BP	3.16047830355701e-08	0.0292267127408416	2.77435759357737e-05	274	0.248864668483197	0.185486170516111	1.34168853554277	1107	1101	0.105303612605688	2602	regulation of RNA biosynthetic process	23849,14158,192657,214162,55982,22781,20423,17936,12576,60611,27049,16650,217082,14009,79221,12224,170740,53970,17978,54650,12395,18771,193452,14055,12389,328365,93760,239719,12419,21422,19130,12455,52592,104156,70238,56398,21374,15273,11864,14247,268741,228876,76199,20185,68729,13496,21907,71371,19164,70208,71902,72068,18045,12227,194655,20851,75627,66505,110616,243931,20191,110521,19206,246103,…	Klf6,Fer,Ell2,Kmt2a,Paxip1,Ikzf4,Shh,Nab1,Cdkn1b,Foxj2,Etv3,Kpna6,Hlf,Etv1,Hdac9,Klf5,Zfp287,Rfx5,Ncoa2,Sfmbt1,Runx1t1,Pknox1,Zfp184,Ezh1,Cav1,Zmiz1,Arid1a,Mrtfb,Cbx5,Tfcp2,Prox1,Ccnt1,Brms1l,Etv5,Rnf168,Chp1,Tbp,Hivep2,Arnt2,Fli1,Tox4,Zfp334,Med13l,Ncor1,Trim37,Arid3a,Nr2e1,Arid5b,Psen1,Med23,Cand1,Cnot2,Nfyb,Btg2,Klf11,Stat5b,Snapc1,Zmynd11,Atxn3,Tshz3,Ryr2,Hivep1,Ptch1,Atxn7,Kat6b,Nek4,Wnt5a,P…
350	green	99	MSigDB.M14709	TGTTTAC_MIR30A5P_MIR30C_MIR30D_MIR30B_MIR30E5P (MSigDB)	MSigDB|MSigDB C3: motif gene sets|MSigDB C3: motif gene sets - MIR	3.19198673608882e-08	0.0295180888611855	2.79655267600908e-05	79	0.0717529518619437	0.0382805816937553	1.8743955469634	1107	1101	0.147113594040968	537	TGTTTAC_MIR30A5P_MIR30C_MIR30D_MIR30B_MIR30E5P	192657,214162,14007,217082,12929,268859,67466,67897,11492,83431,13496,71371,18789,107767,238871,23955,208650,224250,207214,239667,20273,50850,83814,18719,226250,225743,18186,18187,22779,18227,56228,11938,207565,12704,12321,101401,18844,259302,209224,13617,59009,14681,12400,56332,12217,170826,212919,68842,19249,18012,231386,319387,243043,109205,77578,212712,320717,227449,228880,71617,236511,329152…	Ell2,Kmt2a,Celf2,Hlf,Crkl,Rbfox1,Pdcl,Rnmt,Adam19,Ndel1,Arid3a,Arid5b,Papola,Scamp1,Pde4d,Nek4,Cblb,Cldnd1,Larp4,Dip2b,Scn8a,Spast,Nedd4l,Pip5k1b,Afap1l2,Rnf165,Nrp1,Nrp2,Ikzf2,Nr4a2,Ube2j1,Atp2a2,Camkk2,Cit,Calu,Adamts9,Plxna1,Srgap3,Enox2,Ednra,Sh3rf1,Gnao1,Cbfb,Amotl2,Bsn,Ppargc1b,Kctd7,Tulp4,Ptpn13,Neurod1,Ythdc1,Adgrl3,Kctd8,Sobp,Bcl9,Satb2,Pptc7,Zcchc2,Zmynd8,Armh3,Ago1,Hecw2,Adamts3,Plppr4…
351	green	100	GO:0001067	regulatory region nucleic acid binding	GO|GO.MF	3.39708981096254e-08	0.0314147918522648	2.95529556465332e-05	96	0.0871934604904632	0.0498289136013687	1.74985674357685	1107	1101	0.137339055793991	699	regulatory region nucleic acid binding	23849,214162,22781,60611,27049,217082,14009,12224,53970,17978,21422,19130,12455,104156,21374,15273,11864,14247,20185,13496,71371,18045,194655,20851,66505,110616,110521,22418,19013,12914,20230,18044,21416,17859,226182,22779,18986,18227,18124,16599,114142,17258,58198,19651,23871,102423,21406,17127,56198,380912,18012,21375,72843,320799,239528,212712,208104,21781,277250,228880,116848,12014,69562,2365…	Klf6,Kmt2a,Ikzf4,Foxj2,Etv3,Hlf,Etv1,Klf5,Rfx5,Ncoa2,Tfcp2,Prox1,Ccnt1,Etv5,Tbp,Hivep2,Arnt2,Fli1,Ncor1,Arid3a,Arid5b,Nfyb,Klf11,Stat5b,Zmynd11,Atxn3,Hivep1,Wnt5a,Ppara,Crebbp,Satb1,Nfya,Tcf7l2,Mxi1,Taf5,Ikzf2,Pou2f1,Nr4a2,Nr4a3,Klf3,Foxp2,Mef2a,Sall1,Rbl2,Ets1,Hinfp,Tcf12,Smad3,Heyl,Zfp395,Neurod1,Tbr1,Prdm4,Zhx3,Ago2,Satb2,Mlxip,Tfdp1,Kdm3b,Zmynd8,Baz2a,Bach2,Cdk13,Ago1,Sox5,Tcf20,Gatad2b,Zfp53…
352	green	101	GO:0120036	plasma membrane bounded cell projection organization	GO|GO.BP	3.50518771744818e-08	0.0324144337283651	3.04360880078546e-05	157	0.142597638510445	0.0939549472483604	1.51772357589114	1107	1101	0.119119878603945	1318	plasma membrane bounded cell projection organization	14158,13642,20423,14009,29869,12224,13690,52028,210108,12389,239719,17756,13860,16568,83431,21907,19164,12808,260315,110532,216739,76884,12227,432530,18080,18222,94253,19206,19270,22330,50769,22418,17909,56637,67102,19876,11504,13800,22339,224796,268980,12558,83814,15566,226251,14585,22215,225743,27205,18186,18187,74018,70827,13518,13838,269116,20980,11352,18845,329165,64930,18227,24136,69737,131…	Fer,Efnb2,Shh,Etv1,Ulk2,Klf5,Eif4g2,Bbs1,D130043K22Rik,Cav1,Mrtfb,Map2,Eps8,Kif3a,Ndel1,Nr2e1,Psen1,Cobl,Nav3,Adarb1,Acsl6,Cyfip2,Btg2,Adcy1,Nin,Numb,Hecw1,Ptch1,Ptprg,Vcl,Atp8a2,Wnt5a,Myo10,Gsk3b,D16Ertd472e,Robo1,Adamts1,Enah,Vegfa,Clic5,Strn,Cdh2,Nedd4l,Htr7,Ablim1,Gfra1,Ube3a,Rnf165,Podxl,Nrp1,Nrp2,Als2,Trak2,Dst,Epha4,Nfasc,Syt2,Abl2,Plxna2,Abi2,Tsc1,Nr4a2,Zeb2,Ttl,Dclk1,Pdlim5,C9orf72,Nr4a3…
353	green	102	GO:0040011	locomotion	GO|GO.BP	3.59011158170538e-08	0.0331997722585154	3.11442516496392e-05	158	0.143505903723887	0.0947390932420872	1.51474854585304	1107	1101	0.118886380737397	1329	locomotion	12390,14158,13642,55982,20423,14009,79221,52028,210108,239719,15586,19130,75723,13860,12614,243362,12928,16568,83431,21907,71371,19164,70208,117600,19279,260315,110532,76884,319939,104836,118453,20851,18222,19206,13003,238871,19270,16195,22330,22418,24064,17909,56637,19876,13800,22339,18607,12558,15200,226251,14585,225743,27205,18186,93742,18187,13838,269116,381290,226751,11899,11352,18845,329165…	Cav2,Fer,Efnb2,Paxip1,Shh,Etv1,Hdac9,Bbs1,D130043K22Rik,Mrtfb,Hyal1,Prox1,Amotl1,Eps8,Celsr1,Stard13,Crk,Kif3a,Ndel1,Nr2e1,Arid5b,Psen1,Med23,Srgap1,Ptprr,Nav3,Adarb1,Cyfip2,Tns3,Cbll1,Mmp28,Stat5b,Numb,Ptch1,Vcan,Pde4d,Ptprg,Il6st,Vcl,Wnt5a,Spry2,Myo10,Gsk3b,Robo1,Enah,Vegfa,Pdpk1,Cdh2,Hbegf,Ablim1,Gfra1,Rnf165,Podxl,Nrp1,Pard3,Nrp2,Epha4,Nfasc,Atp2b4,Cdc42bpa,Astn1,Abl2,Plxna2,Abi2,Nr4a2,Zeb2,I…
354	green	103	MSigDB.M6405	GTTTGTT_MIR495 (MSigDB)	MSigDB|MSigDB C3: motif gene sets|MSigDB C3: motif gene sets - MIR	3.64001734050153e-08	0.0336612787573283	3.15475902130537e-05	45	0.0408719346049046	0.0171799258625606	2.37905186156681	1107	1101	0.186721991701245	241	GTTTGTT_MIR495	14007,12224,12395,26556,17222,21858,66757,107476,20338,243931,19206,238871,12325,50769,20273,20230,50850,50766,268980,15200,22215,11990,54357,117589,23871,74020,12402,231386,21808,209743,208922,433667,20678,109154,56484,20679,320706,18627,12593,235106,17933,14536,116731,192161,353234	Celf2,Klf5,Runx1t1,Homer1,Anapc1,Timp2,Adat2,Acaca,Sel1l,Tshz3,Ptch1,Pde4d,Camk2g,Atp8a2,Scn8a,Satb1,Spast,Crim1,Strn,Hbegf,Ube3a,Atrn,Epb41l4b,Asb7,Ets1,Cpne4,Cbl,Ythdc1,Tgfb2,Minar1,Cpeb3,Ankrd13c,Sox5,Mlec,Foxo3,Sox6,Soga1,Per2,Cdyl,Ntm,Myt1l,Nr6a1,Pcdha1,Pcdha9,Pcdha2
355	green	104	GO:0010468	regulation of gene expression	GO|GO.BP	3.91250015810389e-08	0.0361810799620752	3.36255389982112e-05	329	0.298819255222525	0.231109210151126	1.29297856639777	1107	1101	0.101480567550895	3242	regulation of gene expression	23849,14158,192657,70207,214162,55982,22781,20423,17936,12576,60611,20340,27049,16650,217082,14009,79221,20815,12224,170740,13690,53970,17978,54650,12395,18771,193452,14055,12389,328365,93760,268859,239719,12419,21422,19130,67493,12455,52592,104156,70238,56398,21374,15273,11864,14247,268741,56745,228876,76199,20185,68729,13496,21907,71371,19164,70208,71902,72068,64451,18045,110532,20856,76884,122…	Klf6,Fer,Ell2,Taco1,Kmt2a,Paxip1,Ikzf4,Shh,Nab1,Cdkn1b,Foxj2,Glg1,Etv3,Kpna6,Hlf,Etv1,Hdac9,Srpk1,Klf5,Zfp287,Eif4g2,Rfx5,Ncoa2,Sfmbt1,Runx1t1,Pknox1,Zfp184,Ezh1,Cav1,Zmiz1,Arid1a,Rbfox1,Mrtfb,Cbx5,Tfcp2,Prox1,Mettl16,Ccnt1,Brms1l,Etv5,Rnf168,Chp1,Tbp,Hivep2,Arnt2,Fli1,Tox4,C1qtnf1,Zfp334,Med13l,Ncor1,Trim37,Arid3a,Nr2e1,Arid5b,Psen1,Med23,Cand1,Cnot2,Dip2a,Nfyb,Adarb1,Stc2,Cyfip2,Btg2,Klf11,Stat…
356	green	105	MSigDB.M8862	TTGCACT_MIR130A_MIR301_MIR130B (MSigDB)	MSigDB|MSigDB C3: motif gene sets|MSigDB C3: motif gene sets - MIR	4.08060277719796e-08	0.0377356190183048	3.48436002015742e-05	61	0.0554041780199818	0.0268748217850014	2.06156448080718	1107	1101	0.161803713527851	377	TTGCACT_MIR130A_MIR301_MIR130B	13642,214162,106861,22781,29869,54650,15273,243362,21858,56336,83431,74315,64451,432530,19270,19876,12457,225743,18186,18187,227446,170768,64930,24136,11990,80890,16975,16438,75985,72446,19274,68142,18012,73379,73469,56468,100504663,210274,268783,208869,116848,12014,207165,214812,236511,20678,329152,72145,13609,225888,109154,225523,213109,56430,14609,268902,225876,195727,142682,223227,73569	Efnb2,Kmt2a,Abhd3,Ikzf4,Ulk2,Sfmbt1,Hivep2,Stard13,Timp2,B4galt5,Ndel1,Rnf145,Dip2a,Adcy1,Ptprg,Robo1,Noct,Rnf165,Nrp1,Nrp2,Relch,Pfkfb3,Tsc1,Zeb2,Atrn,Trim2,Lrp8,Itpr1,Rab30,Prr5l,Ptprm,Ino80,Neurod1,Dcbld2,Rnf38,Socs5,Atg14,Shank2,Mtmr12,Dock3,Baz2a,Bach2,Bptf,Zfp609,Ago1,Sox5,Hecw2,Wdfy3,S1pr1,Kmt5b,Mlec,Cep120,Phf3,Clip1,Gja1,Robo2,Kdm2a,Nhs,Zcchc14,Sox21,Vgll3
357	green	106	GO:0060284	regulation of cell development	GO|GO.BP	4.12409236991464e-08	0.0381377916363278	3.51824646091585e-05	113	0.102633969118983	0.0619475335044197	1.65678862923025	1107	1101	0.130034522439586	869	regulation of cell development	13642,20423,79221,29869,13690,12929,210108,12389,19130,104156,17756,21858,12928,83431,21907,19164,12808,216739,18080,18222,94253,19270,16195,50769,22418,56637,67102,19876,11504,22339,17158,12558,17190,83814,15566,21416,22215,18186,14048,70827,13838,20980,11352,18845,64930,24136,69737,56376,13131,15572,16975,18125,12704,74132,243743,18844,233781,18479,23965,58198,330938,21406,56294,18007,56198,672…	Efnb2,Shh,Hdac9,Ulk2,Eif4g2,Crkl,D130043K22Rik,Cav1,Prox1,Etv5,Map2,Timp2,Crk,Ndel1,Nr2e1,Psen1,Cobl,Acsl6,Nin,Numb,Hecw1,Ptprg,Il6st,Atp8a2,Wnt5a,Gsk3b,D16Ertd472e,Robo1,Adamts1,Vegfa,Man2a1,Cdh2,Mbd1,Nedd4l,Htr7,Tcf7l2,Ube3a,Nrp1,Eya1,Trak2,Epha4,Syt2,Abl2,Plxna2,Tsc1,Zeb2,Ttl,Pdlim5,Dab1,Elavl4,Lrp8,Nos1,Cit,Rnf6,Plxna4,Plxna1,Xylt1,Pak1,Tenm3,Sall1,Dixdc1,Tcf12,Ptpn9,Neo1,Heyl,Zswim6,Zswim5,N…
358	green	107	GO:0050793	regulation of developmental process	GO|GO.BP	4.89164351732851e-08	0.0452357669251064	4.11234244773695e-05	223	0.202543142597639	0.145423438836612	1.39278196292141	1107	1101	0.109313725490196	2040	regulation of developmental process	13642,55982,20423,17936,12576,60611,20340,79221,29869,12224,17688,13690,12929,54650,12395,210108,12389,328365,268859,239719,15586,19130,104156,17756,13860,12614,243362,21858,12928,16568,20185,83431,21907,19164,72068,12808,20856,216739,20851,18080,11847,243931,18222,94253,19206,19270,16195,23955,50523,50769,22418,24064,17909,19013,208650,56637,67102,19876,11504,207214,12457,22339,18044,17158,18607…	Efnb2,Paxip1,Shh,Nab1,Cdkn1b,Foxj2,Glg1,Hdac9,Ulk2,Klf5,Msh6,Eif4g2,Crkl,Sfmbt1,Runx1t1,D130043K22Rik,Cav1,Zmiz1,Rbfox1,Mrtfb,Hyal1,Prox1,Etv5,Map2,Eps8,Celsr1,Stard13,Timp2,Crk,Kif3a,Ncor1,Ndel1,Nr2e1,Psen1,Cnot2,Cobl,Stc2,Acsl6,Stat5b,Nin,Arg2,Tshz3,Numb,Hecw1,Ptch1,Ptprg,Il6st,Nek4,Lats2,Atp8a2,Wnt5a,Spry2,Myo10,Ppara,Cblb,Gsk3b,D16Ertd472e,Robo1,Adamts1,Larp4,Noct,Vegfa,Nfya,Man2a1,Pdpk1,Epc1…
359	green	108	GO:0021953	central nervous system neuron differentiation	GO|GO.BP	4.95734147522945e-08	0.0458433127326728	4.16001022982512e-05	34	0.0308810172570391	0.0112631879098945	2.74176525368192	1107	1101	0.215189873417722	158	central nervous system neuron differentiation	20423,19130,17756,83431,21907,19164,110532,12227,18080,19206,22418,67102,19876,18186,18187,13838,18227,24136,13175,243743,58198,12552,21375,212712,19218,16323,20678,227331,14633,268902,20745,13176,76089,20664	Shh,Prox1,Map2,Ndel1,Nr2e1,Psen1,Adarb1,Btg2,Nin,Ptch1,Wnt5a,D16Ertd472e,Robo1,Nrp1,Nrp2,Epha4,Nr4a2,Zeb2,Dclk1,Plxna4,Sall1,Cdh11,Tbr1,Satb2,Ptger3,Inhba,Sox5,Gigyf2,Gli2,Robo2,Spock1,Dcc,Rapgef2,Sox1
360	green	109	GO:0007420	brain development	GO|GO.BP	5.15110813136592e-08	0.0476351815112942	4.31087615486826e-05	76	0.0690281562216167	0.0367122897063017	1.88024655432396	1107	1101	0.147572815533981	515	brain development	20423,52028,93760,239719,19130,16560,11864,16568,20185,83431,21907,19164,12227,18080,18222,19206,22418,56637,67102,19876,12558,21416,18186,18187,11352,18845,64930,18227,24136,11990,13175,18124,13131,16975,15194,114142,243743,11819,18479,50768,58198,330938,93686,18012,21375,71492,210274,216049,73173,212712,192157,384783,19218,207165,18183,16323,19699,19247,13609,110380,329628,16485,14633,56484,225…	Shh,Bbs1,Arid1a,Mrtfb,Prox1,Kif1a,Arnt2,Kif3a,Ncor1,Ndel1,Nr2e1,Psen1,Btg2,Nin,Numb,Ptch1,Wnt5a,Gsk3b,D16Ertd472e,Robo1,Cdh2,Tcf7l2,Nrp1,Nrp2,Abl2,Plxna2,Tsc1,Nr4a2,Zeb2,Atrn,Dclk1,Nr4a3,Dab1,Lrp8,Htt,Foxp2,Plxna4,Nr2f2,Pak1,Dlc1,Sall1,Dixdc1,Rbfox2,Neurod1,Tbr1,Bbs7,Shank2,Zfp365,Pcdh18,Satb2,Socs7,Irs2,Ptger3,Bptf,Nrg3,Inhba,Reln,Ptpn11,S1pr1,Shroom2,Fat4,Kcna1,Gli2,Foxo3,Cep120,Efna5,Robo2,Nds…
361	greenyellow	1	Enge.012	Down-regulated with level of transcriptional noise (Enge 2017)	Signatures of aging and somatic mutations in pancreatic cells (Enge 2017)|Sets contributed by X. William Yang or Yang lab	3.36282762933937e-14	3.10979502719736e-08	9.04010182324813e-11	81	0.325301204819277	0.139150270886798	2.33776910922378	251	249	0.0414959016393443	1952	Down-regulated with level of transcriptional noise (Enge 2017)	66925,67781,71538,110175,14866,57441,17113,59046,12464,267019,56354,66384,19166,16993,67998,75909,15182,18537,76563,22433,69125,52686,26443,66354,70257,268656,69672,66413,71393,69019,19057,20024,223696,109801,58523,24010,66072,76987,56529,11949,69028,20846,67292,19177,66073,17992,381760,66441,20901,66087,30926,20102,53380,68196,26441,68250,69519,73916,27395,68133,80286,56737,22381,66222,17749,268…	Sdhd,Ilf2,Fbxo9,Ggct,Gstm5,Gmnn,M6pr,Arpp19,Cct4,Rps15a,Dnajc7,Srp19,Psma2,Lta4h,Retreg3,Vmp1,Hdac2,Pcmt1,Qrsl1,Xbp1,Cnot8,Mettl2,Psma6,Snw1,Atp5mpl,Sptlc1,Txndc15,Psmd6,Kctd6,Spcs1,Ppp3cc,Sub1,Tomm22,Glo1,Elp2,Ik,Sdhaf2,Hdhd2,Sec11a,Atp5c1,Mitd1,Stat1,Pigc,Psmb7,Txndc12,Ndufa4,Ssbp1,Magohb,Strap,Emc3,Glrx3,Rps4x,Psmd10,Hsbp1,Psma4,Ciao2a,Rwdd2a,Ift57,Mrpl15,Gcsh,Tusc3,Alg2,Tceal9,Serpinb1a,Polr2…
362	greenyellow	2	Enge.014	Differentially expressed with level of transcriptional noise (Enge 2017)	Signatures of aging and somatic mutations in pancreatic cells (Enge 2017)|Sets contributed by X. William Yang or Yang lab	5.32815565694558e-14	4.92724391269436e-08	1.37249134058339e-10	82	0.329317269076305	0.143142286854862	2.30062881006096	251	249	0.0408366533864542	2008	Differentially expressed with level of transcriptional noise (Enge 2017)	66925,67781,71538,110175,14866,57441,17113,59046,12464,267019,56354,66384,19166,16993,67998,75909,15182,18537,76563,22433,69125,52686,26443,66354,70257,268656,69672,66413,71393,69019,19057,20024,223696,109801,58523,24010,66072,76987,56529,11949,69028,20846,67292,19177,66073,17992,15505,381760,66441,20901,66087,30926,20102,53380,68196,26441,68250,69519,73916,27395,68133,80286,56737,22381,66222,177…	Sdhd,Ilf2,Fbxo9,Ggct,Gstm5,Gmnn,M6pr,Arpp19,Cct4,Rps15a,Dnajc7,Srp19,Psma2,Lta4h,Retreg3,Vmp1,Hdac2,Pcmt1,Qrsl1,Xbp1,Cnot8,Mettl2,Psma6,Snw1,Atp5mpl,Sptlc1,Txndc15,Psmd6,Kctd6,Spcs1,Ppp3cc,Sub1,Tomm22,Glo1,Elp2,Ik,Sdhaf2,Hdhd2,Sec11a,Atp5c1,Mitd1,Stat1,Pigc,Psmb7,Txndc12,Ndufa4,Hsph1,Ssbp1,Magohb,Strap,Emc3,Glrx3,Rps4x,Psmd10,Hsbp1,Psma4,Ciao2a,Rwdd2a,Ift57,Mrpl15,Gcsh,Tusc3,Alg2,Tceal9,Serpinb1a…
363	greenyellow	3	GO:0032991	protein-containing complex	GO|GO.CC	6.57385358281829e-09	0.00607921054383271	6.73970126810721e-06	120	0.481927710843373	0.309024807527802	1.55951140200942	251	249	0.027681660899654	4335	protein-containing complex	66925,71538,66492,20392,68183,13836,17113,12464,267019,66384,19166,104458,67036,54411,15182,54198,76563,11783,16533,52653,69125,26443,66354,56444,73736,217716,70257,71340,268656,18570,66413,69019,67153,20220,67955,12934,56335,20024,12465,223696,106389,58523,66237,24010,107047,16952,14102,67155,72199,19075,56529,11949,20846,19076,67273,67292,19177,98985,98956,20333,53317,229906,64424,433702,67205,…	Sdhd,Fbxo9,Zmat2,Sgce,Bcas2,Epha2,M6pr,Cct4,Rps15a,Srp19,Psma2,Rars,Mrpl45,Atp6ap1,Hdac2,Snx3,Qrsl1,Apaf1,Kcnmb1,Nudcd2,Cnot8,Psma6,Snw1,Actr10,Fcf1,Mlh3,Atp5mpl,Riok1,Sptlc1,Pdcd6,Psmd6,Spcs1,Rnaseh2b,Sap18,Sugt1,Dpysl2,Mettl3,Sub1,Cct5,Tomm22,Eaf2,Elp2,Atp6v1g2,Ik,Psmg2,Anxa1,Fas,Smarca2,Mms19,Prim1,Sec11a,Atp5c1,Stat1,Prim2,Ndufa10,Pigc,Psmb7,Clp1,Nat10,Sec22b,Plrg1,Gtf2b,Polr1e,Ncbp1,Utp11,Ma…
364	greenyellow	4	MSigDB.M10736	MODULE_151 (MSigDB)	MSigDB|MSigDB C4: computational gene sets|MSigDB C4: computational gene sets - CM	1.33880114949669e-07	0.123806439580396	0.00010139757541392	20	0.0803212851405622	0.0199600798403194	4.02409638554217	251	249	0.0714285714285714	280	MODULE_151	17113,267019,19166,26443,70257,66413,17151,73694,56529,17992,381760,20901,20102,53380,68196,26441,68250,66131,71881,67248	M6pr,Rps15a,Psma2,Psma6,Atp5mpl,Psmd6,Ccndbp1,Ndufaf7,Sec11a,Ndufa4,Ssbp1,Strap,Rps4x,Psmd10,Hsbp1,Psma4,Ciao2a,Tipin,Apmap,Rpl39
365	greenyellow	5	MSigDB.M16804	MODULE_114 (MSigDB)	MSigDB|MSigDB C4: computational gene sets|MSigDB C4: computational gene sets - CM	3.65660779907834e-07	0.338147000184449	0.000243621758057961	20	0.0803212851405622	0.0212432278300542	3.7810301609121	251	249	0.0671140939597315	298	MODULE_114	17113,267019,19166,26443,70257,66413,17151,73694,19177,17992,381760,20901,20102,53380,68196,26441,68250,66131,71881,67248	M6pr,Rps15a,Psma2,Psma6,Atp5mpl,Psmd6,Ccndbp1,Ndufaf7,Psmb7,Ndufa4,Ssbp1,Strap,Rps4x,Psmd10,Hsbp1,Psma4,Ciao2a,Tipin,Apmap,Rpl39
366	greenyellow	6	MSigDB.M6343	GSE3720_UNSTIM_VS_PMA_STIM_VD1_GAMMADELTA_TCELL_UP (MSigDB)	MSigDB|MSigDB C7: immunologic signatures	4.13411387472941e-07	0.382304661033927	0.000272296767118182	14	0.0562248995983936	0.0106216139150271	5.29344222527695	251	249	0.0939597315436242	149	GSE3720_UNSTIM_VS_PMA_STIM_VD1_GAMMADELTA_TCELL_UP	18263,19166,21428,26443,218335,67153,19057,12465,28036,330959,107829,67106,65961,217057	Odc1,Psma2,Mlx,Psma6,Clptm1l,Rnaseh2b,Ppp3cc,Cct5,Larp7,Snapc5,Thoc5,Zbtb8os,Utp3,Ptrh2
367	greenyellow	7	MSigDB.M4929	GSE29617_CTRL_VS_DAY3_TIV_FLU_VACCINE_PBMC_2008_DN (MSigDB)	MSigDB|MSigDB C7: immunologic signatures	4.51720484073363e-07	0.417731227969747	0.00029459183918882	15	0.0602409638554217	0.0123324779013402	4.88474127724772	251	249	0.0867052023121387	173	GSE29617_CTRL_VS_DAY3_TIV_FLU_VACCINE_PBMC_2008_DN	110175,56354,15182,12465,76987,53317,66073,26441,27395,21371,245828,67767,67669,67710,73112	Ggct,Dnajc7,Hdac2,Cct5,Hdhd2,Plrg1,Txndc12,Psma4,Mrpl15,Tbca,Trappc1,Jagn1,Hikeshi,Polr2g,Abracl
368	greenyellow	8	MSigDB.M7487	GNF2_RAN (MSigDB)	MSigDB|MSigDB C4: computational gene sets|MSigDB C4: computational gene sets - CGN	2.02320280636108e-06	1	0.001069125105371	10	0.0401606425702811	0.0059167379526661	6.78763245754101	251	249	0.120481927710843	83	GNF2_RAN	12464,18263,19166,12465,381760,26441,27395,76614,66223,15381	Cct4,Odc1,Psma2,Cct5,Ssbp1,Psma4,Mrpl15,Immt,Mrpl35,Hnrnpc
369	greenyellow	9	MSigDB.M11132	MORF_RAD21 (MSigDB)	MSigDB|MSigDB C4: computational gene sets|MSigDB C4: computational gene sets - CGN	2.03831379810262e-06	1	0.00107649509690359	14	0.0562248995983936	0.012118619903051	4.63954642097803	251	249	0.0823529411764706	170	MORF_RAD21	67781,66384,19166,15182,18570,24010,11949,19177,381760,26441,66624,21371,15381,67710	Ilf2,Srp19,Psma2,Hdac2,Pdcd6,Ik,Atp5c1,Psmb7,Ssbp1,Psma4,Spcs2,Tbca,Hnrnpc,Polr2g
370	greenyellow	10	BioSystems.REACTOME.R-MMU-72203	Processing of Capped Intron-Containing Pre-mRNA (REACTOME)	REACTOME	2.09066575116367e-06	1	0.00110099982766692	16	0.0642570281124498	0.0157542058739664	4.07872212833233	251	249	0.0723981900452489	221	Processing of Capped Intron-Containing Pre-mRNA	68183,72047,66354,56335,98985,53317,433702,66441,107829,76522,17749,231042,68598,66101,15381,67710	Bcas2,Ddx42,Snw1,Mettl3,Clp1,Plrg1,Ncbp1,Magohb,Thoc5,Lsm8,Polr2k,Nupl2,Dnajc8,Ppih,Hnrnpc,Polr2g
371	grey	1	MSigDB.M5265	GNF2_CENPE (MSigDB)	MSigDB|MSigDB C4: computational gene sets|MSigDB C4: computational gene sets - CGN	1.97199919560143e-07	0.182361808812759	0.000142026330851059	12	0.00974817221770918	0.00171086398631309	5.69780666125102	1234	1231	0.5	24	GNF2_CENPE	14235,11799,14793,108000,20878,12428,54124,52276,233406,229841,105988,12449	Foxm1,Birc5,Cdca3,Cenpf,Aurka,Ccna2,Cks1b,Cdca8,Prc1,Cenpe,Espl1,Ccnf
372	grey	2	MSigDB.M17151	GNF2_CDC20 (MSigDB)	MSigDB|MSigDB C4: computational gene sets|MSigDB C4: computational gene sets - CGN	5.93879269133748e-07	0.549193417407048	0.000372840066128342	14	0.0113728675873274	0.00249500998003992	4.55824532900081	1234	1231	0.4	35	GNF2_CDC20	14235,17216,11799,14793,108000,20878,12428,54124,52276,16571,215387,233406,229841,105988	Foxm1,Mcm2,Birc5,Cdca3,Cenpf,Aurka,Ccna2,Cks1b,Cdca8,Kif4,Ncaph,Prc1,Cenpe,Espl1
373	grey	3	Araujo2015.06	Up-regulated in FoxP1 KO vs. WT mouse hippocampus (Araujo 2016)	Differential expression in FoxP1 KO, (Araujo 2016)|Hippocampus|Sets contributed by X. William Yang or Yang lab	1.79188631983155e-06	1	0.000960613116279505	84	0.0682372055239643	0.0409181636726547	1.66765073012225	1234	1231	0.146341463414634	574	Up-regulated in FoxP1 KO vs. WT mouse hippocampus	192775,56739,140709,327954,94045,13593,170935,19193,110084,52906,12952,17268,74190,21828,18753,219140,14314,70536,13824,225207,20689,11982,223254,13599,20720,71870,71233,20319,17777,99633,12819,19207,192199,13396,243369,19713,18553,101772,209268,11989,12404,17427,214345,20840,320253,244049,114301,11551,219149,14164,626596,218232,243634,330577,22351,319582,140723,170442,226041,240753,229474,13390,…	Kcnh6,Rec8,Col26a1,Dnah2,P2rx5,Ebf3,Grid2ip,Pipox,Dnah1,Ahi1,Cry1,Meis1,Exoc3l4,Thbs4,Prkcd,Spata13,Fstl1,Qpct,Epb41l4a,Zfp521,Sall3,Atp10a,Farp1,Ecel1,Serpine2,Cfap45,Enkur,Sfrp2,Mttp,Adgrl2,Col15a1,Ptch2,Rspo1,Dlx6,Sspo,Ret,Pcsk6,Ano1,Igsf1,Slc7a3,Cbln1,Mns1,Lrrc1,Stac,March3,Mctp2,Palmd,Adra2a,Xkr6,Fgf1,Rgs22,Ptpdc1,Ano2,Saxo2,Vill,Trmt9b,Cacng5,Bbox1,Pgm5,Plekha6,Fhdc1,Dlx1,Pm20d1,Rbm20,Adgrd…
374	grey	4	MSigDB.M7419	GNF2_CCNA2 (MSigDB)	MSigDB|MSigDB C4: computational gene sets|MSigDB C4: computational gene sets - CGN	1.85434465104236e-06	1	0.000988366767792119	15	0.0121852152721365	0.00306529797547762	3.97521394971001	1234	1231	0.348837209302326	43	GNF2_CCNA2	14235,17216,11799,14793,108000,20878,12428,54124,52276,12615,17220,16571,233406,229841,105988	Foxm1,Mcm2,Birc5,Cdca3,Cenpf,Aurka,Ccna2,Cks1b,Cdca8,Cenpa,Mcm7,Kif4,Prc1,Cenpe,Espl1
375	grey	5	MSigDB.M15766	GNF2_CCNB2 (MSigDB)	MSigDB|MSigDB C4: computational gene sets|MSigDB C4: computational gene sets - CGN	2.7586072628098e-06	1	0.00140166957028953	13	0.0105605199025183	0.00242372398061021	4.35714627036842	1234	1231	0.382352941176471	34	GNF2_CCNB2	14235,17216,11799,14793,108000,20878,12428,52276,16571,215387,233406,229841,105988	Foxm1,Mcm2,Birc5,Cdca3,Cenpf,Aurka,Ccna2,Cdca8,Kif4,Ncaph,Prc1,Cenpe,Espl1
376	grey	6	MSigDB.M112	GNF2_H2AFX (MSigDB)	MSigDB|MSigDB C4: computational gene sets|MSigDB C4: computational gene sets - CGN	1.02989476668166e-05	1	0.00430561195686015	10	0.00812347684809098	0.00163957798688338	4.95461448804436	1234	1231	0.434782608695652	23	GNF2_H2AFX	14235,17216,11799,108000,20878,12428,52276,233406,229841,12449	Foxm1,Mcm2,Birc5,Cenpf,Aurka,Ccna2,Cdca8,Prc1,Cenpe,Ccnf
377	grey	7	MSigDB.M10439	GNF2_CENPF (MSigDB)	MSigDB|MSigDB C4: computational gene sets|MSigDB C4: computational gene sets - CGN	1.15366963733991e-05	1	0.00473109941972464	13	0.0105605199025183	0.00270886797832906	3.89849929454017	1234	1231	0.342105263157895	38	GNF2_CENPF	14235,17216,11799,14793,108000,20878,12428,52276,17220,16571,233406,229841,12449	Foxm1,Mcm2,Birc5,Cdca3,Cenpf,Aurka,Ccna2,Cdca8,Mcm7,Kif4,Prc1,Cenpe,Ccnf
378	grey	8	MSigDB.M12521	GNF2_HMMR (MSigDB)	MSigDB|MSigDB C4: computational gene sets|MSigDB C4: computational gene sets - CGN	1.19985489661333e-05	1	0.00487938880726717	11	0.00893582453290008	0.00199600798403194	4.47684809098294	1234	1231	0.392857142857143	28	GNF2_HMMR	14235,17216,11799,14793,108000,20878,12428,52276,233406,229841,105988	Foxm1,Mcm2,Birc5,Cdca3,Cenpf,Aurka,Ccna2,Cdca8,Prc1,Cenpe,Espl1
379	grey	9	MSigDB.M6132	GNF2_MKI67 (MSigDB)	MSigDB|MSigDB C4: computational gene sets|MSigDB C4: computational gene sets - CGN	1.26189529396088e-05	1	0.00507809070697164	8	0.00649878147847279	0.00106928999144568	6.07766043866775	1234	1231	0.533333333333333	15	GNF2_MKI67	14235,11799,108000,20878,12428,12615,229841,105988	Foxm1,Birc5,Cenpf,Aurka,Ccna2,Cenpa,Cenpe,Espl1
380	grey	10	MSigDB.M4622	GSE24634_TEFF_VS_TCONV_DAY7_IN_CULTURE_UP (MSigDB)	MSigDB|MSigDB C7: immunologic signatures	1.74700598885336e-05	1	0.00665110856413373	29	0.0235580828594639	0.0102651839178785	2.2949499052261	1234	1231	0.201388888888889	144	GSE24634_TEFF_VS_TCONV_DAY7_IN_CULTURE_UP	12544,17216,59047,56380,94045,67177,66628,268294,17863,14151,108000,19361,20878,12428,60534,51797,52276,12615,208628,17220,16408,211770,16571,215387,21335,208647,233406,229841,105988	Cdc45,Mcm2,Pnkp,Arid3b,P2rx5,Cdt1,Thg1l,Zbtb24,Myb,Fech,Cenpf,Rad51,Aurka,Ccna2,Fancg,Ctps,Cdca8,Cenpa,Kntc1,Mcm7,Itgal,Trib1,Kif4,Ncaph,Tacc3,Creb3l2,Prc1,Cenpe,Espl1
381	grey60	1	GO:0044421	extracellular region part	GO|GO.CC	3.82326429085849e-29	3.53558659255714e-23	8.03542407399349e-25	63	0.355932203389831	0.0690048474479612	5.15807536069478	178	177	0.0650826446280992	968	extracellular region part	20317,17385,12842,22371,18073,96875,14114,12162,19215,22370,20528,11754,12834,11568,18613,64075,23876,11815,15160,12258,12263,12825,14268,17926,23928,13616,11747,13601,242608,12840,100952,12843,13717,17313,11535,76560,94216,12111,11601,78892,12306,16772,22420,21810,26968,16425,15894,21817,12161,14863,14264,69183,241327,14181,16002,244152,26927,16779,109323,237759,24047,259300,21824	Serpinf1,Mmp11,Col1a1,Vwf,Nid1,Prg4,Fbln1,Bmp7,Ptgds,Vtn,Slc2a4,Aoc3,Col6a2,Aebp1,Pecam1,Smoc1,Fbln5,Apod,Serpind1,Serping1,C2,Col3a1,Fn1,Myoc,Lamc3,Edn3,Anxa5,Ecm1,Podn,Col9a2,Emilin1,Col1a2,Eln,Mgp,Adm,Prss8,Col4a6,Bgn,Angpt2,Crispld2,Anxa2,Lama1,Wnt6,Tgfbi,Islr,Itih2,Icam1,Tgm2,Bmp6,Gstm2,Fmod,C1qtnf2,Olfml2a,Fgfbp1,Igf2,Tsku,Foxl2,Lamb2,C1qtnf7,Col23a1,Ccl19,Ehd2,Thbd
382	grey60	2	GO:0005576	extracellular region	GO|GO.CC	4.47722256788239e-27	4.14033843298465e-21	8.2806768659693e-23	68	0.384180790960452	0.0888936412888509	4.32180283527925	178	177	0.0545308740978348	1247	extracellular region	20317,17385,12842,22371,18073,96875,14114,12162,19215,22370,20528,11754,12834,11568,18613,64075,23876,11815,15160,12258,12263,12825,14268,17926,23928,20612,13616,11747,13601,242608,12840,100952,12843,13717,17313,11535,76560,94216,12111,11601,78892,12306,16772,22420,21810,26968,16425,15894,21817,12161,14863,14264,77583,69183,241327,208164,14181,16002,244152,26927,320736,16779,109323,237759,24047,2…	Serpinf1,Mmp11,Col1a1,Vwf,Nid1,Prg4,Fbln1,Bmp7,Ptgds,Vtn,Slc2a4,Aoc3,Col6a2,Aebp1,Pecam1,Smoc1,Fbln5,Apod,Serpind1,Serping1,C2,Col3a1,Fn1,Myoc,Lamc3,Siglec1,Edn3,Anxa5,Ecm1,Podn,Col9a2,Emilin1,Col1a2,Eln,Mgp,Adm,Prss8,Col4a6,Bgn,Angpt2,Crispld2,Anxa2,Lama1,Wnt6,Tgfbi,Islr,Itih2,Icam1,Tgm2,Bmp6,Gstm2,Fmod,Notum,C1qtnf2,Olfml2a,Fam180a,Fgfbp1,Igf2,Tsku,Foxl2,Vstm4,Lamb2,C1qtnf7,Col23a1,Ccl19,Ehd2,T…
383	grey60	3	GO:0031012	extracellular matrix	GO|GO.CC	1.24730242589033e-23	1.15345040215664e-17	1.58006904405019e-19	36	0.203389830508475	0.0237382378100941	8.56802565277142	178	177	0.108108108108108	333	extracellular matrix	20317,17385,12842,22371,18073,14114,12162,22370,12834,11568,64075,23876,12825,14268,17926,23928,13601,242608,12840,100952,12843,13717,17313,94216,12111,78892,12306,16772,22420,21810,15894,21817,14264,241327,14181,16779	Serpinf1,Mmp11,Col1a1,Vwf,Nid1,Fbln1,Bmp7,Vtn,Col6a2,Aebp1,Smoc1,Fbln5,Col3a1,Fn1,Myoc,Lamc3,Ecm1,Podn,Col9a2,Emilin1,Col1a2,Eln,Mgp,Col4a6,Bgn,Crispld2,Anxa2,Lama1,Wnt6,Tgfbi,Icam1,Tgm2,Fmod,Olfml2a,Fgfbp1,Lamb2
384	grey60	4	GO:0005615	extracellular space	GO|GO.CC	1.81012139958654e-23	1.67392062499605e-17	2.26205489864331e-19	51	0.288135593220339	0.0551753635585971	5.22217842596242	178	177	0.0658914728682171	774	extracellular space	20317,12842,22371,18073,96875,14114,12162,19215,22370,20528,11754,12834,11568,18613,23876,11815,15160,12258,12263,12825,14268,17926,13616,11747,13601,242608,100952,12843,17313,11535,76560,12111,11601,78892,12306,16772,22420,21810,26968,16425,15894,12161,14264,69183,16002,244152,16779,109323,237759,24047,21824	Serpinf1,Col1a1,Vwf,Nid1,Prg4,Fbln1,Bmp7,Ptgds,Vtn,Slc2a4,Aoc3,Col6a2,Aebp1,Pecam1,Fbln5,Apod,Serpind1,Serping1,C2,Col3a1,Fn1,Myoc,Edn3,Anxa5,Ecm1,Podn,Emilin1,Col1a2,Mgp,Adm,Prss8,Bgn,Angpt2,Crispld2,Anxa2,Lama1,Wnt6,Tgfbi,Islr,Itih2,Icam1,Bmp6,Fmod,C1qtnf2,Igf2,Tsku,Lamb2,C1qtnf7,Col23a1,Ccl19,Thbd
385	grey60	5	MSigDB.M16395	MODULE_47 (MSigDB)	MSigDB|MSigDB C4: computational gene sets|MSigDB C4: computational gene sets - CM	4.51935020083482e-23	4.17929621432321e-17	5.30022444431914e-19	29	0.163841807909605	0.0139007698887938	11.7865275966971	178	177	0.148717948717949	195	MODULE_47	20317,17385,12797,12842,22371,19285,12798,14114,12834,11568,17534,18613,12258,18596,12825,14268,13601,12843,12111,78892,12562,21345,21810,11475,140792,26968,13732,14619,434215	Serpinf1,Mmp11,Cnn1,Col1a1,Vwf,Cavin1,Cnn2,Fbln1,Col6a2,Aebp1,Mrc2,Pecam1,Serping1,Pdgfrb,Col3a1,Fn1,Ecm1,Col1a2,Bgn,Crispld2,Cdh5,Tagln,Tgfbi,Acta2,Colec12,Islr,Emp3,Gjb2,Lrrc32
386	grey60	6	GO:0005578	proteinaceous extracellular matrix	GO|GO.CC	4.94250849638484e-21	4.57061438708286e-15	4.08090570275255e-17	31	0.175141242937853	0.0194610778443114	8.99956540634507	178	177	0.113553113553114	273	proteinaceous extracellular matrix	20317,17385,12842,22371,18073,14114,22370,12834,64075,23876,12825,14268,17926,23928,13601,242608,12840,100952,12843,13717,94216,12111,78892,12306,16772,22420,21810,21817,14264,241327,16779	Serpinf1,Mmp11,Col1a1,Vwf,Nid1,Fbln1,Vtn,Col6a2,Smoc1,Fbln5,Col3a1,Fn1,Myoc,Lamc3,Ecm1,Podn,Col9a2,Emilin1,Col1a2,Eln,Col4a6,Bgn,Crispld2,Anxa2,Lama1,Wnt6,Tgfbi,Tgm2,Fmod,Olfml2a,Lamb2
387	grey60	7	MSigDB.M4051	MODULE_1 (MSigDB)	MSigDB|MSigDB C4: computational gene sets|MSigDB C4: computational gene sets - CM	6.00322458598775e-19	5.55151795523969e-13	3.55866535592288e-15	31	0.175141242937853	0.0228828058169376	7.65383599978879	178	177	0.0965732087227414	321	MODULE_1	12797,12842,22371,16600,14132,14114,19378,17880,11754,12834,11568,18613,18596,12825,14268,71648,20195,22004,100952,21753,12843,56312,20845,19663,21810,21817,13732,14863,14264,93689,16779	Cnn1,Col1a1,Vwf,Klf4,Fcgrt,Fbln1,Aldh1a2,Myh11,Aoc3,Col6a2,Aebp1,Pecam1,Pdgfrb,Col3a1,Fn1,Optn,S100a11,Tpm2,Emilin1,Tes,Col1a2,Nupr1,Star,Rbpms,Tgfbi,Tgm2,Emp3,Gstm2,Fmod,Lmod1,Lamb2
388	grey60	8	MSigDB.M414	MODULE_122 (MSigDB)	MSigDB|MSigDB C4: computational gene sets|MSigDB C4: computational gene sets - CM	1.01385949840062e-17	9.37572654302967e-12	5.1527813444285e-14	20	0.112994350282486	0.00805531793555746	14.0272986350682	178	177	0.176991150442478	113	MODULE_122	12550,12842,22371,18073,22370,11754,12834,11568,18613,12825,14268,12840,13717,17313,12111,12562,21810,26968,15894,16779	Cdh1,Col1a1,Vwf,Nid1,Vtn,Aoc3,Col6a2,Aebp1,Pecam1,Col3a1,Fn1,Col9a2,Eln,Mgp,Bgn,Cdh5,Tgfbi,Islr,Icam1,Lamb2
389	grey60	9	MSigDB.M16071	MODULE_38 (MSigDB)	MSigDB|MSigDB C4: computational gene sets|MSigDB C4: computational gene sets - CM	1.14426219547949e-17	1.05816333084283e-11	5.75088766762409e-14	32	0.180790960451977	0.0273025377815797	6.62176395096694	178	177	0.0835509138381201	383	MODULE_38	12550,17385,12842,22371,14132,14114,19215,17880,12834,18613,11815,12263,18596,12825,14268,20195,13601,22004,12843,13717,11535,76560,19663,12562,21810,21817,13732,16002,14612,16779,15229,434215	Cdh1,Mmp11,Col1a1,Vwf,Fcgrt,Fbln1,Ptgds,Myh11,Col6a2,Pecam1,Apod,C2,Pdgfrb,Col3a1,Fn1,S100a11,Ecm1,Tpm2,Col1a2,Eln,Adm,Prss8,Rbpms,Cdh5,Tgfbi,Tgm2,Emp3,Igf2,Gja4,Lamb2,Foxd1,Lrrc32
390	grey60	10	MSigDB.M15336	MODULE_6 (MSigDB)	MSigDB|MSigDB C4: computational gene sets|MSigDB C4: computational gene sets - CM	1.5934691764101e-16	1.4735701817003e-10	6.85381479860604e-13	28	0.15819209039548	0.0218848018249216	7.22839949207751	178	177	0.0912052117263844	307	MODULE_6	12550,12797,22371,12518,14132,14114,19215,17880,12834,11568,53313,11815,12263,18596,14268,15360,20195,22004,12843,56312,11535,76560,19663,21810,21817,13732,14264,16779	Cdh1,Cnn1,Vwf,Cd79a,Fcgrt,Fbln1,Ptgds,Myh11,Col6a2,Aebp1,Atp2a3,Apod,C2,Pdgfrb,Fn1,Hmgcs2,S100a11,Tpm2,Col1a2,Nupr1,Adm,Prss8,Rbpms,Tgfbi,Tgm2,Emp3,Fmod,Lamb2
391	grey60	11	MSigDB.M7383	MODULE_5 (MSigDB)	MSigDB|MSigDB C4: computational gene sets|MSigDB C4: computational gene sets - CM	1.63089818860724e-16	1.50818288530368e-10	6.98232817270221e-13	29	0.163841807909605	0.0238095238095238	6.88135593220339	178	177	0.0868263473053892	334	MODULE_5	22371,14132,19285,14114,19215,17880,11754,12834,18613,11815,12263,18596,12825,14268,20195,22004,100952,12843,56312,11535,19663,12562,12306,21810,15894,21817,13732,16779,434215	Vwf,Fcgrt,Cavin1,Fbln1,Ptgds,Myh11,Aoc3,Col6a2,Pecam1,Apod,C2,Pdgfrb,Col3a1,Fn1,S100a11,Tpm2,Emilin1,Col1a2,Nupr1,Adm,Rbpms,Cdh5,Anxa2,Tgfbi,Icam1,Tgm2,Emp3,Lamb2,Lrrc32
392	grey60	12	BioSystems.REACTOME.R-MMU-1474244	Extracellular matrix organization (REACTOME)	REACTOME	3.22620877760136e-16	2.98345592433953e-10	1.32598041081757e-12	23	0.129943502824859	0.0138294838893641	9.3961209156037	178	177	0.118556701030928	194	Extracellular matrix organization	12550,17385,12842,18073,14114,12162,22370,12834,23876,12825,14268,12334,23928,12840,12843,13717,94216,12111,16772,15894,16779,12817,237759	Cdh1,Mmp11,Col1a1,Nid1,Fbln1,Bmp7,Vtn,Col6a2,Fbln5,Col3a1,Fn1,Capn2,Lamc3,Col9a2,Col1a2,Eln,Col4a6,Bgn,Lama1,Icam1,Lamb2,Col13a1,Col23a1
393	grey60	13	MSigDB.M17558	MODULE_55 (MSigDB)	MSigDB|MSigDB C4: computational gene sets|MSigDB C4: computational gene sets - CM	1.27175005182898e-15	1.17605849092916e-09	4.51693894354689e-12	35	0.19774011299435	0.0390647276874822	5.06185822095757	178	177	0.0638686131386861	548	MODULE_55	12550,17385,12842,14132,22370,17880,12834,11568,53313,11889,11815,15160,12263,18399,12825,14268,15360,20195,13601,22004,67182,12843,13717,17313,56312,11535,76560,21810,16425,21817,13732,14863,16002,16779,434215	Cdh1,Mmp11,Col1a1,Fcgrt,Vtn,Myh11,Col6a2,Aebp1,Atp2a3,Asgr1,Apod,Serpind1,C2,Slc22a6,Col3a1,Fn1,Hmgcs2,S100a11,Ecm1,Tpm2,Pdzk1ip1,Col1a2,Eln,Mgp,Nupr1,Adm,Prss8,Tgfbi,Itih2,Tgm2,Emp3,Gstm2,Igf2,Lamb2,Lrrc32
394	grey60	14	MSigDB.M14358	MODULE_88 (MSigDB)	MSigDB|MSigDB C4: computational gene sets|MSigDB C4: computational gene sets - CM	1.58759084417779e-15	1.46813415869848e-09	5.45774780185308e-12	35	0.19774011299435	0.039349871685201	5.02517808892164	178	177	0.0634057971014493	552	MODULE_88	12550,12842,22371,12518,14132,22370,17880,12834,11568,53313,11889,11815,15160,12263,18399,12825,14268,15360,20195,13601,22004,67182,12843,13717,56312,11535,76560,21810,16425,21817,13732,14863,16002,16779,434215	Cdh1,Col1a1,Vwf,Cd79a,Fcgrt,Vtn,Myh11,Col6a2,Aebp1,Atp2a3,Asgr1,Apod,Serpind1,C2,Slc22a6,Col3a1,Fn1,Hmgcs2,S100a11,Ecm1,Tpm2,Pdzk1ip1,Col1a2,Eln,Nupr1,Adm,Prss8,Tgfbi,Itih2,Tgm2,Emp3,Gstm2,Igf2,Lamb2,Lrrc32
395	grey60	15	MSigDB.M16255	EXTRACELLULAR_REGION (MSigDB)	MSigDB|MSigDB ARCHIVED: NA|MSigDB ARCHIVED: NA - C5_CC	1.70343683322682e-15	1.5752634321475e-09	5.79140967701286e-12	25	0.141242937853107	0.018320501853436	7.70955615643342	178	177	0.0972762645914397	257	EXTRACELLULAR_REGION	20317,17385,22371,14114,19215,22370,23876,11815,12263,12825,17926,13601,12840,12843,17313,11535,76560,11601,21810,14264,14181,16779,70445,12817,231162	Serpinf1,Mmp11,Vwf,Fbln1,Ptgds,Vtn,Fbln5,Apod,C2,Col3a1,Myoc,Ecm1,Col9a2,Col1a2,Mgp,Adm,Prss8,Angpt2,Tgfbi,Fmod,Fgfbp1,Lamb2,Cd248,Col13a1,Cytl1
396	grey60	16	GO:0030198	extracellular matrix organization	GO|GO.BP	1.96195890402412e-15	1.81433326824973e-09	6.502986624551e-12	22	0.124293785310734	0.0134017678927859	9.2744320230797	178	177	0.117021276595745	188	extracellular matrix organization	17385,12842,18073,14114,22370,17880,64075,23876,12825,14268,100952,12843,13717,94216,78892,12306,21810,14238,241327,14234,17300,16779	Mmp11,Col1a1,Nid1,Fbln1,Vtn,Myh11,Smoc1,Fbln5,Col3a1,Fn1,Emilin1,Col1a2,Eln,Col4a6,Crispld2,Anxa2,Tgfbi,Foxf2,Olfml2a,Foxc2,Foxc1,Lamb2
397	grey60	17	MSigDB.M5930	HALLMARK_EPITHELIAL_MESENCHYMAL_TRANSITION (MSigDB)	MSigDB|MSigDB H: Hallmark gene sets	3.3156692087975e-15	3.06618499485074e-09	1.06096366603832e-11	21	0.11864406779661	0.0121899059024808	9.73297650906928	178	177	0.12280701754386	171	HALLMARK_EPITHELIAL_MESENCHYMAL_TRANSITION	12842,14114,12834,23876,18596,12825,14268,13601,22004,12843,13717,17313,12111,21345,16772,21810,11475,21817,13732,14264,14234	Col1a1,Fbln1,Col6a2,Fbln5,Pdgfrb,Col3a1,Fn1,Ecm1,Tpm2,Col1a2,Eln,Mgp,Bgn,Tagln,Lama1,Tgfbi,Acta2,Tgm2,Emp3,Fmod,Foxc2
398	grey60	18	GO:0043062	extracellular structure organization	GO|GO.BP	4.26250629379346e-15	3.94177827022326e-09	1.30522459278916e-11	23	0.129943502824859	0.0155403478756772	8.3616855854455	178	177	0.105504587155963	218	extracellular structure organization	17385,12842,18073,14114,12162,22370,17880,64075,23876,12825,14268,100952,12843,13717,94216,78892,12306,21810,14238,241327,14234,17300,16779	Mmp11,Col1a1,Nid1,Fbln1,Bmp7,Vtn,Myh11,Smoc1,Fbln5,Col3a1,Fn1,Emilin1,Col1a2,Eln,Col4a6,Crispld2,Anxa2,Tgfbi,Foxf2,Olfml2a,Foxc2,Foxc1,Lamb2
399	grey60	19	MSigDB.M18601	EXTRACELLULAR_REGION_PART (MSigDB)	MSigDB|MSigDB ARCHIVED: NA|MSigDB ARCHIVED: NA - C5_CC	6.5557410666999e-15	6.06246088587713e-09	1.9493443362949e-11	22	0.124293785310734	0.0141859138865127	8.7617749765778	178	177	0.110552763819095	199	EXTRACELLULAR_REGION_PART	17385,14114,22370,23876,11815,12263,12825,17926,13601,12840,12843,17313,11535,76560,11601,21810,14264,14181,16779,70445,12817,231162	Mmp11,Fbln1,Vtn,Fbln5,Apod,C2,Col3a1,Myoc,Ecm1,Col9a2,Col1a2,Mgp,Adm,Prss8,Angpt2,Tgfbi,Fmod,Fgfbp1,Lamb2,Cd248,Col13a1,Cytl1
400	grey60	20	GO:0044420	extracellular matrix component	GO|GO.CC	7.20947601127528e-15	6.66700619828289e-09	2.12325038161875e-11	18	0.101694915254237	0.00841174793270602	12.0896294168342	178	177	0.152542372881356	118	extracellular matrix component	20317,12842,18073,14114,22370,64075,23876,12825,14268,23928,100952,12843,13717,94216,12306,16772,21810,16779	Serpinf1,Col1a1,Nid1,Fbln1,Vtn,Smoc1,Fbln5,Col3a1,Fn1,Lamc3,Emilin1,Col1a2,Eln,Col4a6,Anxa2,Lama1,Tgfbi,Lamb2
401	grey60	21	Verge.CellTypeGenes.009	Zeisel Mural	Verge Zeisel cell markers|Cell type markers|BrainLists|Cell type marker enriched gene sets	9.77883079266304e-15	9.0430324484999e-09	2.82594764015622e-11	18	0.101694915254237	0.00855431993156544	11.8881355932203	178	177	0.15	120	Zeisel Mural	12797,20509,17540,71733,17880,11754,12258,22004,100952,12111,78892,21345,11475,17130,66175,93689,320736,109323	Cnn1,Slc19a1,Mrvi1,Susd2,Myh11,Aoc3,Serping1,Tpm2,Emilin1,Bgn,Crispld2,Tagln,Acta2,Smad6,Mustn1,Lmod1,Vstm4,C1qtnf7
402	grey60	22	MSigDB.M9982	MODULE_2 (MSigDB)	MSigDB|MSigDB C4: computational gene sets|MSigDB C4: computational gene sets - CM	1.17069527961486e-14	1.08260748399552e-08	3.35172595664247e-11	27	0.152542372881356	0.0238095238095238	6.40677966101695	178	177	0.0808383233532934	334	MODULE_2	12797,22371,14132,14114,19215,17880,11754,12834,11568,18613,11815,18596,12825,14268,71648,20195,22004,12843,56312,11535,19663,12562,21810,21817,13732,16002,16779	Cnn1,Vwf,Fcgrt,Fbln1,Ptgds,Myh11,Aoc3,Col6a2,Aebp1,Pecam1,Apod,Pdgfrb,Col3a1,Fn1,Optn,S100a11,Tpm2,Col1a2,Nupr1,Adm,Rbpms,Cdh5,Tgfbi,Tgm2,Emp3,Igf2,Lamb2
403	grey60	23	MSigDB.M8838	MODULE_84 (MSigDB)	MSigDB|MSigDB C4: computational gene sets|MSigDB C4: computational gene sets - CM	1.71653065479309e-13	1.58737202220384e-07	3.99841819194921e-10	27	0.152542372881356	0.0265896777872826	5.73690189485164	178	177	0.0723860589812333	373	MODULE_84	12550,22371,12518,14132,19215,17880,12834,11568,18613,53313,11815,12258,12263,14268,13830,20195,12843,56312,11535,21345,21810,11475,15894,21817,13732,14863,434215	Cdh1,Vwf,Cd79a,Fcgrt,Ptgds,Myh11,Col6a2,Aebp1,Pecam1,Atp2a3,Apod,Serping1,C2,Fn1,Stom,S100a11,Col1a2,Nupr1,Adm,Tagln,Tgfbi,Acta2,Icam1,Tgm2,Emp3,Gstm2,Lrrc32
404	grey60	24	MSigDB.M15763	MODULE_60 (MSigDB)	MSigDB|MSigDB C4: computational gene sets|MSigDB C4: computational gene sets - CM	1.63865997770669e-12	1.51536064634413e-06	3.19696338891166e-09	25	0.141242937853107	0.0247362418021101	5.70995945879939	178	177	0.0720461095100865	347	MODULE_60	22371,12518,14132,19215,22370,17880,12834,11815,12263,18596,14268,20195,22004,12843,13717,19663,12562,21810,21817,13732,14863,16002,14612,16779,434215	Vwf,Cd79a,Fcgrt,Ptgds,Vtn,Myh11,Col6a2,Apod,C2,Pdgfrb,Fn1,S100a11,Tpm2,Col1a2,Eln,Rbpms,Cdh5,Tgfbi,Tgm2,Emp3,Gstm2,Igf2,Gja4,Lamb2,Lrrc32
405	grey60	25	GO:0048513	animal organ development	GO|GO.BP	2.18476328616399e-12	2.02037295745987e-06	4.21789761473877e-09	69	0.389830508474576	0.169945822640433	2.29385166647708	178	177	0.0289429530201342	2384	animal organ development	12550,20317,12842,319757,22371,16600,12518,12798,18073,19672,96875,12162,19378,83396,233328,22370,59091,17880,64075,18596,12825,14268,17926,23928,13616,21384,13601,12843,13717,13846,17313,56312,11535,76560,11601,12562,14012,12306,16772,22420,103149,114774,17130,15894,21817,14238,12161,20204,14623,11695,66175,20416,20613,319197,14234,23967,16002,244152,57265,17300,26927,16779,70445,12817,20698,231…	Cdh1,Serpinf1,Col1a1,Smo,Vwf,Klf4,Cd79a,Cnn2,Nid1,Rcn1,Prg4,Bmp7,Aldh1a2,Glis2,Lrrk1,Vtn,Jph2,Myh11,Smoc1,Pdgfrb,Col3a1,Fn1,Myoc,Lamc3,Edn3,Tbx15,Ecm1,Col1a2,Eln,Ephb4,Mgp,Nupr1,Adm,Prss8,Angpt2,Cdh5,Mpzl2,Anxa2,Lama1,Wnt6,Upb1,Pawr,Smad6,Icam1,Tgm2,Foxf2,Bmp6,Prrx2,Gjb6,Alx4,Mustn1,Shc1,Snai1,Gpr4,Foxc2,Osr1,Igf2,Tsku,Fzd2,Foxc1,Foxl2,Lamb2,Cd248,Col13a1,Sphk1,Cytl1,Sox13,Ccl19,Foxd1
406	grey60	26	MSigDB.M5702	MODULE_24 (MSigDB)	MSigDB|MSigDB C4: computational gene sets|MSigDB C4: computational gene sets - CM	3.58048679904699e-12	3.3110766503395e-06	6.60893542981936e-09	23	0.129943502824859	0.0213145138294839	6.09647979139505	178	177	0.0769230769230769	299	MODULE_24	12550,17385,12842,14132,22370,12834,11889,15160,12263,12825,14268,15360,13601,12843,13717,56312,11535,21810,16425,21817,14863,16002,16779	Cdh1,Mmp11,Col1a1,Fcgrt,Vtn,Col6a2,Asgr1,Serpind1,C2,Col3a1,Fn1,Hmgcs2,Ecm1,Col1a2,Eln,Nupr1,Adm,Tgfbi,Itih2,Tgm2,Gstm2,Igf2,Lamb2
407	grey60	27	GO:0005581	collagen trimer	GO|GO.CC	1.397780577802e-11	1.29260597600586e-05	2.32483089209687e-08	12	0.0677966101694915	0.00441973196464214	15.3395297977037	178	177	0.193548387096774	62	collagen trimer	12842,12834,12825,12840,100952,12843,94216,140792,69183,12817,109323,237759	Col1a1,Col6a2,Col3a1,Col9a2,Emilin1,Col1a2,Col4a6,Colec12,C1qtnf2,Col13a1,C1qtnf7,Col23a1
408	grey60	28	GO:0007155	cell adhesion	GO|GO.BP	2.86774774736869e-11	2.65196693586568e-05	4.47967387815149e-08	40	0.225988700564972	0.0705018534359852	3.20542921286696	178	177	0.0404448938321537	989	cell adhesion	12550,12842,22371,16600,18073,14114,12162,224024,22370,11754,12834,18613,64075,23876,11815,12825,14268,17926,23928,20612,100952,13846,11601,12562,14012,16772,21810,114774,17130,26968,15894,21817,20416,14234,16002,16779,12817,24047,71683,434215	Cdh1,Col1a1,Vwf,Klf4,Nid1,Fbln1,Bmp7,Scarf2,Vtn,Aoc3,Col6a2,Pecam1,Smoc1,Fbln5,Apod,Col3a1,Fn1,Myoc,Lamc3,Siglec1,Emilin1,Ephb4,Angpt2,Cdh5,Mpzl2,Lama1,Tgfbi,Pawr,Smad6,Islr,Icam1,Tgm2,Shc1,Foxc2,Igf2,Lamb2,Col13a1,Ccl19,Gypc,Lrrc32
409	grey60	29	GO:0022610	biological adhesion	GO|GO.BP	3.56050365608546e-11	3.29259711898697e-05	5.460360064655e-08	40	0.225988700564972	0.0710008554319932	3.18290109590906	178	177	0.0401606425702811	996	biological adhesion	12550,12842,22371,16600,18073,14114,12162,224024,22370,11754,12834,18613,64075,23876,11815,12825,14268,17926,23928,20612,100952,13846,11601,12562,14012,16772,21810,114774,17130,26968,15894,21817,20416,14234,16002,16779,12817,24047,71683,434215	Cdh1,Col1a1,Vwf,Klf4,Nid1,Fbln1,Bmp7,Scarf2,Vtn,Aoc3,Col6a2,Pecam1,Smoc1,Fbln5,Apod,Col3a1,Fn1,Myoc,Lamc3,Siglec1,Emilin1,Ephb4,Angpt2,Cdh5,Mpzl2,Lama1,Tgfbi,Pawr,Smad6,Islr,Icam1,Tgm2,Shc1,Foxc2,Igf2,Lamb2,Col13a1,Ccl19,Gypc,Lrrc32
410	grey60	30	MSigDB.M15654	PROTEINACEOUS_EXTRACELLULAR_MATRIX (MSigDB)	MSigDB|MSigDB ARCHIVED: NA|MSigDB ARCHIVED: NA - C5_CC	8.91234830635019e-11	8.24174757038717e-05	1.30821390006146e-07	12	0.0677966101694915	0.00513259195893926	13.2090395480226	178	177	0.166666666666667	72	PROTEINACEOUS_EXTRACELLULAR_MATRIX	17385,14114,23876,12825,13601,12840,12843,17313,14264,16779,70445,12817	Mmp11,Fbln1,Fbln5,Col3a1,Ecm1,Col9a2,Col1a2,Mgp,Fmod,Lamb2,Cd248,Col13a1
411	grey60	31	MSigDB.M18403	EXTRACELLULAR_MATRIX (MSigDB)	MSigDB|MSigDB ARCHIVED: NA|MSigDB ARCHIVED: NA - C5_CC	1.05497137994682e-10	9.755911134341e-05	1.53154020947268e-07	12	0.0677966101694915	0.00520387795836898	13.0280938007894	178	177	0.164383561643836	73	EXTRACELLULAR_MATRIX	17385,14114,23876,12825,13601,12840,12843,17313,14264,16779,70445,12817	Mmp11,Fbln1,Fbln5,Col3a1,Ecm1,Col9a2,Col1a2,Mgp,Fmod,Lamb2,Cd248,Col13a1
412	grey60	32	GO:0009888	tissue development	GO|GO.BP	2.5541544780729e-10	0.000236196967852478	3.45317204462688e-07	46	0.259887005649718	0.0965925292272598	2.69054975295516	178	177	0.0339483394833948	1355	tissue development	12550,12842,319757,16600,12162,19378,22370,59091,14049,17880,18613,18596,68713,12825,14268,13616,13601,13717,17313,56312,11535,76560,11601,12562,21345,16772,22420,114774,17130,15894,21817,14238,12161,20204,11695,66175,20613,319197,14234,23967,57265,17300,26927,16779,231162,15229	Cdh1,Col1a1,Smo,Klf4,Bmp7,Aldh1a2,Vtn,Jph2,Eya2,Myh11,Pecam1,Pdgfrb,Ifitm1,Col3a1,Fn1,Edn3,Ecm1,Eln,Mgp,Nupr1,Adm,Prss8,Angpt2,Cdh5,Tagln,Lama1,Wnt6,Pawr,Smad6,Icam1,Tgm2,Foxf2,Bmp6,Prrx2,Alx4,Mustn1,Snai1,Gpr4,Foxc2,Osr1,Fzd2,Foxc1,Foxl2,Lamb2,Cytl1,Foxd1
413	grey60	33	GO:0001944	vasculature development	GO|GO.BP	2.91980784019504e-10	0.00027001098190674	3.91888217571466e-07	29	0.163841807909605	0.0421300256629598	3.88895580601681	178	177	0.0490693739424704	591	vasculature development	20317,12842,319757,16600,12162,19378,18613,407831,18596,12825,14268,13601,12843,13846,11535,11601,78560,12562,12306,16772,17130,20204,20416,319197,14234,23967,14612,17300,20698	Serpinf1,Col1a1,Smo,Klf4,Bmp7,Aldh1a2,Pecam1,Tmem204,Pdgfrb,Col3a1,Fn1,Ecm1,Col1a2,Ephb4,Adm,Angpt2,Adgra2,Cdh5,Anxa2,Lama1,Smad6,Prrx2,Shc1,Gpr4,Foxc2,Osr1,Gja4,Foxc1,Sphk1
414	grey60	34	MSigDB.M1872	MODULE_23 (MSigDB)	MSigDB|MSigDB C4: computational gene sets|MSigDB C4: computational gene sets - CM	3.28493653891253e-10	0.00030377647739786	4.38983348840838e-07	23	0.129943502824859	0.0266609637867123	4.87392368349497	178	177	0.0614973262032086	374	MODULE_23	12550,17385,12842,14132,19215,22370,11568,11889,15160,12263,14268,15360,13601,13717,17313,56312,76560,21810,16425,21817,14863,16002,16779	Cdh1,Mmp11,Col1a1,Fcgrt,Ptgds,Vtn,Aebp1,Asgr1,Serpind1,C2,Fn1,Hmgcs2,Ecm1,Eln,Mgp,Nupr1,Prss8,Tgfbi,Itih2,Tgm2,Gstm2,Igf2,Lamb2
415	grey60	35	GO:0072358	cardiovascular system development	GO|GO.BP	4.67091183647299e-10	0.000431945374624942	6.0496551067919e-07	29	0.163841807909605	0.0429854576561163	3.81156365067319	178	177	0.0480928689883914	603	cardiovascular system development	20317,12842,319757,16600,12162,19378,18613,407831,18596,12825,14268,13601,12843,13846,11535,11601,78560,12562,12306,16772,17130,20204,20416,319197,14234,23967,14612,17300,20698	Serpinf1,Col1a1,Smo,Klf4,Bmp7,Aldh1a2,Pecam1,Tmem204,Pdgfrb,Col3a1,Fn1,Ecm1,Col1a2,Ephb4,Adm,Angpt2,Adgra2,Cdh5,Anxa2,Lama1,Smad6,Prrx2,Shc1,Gpr4,Foxc2,Osr1,Gja4,Foxc1,Sphk1
416	grey60	36	GO:0001568	blood vessel development	GO|GO.BP	4.7293514594682e-10	0.000437349613825197	6.11677781573702e-07	28	0.15819209039548	0.0402053036783576	3.9346075249429	178	177	0.049645390070922	564	blood vessel development	20317,12842,319757,16600,12162,19378,18613,18596,12825,14268,13601,12843,13846,11535,11601,78560,12562,12306,16772,17130,20204,20416,319197,14234,23967,14612,17300,20698	Serpinf1,Col1a1,Smo,Klf4,Bmp7,Aldh1a2,Pecam1,Pdgfrb,Col3a1,Fn1,Ecm1,Col1a2,Ephb4,Adm,Angpt2,Adgra2,Cdh5,Anxa2,Lama1,Smad6,Prrx2,Shc1,Gpr4,Foxc2,Osr1,Gja4,Foxc1,Sphk1
417	grey60	37	GO:0050840	extracellular matrix binding	GO|GO.MF	5.26415647263285e-10	0.000486806028300606	6.74246576593637e-07	10	0.0564971751412429	0.0035642999714856	15.8508474576271	178	177	0.2	50	extracellular matrix binding	18073,22370,64075,13601,13717,12111,12306,21810,241327,70445	Nid1,Vtn,Smoc1,Ecm1,Eln,Bgn,Anxa2,Tgfbi,Olfml2a,Cd248
418	grey60	38	GO:0009653	anatomical structure morphogenesis	GO|GO.BP	5.57545939396788e-10	0.000515593952732816	7.11640207544131e-07	59	0.333333333333333	0.149130310806958	2.23518164435946	178	177	0.0282026768642447	2092	anatomical structure morphogenesis	12550,20317,12842,319757,16600,12904,14114,12162,19378,22370,18613,18596,68713,12825,14268,12334,17926,23928,21384,13601,12843,13846,17313,11535,11601,78560,78892,12562,12306,16772,22420,17130,15894,21817,14238,12161,20204,14623,11695,14264,20416,20613,319197,14234,93689,23967,16002,244152,57265,17300,26927,16779,70445,12817,20698,58804,259300,15229,319887	Cdh1,Serpinf1,Col1a1,Smo,Klf4,Crabp2,Fbln1,Bmp7,Aldh1a2,Vtn,Pecam1,Pdgfrb,Ifitm1,Col3a1,Fn1,Capn2,Myoc,Lamc3,Tbx15,Ecm1,Col1a2,Ephb4,Mgp,Adm,Angpt2,Adgra2,Crispld2,Cdh5,Anxa2,Lama1,Wnt6,Smad6,Icam1,Tgm2,Foxf2,Bmp6,Prrx2,Gjb6,Alx4,Fmod,Shc1,Snai1,Gpr4,Foxc2,Lmod1,Osr1,Igf2,Tsku,Fzd2,Foxc1,Foxl2,Lamb2,Cd248,Col13a1,Sphk1,Cdc42ep5,Ehd2,Foxd1,E030030I06Rik
419	grey60	39	MSigDB.M18929	MODULE_12 (MSigDB)	MSigDB|MSigDB C4: computational gene sets|MSigDB C4: computational gene sets - CM	6.34089471225725e-10	0.000586378043052817	7.98880167646889e-07	21	0.11864406779661	0.0228115198175078	5.2010593220339	178	177	0.065625	320	MODULE_12	12842,14132,14114,19215,17880,12834,11568,11815,12825,14268,20195,12843,13717,56312,11535,21810,21817,13732,14863,16002,16779	Col1a1,Fcgrt,Fbln1,Ptgds,Myh11,Col6a2,Aebp1,Apod,Col3a1,Fn1,S100a11,Col1a2,Eln,Nupr1,Adm,Tgfbi,Tgm2,Emp3,Gstm2,Igf2,Lamb2
420	grey60	40	BioSystems.REACTOME.R-MMU-425366	Transport of glucose and other sugars, bile salts and organic acids, metal ions and amine compounds (REACTOME)	REACTOME	7.76625451691454e-10	0.000718189046204382	9.60145783695698e-07	11	0.0621468926553672	0.00484744796122042	12.8205383848455	178	177	0.161764705882353	68	Transport of glucose and other sugars, bile salts and organic acids, metal ions and amine compounds	67473,114644,20528,18399,22599,243755,14412,14411,102680,20518,19879	Slc47a1,Slc13a3,Slc2a4,Slc22a6,Slc6a20b,Slc13a4,Slc6a13,Slc6a12,Slc6a20a,Slc22a2,Slc22a8
421	grey60	41	GO:2000145	regulation of cell motility	GO|GO.BP	9.72930073196102e-10	0.000899722922768534	1.16847132827082e-06	31	0.175141242937853	0.050256629597947	3.48493809352086	178	177	0.0439716312056738	705	regulation of cell motility	12550,20317,12842,319757,16600,19285,12798,14114,12162,22370,11754,18613,11815,18596,12825,14268,17926,13616,11747,13601,242608,11601,78560,16772,11475,114774,15894,20613,14234,20698,24047	Cdh1,Serpinf1,Col1a1,Smo,Klf4,Cavin1,Cnn2,Fbln1,Bmp7,Vtn,Aoc3,Pecam1,Apod,Pdgfrb,Col3a1,Fn1,Myoc,Edn3,Anxa5,Ecm1,Podn,Angpt2,Adgra2,Lama1,Acta2,Pawr,Icam1,Snai1,Foxc2,Sphk1,Ccl19
422	grey60	42	BioSystems.KEGG.mmu04512	ECM-receptor interaction (KEGG)	KEGG	1.07252145154416e-09	0.000991820647444169	1.28474177130074e-06	11	0.0621468926553672	0.00499001996007984	12.4542372881356	178	177	0.157142857142857	70	ECM-receptor interaction	12842,22371,22370,12834,14268,23928,12840,12843,94216,16772,16779	Col1a1,Vwf,Vtn,Col6a2,Fn1,Lamc3,Col9a2,Col1a2,Col4a6,Lama1,Lamb2
423	grey60	43	GO:0035239	tube morphogenesis	GO|GO.BP	1.11577021385195e-09	0.00103181519988087	1.33137445145919e-06	31	0.175141242937853	0.0505417735956658	3.4652769477182	178	177	0.0437235543018336	709	tube morphogenesis	12550,20317,319757,16600,12162,19378,18613,18596,12825,14268,13601,13846,17313,11535,11601,78560,12562,12306,16772,22420,17130,21817,20204,20416,319197,14234,23967,57265,17300,20698,15229	Cdh1,Serpinf1,Smo,Klf4,Bmp7,Aldh1a2,Pecam1,Pdgfrb,Col3a1,Fn1,Ecm1,Ephb4,Mgp,Adm,Angpt2,Adgra2,Cdh5,Anxa2,Lama1,Wnt6,Smad6,Tgm2,Prrx2,Shc1,Gpr4,Foxc2,Osr1,Fzd2,Foxc1,Sphk1,Foxd1
424	grey60	44	GO:0005604	basement membrane	GO|GO.CC	2.17845522215159e-09	0.00201453953741601	2.45975523494018e-06	12	0.0677966101694915	0.00670088394639293	10.117562206996	178	177	0.127659574468085	94	basement membrane	20317,18073,14114,22370,64075,14268,23928,94216,12306,16772,21810,16779	Serpinf1,Nid1,Fbln1,Vtn,Smoc1,Fn1,Lamc3,Col4a6,Anxa2,Lama1,Tgfbi,Lamb2
425	grey60	45	GO:0051270	regulation of cellular component movement	GO|GO.BP	2.37309053478356e-09	0.0021945297105843	2.64720109841291e-06	32	0.180790960451977	0.0552466495580268	3.27243302351012	178	177	0.0412903225806452	775	regulation of cellular component movement	12550,20317,12842,319757,16600,19285,12798,14114,98660,12162,22370,11754,18613,11815,18596,12825,14268,17926,13616,11747,13601,242608,11601,78560,16772,11475,114774,15894,20613,14234,20698,24047	Cdh1,Serpinf1,Col1a1,Smo,Klf4,Cavin1,Cnn2,Fbln1,Atp1a2,Bmp7,Vtn,Aoc3,Pecam1,Apod,Pdgfrb,Col3a1,Fn1,Myoc,Edn3,Anxa5,Ecm1,Podn,Angpt2,Adgra2,Lama1,Acta2,Pawr,Icam1,Snai1,Foxc2,Sphk1,Ccl19
426	grey60	46	BioSystems.KEGG.mmu04974	Protein digestion and absorption (KEGG)	KEGG	2.45119163314023e-09	0.00226675416989623	2.71467565257033e-06	10	0.0564971751412429	0.0041345879669233	13.6645236703682	178	177	0.172413793103448	58	Protein digestion and absorption	12842,98660,12834,16529,12825,12840,12843,13717,94216,12817	Col1a1,Atp1a2,Col6a2,Kcnk5,Col3a1,Col9a2,Col1a2,Eln,Col4a6,Col13a1
427	grey60	47	GO:0032501	multicellular organismal process	GO|GO.BP	2.48219062843009e-09	0.00229542067678449	2.74243808456929e-06	100	0.564971751412429	0.348089535215284	1.62306445398598	178	177	0.0204792135981978	4883	multicellular organismal process	12550,20317,17385,12842,319757,22371,16600,12518,12798,12904,18073,17540,19672,96875,14114,98660,12162,19378,83396,19215,233328,22370,59091,14049,17880,11754,18613,64075,11815,15160,12258,407831,18596,18399,68713,12825,14268,12334,71648,17926,23928,13616,11747,21384,13601,22004,12843,13717,13846,17313,56312,11535,76560,11601,78560,20845,12562,14012,12306,16772,22420,103149,11475,114774,17130,1589…	Cdh1,Serpinf1,Mmp11,Col1a1,Smo,Vwf,Klf4,Cd79a,Cnn2,Crabp2,Nid1,Mrvi1,Rcn1,Prg4,Fbln1,Atp1a2,Bmp7,Aldh1a2,Glis2,Ptgds,Lrrk1,Vtn,Jph2,Eya2,Myh11,Aoc3,Pecam1,Smoc1,Apod,Serpind1,Serping1,Tmem204,Pdgfrb,Slc22a6,Ifitm1,Col3a1,Fn1,Capn2,Optn,Myoc,Lamc3,Edn3,Anxa5,Tbx15,Ecm1,Tpm2,Col1a2,Eln,Ephb4,Mgp,Nupr1,Adm,Prss8,Angpt2,Adgra2,Star,Cdh5,Mpzl2,Anxa2,Lama1,Wnt6,Upb1,Acta2,Pawr,Smad6,Icam1,Tgm2,Foxf2,Bm…
428	grey60	48	GO:0048856	anatomical structure development	GO|GO.BP	4.24793809447226e-09	0.00392830624049179	4.50493834918784e-06	90	0.508474576271186	0.299900199600798	1.69547928593587	178	177	0.0213929165676254	4207	anatomical structure development	12550,20317,17385,12842,319757,22371,16600,12518,12798,12904,18073,19672,96875,14114,12162,19378,83396,233328,22370,59091,14049,17880,18613,64075,407831,18596,68713,12825,14268,12334,17926,23928,13616,21384,13601,12843,13717,13846,17313,56312,11535,76560,11601,78560,20845,78892,12562,21345,14012,12306,16772,22420,103149,114774,17130,15894,21817,14238,12161,20204,14623,11695,14264,66175,20416,2061…	Cdh1,Serpinf1,Mmp11,Col1a1,Smo,Vwf,Klf4,Cd79a,Cnn2,Crabp2,Nid1,Rcn1,Prg4,Fbln1,Bmp7,Aldh1a2,Glis2,Lrrk1,Vtn,Jph2,Eya2,Myh11,Pecam1,Smoc1,Tmem204,Pdgfrb,Ifitm1,Col3a1,Fn1,Capn2,Myoc,Lamc3,Edn3,Tbx15,Ecm1,Col1a2,Eln,Ephb4,Mgp,Nupr1,Adm,Prss8,Angpt2,Adgra2,Star,Crispld2,Cdh5,Tagln,Mpzl2,Anxa2,Lama1,Wnt6,Upb1,Pawr,Smad6,Icam1,Tgm2,Foxf2,Bmp6,Prrx2,Gjb6,Alx4,Fmod,Mustn1,Shc1,Snai1,Hic1,Gpr4,Foxc2,Lmod…
429	grey60	49	GO:0008283	cell proliferation	GO|GO.BP	4.66849143115935e-09	0.00431721546191319	4.92270862247798e-06	46	0.259887005649718	0.105645851154833	2.45998307372081	178	177	0.0310391363022942	1482	cell proliferation	12550,20317,12797,319757,16600,12518,12798,96875,14114,12162,19378,19215,22370,11815,18596,14268,71648,13616,20195,13601,242608,21753,56312,11535,12562,235041,12306,21810,114774,17130,21817,12161,20204,14623,66175,20416,14234,14181,23967,16002,17300,74071,70445,20698,24047,434215	Cdh1,Serpinf1,Cnn1,Smo,Klf4,Cd79a,Cnn2,Prg4,Fbln1,Bmp7,Aldh1a2,Ptgds,Vtn,Apod,Pdgfrb,Fn1,Optn,Edn3,S100a11,Ecm1,Podn,Tes,Nupr1,Adm,Cdh5,Kank2,Anxa2,Tgfbi,Pawr,Smad6,Tgm2,Bmp6,Prrx2,Gjb6,Mustn1,Shc1,Foxc2,Fgfbp1,Osr1,Igf2,Foxc1,Lmntd1,Cd248,Sphk1,Ccl19,Lrrc32
430	grey60	50	GO:0005201	extracellular matrix structural constituent	GO|GO.MF	5.81639698714466e-09	0.00537874801224395	6.05714866243688e-06	8	0.0451977401129944	0.0023524379811805	19.2131484334874	178	177	0.242424242424242	33	extracellular matrix structural constituent	12842,14114,12825,100952,12843,13717,17313,16772	Col1a1,Fbln1,Col3a1,Emilin1,Col1a2,Eln,Mgp,Lama1
431	grey60	51	GO:0030334	regulation of cell migration	GO|GO.BP	6.37311128356876e-09	0.00589357289814791	6.57764832382579e-06	29	0.163841807909605	0.0481893356144853	3.39995988366262	178	177	0.0428994082840237	676	regulation of cell migration	12550,20317,12842,319757,16600,12798,14114,12162,22370,11754,18613,11815,18596,12825,14268,17926,13616,13601,242608,11601,78560,16772,11475,114774,15894,20613,14234,20698,24047	Cdh1,Serpinf1,Col1a1,Smo,Klf4,Cnn2,Fbln1,Bmp7,Vtn,Aoc3,Pecam1,Apod,Pdgfrb,Col3a1,Fn1,Myoc,Edn3,Ecm1,Podn,Angpt2,Adgra2,Lama1,Acta2,Pawr,Icam1,Snai1,Foxc2,Sphk1,Ccl19
432	grey60	52	MSigDB.M5412	ORGAN_DEVELOPMENT (MSigDB)	MSigDB|MSigDB ARCHIVED: NA|MSigDB ARCHIVED: NA - C5_BP	6.82611961724238e-09	0.00631249507276259	6.95975200966108e-06	22	0.124293785310734	0.0285856857713145	4.34811276892514	178	177	0.0548628428927681	401	ORGAN_DEVELOPMENT	20317,12842,16600,12518,12904,14049,17880,11568,12840,12843,13717,13846,17313,21345,12306,14234,16002,17300,26927,12817,20698,71683	Serpinf1,Col1a1,Klf4,Cd79a,Crabp2,Eya2,Myh11,Aebp1,Col9a2,Col1a2,Eln,Ephb4,Mgp,Tagln,Anxa2,Foxc2,Igf2,Foxc1,Foxl2,Col13a1,Sphk1,Gypc
433	grey60	53	GO:0040012	regulation of locomotion	GO|GO.BP	6.84371167476645e-09	0.00632876343351032	6.9674313853378e-06	31	0.175141242937853	0.0545337895637297	3.21160961559765	178	177	0.0405228758169935	765	regulation of locomotion	12550,20317,12842,319757,16600,19285,12798,14114,12162,22370,11754,18613,11815,18596,12825,14268,17926,13616,11747,13601,242608,11601,78560,16772,11475,114774,15894,20613,14234,20698,24047	Cdh1,Serpinf1,Col1a1,Smo,Klf4,Cavin1,Cnn2,Fbln1,Bmp7,Vtn,Aoc3,Pecam1,Apod,Pdgfrb,Col3a1,Fn1,Myoc,Edn3,Anxa5,Ecm1,Podn,Angpt2,Adgra2,Lama1,Acta2,Pawr,Icam1,Snai1,Foxc2,Sphk1,Ccl19
434	grey60	54	GO:0035295	tube development	GO|GO.BP	7.49899975499811e-09	0.00693474501743304	7.5789563032055e-06	33	0.186440677966102	0.0611633875106929	3.04823989569752	178	177	0.0384615384615385	858	tube development	12550,20317,319757,16600,12162,19378,18613,18596,12825,14268,13601,13846,17313,11535,11601,78560,12562,12306,16772,22420,17130,21817,14238,20204,11695,20416,319197,14234,23967,57265,17300,20698,15229	Cdh1,Serpinf1,Smo,Klf4,Bmp7,Aldh1a2,Pecam1,Pdgfrb,Col3a1,Fn1,Ecm1,Ephb4,Mgp,Adm,Angpt2,Adgra2,Cdh5,Anxa2,Lama1,Wnt6,Smad6,Tgm2,Foxf2,Prrx2,Alx4,Shc1,Gpr4,Foxc2,Osr1,Fzd2,Foxc1,Sphk1,Foxd1
435	grey60	55	JAM:003108	vestibular nuclei_localMarker(top200)_IN_Myelencephalon__HBA	JAM|BrainRegionMarkers|BrainRegionMarkers.HBA|BrainRegionMarkers.HBA.localMarker(top200)|Brain region markers|Brain region marker enriched gene sets	9.8109068470198e-09	0.00907269497222264	9.64154619789866e-06	12	0.0677966101694915	0.00762760193897918	8.88832567717409	178	177	0.11214953271028	107	vestibular nuclei_IN_Myelencephalon	20317,22371,18613,23928,13830,11475,102680,14264,66175,69183,241327,109323	Serpinf1,Vwf,Pecam1,Lamc3,Stom,Acta2,Slc6a20a,Fmod,Mustn1,C1qtnf2,Olfml2a,C1qtnf7
436	grey60	56	GO:0048646	anatomical structure formation involved in morphogenesis	GO|GO.BP	1.14665337592276e-08	0.0106037458930483	1.10917844069543e-05	33	0.186440677966102	0.0622326775021386	2.9958646397577	178	177	0.0378006872852234	873	anatomical structure formation involved in morphogenesis	12550,20317,12842,319757,16600,12162,19378,22370,18613,18596,68713,14268,12334,13601,13846,11535,11601,78560,12562,12306,22420,21817,20416,20613,319197,14234,93689,23967,57265,17300,20698,259300,15229	Cdh1,Serpinf1,Col1a1,Smo,Klf4,Bmp7,Aldh1a2,Vtn,Pecam1,Pdgfrb,Ifitm1,Fn1,Capn2,Ecm1,Ephb4,Adm,Angpt2,Adgra2,Cdh5,Anxa2,Wnt6,Tgm2,Shc1,Snai1,Gpr4,Foxc2,Lmod1,Osr1,Fzd2,Foxc1,Sphk1,Ehd2,Foxd1
437	grey60	57	GO:0072359	circulatory system development	GO|GO.BP	1.31798960647763e-08	0.0121881879652782	1.26564776378798e-05	33	0.186440677966102	0.0625891074992871	2.97880390718505	178	177	0.0375854214123007	878	circulatory system development	20317,12842,319757,16600,12162,19378,59091,17880,18613,407831,18596,12825,14268,13601,12843,13846,11535,11601,78560,12562,12306,16772,17130,20204,20416,20613,319197,14234,23967,14612,57265,17300,20698	Serpinf1,Col1a1,Smo,Klf4,Bmp7,Aldh1a2,Jph2,Myh11,Pecam1,Tmem204,Pdgfrb,Col3a1,Fn1,Ecm1,Col1a2,Ephb4,Adm,Angpt2,Adgra2,Cdh5,Anxa2,Lama1,Smad6,Prrx2,Shc1,Snai1,Gpr4,Foxc2,Osr1,Gja4,Fzd2,Foxc1,Sphk1
438	grey60	58	GO:0072006	nephron development	GO|GO.BP	1.34726684762149e-08	0.0124589310093906	1.28974441091e-05	12	0.0677966101694915	0.00784145993726832	8.64591679506934	178	177	0.109090909090909	110	nephron development	319757,18073,12162,18596,11601,22420,319197,14234,23967,17300,16779,15229	Smo,Nid1,Bmp7,Pdgfrb,Angpt2,Wnt6,Gpr4,Foxc2,Osr1,Foxc1,Lamb2,Foxd1
439	grey60	59	GO:0007275	multicellular organism development	GO|GO.BP	1.35587679086865e-08	0.0125385519761653	1.29664446496022e-05	84	0.474576271186441	0.276589677787283	1.7158133845885	178	177	0.0216494845360825	3880	multicellular organism development	12550,20317,17385,12842,319757,22371,16600,12518,12798,12904,18073,19672,96875,12162,19378,83396,233328,22370,59091,14049,17880,18613,64075,407831,18596,68713,12825,14268,12334,17926,23928,13616,21384,13601,12843,13717,13846,17313,56312,11535,76560,11601,78560,20845,12562,14012,12306,16772,22420,103149,114774,17130,15894,21817,14238,12161,20204,14623,11695,14264,66175,20416,20613,15248,319197,142…	Cdh1,Serpinf1,Mmp11,Col1a1,Smo,Vwf,Klf4,Cd79a,Cnn2,Crabp2,Nid1,Rcn1,Prg4,Bmp7,Aldh1a2,Glis2,Lrrk1,Vtn,Jph2,Eya2,Myh11,Pecam1,Smoc1,Tmem204,Pdgfrb,Ifitm1,Col3a1,Fn1,Capn2,Myoc,Lamc3,Edn3,Tbx15,Ecm1,Col1a2,Eln,Ephb4,Mgp,Nupr1,Adm,Prss8,Angpt2,Adgra2,Star,Cdh5,Mpzl2,Anxa2,Lama1,Wnt6,Upb1,Pawr,Smad6,Icam1,Tgm2,Foxf2,Bmp6,Prrx2,Gjb6,Alx4,Fmod,Mustn1,Shc1,Snai1,Hic1,Gpr4,Foxc2,Osr1,Igf2,Tsku,Gja4,Fzd2,…
440	grey60	60	GO:0048731	system development	GO|GO.BP	1.41634172083647e-08	0.0130977050439385	1.34750051892371e-05	78	0.440677966101695	0.247861420017109	1.77792076746465	178	177	0.0224331320103538	3477	system development	12550,20317,12842,319757,22371,16600,12518,12798,12904,18073,19672,96875,12162,19378,83396,233328,22370,59091,17880,18613,64075,407831,18596,12825,14268,17926,23928,13616,21384,13601,12843,13717,13846,17313,56312,11535,76560,11601,78560,20845,12562,14012,12306,16772,22420,103149,114774,17130,15894,21817,14238,12161,20204,14623,11695,14264,66175,20416,20613,319197,14234,23967,16002,244152,14612,57…	Cdh1,Serpinf1,Col1a1,Smo,Vwf,Klf4,Cd79a,Cnn2,Crabp2,Nid1,Rcn1,Prg4,Bmp7,Aldh1a2,Glis2,Lrrk1,Vtn,Jph2,Myh11,Pecam1,Smoc1,Tmem204,Pdgfrb,Col3a1,Fn1,Myoc,Lamc3,Edn3,Tbx15,Ecm1,Col1a2,Eln,Ephb4,Mgp,Nupr1,Adm,Prss8,Angpt2,Adgra2,Star,Cdh5,Mpzl2,Anxa2,Lama1,Wnt6,Upb1,Pawr,Smad6,Icam1,Tgm2,Foxf2,Bmp6,Prrx2,Gjb6,Alx4,Fmod,Mustn1,Shc1,Snai1,Gpr4,Foxc2,Osr1,Igf2,Tsku,Gja4,Fzd2,Foxc1,Foxl2,Lamb2,Cd248,Col13…
441	grey60	61	GO:0032835	glomerulus development	GO|GO.BP	1.52605615356886e-08	0.0141122958434972	1.43417640685947e-05	9	0.0508474576271186	0.00370687197034502	13.7170795306389	178	177	0.173076923076923	52	glomerulus development	18073,12162,18596,11601,319197,14234,23967,17300,16779	Nid1,Bmp7,Pdgfrb,Angpt2,Gpr4,Foxc2,Osr1,Foxc1,Lamb2
442	grey60	62	BioSystems.REACTOME.R-MMU-8948216	Collagen chain trimerization (REACTOME)	REACTOME	1.54929937841751e-08	0.0143272389598787	1.45159462612752e-05	8	0.0451977401129944	0.00263758197889934	17.1360513055428	178	177	0.216216216216216	37	Collagen chain trimerization	12842,12834,12825,12840,12843,94216,12817,237759	Col1a1,Col6a2,Col3a1,Col9a2,Col1a2,Col4a6,Col13a1,Col23a1
443	grey60	63	GO:0042127	regulation of cell proliferation	GO|GO.BP	1.58185273973998e-08	0.0146282781219099	1.48059495161031e-05	40	0.225988700564972	0.0873966353008269	2.58578261951503	178	177	0.032626427406199	1226	regulation of cell proliferation	12550,20317,12797,319757,16600,12798,96875,14114,12162,19378,19215,11815,18596,14268,71648,13616,20195,13601,242608,21753,56312,11535,12562,235041,12306,114774,17130,21817,12161,20204,14623,66175,20416,14181,23967,16002,70445,20698,24047,434215	Cdh1,Serpinf1,Cnn1,Smo,Klf4,Cnn2,Prg4,Fbln1,Bmp7,Aldh1a2,Ptgds,Apod,Pdgfrb,Fn1,Optn,Edn3,S100a11,Ecm1,Podn,Tes,Nupr1,Adm,Cdh5,Kank2,Anxa2,Pawr,Smad6,Tgm2,Bmp6,Prrx2,Gjb6,Mustn1,Shc1,Fgfbp1,Osr1,Igf2,Cd248,Sphk1,Ccl19,Lrrc32
444	grey60	64	GO:0009611	response to wounding	GO|GO.BP	2.59292901345349e-08	0.023978266627652	2.33478740288724e-05	19	0.107344632768362	0.023025377815797	4.66201395812562	178	177	0.0588235294117647	323	response to wounding	12842,22371,16600,12798,14114,18613,15160,12258,12825,14268,11747,11535,12306,11475,66175,319197,14234,16779,21824	Col1a1,Vwf,Klf4,Cnn2,Fbln1,Pecam1,Serpind1,Serping1,Col3a1,Fn1,Anxa5,Adm,Anxa2,Acta2,Mustn1,Gpr4,Foxc2,Lamb2,Thbd
445	grey60	65	GO:0032502	developmental process	GO|GO.BP	2.77391204555421e-08	0.0256519180759853	2.47867116965316e-05	92	0.519774011299435	0.320786997433704	1.62030885122411	178	177	0.0204444444444444	4500	developmental process	12550,20317,17385,12842,319757,22371,16600,12518,12798,12904,18073,19672,96875,14114,12162,19378,83396,233328,22370,59091,14049,20528,17880,18613,64075,11815,407831,18596,68713,12825,14268,12334,17926,23928,13616,21384,13601,12843,13717,13846,17313,56312,11535,76560,11601,78560,20845,78892,12562,21345,14012,12306,16772,22420,103149,114774,17130,15894,21817,14238,12161,20204,14623,11695,14264,6617…	Cdh1,Serpinf1,Mmp11,Col1a1,Smo,Vwf,Klf4,Cd79a,Cnn2,Crabp2,Nid1,Rcn1,Prg4,Fbln1,Bmp7,Aldh1a2,Glis2,Lrrk1,Vtn,Jph2,Eya2,Slc2a4,Myh11,Pecam1,Smoc1,Apod,Tmem204,Pdgfrb,Ifitm1,Col3a1,Fn1,Capn2,Myoc,Lamc3,Edn3,Tbx15,Ecm1,Col1a2,Eln,Ephb4,Mgp,Nupr1,Adm,Prss8,Angpt2,Adgra2,Star,Crispld2,Cdh5,Tagln,Mpzl2,Anxa2,Lama1,Wnt6,Upb1,Pawr,Smad6,Icam1,Tgm2,Foxf2,Bmp6,Prrx2,Gjb6,Alx4,Fmod,Mustn1,Shc1,Snai1,Hic1,Gpr…
446	grey60	66	GO:0005886	plasma membrane	GO|GO.CC	3.25928884195734e-08	0.030140469123331	2.85151079690927e-05	76	0.429378531073446	0.242800114057599	1.76844451964131	178	177	0.0223135642982971	3406	plasma membrane	12550,20509,319757,22371,12518,14132,19285,71733,98660,18301,67473,224024,59091,114644,20528,11754,12834,17534,18613,16529,407831,18596,18399,22599,68713,14268,12334,13830,20612,11747,100952,21753,13846,243755,14412,14411,68498,76560,211577,12111,11601,78560,12562,14012,12306,102680,15894,21817,14623,13732,14863,20518,434130,20416,319197,14619,14181,16002,243270,244152,14612,57265,320736,70445,11…	Cdh1,Slc19a1,Smo,Vwf,Cd79a,Fcgrt,Cavin1,Susd2,Atp1a2,Fxyd5,Slc47a1,Scarf2,Jph2,Slc13a3,Slc2a4,Aoc3,Col6a2,Mrc2,Pecam1,Kcnk5,Tmem204,Pdgfrb,Slc22a6,Slc6a20b,Ifitm1,Fn1,Capn2,Stom,Siglec1,Anxa5,Emilin1,Tes,Ephb4,Slc13a4,Slc6a13,Slc6a12,Tspan11,Prss8,Mrgprf,Bgn,Angpt2,Adgra2,Cdh5,Mpzl2,Anxa2,Slc6a20a,Icam1,Tgm2,Gjb6,Emp3,Gstm2,Slc22a2,Ccdc8,Shc1,Gpr4,Gjb2,Fgfbp1,Igf2,Hcar1,Tsku,Gja4,Fzd2,Vstm4,Cd248…
447	grey60	67	GO:0001655	urogenital system development	GO|GO.BP	4.65759790853881e-08	0.0430714161150871	3.92987373312839e-05	17	0.096045197740113	0.0190333618477331	5.04614993969403	178	177	0.0636704119850187	267	urogenital system development	20317,319757,18073,12162,19378,83396,18596,11601,22420,17130,12161,319197,14234,23967,17300,16779,15229	Serpinf1,Smo,Nid1,Bmp7,Aldh1a2,Glis2,Pdgfrb,Angpt2,Wnt6,Smad6,Bmp6,Gpr4,Foxc2,Osr1,Foxc1,Lamb2,Foxd1
448	grey60	68	GO:0072001	renal system development	GO|GO.BP	4.94615934739923e-08	0.0457399053346353	4.15439648815942e-05	16	0.0903954802259887	0.016823495865412	5.37316862970411	178	177	0.0677966101694915	236	renal system development	319757,18073,12162,19378,83396,18596,11601,22420,17130,12161,319197,14234,23967,17300,16779,15229	Smo,Nid1,Bmp7,Aldh1a2,Glis2,Pdgfrb,Angpt2,Wnt6,Smad6,Bmp6,Gpr4,Foxc2,Osr1,Foxc1,Lamb2,Foxd1
449	grey60	69	MSigDB.M2667	MODULE_19 (MSigDB)	MSigDB|MSigDB C4: computational gene sets|MSigDB C4: computational gene sets - CM	5.19384893682169e-08	0.0480304296741948	4.33879220182428e-05	17	0.096045197740113	0.0191759338465925	5.00863209627623	178	177	0.0631970260223048	269	MODULE_19	14132,22370,17880,11754,12834,11815,18596,22004,12843,56312,19663,21817,13732,14863,16002,16779,434215	Fcgrt,Vtn,Myh11,Aoc3,Col6a2,Apod,Pdgfrb,Tpm2,Col1a2,Nupr1,Rbpms,Tgm2,Emp3,Gstm2,Igf2,Lamb2,Lrrc32
450	grey60	70	GO:0071944	cell periphery	GO|GO.CC	5.36782754304885e-08	0.0496393072739968	4.45995572991885e-05	77	0.435028248587571	0.250285143997719	1.73813052440514	178	177	0.0219310737681572	3511	cell periphery	12550,20509,319757,22371,12518,14132,19285,18073,71733,98660,18301,67473,224024,59091,114644,20528,11754,12834,17534,18613,16529,407831,18596,18399,22599,68713,14268,12334,13830,20612,11747,100952,21753,13846,243755,14412,14411,68498,76560,211577,12111,11601,78560,12562,14012,12306,102680,15894,21817,14623,13732,14863,20518,434130,20416,319197,14619,14181,16002,243270,244152,14612,57265,320736,70…	Cdh1,Slc19a1,Smo,Vwf,Cd79a,Fcgrt,Cavin1,Nid1,Susd2,Atp1a2,Fxyd5,Slc47a1,Scarf2,Jph2,Slc13a3,Slc2a4,Aoc3,Col6a2,Mrc2,Pecam1,Kcnk5,Tmem204,Pdgfrb,Slc22a6,Slc6a20b,Ifitm1,Fn1,Capn2,Stom,Siglec1,Anxa5,Emilin1,Tes,Ephb4,Slc13a4,Slc6a13,Slc6a12,Tspan11,Prss8,Mrgprf,Bgn,Angpt2,Adgra2,Cdh5,Mpzl2,Anxa2,Slc6a20a,Icam1,Tgm2,Gjb6,Emp3,Gstm2,Slc22a2,Ccdc8,Shc1,Gpr4,Gjb2,Fgfbp1,Igf2,Hcar1,Tsku,Gja4,Fzd2,Vstm4,…
451	lightcyan	1	Araujo2015.05	Down-regulated in FoxP1 KO vs. WT mouse hippocampus (Araujo 2016)	Differential expression in FoxP1 KO, (Araujo 2016)|Hippocampus|Sets contributed by X. William Yang or Yang lab	5.40678956555766e-08	0.0499996109148684	4.48829541426107e-05	26	0.161490683229814	0.048260621613915	3.34622053817995	163	161	0.0384047267355982	677	Down-regulated in FoxP1 KO vs. WT mouse hippocampus	117591,217684,76137,239393,14425,72828,64085,75409,58250,78593,99167,227541,13803,218639,16492,57339,320924,386750,263764,380702,223433,26413,30928,50918,241919,320722	Slc2a9,Susd6,Mcur1,Lrp12,Galnt3,Ubash3b,Clstn2,Slitrk5,Chst11,Nrip3,Ssx2ip,Camk1d,Enc1,Arl15,Kcna4,Jph1,Ccbe1,Slitrk3,Creg2,Shisa6,Otulinl,Mapk1,Zbtb18,Myadm,Slc7a14,Akain1
452	lightcyan	2	Verge.CellTypeGenes.005	Zeisel CA1 Pyramidal Neurons	Verge Zeisel cell markers|Cell type markers|BrainLists|Cell type marker enriched gene sets	3.75798913785187e-06	1	0.0018326394540602	16	0.0993788819875776	0.0255916737952666	3.88325057526947	163	161	0.0445682451253482	359	Zeisel CA1 Pyramidal Neurons	59058,236915,71781,14425,22754,209176,65099,270086,75409,99167,74012,218639,16492,57339,386750,171282	Bhlhe22,Arhgef9,Slc16a14,Galnt3,Zfp92,Ido2,Irak1bp1,Ogfod1,Slitrk5,Ssx2ip,Rap2b,Arl15,Kcna4,Jph1,Slitrk3,Acot4
453	lightcyan	3	MSigDB.M2150	GCM_RAN (MSigDB)	MSigDB|MSigDB C4: computational gene sets|MSigDB C4: computational gene sets - CGN	5.6728913552273e-05	1	0.0173825060241702	10	0.062111801242236	0.0132591958939264	4.68443197755961	163	161	0.0537634408602151	186	GCM_RAN	103583,74585,15204,70572,69091,270086,72480,71795,76108,19043	Fbxw11,Sppl3,Herc2,Ipo5,Vps26b,Ogfod1,Tspyl4,Pitpnc1,Rap2a,Ppm1b
454	lightcyan	4	GO:0097113	AMPA glutamate receptor clustering	GO|GO.BP	7.96581902426066e-05	1	0.0225618344183742	3	0.0186335403726708	0.000570287995437696	32.6739130434783	163	161	0.375	8	AMPA glutamate receptor clustering	243499,232813,380702	Lrrtm4,Shisa7,Shisa6
455	lightcyan	5	GO:0097688	glutamate receptor clustering	GO|GO.BP	0.00011848030648265	1	0.031277583300505	3	0.0186335403726708	0.000641573994867408	29.0434782608696	163	161	0.333333333333333	9	glutamate receptor clustering	243499,232813,380702	Lrrtm4,Shisa7,Shisa6
456	lightcyan	6	GO:0098985	asymmetric, glutamatergic, excitatory synapse	GO|GO.CC	0.000130913762408881	1	0.0336660976835894	2	0.0124223602484472	0.000142571998859424	87.1304347826087	163	161	1	2	asymmetric, glutamatergic, excitatory synapse	232813,380702	Shisa7,Shisa6
457	lightcyan	7	BioSystems.REACTOME.R-MMU-111995	phospho-PLA2 pathway (REACTOME)	REACTOME	0.000130913762408881	1	0.0336660976835894	2	0.0124223602484472	0.000142571998859424	87.1304347826087	163	161	1	2	phospho-PLA2 pathway	18783,26413	Pla2g4a,Mapk1
458	lightcyan	8	GO:0043113	receptor clustering	GO|GO.BP	0.000314677132939669	1	0.0657500818313373	5	0.031055900621118	0.00370687197034502	8.37792642140468	163	161	0.0961538461538462	52	receptor clustering	236915,171567,243499,232813,380702	Arhgef9,Nme7,Lrrtm4,Shisa7,Shisa6
459	lightcyan	9	GO:0098978	glutamatergic synapse	GO|GO.CC	0.000389773186809846	1	0.0774318137790604	2	0.0124223602484472	0.000213857998289136	58.0869565217391	163	161	0.666666666666667	3	glutamatergic synapse	232813,380702	Shisa7,Shisa6
460	lightcyan	10	GO:0001941	postsynaptic membrane organization	GO|GO.BP	0.000413033845902916	1	0.0805133910627734	4	0.0248447204968944	0.00220986598232107	11.2426367461431	163	161	0.129032258064516	31	postsynaptic membrane organization	245537,243499,232813,380702	Nlgn3,Lrrtm4,Shisa7,Shisa6
461	lightgreen	1	GO:0009204	deoxyribonucleoside triphosphate catabolic process	GO|GO.BP	1.43585904976632e-05	1	0.00565029477202426	3	0.0283018867924528	0.000499001996007984	56.7169811320755	107	106	0.428571428571429	7	deoxyribonucleoside triphosphate catabolic process	110074,75686,17766	Dut,Nudt16,Nudt1
462	lightgreen	2	GO:0047429	nucleoside-triphosphate diphosphatase activity	GO|GO.MF	2.28473634088925e-05	1	0.00827260626333352	3	0.0283018867924528	0.000570287995437696	49.627358490566	107	106	0.375	8	nucleoside-triphosphate diphosphatase activity	110074,75686,17766	Dut,Nudt16,Nudt1
463	lightgreen	3	GO:0003723	RNA binding	GO|GO.MF	2.71595139522542e-05	1	0.00956672820520766	20	0.188679245283019	0.0681494154548047	2.76861135233283	107	106	0.0209205020920502	956	RNA binding	66511,212528,77134,110954,69878,94213,381314,69639,20091,233908,72831,75686,20918,17766,76938,319278,66965,13681,20115,240023	Chtop,Trmt1,Hnrnpa0,Rpl10,Snrpf,Ddx50,Iars2,Exosc8,Rps3a1,Fus,Dhx30,Nudt16,Eif1,Nudt1,Rbm17,Shfl,Ctu2,Eif4a1,Rps7,Pnldc1
464	lightgreen	4	GO:0046386	deoxyribose phosphate catabolic process	GO|GO.BP	4.84217157417219e-05	1	0.0152722619926507	3	0.0283018867924528	0.00071285999429712	39.7018867924528	107	106	0.3	10	deoxyribose phosphate catabolic process	110074,75686,17766	Dut,Nudt16,Nudt1
465	lightgreen	5	GO:0009264	deoxyribonucleotide catabolic process	GO|GO.BP	6.62139417916956e-05	1	0.0196067050770161	3	0.0283018867924528	0.000784145993726832	36.0926243567753	107	106	0.272727272727273	11	deoxyribonucleotide catabolic process	110074,75686,17766	Dut,Nudt16,Nudt1
466	lightgreen	6	GO:0009143	nucleoside triphosphate catabolic process	GO|GO.BP	8.78002010629989e-05	1	0.0245224290952022	3	0.0283018867924528	0.000855431993156544	33.0849056603774	107	106	0.25	12	nucleoside triphosphate catabolic process	110074,75686,17766	Dut,Nudt16,Nudt1
467	lightgreen	7	MSigDB.M12593	GNF2_ANP32B (MSigDB)	MSigDB|MSigDB C4: computational gene sets|MSigDB C4: computational gene sets - CGN	0.000119960620697309	1	0.031586037854858	4	0.0377358490566038	0.00242372398061021	15.5693673695893	107	106	0.117647058823529	34	GNF2_ANP32B	110074,69639,67628,17766	Dut,Exosc8,Anp32b,Nudt1
468	lightgreen	8	MSigDB.M4107	GNF2_RBBP6 (MSigDB)	MSigDB|MSigDB C4: computational gene sets|MSigDB C4: computational gene sets - CGN	0.000129104436541923	1	0.0333864939370142	5	0.0471698113207547	0.00463358996293128	10.1799709724238	107	106	0.0769230769230769	65	GNF2_RBBP6	94213,69639,233908,66475,20115	Ddx50,Exosc8,Fus,Rps23,Rps7
469	lightgreen	9	MSigDB.M7466	MODULE_32 (MSigDB)	MSigDB|MSigDB C4: computational gene sets|MSigDB C4: computational gene sets - CM	0.000208863073375368	1	0.0483230873861174	8	0.0754716981132075	0.0151839178785287	4.97050225883604	107	106	0.0375586854460094	213	MODULE_32	77134,69878,233908,72831,17766,66475,13681,20115	Hnrnpa0,Snrpf,Fus,Dhx30,Nudt1,Rps23,Eif4a1,Rps7
470	lightgreen	10	MSigDB.M6202	GSE2405_0H_VS_9H_A_PHAGOCYTOPHILUM_STIM_NEUTROPHIL_DN (MSigDB)	MSigDB|MSigDB C7: immunologic signatures	0.000324339917338554	1	0.0673557791597421	7	0.0660377358490566	0.0122611919019105	5.38591487494515	107	106	0.0406976744186047	172	GSE2405_0H_VS_9H_A_PHAGOCYTOPHILUM_STIM_NEUTROPHIL_DN	66511,54405,20091,66290,66475,13681,20115	Chtop,Ndufa1,Rps3a1,Atp6v1g1,Rps23,Eif4a1,Rps7
471	lightyellow	1	Araujo2015.05	Down-regulated in FoxP1 KO vs. WT mouse hippocampus (Araujo 2016)	Differential expression in FoxP1 KO, (Araujo 2016)|Hippocampus|Sets contributed by X. William Yang or Yang lab	2.98966094403874e-06	1	0.00150419308812051	17	0.177083333333333	0.048260621613915	3.66931314623338	98	96	0.0251107828655835	677	Down-regulated in FoxP1 KO vs. WT mouse hippocampus	16795,22629,20620,20614,56224,19055,109593,14168,26938,108645,328234,380686,68839,72729,72668,11308,628779	Large1,Ywhah,Plk2,Snap25,Tspan5,Ppp3ca,Lmo3,Fgf13,St6galnac5,Mat2b,Rnf182,Cnrip1,Ankrd46,Cdc42se2,Skida1,Abi1,Hs3st4
472	lightyellow	2	MSigDB.M17512	HNF3_Q6 (MSigDB)	MSigDB|MSigDB C3: motif gene sets|MSigDB C3: motif gene sets - TFT	5.96697796747366e-06	1	0.00273710251849656	8	0.0833333333333333	0.0101938979184488	8.17482517482517	98	96	0.0559440559440559	143	HNF3_Q6	18197,20614,109593,14168,226518,72668,11308,236848	Nsg2,Snap25,Lmo3,Fgf13,Nmnat2,Skida1,Abi1,Tmem185a
473	lightyellow	3	BioSystems.KEGG.mmu04114	Oocyte meiosis (KEGG)	KEGG	3.89503336897183e-05	1	0.0128274767740631	6	0.0625	0.0065583119475335	9.52989130434783	98	96	0.0652173913043478	92	Oocyte meiosis	12313,22629,22627,210044,226849,19055	Calm1,Ywhah,Ywhae,Adcy2,Ppp2r5a,Ppp3ca
474	lightyellow	4	MSigDB.M12297	CDP_01 (MSigDB)	MSigDB|MSigDB C3: motif gene sets|MSigDB C3: motif gene sets - TFT	6.94073318133669e-05	1	0.0203438499329325	5	0.0520833333333333	0.00449101796407186	11.5972222222222	98	96	0.0793650793650794	63	CDP_01	11966,14168,11922,26938,76897	Atp6v1b2,Fgf13,Neurod6,St6galnac5,Ralyl
475	lightyellow	5	BioSystems.REACTOME.R-MMU-597592	Post-translational protein modification (REACTOME)	REACTOME	9.59827943986793e-05	1	0.0263300452903951	15	0.15625	0.0508982035928144	3.06985294117647	98	96	0.0210084033613445	714	Post-translational protein modification	12313,16795,22196,14799,69482,22193,54161,235661,74653,54342,233744,68031,26938,320438,19192	Calm1,Large1,Ube2i,Gria1,Nup35,Ube2e3,Copg1,Dync1li1,Pomk,Gnpnat1,Spon1,Rnf146,St6galnac5,Alg6,Psme3
476	lightyellow	6	GO:0008179	adenylate cyclase binding	GO|GO.MF	0.000107039751959664	1	0.0288672070175593	3	0.03125	0.000998003992015968	31.3125	98	96	0.214285714285714	14	adenylate cyclase binding	12313,14799,210044	Calm1,Gria1,Adcy2
477	lightyellow	7	MSigDB.M3373	GNF2_DNM1 (MSigDB)	MSigDB|MSigDB C4: computational gene sets|MSigDB C4: computational gene sets - CGN	0.000107445142998411	1	0.0289680876555798	5	0.0520833333333333	0.00491873396065013	10.588768115942	98	96	0.072463768115942	69	GNF2_DNM1	22629,24012,20614,76897,226518	Ywhah,Rgs7,Snap25,Ralyl,Nmnat2
478	lightyellow	8	MSigDB.M15647	CTGYNNCTYTAA_UNKNOWN (MSigDB)	MSigDB|MSigDB C3: motif gene sets|MSigDB C3: motif gene sets - TFT	0.000115088467720843	1	0.0305128300044886	5	0.0520833333333333	0.00499001996007984	10.4375	98	96	0.0714285714285714	70	CTGYNNCTYTAA_UNKNOWN	53310,69232,68149,11922,11308	Dlg3,Qrich1,Otub2,Neurod6,Abi1
479	lightyellow	9	MSigDB.M3024	MYCMAX_02 (MSigDB)	MSigDB|MSigDB C3: motif gene sets|MSigDB C3: motif gene sets - TFT	0.000162200618478733	1	0.039660495806959	8	0.0833333333333333	0.0161819218705446	5.14977973568282	98	96	0.0352422907488987	227	MYCMAX_02	109593,56397,74249,66870,11922,21771,226518,19192	Lmo3,Morf4l2,Lrrc2,Serbp1,Neurod6,Utp4,Nmnat2,Psme3
480	lightyellow	10	MSigDB.M3299	GSE13485_DAY1_VS_DAY21_YF17D_VACCINE_PBMC_DN (MSigDB)	MSigDB|MSigDB C7: immunologic signatures	0.000163475774182827	1	0.0399089765127281	7	0.0729166666666667	0.012118619903051	6.01691176470588	98	96	0.0411764705882353	170	GSE13485_DAY1_VS_DAY21_YF17D_VACCINE_PBMC_DN	18197,56224,26891,54342,108645,53424,320438	Nsg2,Tspan5,Cops4,Gnpnat1,Mat2b,Tsnax,Alg6
481	magenta	1	MSigDB.M6824	GSE7509_FCGRIIB_VS_TNFA_IL1B_IL6_PGE_STIM_DC_DN (MSigDB)	MSigDB|MSigDB C7: immunologic signatures	1.84195020608461e-10	0.000170335450477798	2.55758934651348e-07	18	0.0545454545454545	0.00819788993441688	6.65359683794466	335	330	0.156521739130435	115	GSE7509_FCGRIIB_VS_TNFA_IL1B_IL6_PGE_STIM_DC_DN	54194,69440,216961,67725,12724,54615,224697,217366,110962,76899,56036,21886,232798,227644,230872,16801,232811,12748	Akap8l,Dennd6b,Coro6,Nudt13,Clcn2,Npff,Adamts10,Lrrc45,Mbd6,Golga1,Ccnl2,Tle2,Leng8,Snapc4,Crocc,Arhgef1,Kmt5c,Clk2
482	magenta	2	MSigDB.M6208	GSE2405_S_AUREUS_VS_A_PHAGOCYTOPHILUM_NEUTROPHIL_DN (MSigDB)	MSigDB|MSigDB C7: immunologic signatures	8.86398670196304e-08	0.0819702488656053	7.00600417654746e-05	19	0.0575757575757576	0.0133304818933561	4.31910549343704	335	330	0.101604278074866	187	GSE2405_S_AUREUS_VS_A_PHAGOCYTOPHILUM_NEUTROPHIL_DN	17925,224907,75452,170472,217366,71715,56703,17769,233405,230676,207777,21886,18554,103836,269800,75210,11766,195018,21339	Myo9b,Dus3l,Ascc2,Recql5,Lrrc45,Dhx35,Pigo,Mthfr,Vps33b,Szt2,Tspoap1,Tle2,Pcsk7,Zfp692,Zfp384,Prr3,Ap1g2,Zzef1,Taf1a
483	magenta	3	BioSystems.REACTOME.R-MMU-1650814	Collagen biosynthesis and modifying enzymes (REACTOME)	REACTOME	8.67691796786678e-07	0.802403195229261	0.000511084837725644	10	0.0303030303030303	0.0041345879669233	7.32915360501567	335	330	0.172413793103448	58	Collagen biosynthesis and modifying enzymes	12833,53867,73368,12153,12831,12827,234407,107581,373864,69700	Col6a1,Col5a3,Col20a1,Bmp1,Col5a1,Col4a2,Colgalt1,Col16a1,Col27a1,Col22a1
484	magenta	4	BioSystems.REACTOME.R-MMU-8948216	Collagen chain trimerization (REACTOME)	REACTOME	1.83455410099722e-06	1	0.00098064445793167	8	0.0242424242424242	0.00263758197889934	9.19115479115479	335	330	0.216216216216216	37	Collagen chain trimerization	12833,53867,73368,12831,12827,107581,373864,69700	Col6a1,Col5a3,Col20a1,Col5a1,Col4a2,Col16a1,Col27a1,Col22a1
485	magenta	5	BioSystems.REACTOME.R-MMU-1474290	Collagen formation (REACTOME)	REACTOME	3.41890531564031e-06	1	0.00168268421144326	10	0.0303030303030303	0.0047761619617907	6.34464043419267	335	330	0.149253731343284	67	Collagen formation	12833,53867,73368,12153,12831,12827,234407,107581,373864,69700	Col6a1,Col5a3,Col20a1,Bmp1,Col5a1,Col4a2,Colgalt1,Col16a1,Col27a1,Col22a1
486	magenta	6	MSigDB.M6826	GSE7509_UNSTIM_VS_FCGRIIB_STIM_MONOCYTE_DN (MSigDB)	MSigDB|MSigDB C7: immunologic signatures	1.03750996794002e-05	1	0.00433157367003313	14	0.0424242424242424	0.0105503279155974	4.02113022113022	335	330	0.0945945945945946	148	GSE7509_UNSTIM_VS_FCGRIIB_STIM_MONOCYTE_DN	27060,103135,66826,71790,110962,76899,74343,56036,67534,227644,19044,20637,12748,21339	Tcirg1,Pan2,Taz,Anxa9,Mbd6,Golga1,Crtc2,Ccnl2,Ttll4,Snapc4,Ppox,Snrnp70,Clk2,Taf1a
487	magenta	7	Neuro.0010.04	KCl-downregulated genes in cortical neurons (Kim 2010)	Brain|High-throughput association analysis|Neuronal activity-dependent genes|Response to KCl depolarization|Sets contributed by X. William Yang or Yang lab	5.9310216371241e-05	1	0.0179945795441612	58	0.175757575757576	0.105218135158255	1.67041143138704	335	330	0.0392953929539295	1476	KCl down-regulated cortical genes	68294,107986,21856,20911,12667,22671,27369,231600,12289,170472,74479,76260,71228,76355,268747,68708,14789,78887,66705,19763,72133,209011,217366,52231,73247,66659,100465,233405,110094,102334,26457,54721,73744,71742,22036,216846,16322,230676,245857,78658,242584,27261,11546,226409,231724,231855,99151,230872,16801,140484,328643,170833,232811,230996,53609,170787,57275,211429	Mfsd10,Ddb2,Timm44,Stxbp2,Chrd,Rnf112,Dguok,Chfr,Cacna1d,Recql5,Snx11,Ttc8,Dlg5,Tgds,Carmil3,Rabl2,P3h3,Sfi1,Dnase1l2,Ring1,Trub1,Sirt7,Lrrc45,Ankzf1,Mrgbp,Acp6,Mob3c,Vps33b,Phka2,Ankrd10,Slc27a1,Tyk2,Man2c1,Ulk3,Traip,Cntrob,Inha,Szt2,Ssh3,Ncapd3,Wdr78,Dok3,Parp2,Zranb3,Rad9b,Ap5z1,Cercam,Crocc,Arhgef1,Pofut1,Vwa5b2,Hook2,Kmt5c,9430015G10Rik,Clasrp,Hdac10,Lenep,Pla2g4b
[truncated: 789 more rows]
