# Supplementary material for: Diabetic phenotype in mouse and humans reduces the number of microglia around β-amyloid plaques
Source: Mol Neurodegener. 2020 Nov 10;15:66. doi: 10.1186/s13024-020-00415-2 (PMC7653710; doi:10.1186/s13024-020-00415-2)
Supplement: Supplementary file 8 — Additional file 8: Supplementary Table S7. Differential expression analysis results for TWD vs STD mice. [file 13024_2020_415_MOESM8_ESM.xlsx]

## Sheet: DEresDietexp
	X	baseMean	log2FoldChange	lfcSE	pvalue	padj
1	ENSMUSG00000038718	94.1388	-0.654772	0.121222	4.2333e-09	6.72672e-05
2	ENSMUSG00000000486	49.5939	0.512278	0.109205	2.04257e-07	0.000811413
3	ENSMUSG00000024397	110.309	0.573815	0.120911	1.53232e-07	0.000811413
4	ENSMUSG00000064326	107.199	0.614657	0.129896	1.59845e-07	0.000811413
5	ENSMUSG00000062382	186.287	0.967576	0.212136	3.66584e-07	0.001165
6	ENSMUSG00000031903	389.801	0.25308	0.0545141	7.03177e-07	0.00159621
7	ENSMUSG00000062867	716.144	0.323199	0.0684223	6.13406e-07	0.00159621
8	ENSMUSG00000078851	463.026	0.298117	0.065207	8.13158e-07	0.00161514
9	ENSMUSG00000018008	384.63	0.28041	0.0619434	9.26717e-07	0.00163617
10	ENSMUSG00000006941	1512.2	0.315626	0.0735949	2.43497e-06	0.00263044
11	ENSMUSG00000020929	1659.96	0.480107	0.113477	2.01606e-06	0.00263044
12	ENSMUSG00000025498	64.4589	0.699412	0.171416	2.45638e-06	0.00263044
13	ENSMUSG00000029470	194.216	0.297918	0.0702814	2.48311e-06	0.00263044
14	ENSMUSG00000035692	29.6833	0.921146	0.224739	2.44576e-06	0.00263044
15	ENSMUSG00000038302	328.81	0.233658	0.0526645	2.08865e-06	0.00263044
16	ENSMUSG00000046947	304.737	0.262191	0.060585	2.90741e-06	0.00288743
17	ENSMUSG00000025408	304.185	0.34418	0.0824108	3.64333e-06	0.00318528
18	ENSMUSG00000026155	928.825	0.203186	0.0462189	3.8087e-06	0.00318528
19	ENSMUSG00000056153	112.727	-0.537025	0.13284	3.48382e-06	0.00318528
20	ENSMUSG00000023272	215.282	0.389026	0.0954014	4.70148e-06	0.00328525
21	ENSMUSG00000024217	451.849	0.35114	0.0855766	4.62257e-06	0.00328525
22	ENSMUSG00000034903	164.493	-0.530447	0.133574	4.792e-06	0.00328525
23	ENSMUSG00000037221	452.439	0.409627	0.101212	4.22953e-06	0.00328525
24	ENSMUSG00000050105	38.176	0.694495	0.176091	4.96199e-06	0.00328525
25	ENSMUSG00000051518	254.386	0.400289	0.0990022	5.19508e-06	0.00330199
26	ENSMUSG00000039737	381.593	0.300573	0.0738285	5.71363e-06	0.00349191
27	ENSMUSG00000002496	2551.25	0.384624	0.0968633	7.91907e-06	0.00358012
28	ENSMUSG00000022635	571.409	0.251244	0.0604165	6.1212e-06	0.00358012
29	ENSMUSG00000024007	227.478	0.319046	0.0789847	7.1383e-06	0.00358012
30	ENSMUSG00000028909	830.599	0.40973	0.102974	7.15724e-06	0.00358012
31	ENSMUSG00000031954	1466.3	0.22493	0.0543042	8.50357e-06	0.00358012
32	ENSMUSG00000038489	281.882	0.411096	0.10474	7.77667e-06	0.00358012
33	ENSMUSG00000041073	838.613	0.440476	0.111758	7.51483e-06	0.00358012
34	ENSMUSG00000041720	4127.52	0.323901	0.0791577	7.89392e-06	0.00358012
35	ENSMUSG00000046516	653.16	0.433863	0.109337	6.7683e-06	0.00358012
36	ENSMUSG00000073805	86.6394	-0.387989	0.098398	7.98856e-06	0.00358012
37	ENSMUSG00000078695	367.596	0.400839	0.101832	8.56165e-06	0.00358012
38	ENSMUSG00000096974	37.8609	0.528056	0.137499	8.23095e-06	0.00358012
39	ENSMUSG00000032382	1229.84	0.201922	0.0483723	9.04566e-06	0.00368553
40	ENSMUSG00000069769	912.134	-0.318735	0.0803491	9.376e-06	0.00372461
41	ENSMUSG00000003872	532.861	0.452383	0.117528	1.00032e-05	0.00378454
42	ENSMUSG00000042406	2302.2	0.249786	0.0613676	9.7732e-06	0.00378454
43	ENSMUSG00000031365	216.602	-0.3313	0.0837982	1.05072e-05	0.00379453
44	ENSMUSG00000059278	434.108	0.429054	0.111172	1.0449e-05	0.00379453
45	ENSMUSG00000024191	265.855	0.246591	0.0616333	1.12313e-05	0.00382453
46	ENSMUSG00000031730	327.608	0.320765	0.081423	1.13123e-05	0.00382453
47	ENSMUSG00000042472	238.612	0.299794	0.0760285	1.12718e-05	0.00382453
48	ENSMUSG00000041417	960.522	-0.400145	0.105002	1.18257e-05	0.00391481
49	ENSMUSG00000011114	706.89	0.240909	0.0602021	1.29798e-05	0.00394491
50	ENSMUSG00000020224	442.813	0.354078	0.0927791	1.32792e-05	0.00394491
51	ENSMUSG00000031155	811.633	0.259349	0.0649992	1.28937e-05	0.00394491
52	ENSMUSG00000034709	1043.13	0.393443	0.103722	1.34714e-05	0.00394491
53	ENSMUSG00000071454	964.517	0.360439	0.0922473	1.26229e-05	0.00394491
54	ENSMUSG00000073888	759.698	0.386627	0.10047	1.25373e-05	0.00394491
55	ENSMUSG00000090236	83.115	0.447971	0.118771	1.36545e-05	0.00394491
56	ENSMUSG00000102692	33.4341	-0.556077	0.151418	1.44908e-05	0.00411177
57	ENSMUSG00000059714	2096.38	0.349503	0.0876208	1.51826e-05	0.00423247
58	ENSMUSG00000034987	130.197	-0.259273	0.0654754	1.55991e-05	0.00427362
59	ENSMUSG00000039062	86.7349	0.638491	0.174582	1.58962e-05	0.0042812
60	ENSMUSG00000028911	1067.8	0.22995	0.0577826	1.63109e-05	0.00431968
61	ENSMUSG00000024446	233.939	0.471755	0.127725	1.80708e-05	0.00435069
62	ENSMUSG00000030683	6949	0.32892	0.0852303	1.74067e-05	0.00435069
63	ENSMUSG00000031458	287.686	0.329668	0.0865618	1.73783e-05	0.00435069
64	ENSMUSG00000031783	839.892	0.28254	0.0733523	1.78166e-05	0.00435069
65	ENSMUSG00000053898	813.12	0.412435	0.110333	1.77413e-05	0.00435069
66	ENSMUSG00000091845	183.148	0.727075	0.201027	1.7448e-05	0.00435069
67	ENSMUSG00000013593	2848.25	0.37969	0.100269	1.86236e-05	0.00435189
68	ENSMUSG00000036502	408.764	-0.389829	0.10456	1.84388e-05	0.00435189
69	ENSMUSG00000081058	48.6625	0.601626	0.167047	1.97577e-05	0.00454999
70	ENSMUSG00000038812	432.495	0.357998	0.0953257	2.01588e-05	0.00457606
71	ENSMUSG00000019935	38.6516	-0.622309	0.175597	2.13056e-05	0.00476825
72	ENSMUSG00000027270	672.061	0.236022	0.0599269	2.28175e-05	0.00498614
73	ENSMUSG00000031060	1000.46	0.228144	0.0588563	2.29771e-05	0.00498614
74	ENSMUSG00000036578	647.619	0.424979	0.116211	2.32205e-05	0.00498614
75	ENSMUSG00000006589	530.703	0.400878	0.109827	2.54542e-05	0.00514541
76	ENSMUSG00000020739	368.243	0.345237	0.094358	2.94442e-05	0.00514541
77	ENSMUSG00000022204	248.06	0.320732	0.0866459	2.68876e-05	0.00514541
78	ENSMUSG00000022450	1302.04	0.368396	0.10029	2.59128e-05	0.00514541
79	ENSMUSG00000023036	5841.4	0.430457	0.119645	2.8422e-05	0.00514541
80	ENSMUSG00000024181	634.152	0.349466	0.0947929	2.71838e-05	0.00514541
81	ENSMUSG00000024856	155.847	0.417057	0.115456	2.71316e-05	0.00514541
82	ENSMUSG00000025175	414.511	0.323442	0.0879657	2.99456e-05	0.00514541
83	ENSMUSG00000025393	18763.6	0.327758	0.0894381	3.13418e-05	0.00514541
84	ENSMUSG00000027076	343.691	0.352433	0.0960426	2.99241e-05	0.00514541
85	ENSMUSG00000030272	795.356	0.257059	0.0679246	3.03952e-05	0.00514541
86	ENSMUSG00000030805	752.02	0.298991	0.0808144	3.23814e-05	0.00514541
87	ENSMUSG00000031879	382.373	0.376791	0.106388	2.74938e-05	0.00514541
88	ENSMUSG00000032480	1518.6	0.350065	0.0972484	3.21399e-05	0.00514541
89	ENSMUSG00000032497	581.742	0.19049	0.0490429	3.16644e-05	0.00514541
90	ENSMUSG00000035686	518.577	0.364952	0.100596	3.07007e-05	0.00514541
91	ENSMUSG00000039195	1482.78	0.428081	0.118151	2.46496e-05	0.00514541
92	ENSMUSG00000042675	2515.54	0.270421	0.0706325	3.08759e-05	0.00514541
93	ENSMUSG00000043013	10.7248	-0.851366	0.25039	3.00724e-05	0.00514541
94	ENSMUSG00000044807	302.815	-0.452279	0.126114	2.77085e-05	0.00514541
95	ENSMUSG00000056895	165.472	0.385658	0.107874	3.08408e-05	0.00514541
96	ENSMUSG00000071054	2419.35	0.397783	0.111005	3.23807e-05	0.00514541
97	ENSMUSG00000072772	1807.98	0.504363	0.14239	3.22359e-05	0.00514541
98	ENSMUSG00000072969	252.106	-0.438984	0.123116	2.85606e-05	0.00514541
99	ENSMUSG00000095742	104.184	0.511906	0.14347	2.58258e-05	0.00514541
100	ENSMUSG00000097485	155.847	0.417057	0.115456	2.71316e-05	0.00514541
101	ENSMUSG00000089847	367.573	0.325672	0.0890896	3.33386e-05	0.00524505
102	ENSMUSG00000030763	846.941	0.197412	0.0510839	3.38878e-05	0.00525188
103	ENSMUSG00000068270	55.2446	-0.521228	0.151337	3.42407e-05	0.00525188
104	ENSMUSG00000101892	219.747	0.284612	0.078007	3.4704e-05	0.00525188
105	ENSMUSG00000116094	219.747	0.284612	0.078007	3.4704e-05	0.00525188
106	ENSMUSG00000003778	696.705	-0.358029	0.100249	3.60729e-05	0.00530765
107	ENSMUSG00000004460	781.568	0.245863	0.0659519	3.60747e-05	0.00530765
108	ENSMUSG00000038000	542.452	0.270753	0.0727239	3.54468e-05	0.00530765
109	ENSMUSG00000025533	242.52	0.275917	0.0758104	3.6608e-05	0.0053367
110	ENSMUSG00000001930	326.212	0.675015	0.197277	3.74607e-05	0.00533999
111	ENSMUSG00000006215	531.964	0.32466	0.089691	3.76661e-05	0.00533999
112	ENSMUSG00000032299	545.098	0.273557	0.0743855	3.74491e-05	0.00533999
113	ENSMUSG00000044229	107.315	-0.378588	0.106757	3.81343e-05	0.00533999
114	ENSMUSG00000058625	2037.02	1.28656	0.376176	3.83108e-05	0.00533999
115	ENSMUSG00000039599	556.338	0.19031	0.0496052	3.90997e-05	0.00540255
116	ENSMUSG00000096472	685.203	0.294655	0.0806501	3.95216e-05	0.00541378
117	ENSMUSG00000000308	3925.83	0.302287	0.0823131	4.46115e-05	0.00554496
118	ENSMUSG00000002812	997.261	0.399216	0.113833	4.29466e-05	0.00554496
119	ENSMUSG00000007564	10911.8	0.313105	0.0873327	4.38313e-05	0.00554496
120	ENSMUSG00000022474	2614.35	0.344324	0.0970558	4.40015e-05	0.00554496
121	ENSMUSG00000023827	939.874	0.308752	0.0854386	4.26965e-05	0.00554496
122	ENSMUSG00000025492	235.331	0.518653	0.152252	4.52089e-05	0.00554496
123	ENSMUSG00000026309	609.279	0.27235	0.07511	4.56197e-05	0.00554496
124	ENSMUSG00000029551	146.573	0.390689	0.111303	4.16051e-05	0.00554496
125	ENSMUSG00000031558	488.303	-0.559791	0.166088	4.32593e-05	0.00554496
126	ENSMUSG00000032333	999.617	0.262647	0.072357	4.49077e-05	0.00554496
127	ENSMUSG00000039759	208.194	0.327025	0.091989	4.60626e-05	0.00554496
128	ENSMUSG00000044365	213.579	-0.359567	0.101893	4.16099e-05	0.00554496
129	ENSMUSG00000060860	1236.84	0.318812	0.0886224	4.37851e-05	0.00554496
130	ENSMUSG00000073418	2332.57	0.395317	0.112026	4.57259e-05	0.00554496
131	ENSMUSG00000074884	2946.94	0.376752	0.106942	4.11551e-05	0.00554496
132	ENSMUSG00000075467	792.464	0.246219	0.0666218	4.49727e-05	0.00554496
133	ENSMUSG00000062981	702.321	0.198344	0.0523304	4.65967e-05	0.00556708
134	ENSMUSG00000038371	796.582	-0.270902	0.0741568	4.73611e-05	0.00561617
135	ENSMUSG00000024158	1089.31	0.317858	0.0897294	4.88236e-05	0.00574671
136	ENSMUSG00000030284	1391.6	0.315127	0.0883192	4.94436e-05	0.00576455
137	ENSMUSG00000042148	419.278	0.19143	0.0504903	4.97006e-05	0.00576455
138	ENSMUSG00000006289	442.969	0.281307	0.0782343	5.00784e-05	0.00576627
139	ENSMUSG00000019659	580.913	0.357078	0.1022	5.10281e-05	0.00581862
140	ENSMUSG00000021453	308.22	0.437034	0.128157	5.12654e-05	0.00581862
141	ENSMUSG00000025147	384.994	0.245008	0.0670694	5.16514e-05	0.00582085
142	ENSMUSG00000051989	166.571	0.357656	0.102423	5.24551e-05	0.0058698
143	ENSMUSG00000009633	98.3658	0.422481	0.123244	5.29309e-05	0.0058747
144	ENSMUSG00000027952	702.05	0.287664	0.0801793	5.32383e-05	0.0058747
145	ENSMUSG00000075602	228.311	0.396249	0.115233	5.41032e-05	0.00592896
146	ENSMUSG00000007944	778.617	0.429105	0.124864	5.57436e-05	0.00598491
147	ENSMUSG00000027488	640.208	0.321063	0.0915913	5.55784e-05	0.00598491
148	ENSMUSG00000040435	381.654	0.444224	0.13066	5.53434e-05	0.00598491
149	ENSMUSG00000006412	1436.74	0.311017	0.0888752	5.70349e-05	0.00601013
150	ENSMUSG00000016252	875.324	0.431341	0.126769	5.74193e-05	0.00601013
151	ENSMUSG00000021253	228.915	0.199443	0.0537432	5.68561e-05	0.00601013
152	ENSMUSG00000029059	862.906	0.398915	0.11631	5.74915e-05	0.00601013
153	ENSMUSG00000023020	563.801	0.329257	0.0949337	5.88683e-05	0.00611384
154	ENSMUSG00000032612	1185.26	0.236368	0.0652916	6.0805e-05	0.0062477
155	ENSMUSG00000060548	587.144	-0.31074	0.0884041	6.09436e-05	0.0062477
156	ENSMUSG00000017188	1122.56	0.323047	0.0932177	6.60881e-05	0.00627119
157	ENSMUSG00000021196	4027.83	0.167443	0.0443414	6.63033e-05	0.00627119
158	ENSMUSG00000021645	307.948	0.323219	0.0931366	6.58998e-05	0.00627119
159	ENSMUSG00000022841	11728	0.215151	0.0578648	6.38359e-05	0.00627119
160	ENSMUSG00000024194	546.292	0.404567	0.119688	6.42217e-05	0.00627119
161	ENSMUSG00000029769	1020.13	0.297447	0.0845874	6.42335e-05	0.00627119
162	ENSMUSG00000031505	869.982	0.241868	0.0678549	6.42026e-05	0.00627119
163	ENSMUSG00000034708	1335.86	0.263445	0.0731601	6.32839e-05	0.00627119
164	ENSMUSG00000040112	278.075	0.351557	0.10222	6.57074e-05	0.00627119
165	ENSMUSG00000042502	1531.44	0.179019	0.047692	6.56119e-05	0.00627119
166	ENSMUSG00000042831	520.201	0.312723	0.0893444	6.50161e-05	0.00627119
167	ENSMUSG00000090841	5217.26	0.323173	0.0923349	6.50333e-05	0.00627119
168	ENSMUSG00000092448	19.5391	-0.548981	0.168204	6.39556e-05	0.00627119
169	ENSMUSG00000003235	920.928	0.263629	0.074886	6.79717e-05	0.00639095
170	ENSMUSG00000018287	970.615	0.207766	0.0578591	6.85028e-05	0.00639175
171	ENSMUSG00000026641	1019.35	0.271055	0.0766831	6.87847e-05	0.00639175
172	ENSMUSG00000003549	328.331	0.353188	0.103192	6.91972e-05	0.0063927
173	ENSMUSG00000002129	1438.8	0.223209	0.0636774	0.00011236	0.00640681
174	ENSMUSG00000002329	705.34	0.207963	0.0578359	8.4428e-05	0.00640681
175	ENSMUSG00000002477	592.434	0.289343	0.0843925	9.87175e-05	0.00640681
176	ENSMUSG00000002635	169.485	0.339031	0.102305	0.00010275	0.00640681
177	ENSMUSG00000002846	276.738	0.200528	0.0559629	7.6468e-05	0.00640681
178	ENSMUSG00000003068	1255.16	0.288102	0.0822529	7.58379e-05	0.00640681
179	ENSMUSG00000003269	1295.51	0.309444	0.0923636	0.000111823	0.00640681
180	ENSMUSG00000004610	595.116	0.400543	0.122044	9.61905e-05	0.00640681
181	ENSMUSG00000005354	2133.1	0.225616	0.0641335	0.000108992	0.00640681
182	ENSMUSG00000005779	1566.57	0.306238	0.0913512	0.000112774	0.00640681
183	ENSMUSG00000008036	1999.24	0.286405	0.0841685	8.23827e-05	0.00640681
184	ENSMUSG00000010376	1319.38	0.326459	0.0963013	8.47144e-05	0.00640681
185	ENSMUSG00000012117	1205.12	0.168501	0.0440675	8.44451e-05	0.00640681
186	ENSMUSG00000013523	3893.15	0.261394	0.0740324	7.42984e-05	0.00640681
187	ENSMUSG00000013766	58.2848	0.565607	0.176477	8.41221e-05	0.00640681
188	ENSMUSG00000015092	2198.2	0.36289	0.110849	0.000107322	0.00640681
189	ENSMUSG00000015837	7977.72	0.277456	0.0794132	8.0994e-05	0.00640681
190	ENSMUSG00000016253	570.06	0.271596	0.0783098	8.97726e-05	0.00640681
191	ENSMUSG00000018449	152.461	0.38285	0.116642	9.8165e-05	0.00640681
192	ENSMUSG00000018648	490.271	0.291478	0.0839899	7.81663e-05	0.00640681
193	ENSMUSG00000019738	291.83	0.373816	0.114194	9.97437e-05	0.00640681
194	ENSMUSG00000019892	18.7722	-0.901613	0.288257	7.47267e-05	0.00640681
195	ENSMUSG00000020089	912.419	0.301272	0.0887039	9.32653e-05	0.00640681
196	ENSMUSG00000020180	1365.88	0.161019	0.0428753	7.93576e-05	0.00640681
197	ENSMUSG00000020831	412.594	0.361124	0.108616	9.06471e-05	0.00640681
198	ENSMUSG00000020857	971.554	0.41871	0.128613	9.67694e-05	0.00640681
199	ENSMUSG00000021018	195.428	0.29435	0.0872164	0.000103176	0.00640681
200	ENSMUSG00000022217	286.766	0.329268	0.0969006	8.33292e-05	0.00640681
201	ENSMUSG00000023089	1260.59	0.37449	0.111781	8.11557e-05	0.00640681
202	ENSMUSG00000023192	1095.7	0.319896	0.0936091	7.95116e-05	0.00640681
203	ENSMUSG00000025133	469.315	0.376729	0.114915	0.000112895	0.00640681
204	ENSMUSG00000025142	507.794	0.45222	0.135683	7.43748e-05	0.00640681
205	ENSMUSG00000025153	4692.5	0.28731	0.0868353	0.000108527	0.00640681
206	ENSMUSG00000025868	1355.74	0.292982	0.0875209	0.000112147	0.00640681
207	ENSMUSG00000026496	1558.7	0.170384	0.046451	9.52466e-05	0.00640681
208	ENSMUSG00000027327	883.584	0.325753	0.0949956	7.67009e-05	0.00640681
209	ENSMUSG00000028033	909.966	-0.275233	0.0811254	0.000109	0.00640681
210	ENSMUSG00000028041	1699	0.367022	0.11275	0.000110722	0.00640681
211	ENSMUSG00000028639	2650.27	0.255952	0.0728547	8.39738e-05	0.00640681
212	ENSMUSG00000028643	134.991	0.347331	0.102739	8.11662e-05	0.00640681
213	ENSMUSG00000028800	494.861	0.183256	0.0505234	9.65151e-05	0.00640681
214	ENSMUSG00000028871	22.9185	0.620413	0.198576	0.000100772	0.00640681
215	ENSMUSG00000028937	5631.96	0.295592	0.0886098	8.69917e-05	0.00640681
216	ENSMUSG00000029223	9591.3	0.341828	0.100374	7.73589e-05	0.00640681
217	ENSMUSG00000029326	643.015	0.193001	0.0537383	8.40248e-05	0.00640681
218	ENSMUSG00000029554	329.35	0.34212	0.101823	9.59095e-05	0.00640681
219	ENSMUSG00000030335	627.679	0.333772	0.0990537	9.15347e-05	0.00640681
220	ENSMUSG00000030579	627.197	0.367504	0.109249	7.99152e-05	0.00640681
221	ENSMUSG00000030647	871.447	0.274087	0.0802094	0.000104826	0.00640681
222	ENSMUSG00000030652	485.643	0.258074	0.0757805	9.76812e-05	0.00640681
223	ENSMUSG00000030714	231.869	0.33751	0.098903	7.48751e-05	0.00640681
224	ENSMUSG00000030747	1114.27	0.248128	0.0717559	0.00010761	0.00640681
225	ENSMUSG00000030861	626.027	-0.299992	0.0877517	8.41377e-05	0.00640681
226	ENSMUSG00000031143	397.48	0.217975	0.0617833	8.29797e-05	0.00640681
227	ENSMUSG00000031762	1643.26	0.427755	0.133328	0.000110787	0.00640681
228	ENSMUSG00000031765	4358.66	0.427882	0.132065	0.00010363	0.00640681
229	ENSMUSG00000031827	1891.21	0.339034	0.102293	0.000108526	0.00640681
230	ENSMUSG00000032040	233.12	0.264108	0.075746	8.62782e-05	0.00640681
231	ENSMUSG00000032077	225.365	0.309725	0.0925989	0.000101551	0.00640681
232	ENSMUSG00000033429	370.841	0.345721	0.105159	0.000110857	0.00640681
233	ENSMUSG00000033585	3320.79	0.239657	0.0662176	9.78965e-05	0.00640681
234	ENSMUSG00000033767	252.526	0.405204	0.125117	0.000108871	0.00640681
235	ENSMUSG00000034269	1252.38	-0.254246	0.0727129	9.20777e-05	0.00640681
236	ENSMUSG00000034353	1062.23	0.331331	0.0972977	8.24408e-05	0.00640681
237	ENSMUSG00000034587	99.9988	-0.283944	0.0815378	7.27466e-05	0.00640681
238	ENSMUSG00000034681	2395.72	0.143345	0.0392391	0.000107774	0.00640681
239	ENSMUSG00000035711	64.7891	0.428664	0.133957	0.000111799	0.00640681
240	ENSMUSG00000036461	71.0717	-0.384853	0.118777	0.000107364	0.00640681
241	ENSMUSG00000037321	88.1598	0.413525	0.12668	8.29274e-05	0.00640681
242	ENSMUSG00000037772	495.507	0.446521	0.13858	0.000104948	0.00640681
243	ENSMUSG00000037997	217.546	-0.32446	0.0969013	9.75893e-05	0.00640681
244	ENSMUSG00000038539	566.925	0.348782	0.102631	7.19036e-05	0.00640681
245	ENSMUSG00000039543	26.6012	-0.849567	0.281188	0.000108554	0.00640681
246	ENSMUSG00000039883	1174.57	0.53791	0.169994	0.000102931	0.00640681
247	ENSMUSG00000040354	770.59	0.343853	0.103864	0.000107575	0.00640681
248	ENSMUSG00000040883	350.856	0.386937	0.117339	8.58814e-05	0.00640681
249	ENSMUSG00000041961	140.527	-0.301363	0.0881243	9.32824e-05	0.00640681
250	ENSMUSG00000042750	4729.98	0.289445	0.0843809	8.76681e-05	0.00640681
251	ENSMUSG00000043391	572.561	-0.28556	0.0823977	9.16772e-05	0.00640681
252	ENSMUSG00000044475	334.845	0.302955	0.0889668	9.34064e-05	0.00640681
253	ENSMUSG00000046865	497.668	0.27608	0.0809737	0.000108482	0.00640681
254	ENSMUSG00000047675	3582.87	0.3597	0.108387	9.73257e-05	0.00640681
255	ENSMUSG00000048148	1114.35	-0.275986	0.0811466	0.000103568	0.00640681
256	ENSMUSG00000051695	2351.55	0.242268	0.0682259	8.13393e-05	0.00640681
257	ENSMUSG00000052146	3393.84	0.325997	0.0971136	9.36742e-05	0.00640681
258	ENSMUSG00000055254	6951.13	-0.246657	0.0713789	9.81914e-05	0.00640681
259	ENSMUSG00000055762	1500.54	0.345619	0.104667	0.000100156	0.00640681
260	ENSMUSG00000056608	4406.37	0.212534	0.0593702	0.000100076	0.00640681
261	ENSMUSG00000057738	15128	0.303751	0.0881933	8.16767e-05	0.00640681
262	ENSMUSG00000059355	838.87	0.283433	0.0837005	0.000112189	0.00640681
263	ENSMUSG00000059534	1238.65	0.363313	0.109433	9.52795e-05	0.00640681
264	ENSMUSG00000060550	52.3518	0.707513	0.222484	8.05442e-05	0.00640681
265	ENSMUSG00000061232	696.525	0.415708	0.125587	7.33651e-05	0.00640681
266	ENSMUSG00000063236	267.26	0.256487	0.0743607	0.000108045	0.00640681
267	ENSMUSG00000063550	505.325	-0.211002	0.0593112	9.3083e-05	0.00640681
268	ENSMUSG00000063882	2931.29	0.303509	0.0878617	8.22284e-05	0.00640681
269	ENSMUSG00000066839	737.896	0.249336	0.0694848	7.07212e-05	0.00640681
270	ENSMUSG00000067288	1959.5	0.373695	0.114418	9.93325e-05	0.00640681
271	ENSMUSG00000069744	986.814	0.341672	0.102353	8.2673e-05	0.00640681
272	ENSMUSG00000072694	1660.93	0.205536	0.0580899	0.000108363	0.00640681
273	ENSMUSG00000073411	991.435	0.402386	0.121022	8.06567e-05	0.00640681
274	ENSMUSG00000075528	863.205	0.285224	0.0829577	0.000106492	0.00640681
275	ENSMUSG00000080268	421.4	0.351256	0.103475	7.5554e-05	0.00640681
276	ENSMUSG00000091537	912.931	0.260231	0.0751348	9.48787e-05	0.00640681
277	ENSMUSG00000093989	2334.37	0.326924	0.0966051	9.5172e-05	0.00640681
278	ENSMUSG00000097130	44.5369	0.450508	0.141959	0.000112871	0.00640681
279	ENSMUSG00000098950	130.15	-1.01316	0.330415	8.97133e-05	0.00640681
280	ENSMUSG00000106237	14.6399	-0.655719	0.210042	8.82408e-05	0.00640681
281	ENSMUSG00000002658	1567.52	0.261259	0.0766756	0.000114075	0.00645072
282	ENSMUSG00000029034	359.455	0.245292	0.0713461	0.000114691	0.00646254
283	ENSMUSG00000006021	280.192	0.235097	0.0675219	0.000117938	0.00647989
284	ENSMUSG00000025503	1449.21	0.343747	0.104767	0.000117071	0.00647989
285	ENSMUSG00000029616	1389.73	0.31531	0.0950512	0.000116971	0.00647989
286	ENSMUSG00000039041	1551.82	0.317601	0.0951585	0.000118261	0.00647989
287	ENSMUSG00000046378	226.437	0.346771	0.106796	0.000117076	0.00647989
288	ENSMUSG00000057322	1889.5	0.371989	0.115642	0.000116897	0.00647989
289	ENSMUSG00000060938	4210.5	0.391607	0.121329	0.000117929	0.00647989
290	ENSMUSG00000098274	2302.17	0.409721	0.127502	0.000116542	0.00647989
291	ENSMUSG00000028062	617.619	0.356023	0.108941	0.00011873	0.00648321
292	ENSMUSG00000070394	487.96	0.369164	0.113828	0.000119232	0.00648836
293	ENSMUSG00000000861	1946.07	0.216114	0.062435	0.000127786	0.00649899
294	ENSMUSG00000005510	706.369	0.266083	0.0790176	0.000135378	0.00649899
295	ENSMUSG00000005846	712.474	0.173153	0.0480629	0.000130297	0.00649899
296	ENSMUSG00000006095	1087.02	0.403018	0.129013	0.000134285	0.00649899
297	ENSMUSG00000006998	3285.84	0.256997	0.0758712	0.000129281	0.00649899
298	ENSMUSG00000008668	2611.34	0.365122	0.113065	0.00012903	0.00649899
299	ENSMUSG00000010057	544.255	0.255634	0.0746026	0.00011989	0.00649899
300	ENSMUSG00000018347	221.576	0.180689	0.0505784	0.000123985	0.00649899
301	ENSMUSG00000019362	762.491	0.32879	0.100654	0.000121888	0.00649899
302	ENSMUSG00000020102	138.771	-0.522209	0.170913	0.000135788	0.00649899
303	ENSMUSG00000020708	2234.22	0.263073	0.0779103	0.000131071	0.00649899
304	ENSMUSG00000022272	604.753	-0.321048	0.0983982	0.000129903	0.00649899
305	ENSMUSG00000022671	267.313	0.250492	0.0731211	0.000122046	0.00649899
306	ENSMUSG00000024378	211.089	-0.347338	0.107662	0.000135539	0.00649899
307	ENSMUSG00000025260	508.144	0.281226	0.0839517	0.000122757	0.00649899
308	ENSMUSG00000025362	3347.3	0.36637	0.114082	0.00013429	0.00649899
309	ENSMUSG00000025499	1877.65	0.375831	0.11609	0.000131445	0.00649899
310	ENSMUSG00000028370	9.87064	-0.730879	0.246994	0.000133647	0.00649899
311	ENSMUSG00000029869	1236.32	0.353793	0.110258	0.000135329	0.00649899
312	ENSMUSG00000030088	948.587	0.227238	0.0660166	0.00013389	0.00649899
313	ENSMUSG00000030432	2840.46	0.4451	0.140736	0.000124928	0.00649899
314	ENSMUSG00000031897	498.594	0.477257	0.152121	0.00012311	0.00649899
315	ENSMUSG00000033453	71.8998	-0.318504	0.0970884	0.000129986	0.00649899
316	ENSMUSG00000035285	1361.77	0.281851	0.0849082	0.000135182	0.00649899
317	ENSMUSG00000035828	518.756	0.413195	0.129654	0.000125281	0.00649899
318	ENSMUSG00000036529	3483.4	0.265024	0.0783694	0.000128981	0.00649899
319	ENSMUSG00000036733	1132.63	0.325124	0.0997346	0.000132044	0.00649899
320	ENSMUSG00000036887	1922.58	0.359465	0.111023	0.000128438	0.00649899
321	ENSMUSG00000037601	1862.9	0.319751	0.0995746	0.000122306	0.00649899
322	ENSMUSG00000038712	383.345	0.276602	0.0826588	0.000132756	0.00649899
323	ENSMUSG00000039765	306.401	-0.328791	0.0996096	0.000121121	0.00649899
324	ENSMUSG00000041629	544.672	0.197	0.0557482	0.00012487	0.00649899
325	ENSMUSG00000042682	1021.43	0.232602	0.0678021	0.000129641	0.00649899
326	ENSMUSG00000054312	623.174	0.369659	0.114085	0.000123699	0.00649899
327	ENSMUSG00000057841	2851.73	0.337671	0.10418	0.000123815	0.00649899
328	ENSMUSG00000059552	456.383	0.257185	0.0755759	0.000123954	0.00649899
329	ENSMUSG00000086228	15.6969	0.679002	0.225624	0.00013019	0.00649899
330	ENSMUSG00000086606	78.2734	0.410388	0.129705	0.000129266	0.00649899
331	ENSMUSG00000111727	706.369	0.266083	0.0790176	0.000135378	0.00649899
332	ENSMUSG00000115431	30.4032	0.591889	0.193362	0.000127197	0.00649899
333	ENSMUSG00000056596	2638.9	0.286754	0.0867576	0.00013632	0.00650488
334	ENSMUSG00000038486	6350.45	0.274	0.0819475	0.000137089	0.00652197
335	ENSMUSG00000023072	221.682	0.389512	0.124518	0.000137652	0.00652925
336	ENSMUSG00000020935	980.553	0.290222	0.0876244	0.000139408	0.00657329
337	ENSMUSG00000025869	310.904	0.273933	0.0819973	0.000139361	0.00657329
338	ENSMUSG00000115007	36.8177	0.377448	0.119955	0.00014057	0.00660846
339	ENSMUSG00000022193	1396.77	0.349071	0.1086	0.000142753	0.00669128
340	ENSMUSG00000002660	892.978	0.361212	0.112382	0.000144706	0.00676289
341	ENSMUSG00000020441	283.309	0.286446	0.087649	0.000150877	0.00677337
342	ENSMUSG00000021102	438.498	0.317297	0.0973108	0.000147144	0.00677337
343	ENSMUSG00000023967	735.607	0.300766	0.0920949	0.000151324	0.00677337
344	ENSMUSG00000024387	1888.48	0.314207	0.0966995	0.000151276	0.00677337
345	ENSMUSG00000024844	640.985	0.327052	0.10099	0.000146525	0.00677337
346	ENSMUSG00000027333	732.767	0.300388	0.0917351	0.000147551	0.00677337
347	ENSMUSG00000029359	696.93	0.321492	0.0992284	0.000149084	0.00677337
348	ENSMUSG00000029544	1401.11	0.318403	0.0978055	0.000148802	0.00677337
349	ENSMUSG00000029642	678.814	0.253925	0.0756348	0.000150549	0.00677337
350	ENSMUSG00000030680	175.665	0.481132	0.156627	0.000149392	0.00677337
351	ENSMUSG00000032959	7399.45	0.326742	0.100844	0.000151194	0.00677337
352	ENSMUSG00000038954	213.172	0.232838	0.0687048	0.000151024	0.00677337
353	ENSMUSG00000040649	269.317	-0.295871	0.0901135	0.000146533	0.00677337
354	ENSMUSG00000045948	739.978	0.352052	0.109595	0.000148635	0.00677337
355	ENSMUSG00000060279	4896.86	0.284911	0.0883262	0.000150433	0.00677337
356	ENSMUSG00000033307	1937.39	0.371199	0.117019	0.000152161	0.00679168
357	ENSMUSG00000002395	931.586	0.356494	0.112598	0.000162025	0.00679383
358	ENSMUSG00000003423	376.911	0.30183	0.0916592	0.000164996	0.00679383
359	ENSMUSG00000004285	1668.07	0.350375	0.110346	0.000160865	0.00679383
360	ENSMUSG00000004748	1713.85	0.228261	0.0669662	0.000158963	0.00679383
361	ENSMUSG00000008958	602.654	0.270279	0.0818763	0.000160048	0.00679383
362	ENSMUSG00000011752	7825.34	0.167309	0.0469761	0.000164149	0.00679383
363	ENSMUSG00000013822	592.716	0.325763	0.101464	0.000158069	0.00679383
364	ENSMUSG00000015094	4879.42	0.380984	0.121654	0.000158088	0.00679383
365	ENSMUSG00000018634	166.92	0.280108	0.0852806	0.000159311	0.00679383
366	ENSMUSG00000020150	169.999	0.346363	0.110154	0.000165461	0.00679383
367	ENSMUSG00000025508	2574.09	0.393992	0.125308	0.000153723	0.00679383
368	ENSMUSG00000026610	108.209	-0.662852	0.227924	0.000165819	0.00679383
369	ENSMUSG00000026662	277.021	-0.286366	0.0875632	0.000158474	0.00679383
370	ENSMUSG00000028081	4494.15	0.232094	0.0685127	0.000159366	0.00679383
371	ENSMUSG00000028434	450.4	-0.284977	0.0863169	0.000156022	0.00679383
372	ENSMUSG00000029713	4122.62	0.273876	0.0829603	0.000160638	0.00679383
373	ENSMUSG00000032519	289.321	0.261893	0.0790344	0.000162633	0.00679383
374	ENSMUSG00000035048	435.243	0.39779	0.127415	0.000159466	0.00679383
375	ENSMUSG00000036114	192.97	0.367939	0.117231	0.000165891	0.00679383
376	ENSMUSG00000038690	1383.33	0.351353	0.110621	0.00016589	0.00679383
377	ENSMUSG00000040822	246.271	0.222489	0.0652333	0.000156339	0.00679383
378	ENSMUSG00000040824	626.234	0.402812	0.128666	0.000157011	0.00679383
379	ENSMUSG00000041841	1926.47	0.362701	0.113535	0.000160663	0.00679383
380	ENSMUSG00000046178	302.843	-0.477205	0.157977	0.000153331	0.00679383
381	ENSMUSG00000048644	7586.86	0.281107	0.0854279	0.000154968	0.00679383
382	ENSMUSG00000049086	954.713	0.306976	0.0941631	0.00016387	0.00679383
383	ENSMUSG00000049734	180.151	0.387308	0.124183	0.000164326	0.00679383
384	ENSMUSG00000049764	223.471	-0.302097	0.0933599	0.000153194	0.00679383
385	ENSMUSG00000054428	2258.54	0.296337	0.0897255	0.00015496	0.00679383
386	ENSMUSG00000055839	2108.46	0.431411	0.139262	0.0001613	0.00679383
387	ENSMUSG00000059474	182.032	-0.639047	0.214939	0.000155715	0.00679383
388	ENSMUSG00000102252	14653.1	0.168858	0.0481857	0.00016589	0.00679383
389	ENSMUSG00000001416	1729.29	0.212805	0.0637742	0.00017432	0.00679554
390	ENSMUSG00000004268	432.353	0.257113	0.0778038	0.000173761	0.00679554
391	ENSMUSG00000005716	683.549	0.365063	0.116517	0.000173235	0.00679554
392	ENSMUSG00000007721	1752.52	0.36151	0.115696	0.000174579	0.00679554
393	ENSMUSG00000019432	2505.22	0.18003	0.05228	0.000170859	0.00679554
394	ENSMUSG00000019689	214.068	0.390581	0.124755	0.000167423	0.00679554
395	ENSMUSG00000023707	369.122	0.291368	0.0899947	0.000177327	0.00679554
396	ENSMUSG00000025224	1809.77	0.292451	0.0914805	0.000175287	0.00679554
397	ENSMUSG00000026603	848.812	0.309578	0.0961836	0.000174225	0.00679554
398	ENSMUSG00000027316	1015.5	0.27199	0.082355	0.000172762	0.00679554
399	ENSMUSG00000028862	72.3255	0.539268	0.180692	0.000176468	0.00679554
400	ENSMUSG00000028964	1875.74	0.340873	0.107686	0.000177327	0.00679554
401	ENSMUSG00000031708	7760.25	0.301636	0.0934895	0.000175603	0.00679554
402	ENSMUSG00000034595	182.301	0.304911	0.0949271	0.000174164	0.00679554
403	ENSMUSG00000035629	1148.79	0.170495	0.0487317	0.000172268	0.00679554
404	ENSMUSG00000038233	67.4969	-0.316446	0.0993475	0.000177463	0.00679554
405	ENSMUSG00000039382	525.225	0.185335	0.053344	0.000175682	0.00679554
406	ENSMUSG00000040618	537.277	0.277419	0.0845826	0.000174702	0.00679554
407	ENSMUSG00000041774	221.111	0.306001	0.0954961	0.00017721	0.00679554
408	ENSMUSG00000050640	1432.57	0.16399	0.0475383	0.000172757	0.00679554
409	ENSMUSG00000055681	1578.85	0.324758	0.102852	0.000173046	0.00679554
410	ENSMUSG00000058441	2115.51	0.270652	0.0824223	0.00017264	0.00679554
411	ENSMUSG00000059495	2480.9	-0.253896	0.0769962	0.00017719	0.00679554
412	ENSMUSG00000061032	6171.46	0.22173	0.065582	0.000177349	0.00679554
413	ENSMUSG00000066315	1851.8	0.341298	0.107775	0.000177479	0.00679554
414	ENSMUSG00000068921	909.849	0.2417	0.0724132	0.000173414	0.00679554
415	ENSMUSG00000087006	381.021	0.315299	0.0980391	0.000171788	0.00679554
416	ENSMUSG00000021606	1010.24	0.349619	0.113753	0.000178105	0.00680311
417	ENSMUSG00000061474	365.47	0.248542	0.0751202	0.000179519	0.00684068
418	ENSMUSG00000028749	77.3616	0.428051	0.140511	0.000180002	0.00684265
419	ENSMUSG00000040596	678.556	-0.263367	0.0789606	0.000181771	0.006861
420	ENSMUSG00000046215	900.097	0.424186	0.137992	0.00018178	0.006861
421	ENSMUSG00000078193	2319.54	0.371805	0.119894	0.000181625	0.006861
422	ENSMUSG00000035845	172.43	0.228698	0.0684009	0.000183523	0.00691039
423	ENSMUSG00000001150	783.535	0.383882	0.123745	0.000184729	0.00692296
424	ENSMUSG00000034789	838.594	0.290093	0.0900225	0.000184625	0.00692296
425	ENSMUSG00000022452	1167.05	0.312761	0.0983115	0.00018609	0.00695757
426	ENSMUSG00000049751	898.052	0.24421	0.074068	0.000186738	0.0069654
427	ENSMUSG00000015806	2641.03	0.323128	0.0994662	0.000188556	0.00700035
428	ENSMUSG00000036087	240.856	-0.366127	0.117866	0.000188172	0.00700035
429	ENSMUSG00000000902	1115.64	0.212459	0.0627998	0.000193253	0.00701874
430	ENSMUSG00000002379	1399.71	0.409773	0.134129	0.000193772	0.00701874
431	ENSMUSG00000003660	2127.89	0.247674	0.0755263	0.000198353	0.00701874
432	ENSMUSG00000005378	411.666	0.27613	0.0856997	0.00019921	0.00701874
433	ENSMUSG00000024392	3623.51	0.379162	0.12321	0.0001947	0.00701874
434	ENSMUSG00000026688	1017.35	0.328663	0.10444	0.000197871	0.00701874
435	ENSMUSG00000026895	2016.98	0.312472	0.0980056	0.000198527	0.00701874
436	ENSMUSG00000027007	562.111	-0.269131	0.0822269	0.000194972	0.00701874
437	ENSMUSG00000028902	467.611	0.153505	0.0442601	0.000195922	0.00701874
438	ENSMUSG00000030717	173.822	0.512821	0.172448	0.000196784	0.00701874
439	ENSMUSG00000031144	29445.6	0.246968	0.0748419	0.000194189	0.00701874
440	ENSMUSG00000033475	2099.35	0.354427	0.113886	0.000197287	0.00701874
441	ENSMUSG00000039629	323.137	-0.424519	0.139867	0.000194345	0.00701874
442	ENSMUSG00000039660	443.337	0.238834	0.070251	0.000199064	0.00701874
443	ENSMUSG00000041203	1141.08	0.299168	0.0933957	0.000192907	0.00701874
444	ENSMUSG00000048967	155.185	0.498178	0.167758	0.000197173	0.00701874
445	ENSMUSG00000049422	3555.75	0.412147	0.13512	0.000196229	0.00701874
446	ENSMUSG00000050552	516.566	0.340568	0.108454	0.000189616	0.00701874
447	ENSMUSG00000056629	1547.57	0.35536	0.113708	0.000192163	0.00701874
448	ENSMUSG00000056665	694.987	0.335919	0.106821	0.000192168	0.00701874
449	ENSMUSG00000059498	336.058	0.232299	0.0701187	0.000196471	0.00701874
450	ENSMUSG00000059890	632.571	-0.310807	0.0974313	0.00019237	0.00701874
451	ENSMUSG00000097772	128.817	0.29271	0.0923514	0.000196035	0.00701874
452	ENSMUSG00000003970	5187	0.376508	0.12186	0.000200978	0.00702977
453	ENSMUSG00000020114	1341.52	-0.382837	0.125218	0.000202691	0.00702977
454	ENSMUSG00000025410	4064.35	0.21035	0.0624542	0.000200563	0.00702977
455	ENSMUSG00000026799	454.94	0.320112	0.101554	0.000203063	0.00702977
456	ENSMUSG00000034892	4344.45	0.332631	0.106056	0.000201573	0.00702977
457	ENSMUSG00000037679	1929.61	0.26785	0.0824509	0.000201895	0.00702977
458	ENSMUSG00000061787	2566.54	0.330941	0.105357	0.000202433	0.00702977
459	ENSMUSG00000068856	1120.77	0.255274	0.0778928	0.000202347	0.00702977
460	ENSMUSG00000046330	2328.27	0.36599	0.118268	0.000204049	0.00703326
461	ENSMUSG00000047428	222.594	0.278545	0.0865784	0.000204005	0.00703326
462	ENSMUSG00000041415	624.766	-0.232391	0.0686457	0.000206287	0.00709502
463	ENSMUSG00000020267	2323.24	0.345345	0.11178	0.000208191	0.00710659
464	ENSMUSG00000022354	2640.24	0.326013	0.104185	0.000208494	0.00710659
465	ENSMUSG00000024309	706.993	0.371465	0.120945	0.000209226	0.00710659
466	ENSMUSG00000031633	9187.82	0.220157	0.0645356	0.000207982	0.00710659
467	ENSMUSG00000035754	1149.01	0.322355	0.102689	0.000209754	0.00710659
468	ENSMUSG00000051768	550.267	0.309617	0.0982615	0.000207472	0.00710659
469	ENSMUSG00000063524	17062.5	0.280777	0.0881307	0.00020949	0.00710659
470	ENSMUSG00000002458	382.244	0.288147	0.0903354	0.000213082	0.00712815
471	ENSMUSG00000020133	528.296	0.259815	0.0800817	0.000212997	0.00712815
472	ENSMUSG00000025825	1238.64	0.392966	0.124135	0.000211394	0.00712815
473	ENSMUSG00000027602	2127.85	0.31786	0.100739	0.000212696	0.00712815
474	ENSMUSG00000032060	2518.62	0.312404	0.0989799	0.00021264	0.00712815
475	ENSMUSG00000079523	2459.31	0.36539	0.118522	0.000211164	0.00712815
476	ENSMUSG00000002319	1239.7	0.326242	0.104337	0.000213605	0.00713063
477	ENSMUSG00000058603	1037.48	0.460838	0.154645	0.000215531	0.00717986
478	ENSMUSG00000020037	189.856	-0.339063	0.109978	0.000217639	0.00723489
479	ENSMUSG00000030946	374.074	0.280684	0.0884802	0.000218248	0.00724
480	ENSMUSG00000071005	12.4967	0.936644	0.333902	0.000218908	0.00724677
481	ENSMUSG00000035456	1250.62	0.244037	0.0743615	0.000221395	0.00730546
482	ENSMUSG00000038034	4021.54	0.360596	0.117801	0.0002216	0.00730546
483	ENSMUSG00000000131	1365.68	0.240644	0.0734116	0.00023041	0.00730666
484	ENSMUSG00000003955	417.034	0.272946	0.0852189	0.000226085	0.00730666
485	ENSMUSG00000007867	117.148	0.337772	0.109577	0.000230833	0.00730666
486	ENSMUSG00000025487	1047.64	0.264218	0.0816561	0.000222793	0.00730666
487	ENSMUSG00000027364	77.5639	0.352045	0.115019	0.000225607	0.00730666
488	ENSMUSG00000027581	8624.76	0.294215	0.0948935	0.000230474	0.00730666
489	ENSMUSG00000029715	233.863	0.283261	0.0891489	0.00022461	0.00730666
490	ENSMUSG00000033152	2156.95	0.345247	0.11197	0.000225174	0.00730666
491	ENSMUSG00000034932	293.794	0.404357	0.13504	0.000228696	0.00730666
492	ENSMUSG00000036398	1379.43	0.38182	0.125062	0.000229779	0.00730666
493	ENSMUSG00000036751	3416.54	0.350582	0.116315	0.00022439	0.00730666
494	ENSMUSG00000036949	548.634	-0.412886	0.138388	0.000226948	0.00730666
495	ENSMUSG00000043207	298.964	-0.308266	0.0986805	0.000230789	0.00730666
496	ENSMUSG00000045205	144.942	-0.536162	0.184394	0.000228799	0.00730666
497	ENSMUSG00000056962	400.705	0.271158	0.0846548	0.000228812	0.00730666
498	ENSMUSG00000060152	710.961	0.293442	0.0941591	0.000224543	0.00730666
499	ENSMUSG00000063018	225.487	0.30851	0.0986052	0.000226536	0.00730666
500	ENSMUSG00000063887	605.093	-0.433263	0.146277	0.000225068	0.00730666
501	ENSMUSG00000068966	97.0733	-0.392572	0.131005	0.000227396	0.00730666
502	ENSMUSG00000079018	394.524	0.370086	0.121905	0.000225724	0.00730666
503	ENSMUSG00000032288	378.169	0.278952	0.0880135	0.00023169	0.00731918
504	ENSMUSG00000021286	181.793	0.253045	0.0784287	0.000235765	0.00733145
505	ENSMUSG00000022680	1615.59	0.199728	0.0604207	0.000236208	0.00733145
506	ENSMUSG00000023973	1231	0.309407	0.0992704	0.000235371	0.00733145
507	ENSMUSG00000025364	1272.66	0.120691	0.0344472	0.00023305	0.00733145
508	ENSMUSG00000028069	540.372	0.250601	0.0770574	0.000236494	0.00733145
509	ENSMUSG00000028393	384.236	0.288206	0.0910899	0.000236692	0.00733145
510	ENSMUSG00000033701	665.879	0.172786	0.0508413	0.000235647	0.00733145
511	ENSMUSG00000038611	996.056	0.291431	0.0922981	0.000234037	0.00733145
512	ENSMUSG00000051159	28.3821	0.404484	0.135786	0.000233917	0.00733145
513	ENSMUSG00000113621	37.8586	0.465882	0.159286	0.000235518	0.00733145
514	ENSMUSG00000012848	2785.94	0.359875	0.11863	0.000237717	0.00734889
515	ENSMUSG00000062054	118.281	0.302797	0.09711	0.000238723	0.00735138
516	ENSMUSG00000069682	3082.44	0.349646	0.114284	0.000238576	0.00735138
517	ENSMUSG00000001642	620.467	0.241027	0.0747643	0.000239641	0.00736538
518	ENSMUSG00000040848	390.563	-0.238937	0.0735373	0.000240738	0.0073848
519	ENSMUSG00000115987	1664.1	0.32895	0.105408	0.000241236	0.00738583
520	ENSMUSG00000015474	459.683	0.256501	0.0799283	0.000242094	0.00739364
521	ENSMUSG00000025400	93.4657	0.355245	0.117371	0.000242422	0.00739364
522	ENSMUSG00000025226	270.449	0.376151	0.125378	0.000243025	0.00739782
523	ENSMUSG00000020153	1300.66	0.373266	0.124816	0.000246431	0.0074353
524	ENSMUSG00000026723	46.4316	-0.641835	0.229797	0.000246595	0.0074353
525	ENSMUSG00000029352	12.3997	0.617477	0.219569	0.000246499	0.0074353
526	ENSMUSG00000037166	349.551	0.457714	0.156499	0.000246258	0.0074353
527	ENSMUSG00000040048	2509.36	0.330826	0.10799	0.000245421	0.0074353
528	ENSMUSG00000017307	151.116	0.290805	0.092853	0.000247573	0.00745063
529	ENSMUSG00000024767	4167.01	0.289309	0.0920625	0.000250233	0.00749998
530	ENSMUSG00000040957	236.601	0.225362	0.0690197	0.000250103	0.00749998
531	ENSMUSG00000045411	993.262	0.225293	0.0687494	0.000251101	0.00749998
532	ENSMUSG00000075033	277.085	-0.244604	0.075711	0.000250895	0.00749998
533	ENSMUSG00000015804	700.225	0.222245	0.0675361	0.0002525	0.00750179
534	ENSMUSG00000036442	495.333	0.155098	0.0452456	0.000252835	0.00750179
535	ENSMUSG00000057788	437.633	0.269367	0.0848516	0.00025375	0.00750179
536	ENSMUSG00000058135	5128.08	0.275097	0.0859839	0.000252979	0.00750179
537	ENSMUSG00000070283	437.97	0.344913	0.113226	0.000253139	0.00750179
538	ENSMUSG00000107272	148.476	0.273403	0.0870079	0.000253994	0.00750179
539	ENSMUSG00000001794	3173.67	0.287882	0.091515	0.000255333	0.00752736
540	ENSMUSG00000003429	2759.64	0.306632	0.10019	0.000260098	0.00753135
541	ENSMUSG00000006728	654.137	0.249562	0.0779635	0.000258007	0.00753135
542	ENSMUSG00000021400	931.846	0.176374	0.052238	0.000259723	0.00753135
543	ENSMUSG00000024970	423.289	0.266817	0.0841957	0.000259339	0.00753135
544	ENSMUSG00000027618	486.888	0.140334	0.040546	0.000260208	0.00753135
545	ENSMUSG00000041571	14001.6	0.38418	0.128612	0.000256378	0.00753135
546	ENSMUSG00000057666	69666.6	0.290701	0.0952422	0.00025863	0.00753135
547	ENSMUSG00000064267	100.975	0.300603	0.0959958	0.000259596	0.00753135
548	ENSMUSG00000071042	205.559	-0.381773	0.128572	0.000259655	0.00753135
549	ENSMUSG00000116720	78.4424	0.355979	0.118741	0.000259011	0.00753135
550	ENSMUSG00000025135	668.944	0.357191	0.118358	0.000261608	0.00755809
551	ENSMUSG00000018559	1147.43	0.182561	0.0545355	0.00026576	0.00761105
552	ENSMUSG00000033735	536.445	0.329391	0.107745	0.000265836	0.00761105
553	ENSMUSG00000046364	3532.34	0.352466	0.116285	0.000264364	0.00761105
554	ENSMUSG00000059409	2309.52	0.260108	0.0828604	0.000265107	0.00761105
555	ENSMUSG00000064264	556.488	0.381032	0.127956	0.000264498	0.00761105
556	ENSMUSG00000039046	231.369	-0.195402	0.05842	0.000267123	0.00762465
557	ENSMUSG00000040236	705.731	0.238555	0.0739663	0.000267271	0.00762465
558	ENSMUSG00000002325	196.542	0.290603	0.0936574	0.000270544	0.00770419
559	ENSMUSG00000047721	460.61	0.456156	0.15719	0.000271376	0.00771407
560	ENSMUSG00000029167	375.26	-0.557085	0.199297	0.000272093	0.00772063
561	ENSMUSG00000021087	13171.8	0.134861	0.037239	0.000279304	0.00774717
562	ENSMUSG00000021194	3017.16	0.282302	0.091077	0.000275465	0.00774717
563	ENSMUSG00000021767	771.003	-0.225287	0.0689748	0.000279055	0.00774717
564	ENSMUSG00000024059	583.265	-0.18479	0.055322	0.000274339	0.00774717
565	ENSMUSG00000024962	1298.63	0.282192	0.0901347	0.000274681	0.00774717
566	ENSMUSG00000025470	227.02	0.244064	0.0762267	0.000276973	0.00774717
567	ENSMUSG00000031840	11294	0.197279	0.0595268	0.000275059	0.00774717
568	ENSMUSG00000034566	3730.81	0.342494	0.113782	0.000279366	0.00774717
569	ENSMUSG00000034652	29.9018	0.440593	0.152441	0.000276442	0.00774717
570	ENSMUSG00000035653	564.07	-0.323414	0.106581	0.000278004	0.00774717
571	ENSMUSG00000041126	423.4	0.291536	0.0939	0.000276383	0.00774717
572	ENSMUSG00000045160	334.665	0.271727	0.0865976	0.000278024	0.00774717
573	ENSMUSG00000059518	973.402	0.373037	0.12235	0.000278612	0.00774717
574	ENSMUSG00000002307	362.712	0.322684	0.106166	0.000284639	0.0077711
575	ENSMUSG00000003208	133.807	0.270596	0.0863992	0.000282974	0.0077711
576	ENSMUSG00000017404	4870.77	0.323428	0.106166	0.000281164	0.0077711
577	ENSMUSG00000021483	146.989	0.313854	0.10288	0.000284579	0.0077711
578	ENSMUSG00000022558	960.534	0.478513	0.166786	0.000285609	0.0077711
579	ENSMUSG00000022760	454.162	0.316998	0.103558	0.000285207	0.0077711
580	ENSMUSG00000025130	1886.98	0.310925	0.0973266	0.000283978	0.0077711
581	ENSMUSG00000026098	36.744	-0.524579	0.186858	0.000282113	0.0077711
582	ENSMUSG00000027566	1136.36	0.238794	0.0745293	0.000284281	0.0077711
583	ENSMUSG00000035885	5987.83	0.293367	0.0976259	0.00028544	0.0077711
584	ENSMUSG00000049670	1166.02	0.184347	0.054903	0.000282859	0.0077711
585	ENSMUSG00000057963	1367.85	0.287637	0.0927352	0.000286183	0.00777342
586	ENSMUSG00000036040	90.7843	0.401592	0.136738	0.000287931	0.00780755
587	ENSMUSG00000068328	1342.55	0.261125	0.0829607	0.000290214	0.00783859
588	ENSMUSG00000071451	86.1903	0.404271	0.138054	0.000290427	0.00783859
589	ENSMUSG00000073838	883.044	0.290319	0.0943383	0.000290556	0.00783859
590	ENSMUSG00000002345	385.677	0.265304	0.0845879	0.000293034	0.00787105
591	ENSMUSG00000006519	182.031	0.459359	0.160824	0.000293418	0.00787105
592	ENSMUSG00000035093	1087.77	-0.39428	0.136802	0.00029374	0.00787105
593	ENSMUSG00000053310	36559.9	0.385912	0.130896	0.00029298	0.00787105
594	ENSMUSG00000001054	777.475	0.215924	0.0666286	0.000302608	0.00790894
595	ENSMUSG00000018102	634.241	0.276602	0.0886974	0.000301914	0.00790894
596	ENSMUSG00000021486	2420.28	0.318324	0.104755	0.000297804	0.00790894
597	ENSMUSG00000022587	4434.21	0.227342	0.0705746	0.00029705	0.00790894
598	ENSMUSG00000022761	2721.17	0.177566	0.0537478	0.000302198	0.00790894
599	ENSMUSG00000024790	182.72	0.375095	0.127429	0.000301106	0.00790894
600	ENSMUSG00000024953	3388.05	0.310409	0.102217	0.000302668	0.00790894
601	ENSMUSG00000027649	557.696	0.218916	0.0675924	0.000298513	0.00790894
602	ENSMUSG00000028973	694.393	0.310856	0.102378	0.00029914	0.00790894
603	ENSMUSG00000030246	7671.74	0.253942	0.080493	0.000300896	0.00790894
604	ENSMUSG00000030603	1600.53	0.250598	0.0791405	0.000302235	0.00790894
605	ENSMUSG00000039183	407.845	0.272022	0.0874554	0.000303157	0.00790894
606	ENSMUSG00000040952	2450.63	0.377504	0.123639	0.000298407	0.00790894
607	ENSMUSG00000045813	9.99897	-0.869106	0.32845	0.000302773	0.00790894
608	ENSMUSG00000046058	460.028	0.235063	0.0736062	0.000304113	0.00790894
609	ENSMUSG00000052926	239.692	0.302494	0.0987757	0.000298051	0.00790894
610	ENSMUSG00000060314	244.909	-0.320493	0.106444	0.000298259	0.00790894
611	ENSMUSG00000072692	985.585	0.379623	0.129312	0.000304065	0.00790894
612	ENSMUSG00000010721	251.825	-0.401606	0.138093	0.000305157	0.00791018
613	ENSMUSG00000050357	1603.93	0.330005	0.112248	0.000305099	0.00791018
614	ENSMUSG00000010607	286.381	0.307856	0.101265	0.000306058	0.00792063
615	ENSMUSG00000020440	2088.52	0.335099	0.112403	0.000307128	0.0079225
616	ENSMUSG00000051403	2526.73	0.27034	0.0876139	0.000306936	0.0079225
617	ENSMUSG00000003199	1120.15	0.246955	0.0780485	0.00030843	0.00793003
618	ENSMUSG00000040225	1984.13	-0.349403	0.118128	0.000308505	0.00793003
619	ENSMUSG00000107068	627.748	0.291858	0.0951689	0.000308917	0.00793003
620	ENSMUSG00000003500	703.952	0.295977	0.0967205	0.000309732	0.00793551
621	ENSMUSG00000062647	5558.3	0.299938	0.0981788	0.000310129	0.00793551
622	ENSMUSG00000036896	1431.25	0.340242	0.113966	0.000310926	0.0079431
623	ENSMUSG00000061518	4734.76	0.348285	0.115778	0.000313347	0.00799212
624	ENSMUSG00000027803	174.248	-0.311752	0.103297	0.00031533	0.00802979
625	ENSMUSG00000003072	4136.46	0.342893	0.114079	0.000327633	0.00803323
626	ENSMUSG00000005575	2664.73	0.281541	0.090529	0.000325112	0.00803323
627	ENSMUSG00000018286	1869.49	0.319781	0.105626	0.000323561	0.00803323
628	ENSMUSG00000018770	2802.02	0.236622	0.0744474	0.000321557	0.00803323
629	ENSMUSG00000019158	392.547	0.398264	0.136679	0.000321053	0.00803323
630	ENSMUSG00000019864	183.524	0.190789	0.0596939	0.000319203	0.00803323
631	ENSMUSG00000028648	1013.61	0.360326	0.122016	0.000322274	0.00803323
632	ENSMUSG00000028843	3520.32	0.353033	0.120493	0.000327912	0.00803323
633	ENSMUSG00000030122	13749.4	0.38318	0.132954	0.000323945	0.00803323
634	ENSMUSG00000031772	281.706	-0.333279	0.111973	0.000326838	0.00803323
635	ENSMUSG00000033099	395.409	0.295774	0.0964821	0.000324986	0.00803323
636	ENSMUSG00000033916	1522.27	0.331364	0.111733	0.000325726	0.00803323
637	ENSMUSG00000035505	128.04	0.245177	0.0777209	0.000321711	0.00803323
638	ENSMUSG00000036395	16.112	-0.752715	0.283389	0.000325121	0.00803323
639	ENSMUSG00000037710	887.912	0.248466	0.0780512	0.000318829	0.00803323
640	ENSMUSG00000038274	3018.23	0.425936	0.147022	0.000326107	0.00803323
641	ENSMUSG00000038552	1512.37	0.281122	0.0911479	0.000321169	0.00803323
642	ENSMUSG00000040852	119.452	-0.256447	0.0824911	0.000328104	0.00803323
643	ENSMUSG00000044134	149.298	0.267552	0.0864934	0.000327655	0.00803323
644	ENSMUSG00000046432	3651.58	0.279903	0.0885867	0.000325247	0.00803323
645	ENSMUSG00000060803	1575.98	0.335262	0.112533	0.000326921	0.00803323
646	ENSMUSG00000093674	5793.49	0.385987	0.135085	0.000324783	0.00803323
647	ENSMUSG00000096740	123.224	0.424069	0.149617	0.000322283	0.00803323
648	ENSMUSG00000097830	1575.98	0.335262	0.112533	0.000326921	0.00803323
649	ENSMUSG00000109946	550.336	0.190439	0.057915	0.00031985	0.00803323
650	ENSMUSG00000039661	1005.45	0.296545	0.0975442	0.00032934	0.0080511
651	ENSMUSG00000021831	273.672	-0.332328	0.112124	0.000330243	0.00806015
652	ENSMUSG00000024414	510.924	0.259731	0.0834925	0.000330725	0.00806015
653	ENSMUSG00000010406	425.099	0.394109	0.136912	0.000331392	0.00806405
654	ENSMUSG00000020591	1956.1	0.153587	0.0453194	0.000332061	0.00806796
655	ENSMUSG00000030707	1319.15	0.264606	0.0853409	0.000333898	0.00808787
656	ENSMUSG00000034891	9321.58	0.306653	0.102881	0.000333438	0.00808787
657	ENSMUSG00000027500	5200.86	0.256041	0.0819272	0.000334629	0.00809324
658	ENSMUSG00000020537	913.738	0.224915	0.0706006	0.000338386	0.00811532
659	ENSMUSG00000022428	730.97	0.249461	0.0795858	0.00034065	0.00811532
660	ENSMUSG00000024947	559.663	0.218424	0.0685074	0.000339404	0.00811532
661	ENSMUSG00000031760	5952.34	0.39476	0.136802	0.000339736	0.00811532
662	ENSMUSG00000032532	5086.44	0.363333	0.120189	0.000339294	0.00811532
663	ENSMUSG00000035215	379.907	0.363858	0.124468	0.000338808	0.00811532
664	ENSMUSG00000044927	622.257	0.429379	0.150485	0.000340232	0.00811532
665	ENSMUSG00000062563	231.312	0.2742	0.0897305	0.000338967	0.00811532
666	ENSMUSG00000065990	925.535	0.361186	0.12323	0.000337667	0.00811532
667	ENSMUSG00000106695	559.689	0.218506	0.0684959	0.000336057	0.00811532
668	ENSMUSG00000006333	3682.82	0.320069	0.107148	0.000344164	0.00814215
669	ENSMUSG00000028755	13.0152	0.515456	0.187634	0.000343438	0.00814215
670	ENSMUSG00000029151	1441.51	0.275374	0.0896975	0.000342536	0.00814215
671	ENSMUSG00000033316	1865.56	0.309663	0.103784	0.000344338	0.00814215
672	ENSMUSG00000033712	1657.11	0.132248	0.0386965	0.000343168	0.00814215
673	ENSMUSG00000015542	219.825	0.282305	0.0927155	0.000346112	0.00817195
674	ENSMUSG00000042541	772.028	0.284473	0.0938144	0.000346764	0.00817519
675	ENSMUSG00000057156	259.694	-0.310331	0.103767	0.00034776	0.00818652
676	ENSMUSG00000018293	2892.27	0.262791	0.0855525	0.000348712	0.00819156
677	ENSMUSG00000062444	3205.94	0.23428	0.0742805	0.000349005	0.00819156
678	ENSMUSG00000039286	158.192	-0.350654	0.120108	0.000350992	0.00822605
679	ENSMUSG00000021361	498.711	0.242005	0.0777053	0.000351682	0.00823008
680	ENSMUSG00000030189	422.154	0.245447	0.0789595	0.000353221	0.00825395
681	ENSMUSG00000026728	1000.07	0.354954	0.121657	0.00035381	0.00825557
682	ENSMUSG00000021460	916.982	0.209568	0.0653027	0.000357679	0.00833361
683	ENSMUSG00000005417	4812.21	0.176585	0.0533489	0.000360351	0.00834745
684	ENSMUSG00000009640	371.444	0.230982	0.0739398	0.000363988	0.00834745
685	ENSMUSG00000019539	225.941	0.45531	0.162965	0.000368255	0.00834745
686	ENSMUSG00000021772	1369.97	0.17552	0.0541531	0.000363392	0.00834745
687	ENSMUSG00000024077	563.716	-0.423133	0.149648	0.000358852	0.00834745
688	ENSMUSG00000026959	11099.2	0.311154	0.102656	0.000362935	0.00834745
689	ENSMUSG00000027430	951.251	0.227067	0.0721178	0.000365005	0.00834745
690	ENSMUSG00000036199	2736.99	0.364211	0.125244	0.000362948	0.00834745
691	ENSMUSG00000036430	263.151	0.293663	0.0977061	0.00036418	0.00834745
692	ENSMUSG00000038055	588.956	0.321008	0.108131	0.000365422	0.00834745
693	ENSMUSG00000040752	34.1304	0.669242	0.25051	0.000365962	0.00834745
694	ENSMUSG00000042046	727.174	-0.235102	0.075305	0.000367651	0.00834745
695	ENSMUSG00000045128	6063.36	0.38869	0.13546	0.000366827	0.00834745
696	ENSMUSG00000047613	266.385	0.301972	0.101031	0.000367248	0.00834745
697	ENSMUSG00000054675	443.102	0.286401	0.0947237	0.000367991	0.00834745
698	ENSMUSG00000063626	251.79	-0.484475	0.176459	0.000364512	0.00834745
699	ENSMUSG00000078812	5314.79	0.240514	0.0771754	0.00036655	0.00834745
700	ENSMUSG00000090137	6219.19	0.366197	0.127234	0.00036502	0.00834745
701	ENSMUSG00000097603	18.8939	0.528972	0.194141	0.00036814	0.00834745
702	ENSMUSG00000006058	899.961	0.278415	0.0918302	0.000369425	0.00835207
703	ENSMUSG00000023904	2185.55	0.318051	0.107653	0.000370855	0.00835207
704	ENSMUSG00000052738	1607.56	0.282117	0.0926746	0.000370898	0.00835207
705	ENSMUSG00000054469	494.699	-0.328561	0.112262	0.000371048	0.00835207
706	ENSMUSG00000071073	529.05	0.299715	0.100074	0.000371087	0.00835207
707	ENSMUSG00000001123	198.417	0.289668	0.096156	0.000372471	0.00837137
708	ENSMUSG00000020372	2879.6	0.277693	0.0912296	0.000373156	0.00837493
709	ENSMUSG00000014856	253.914	0.294076	0.0980049	0.000373923	0.00837779
710	ENSMUSG00000029346	252.546	0.268039	0.0874537	0.000374338	0.00837779
711	ENSMUSG00000024608	3414.63	0.367771	0.127425	0.000377018	0.0084146
712	ENSMUSG00000038255	3055.16	0.276477	0.0914776	0.000377042	0.0084146
713	ENSMUSG00000025889	6297.08	0.187702	0.0578516	0.000380839	0.00848743
714	ENSMUSG00000028333	1128.56	0.165787	0.0503158	0.000381629	0.00849313
715	ENSMUSG00000030107	26.9309	0.560845	0.207757	0.000385181	0.00853817
716	ENSMUSG00000040794	819.852	0.398747	0.136684	0.000385803	0.00853817
717	ENSMUSG00000062753	410.795	0.346881	0.11938	0.00038446	0.00853817
718	ENSMUSG00000110961	819.852	0.398747	0.136684	0.000385803	0.00853817
719	ENSMUSG00000038564	711.855	0.304294	0.102115	0.000386544	0.00854267
720	ENSMUSG00000000901	35.3399	0.593564	0.22374	0.000388441	0.00854893
721	ENSMUSG00000019470	804.682	0.221724	0.0704561	0.000387862	0.00854893
722	ENSMUSG00000022982	3404.44	0.301328	0.100668	0.000388276	0.00854893
723	ENSMUSG00000008730	1258.22	-0.334468	0.115306	0.00039488	0.00856114
724	ENSMUSG00000024661	50007.6	0.254604	0.0835217	0.000394341	0.00856114
725	ENSMUSG00000024891	217.674	0.233627	0.0747671	0.000392273	0.00856114
726	ENSMUSG00000029614	4674.94	0.241333	0.077844	0.000392662	0.00856114
727	ENSMUSG00000036352	541.446	0.218153	0.0688868	0.000394434	0.00856114
728	ENSMUSG00000036782	254.509	-0.439653	0.159065	0.000392727	0.00856114
729	ENSMUSG00000040209	644.514	-0.318899	0.108446	0.000395461	0.00856114
730	ENSMUSG00000050856	1388.75	0.285061	0.0948336	0.000393912	0.00856114
731	ENSMUSG00000053291	1121.7	0.306546	0.103212	0.000391346	0.00856114
732	ENSMUSG00000055639	32.1084	-0.52836	0.196757	0.000392828	0.00856114
733	ENSMUSG00000071637	263.803	0.360719	0.125117	0.000394994	0.00856114
734	ENSMUSG00000071708	1195.34	-0.273292	0.0908556	0.000393468	0.00856114
735	ENSMUSG00000040688	461.384	0.262153	0.0859918	0.000396289	0.00856739
736	ENSMUSG00000055629	1317.89	0.286631	0.0956046	0.000398367	0.00860061
737	ENSMUSG00000031540	741.101	-0.298172	0.102177	0.000401122	0.00862713
738	ENSMUSG00000056201	16601.1	0.254653	0.0836973	0.000401311	0.00862713
739	ENSMUSG00000074129	6867.46	0.405498	0.143851	0.000401767	0.00862713
740	ENSMUSG00000090223	1628.48	0.237415	0.0764004	0.000401394	0.00862713
741	ENSMUSG00000063434	505.537	-0.223208	0.0709597	0.000402397	0.00862901
742	ENSMUSG00000000378	662.627	0.20826	0.066771	0.000414383	0.0086447
743	ENSMUSG00000018865	6476.9	0.236806	0.0777376	0.000417028	0.0086447
744	ENSMUSG00000022160	333.827	0.26843	0.0867382	0.000411639	0.0086447
745	ENSMUSG00000022401	193.963	-0.290069	0.0980161	0.000411927	0.0086447
746	ENSMUSG00000025968	1506.3	0.197779	0.0619052	0.000416764	0.0086447
747	ENSMUSG00000028268	79.2347	0.383989	0.135889	0.00041526	0.0086447
748	ENSMUSG00000028478	3418.34	0.259956	0.0858656	0.00041182	0.0086447
749	ENSMUSG00000029465	2652.53	0.226539	0.0734224	0.000417221	0.0086447
750	ENSMUSG00000031409	1678.79	0.25156	0.0809203	0.000413666	0.0086447
751	ENSMUSG00000031532	3188.76	0.168661	0.0524076	0.000417274	0.0086447
752	ENSMUSG00000031596	244.053	-0.343878	0.11944	0.000415346	0.0086447
753	ENSMUSG00000033405	62.7267	-0.387376	0.138249	0.000406863	0.0086447
754	ENSMUSG00000033938	1190.65	0.375689	0.133347	0.000403986	0.0086447
755	ENSMUSG00000037499	836.218	0.402408	0.144162	0.000411141	0.0086447
756	ENSMUSG00000037674	249.95	-0.515845	0.19324	0.000406504	0.0086447
757	ENSMUSG00000039615	2182.83	0.255752	0.0842306	0.000408688	0.0086447
758	ENSMUSG00000039782	315.239	-0.521102	0.193899	0.000407168	0.0086447
759	ENSMUSG00000039943	226.941	-0.427051	0.155406	0.00041584	0.0086447
760	ENSMUSG00000041528	1053.93	0.386761	0.134066	0.000409034	0.0086447
761	ENSMUSG00000042729	367.33	0.270716	0.0901753	0.000409802	0.0086447
762	ENSMUSG00000060240	6107.17	0.193292	0.0617757	0.000412507	0.0086447
763	ENSMUSG00000067925	1041.45	0.262761	0.0860489	0.000413613	0.0086447
764	ENSMUSG00000073684	281.717	0.266561	0.0881411	0.000410724	0.0086447
765	ENSMUSG00000091780	307.477	0.324359	0.111758	0.000414233	0.0086447
766	ENSMUSG00000092607	502.087	0.282748	0.0948449	0.000408492	0.0086447
767	ENSMUSG00000116103	1041.45	0.262761	0.0860489	0.000413613	0.0086447
768	ENSMUSG00000101698	485.282	0.756867	0.289186	0.00041783	0.00864495
769	ENSMUSG00000029725	130.788	0.422779	0.153279	0.000418481	0.00864715
770	ENSMUSG00000025144	219.054	0.391204	0.139183	0.000420635	0.00866136
771	ENSMUSG00000025794	3207.84	0.253385	0.0821375	0.000420483	0.00866136
772	ENSMUSG00000038335	410.064	-0.278696	0.0934376	0.000420804	0.00866136
773	ENSMUSG00000018923	138.739	0.330651	0.114377	0.000421455	0.00866355
774	ENSMUSG00000044221	882.011	-0.208037	0.0664574	0.00042271	0.00866692
775	ENSMUSG00000074896	234.685	0.404293	0.146156	0.00042244	0.00866692
776	ENSMUSG00000052456	1871.6	0.303578	0.104003	0.000423853	0.00866798
777	ENSMUSG00000083240	164.591	0.441626	0.159535	0.000423609	0.00866798
778	ENSMUSG00000021265	252.3	0.274019	0.09107	0.000424639	0.0086693
779	ENSMUSG00000062116	172.789	0.193704	0.060611	0.000425008	0.0086693
780	ENSMUSG00000023046	400.011	0.407997	0.147154	0.000430669	0.0087155
781	ENSMUSG00000026278	873.732	0.293538	0.0993317	0.00043074	0.0087155
782	ENSMUSG00000026520	445.943	0.301168	0.102093	0.000431113	0.0087155
783	ENSMUSG00000032518	10738.4	0.323062	0.111003	0.000429062	0.0087155
784	ENSMUSG00000040220	432.18	0.202607	0.0627716	0.000429468	0.0087155
785	ENSMUSG00000058833	552.523	0.398981	0.142535	0.000428211	0.0087155
786	ENSMUSG00000068329	371.998	0.216982	0.0691945	0.000428386	0.0087155
787	ENSMUSG00000056413	2154.44	0.214041	0.0683314	0.000432517	0.00873277
788	ENSMUSG00000026526	1043.83	0.215688	0.0692569	0.000433959	0.00875077
789	ENSMUSG00000003814	9156.18	0.196451	0.0622241	0.000435911	0.00876789
790	ENSMUSG00000038742	119.648	0.347528	0.12173	0.000435785	0.00876789
791	ENSMUSG00000033792	34.3266	-0.66234	0.255638	0.00043664	0.00877144
792	ENSMUSG00000054612	22.3315	0.445919	0.163998	0.000438049	0.00878863
793	ENSMUSG00000021945	502.577	-0.503474	0.18863	0.000441555	0.00882388
794	ENSMUSG00000028832	4628.66	0.188284	0.0588475	0.000441407	0.00882388
795	ENSMUSG00000033379	2999.2	0.274177	0.0916272	0.00044252	0.00882388
796	ENSMUSG00000046441	59.3433	-0.366303	0.130434	0.000442144	0.00882388
797	ENSMUSG00000060988	84.5438	-0.622167	0.239875	0.000442582	0.00882388
798	ENSMUSG00000035674	1108.47	0.347305	0.122691	0.00044354	0.00883189
799	ENSMUSG00000030616	370.128	-0.280926	0.0946087	0.000444671	0.00884333
800	ENSMUSG00000095098	698.041	0.374844	0.131814	0.000445784	0.00885439
801	ENSMUSG00000032399	9364.84	0.210195	0.0664508	0.000446363	0.00885481
802	ENSMUSG00000030685	2587.18	0.20987	0.0667972	0.000447804	0.00886127
803	ENSMUSG00000039715	430.599	0.23204	0.0750651	0.000447687	0.00886127
804	ENSMUSG00000020485	482.204	0.271507	0.0891771	0.000450475	0.00890305
805	ENSMUSG00000038831	734.702	-0.286141	0.0965615	0.000452715	0.00893619
806	ENSMUSG00000033020	506.232	0.360172	0.127206	0.000453516	0.00894091
807	ENSMUSG00000003444	327.794	0.293207	0.0997707	0.000455703	0.00895449
808	ENSMUSG00000005566	2177.4	0.219665	0.0711405	0.000455783	0.00895449
809	ENSMUSG00000050071	918.379	0.279694	0.0950344	0.000455896	0.00895449
810	ENSMUSG00000007207	1834.06	0.210358	0.0677983	0.000459158	0.00899559
811	ENSMUSG00000015501	2624.1	-0.246436	0.0813669	0.000460936	0.00899559
812	ENSMUSG00000016344	883.747	0.356948	0.12835	0.000463604	0.00899559
813	ENSMUSG00000019920	225.741	-0.402888	0.146957	0.000462164	0.00899559
814	ENSMUSG00000020477	360.476	0.287505	0.0995655	0.000464201	0.00899559
815	ENSMUSG00000024742	188.447	0.224156	0.0728798	0.000465311	0.00899559
816	ENSMUSG00000029815	126.403	0.322967	0.112719	0.000464935	0.00899559
817	ENSMUSG00000030086	748.883	0.293184	0.1007	0.000465914	0.00899559
818	ENSMUSG00000035637	409.789	0.276751	0.0932502	0.000465396	0.00899559
819	ENSMUSG00000036905	1891.9	0.335339	0.117127	0.000463426	0.00899559
820	ENSMUSG00000044894	1496.61	0.355586	0.124671	0.000463697	0.00899559
821	ENSMUSG00000057411	459.927	0.356639	0.12651	0.000458636	0.00899559
822	ENSMUSG00000072214	12862.5	0.279097	0.0949615	0.000462047	0.00899559
823	ENSMUSG00000111977	441.827	0.234294	0.0770801	0.000463304	0.00899559
824	ENSMUSG00000018377	165.899	-0.255068	0.0847868	0.000470472	0.00900971
825	ENSMUSG00000021730	760.8	-0.351376	0.124397	0.000468103	0.00900971
826	ENSMUSG00000025739	404.121	0.410499	0.149188	0.000470614	0.00900971
827	ENSMUSG00000044550	3395.39	0.247157	0.0818217	0.000469974	0.00900971
828	ENSMUSG00000047547	3017.67	0.288814	0.100925	0.000467831	0.00900971
829	ENSMUSG00000063457	5941.49	0.401778	0.14513	0.00046992	0.00900971
830	ENSMUSG00000098546	165.899	-0.255068	0.0847868	0.000470472	0.00900971
831	ENSMUSG00000073433	705.11	0.363272	0.12882	0.000474034	0.00906426
832	ENSMUSG00000031791	1799.51	0.219356	0.0708007	0.000478336	0.00913553
833	ENSMUSG00000034245	4330.81	0.212843	0.0683993	0.000479556	0.00914783
834	ENSMUSG00000030595	409.904	0.294466	0.100887	0.000481227	0.0091655
835	ENSMUSG00000041263	2298.34	0.169142	0.0515831	0.000481636	0.0091655
836	ENSMUSG00000070426	429.377	0.169538	0.0526999	0.000482523	0.0091714
837	ENSMUSG00000028840	139.681	0.294202	0.100902	0.000483641	0.00918166
838	ENSMUSG00000025732	137.263	0.384756	0.138833	0.000484321	0.0091836
839	ENSMUSG00000024012	8100.87	0.283426	0.0963156	0.000486026	0.00920495
840	ENSMUSG00000030801	279.787	0.176057	0.054991	0.000487822	0.00921699
841	ENSMUSG00000061111	1103.15	0.297528	0.102328	0.000487469	0.00921699
842	ENSMUSG00000004035	522.905	0.247898	0.0822605	0.000490851	0.00923275
843	ENSMUSG00000041046	80.4327	0.386671	0.139749	0.000491561	0.00923275
844	ENSMUSG00000057278	210.443	0.264479	0.0889153	0.000491355	0.00923275
845	ENSMUSG00000063445	257.553	0.267519	0.0904789	0.000490541	0.00923275
846	ENSMUSG00000071644	5028.16	0.205737	0.0658581	0.000491101	0.00923275
847	ENSMUSG00000059291	3056.12	0.348363	0.124839	0.000492304	0.00923579
848	ENSMUSG00000022658	3790.83	0.252985	0.0846156	0.000493522	0.00924772
849	ENSMUSG00000032097	1359.89	-0.305185	0.106654	0.000496481	0.00928432
850	ENSMUSG00000038861	755.791	0.226751	0.0741014	0.000496644	0.00928432
851	ENSMUSG00000010461	45.6275	-0.490213	0.186355	0.000499757	0.00930168
852	ENSMUSG00000025035	1464.92	0.178906	0.056108	0.000499914	0.00930168
853	ENSMUSG00000028398	262.839	0.203561	0.0657066	0.000498757	0.00930168
854	ENSMUSG00000036315	166.705	0.231605	0.0767973	0.000499624	0.00930168
855	ENSMUSG00000042197	387.498	-0.366713	0.132462	0.000500709	0.00930558
856	ENSMUSG00000051184	132.281	0.295186	0.101944	0.000502161	0.00932167
857	ENSMUSG00000022946	1407.48	0.194298	0.0622394	0.000503912	0.00933235
858	ENSMUSG00000031381	62.3882	-0.520632	0.200936	0.000503641	0.00933235
859	ENSMUSG00000021814	1550.67	0.123911	0.0369198	0.000505405	0.00933583
860	ENSMUSG00000039568	3065.43	0.264143	0.0892381	0.000505177	0.00933583
861	ENSMUSG00000064023	211.842	0.371198	0.133497	0.000505862	0.00933583
862	ENSMUSG00000001999	185.97	0.19876	0.0635935	0.000511325	0.00935613
863	ENSMUSG00000023169	1620.68	-0.227678	0.0749252	0.000508787	0.00935613
864	ENSMUSG00000025468	4289.44	0.285969	0.100863	0.000508426	0.00935613
865	ENSMUSG00000038555	2014.11	0.238031	0.078754	0.000511674	0.00935613
866	ENSMUSG00000043284	510.301	0.261662	0.0880089	0.000508679	0.00935613
867	ENSMUSG00000043866	799.443	0.349741	0.124641	0.00051146	0.00935613
868	ENSMUSG00000059070	2366.6	0.372263	0.130409	0.000512261	0.00935613
869	ENSMUSG00000074064	407.912	0.221942	0.0729682	0.000511712	0.00935613
870	ENSMUSG00000107002	499.472	0.278575	0.0944807	0.000511842	0.00935613
871	ENSMUSG00000015755	999.332	-0.407739	0.14825	0.000513643	0.00935985
872	ENSMUSG00000030815	790.64	0.231426	0.0768953	0.000513548	0.00935985
873	ENSMUSG00000020275	36.2632	-0.549857	0.213777	0.000515623	0.00938204
874	ENSMUSG00000024038	1342.81	0.335817	0.117061	0.000516042	0.00938204
875	ENSMUSG00000020219	823.306	0.342581	0.120478	0.000517288	0.00939395
876	ENSMUSG00000024411	1114.76	-0.348286	0.125465	0.000518443	0.00939946
877	ENSMUSG00000105352	12.8556	-0.618781	0.244759	0.000518775	0.00939946
878	ENSMUSG00000000794	239.199	-0.297239	0.10291	0.000523631	0.00941175
879	ENSMUSG00000001666	417.159	0.280396	0.0958866	0.000521919	0.00941175
880	ENSMUSG00000002833	1531.84	0.262441	0.0886746	0.000522645	0.00941175
881	ENSMUSG00000015013	459.027	0.285788	0.0983063	0.000525311	0.00941175
882	ENSMUSG00000015981	688.422	0.213401	0.0697322	0.000528337	0.00941175
883	ENSMUSG00000021819	2215.38	0.212941	0.0698585	0.000520462	0.00941175
884	ENSMUSG00000023067	176.893	0.393958	0.14486	0.000526358	0.00941175
885	ENSMUSG00000029249	54.1656	-0.37168	0.134916	0.000527799	0.00941175
886	ENSMUSG00000030093	271.005	0.43456	0.161799	0.000526159	0.00941175
887	ENSMUSG00000031157	1415.3	0.256849	0.086077	0.000525638	0.00941175
888	ENSMUSG00000037563	2898.16	0.401557	0.147225	0.000526928	0.00941175
889	ENSMUSG00000037820	295.604	0.350887	0.126091	0.000525524	0.00941175
890	ENSMUSG00000041881	1072.68	0.322551	0.113236	0.000527052	0.00941175
891	ENSMUSG00000042548	695.832	-0.180396	0.0570089	0.000525315	0.00941175
892	ENSMUSG00000111536	688.422	0.213401	0.0697322	0.000528337	0.00941175
893	ENSMUSG00000005625	1709.2	0.292583	0.0967516	0.000533243	0.00943596
894	ENSMUSG00000027502	1187.32	0.197154	0.0638967	0.000533259	0.00943596
895	ENSMUSG00000028518	258.047	-0.472612	0.180654	0.000531519	0.00943596
896	ENSMUSG00000036073	479.456	0.22742	0.074842	0.00053292	0.00943596
897	ENSMUSG00000039824	237.148	0.303558	0.106238	0.000530491	0.00943596
898	ENSMUSG00000067713	666.407	0.162162	0.0508378	0.000532197	0.00943596
899	ENSMUSG00000031012	603.521	-0.38817	0.143858	0.000534565	0.00944854
900	ENSMUSG00000037916	2450.57	0.28787	0.101231	0.000537929	0.00948689
901	ENSMUSG00000075705	350.059	0.272778	0.0931988	0.000537382	0.00948689
902	ENSMUSG00000063316	741.02	0.446249	0.167365	0.00054061	0.00952361
903	ENSMUSG00000015126	285.791	0.268342	0.0914546	0.000543667	0.00955628
904	ENSMUSG00000035521	987.726	0.181779	0.0576674	0.00054316	0.00955628
905	ENSMUSG00000017466	5029.43	-0.172123	0.0542681	0.000544436	0.00955922
906	ENSMUSG00000018322	1959.04	0.14419	0.0439137	0.000547021	0.00958342
907	ENSMUSG00000038252	302.063	0.364027	0.131686	0.000546886	0.00958342
908	ENSMUSG00000038630	235.675	-0.545451	0.214311	0.000547892	0.00958812
909	ENSMUSG00000041697	5526.56	0.354942	0.128769	0.000551152	0.00962452
910	ENSMUSG00000043635	126.555	-0.300934	0.106912	0.000551184	0.00962452
911	ENSMUSG00000021365	150.807	-0.288484	0.0988228	0.000552369	0.00963462
912	ENSMUSG00000026201	678.789	0.214888	0.069615	0.000553876	0.00963556
913	ENSMUSG00000040652	2325.26	0.169088	0.0531386	0.000554242	0.00963556
914	ENSMUSG00000082765	12.6031	-1.14818	0.484392	0.000553783	0.00963556
915	ENSMUSG00000020737	953.696	0.247642	0.0814911	0.000554861	0.00963578
916	ENSMUSG00000003033	1195.2	0.155299	0.0482907	0.000558693	0.00964651
917	ENSMUSG00000020018	139.837	0.304582	0.107007	0.000558773	0.00964651
918	ENSMUSG00000023277	644.598	0.261908	0.0891445	0.000559118	0.00964651
919	ENSMUSG00000032575	681.213	0.236797	0.0788975	0.000559121	0.00964651
920	ENSMUSG00000033335	1103.7	0.231026	0.0766282	0.00055709	0.00964651
921	ENSMUSG00000037348	1175.48	0.230595	0.0764224	0.000557581	0.00964651
922	ENSMUSG00000015478	1205	0.214124	0.0695884	0.000560607	0.00966165
923	ENSMUSG00000024963	240.771	0.316656	0.112008	0.000563348	0.00967741
924	ENSMUSG00000025262	370.812	-0.523212	0.204984	0.000562676	0.00967741
925	ENSMUSG00000116165	3176.18	0.25823	0.0871515	0.000562803	0.00967741
926	ENSMUSG00000002416	768.531	0.292776	0.102111	0.000568737	0.00971746
927	ENSMUSG00000022420	949.053	0.252985	0.0856716	0.000568714	0.00971746
928	ENSMUSG00000023992	364.08	0.338535	0.122019	0.000568699	0.00971746
929	ENSMUSG00000039067	1537.8	0.121947	0.0368764	0.000568493	0.00971746
930	ENSMUSG00000116470	364.08	0.338535	0.122019	0.000568699	0.00971746
931	ENSMUSG00000024121	19958.2	0.278822	0.0909743	0.000569607	0.00972187
932	ENSMUSG00000035325	2005.43	0.198276	0.0640733	0.000571074	0.00973126
933	ENSMUSG00000039148	1186.95	0.218161	0.0717535	0.000571382	0.00973126
934	ENSMUSG00000004667	1175.23	0.283236	0.0978272	0.000573956	0.00976463
935	ENSMUSG00000024924	630.58	-0.395687	0.146795	0.000574766	0.00976795
936	ENSMUSG00000014294	717.345	0.348616	0.127201	0.000576682	0.00978798
937	ENSMUSG00000026718	451.54	-0.355317	0.130079	0.000577177	0.00978798
938	ENSMUSG00000005981	1010.35	0.21823	0.0718672	0.000578829	0.00979872
939	ENSMUSG00000022122	321.217	-0.395995	0.148752	0.000580773	0.00979872
940	ENSMUSG00000040928	415.886	-0.312761	0.11151	0.000579991	0.00979872
941	ENSMUSG00000061286	236.054	0.327501	0.117384	0.000581461	0.00979872
942	ENSMUSG00000070814	324.304	0.172209	0.0549286	0.000579524	0.00979872
943	ENSMUSG00000085667	52.091	0.343923	0.124479	0.00058151	0.00979872
944	ENSMUSG00000003421	979.63	0.246603	0.0837501	0.000583024	0.00981382
945	ENSMUSG00000010358	58.9893	0.426299	0.161037	0.000587529	0.0098426
946	ENSMUSG00000024799	833.952	0.197214	0.0641611	0.000587293	0.0098426
947	ENSMUSG00000046229	577.653	0.405784	0.147732	0.000587748	0.0098426
948	ENSMUSG00000047649	478.115	0.260039	0.088967	0.00058783	0.0098426
949	ENSMUSG00000059493	23.9468	-0.639783	0.258423	0.000586314	0.0098426
950	ENSMUSG00000026078	363.59	0.15762	0.0479904	0.000591271	0.00988979
951	ENSMUSG00000019054	1881.51	0.360579	0.132229	0.000594297	0.00992988
952	ENSMUSG00000028729	670.705	0.17614	0.0560378	0.000595705	0.00992988
953	ENSMUSG00000040767	157.013	0.316432	0.112776	0.000596552	0.00992988
954	ENSMUSG00000066197	13.2568	-0.577914	0.2317	0.000595581	0.00992988
955	ENSMUSG00000110630	17.224	0.410022	0.153484	0.000596793	0.00992988
956	ENSMUSG00000109324	974.54	0.236087	0.0793763	0.000598535	0.00994845
957	ENSMUSG00000068099	1503.1	0.211816	0.0691838	0.000599786	0.00995883
958	ENSMUSG00000022793	395.035	0.165191	0.0516427	0.000601408	0.00996419
959	ENSMUSG00000030688	386.252	0.287683	0.100583	0.000602046	0.00996419
960	ENSMUSG00000032750	17.1682	-0.412595	0.156425	0.000602617	0.00996419
961	ENSMUSG00000053565	1830.82	0.319927	0.114869	0.000601963	0.00996419
962	ENSMUSG00000018012	245.361	0.283902	0.0993592	0.000605121	0.00999463
963	ENSMUSG00000019579	505.009	0.282113	0.0980661	0.000605716	0.00999463
964	ENSMUSG00000038127	343.962	-0.371356	0.139125	0.000607432	0.0100091
965	ENSMUSG00000064246	218.501	0.279415	0.0969465	0.000607851	0.0100091
966	ENSMUSG00000030276	149.121	0.308569	0.109542	0.000610152	0.0100366
967	ENSMUSG00000001151	545.775	0.218145	0.0722453	0.000616744	0.0100477
968	ENSMUSG00000005881	1909.07	0.313325	0.111461	0.000616502	0.0100477
969	ENSMUSG00000015305	1112.06	-0.264934	0.0916057	0.00061605	0.0100477
970	ENSMUSG00000017778	1153.9	0.297331	0.104812	0.000612797	0.0100477
971	ENSMUSG00000019907	814.576	-0.358914	0.133551	0.000614419	0.0100477
972	ENSMUSG00000028385	636.397	-0.247194	0.0841054	0.000615028	0.0100477
973	ENSMUSG00000041168	1245.06	0.174271	0.0556433	0.000614899	0.0100477
974	ENSMUSG00000047617	544.687	0.339481	0.123998	0.00061715	0.0100477
975	ENSMUSG00000073640	655.35	0.336447	0.121735	0.000616355	0.0100477
976	ENSMUSG00000081604	655.35	0.336447	0.121735	0.000616355	0.0100477
977	ENSMUSG00000025875	384.061	0.271353	0.093243	0.000617823	0.0100483
978	ENSMUSG00000000682	83.254	0.353565	0.130056	0.000619698	0.0100685
979	ENSMUSG00000016559	2150.82	0.196895	0.0639588	0.000620444	0.0100703
980	ENSMUSG00000002768	1256.82	0.280552	0.0974744	0.000627256	0.0100914
981	ENSMUSG00000003273	2584.06	0.2832	0.101088	0.000628415	0.0100914
982	ENSMUSG00000019194	6421.98	0.222855	0.0772478	0.000628671	0.0100914
983	ENSMUSG00000026279	320.604	0.320259	0.115119	0.000627841	0.0100914
984	ENSMUSG00000026812	836.984	-0.170767	0.0544655	0.00062836	0.0100914
985	ENSMUSG00000034022	748.662	0.248081	0.0844859	0.000624078	0.0100914
986	ENSMUSG00000035642	343.219	0.318654	0.114219	0.000623292	0.0100914
987	ENSMUSG00000037095	14.4344	0.629167	0.255178	0.000628727	0.0100914
988	ENSMUSG00000039771	606.853	0.269018	0.0931112	0.00062481	0.0100914
989	ENSMUSG00000041733	569.703	0.129307	0.0398089	0.000625522	0.0100914
990	ENSMUSG00000043448	218.239	0.287608	0.100939	0.000625839	0.0100914
991	ENSMUSG00000034171	2362.02	0.238482	0.0799884	0.000632545	0.0101159
992	ENSMUSG00000034345	748.855	0.164691	0.0520121	0.000634069	0.0101159
993	ENSMUSG00000041959	318.081	0.31149	0.112181	0.000633936	0.0101159
994	ENSMUSG00000047261	2621.42	0.150134	0.0469779	0.000632448	0.0101159
995	ENSMUSG00000057863	1145.02	0.380041	0.141408	0.000634073	0.0101159
996	ENSMUSG00000059439	1150.22	0.266629	0.092193	0.000631256	0.0101159
997	ENSMUSG00000060036	8647.36	0.255718	0.0879009	0.000635441	0.0101275
998	ENSMUSG00000071379	765.687	0.160325	0.0506579	0.000636626	0.0101363
999	ENSMUSG00000024914	3564.86	0.395249	0.148245	0.000637936	0.0101469
1000	ENSMUSG00000020634	328.578	-0.456177	0.178751	0.000644263	0.0102373
1001	ENSMUSG00000029392	1174.16	0.253465	0.0874873	0.000645959	0.010254
1002	ENSMUSG00000004264	1163.77	0.249306	0.085713	0.000650184	0.0103001
1003	ENSMUSG00000023118	2139.73	0.284199	0.09985	0.000650807	0.0103001
1004	ENSMUSG00000039529	19.9233	-0.483405	0.191056	0.000649738	0.0103001
1005	ENSMUSG00000024570	539.32	0.267842	0.0935725	0.000652526	0.0103171
1006	ENSMUSG00000015790	851.875	0.254297	0.0850463	0.000653269	0.0103185
1007	ENSMUSG00000022206	246.816	-0.351772	0.129855	0.000654324	0.0103249
1008	ENSMUSG00000058966	937.556	0.233206	0.0783573	0.000655679	0.0103361
1009	ENSMUSG00000036613	651.262	0.260064	0.0891435	0.00065663	0.0103408
1010	ENSMUSG00000026833	18563.5	0.162915	0.0516145	0.00065799	0.0103417
1011	ENSMUSG00000068335	46.0815	0.379916	0.142629	0.000657425	0.0103417
1012	ENSMUSG00000002580	739.979	0.25606	0.0876741	0.000660112	0.0103648
1013	ENSMUSG00000033365	1538.44	0.357582	0.131246	0.000661195	0.0103716
1014	ENSMUSG00000024642	631.12	-0.203897	0.0673812	0.00066336	0.010395
1015	ENSMUSG00000027427	205.654	-0.380971	0.143972	0.000664651	0.010395
1016	ENSMUSG00000031818	6540.05	0.308392	0.110606	0.000664578	0.010395
1017	ENSMUSG00000036620	984.867	0.284905	0.101473	0.000666983	0.0104212
1018	ENSMUSG00000112022	9.21429	-0.0803801	0.169406	0.000672492	0.0104969
1019	ENSMUSG00000003604	104.834	0.227538	0.0768973	0.000674206	0.0105074
1020	ENSMUSG00000009076	304.054	0.35087	0.131467	0.00067452	0.0105074
1021	ENSMUSG00000049760	747.226	0.333775	0.121964	0.000675147	0.0105074
1022	ENSMUSG00000033237	365.77	-0.337117	0.123239	0.00067642	0.0105169
1023	ENSMUSG00000033557	1236.09	-0.189002	0.0617282	0.000680582	0.0105674
1024	ENSMUSG00000041556	1453.3	0.316362	0.114948	0.000680998	0.0105674
1025	ENSMUSG00000027312	2148.66	-0.224157	0.0772575	0.000684983	0.0105901
1026	ENSMUSG00000052539	477.834	-0.307553	0.110874	0.000685059	0.0105901
1027	ENSMUSG00000055633	421.835	0.279164	0.0984958	0.000683517	0.0105901
1028	ENSMUSG00000059323	135.392	0.323123	0.117848	0.000685127	0.0105901
1029	ENSMUSG00000024939	340.914	0.36321	0.135588	0.000686728	0.0105954
1030	ENSMUSG00000025237	1839.96	0.18928	0.0624902	0.000686798	0.0105954
1031	ENSMUSG00000059734	1325.01	0.311251	0.112539	0.000687807	0.0106006
1032	ENSMUSG00000031295	277.967	-0.214075	0.0722023	0.000689847	0.0106142
1033	ENSMUSG00000063785	298.86	0.153163	0.0486324	0.000690025	0.0106142
1034	ENSMUSG00000028779	868.08	0.24314	0.0815664	0.000693559	0.0106583
1035	ENSMUSG00000031851	261.917	0.265288	0.0924778	0.000695027	0.0106636
1036	ENSMUSG00000038502	2681.59	0.253102	0.0876948	0.000695249	0.0106636
1037	ENSMUSG00000058546	4657.91	0.259265	0.0918562	0.000698329	0.0107005
1038	ENSMUSG00000030785	165.875	0.384877	0.145695	0.00069922	0.0107039
1039	ENSMUSG00000027350	14269.5	0.181802	0.0592907	0.000700468	0.0107127
1040	ENSMUSG00000015363	335.114	0.228176	0.0775885	0.000702391	0.0107317
1041	ENSMUSG00000049176	824.933	-0.437515	0.169959	0.000704321	0.0107504
1042	ENSMUSG00000051359	7844.69	0.110641	0.0345453	0.000704964	0.0107504
1043	ENSMUSG00000021643	120.551	0.254272	0.0891117	0.000710634	0.0107613
1044	ENSMUSG00000022844	29.4776	0.357291	0.134047	0.000709367	0.0107613
1045	ENSMUSG00000025651	2078.74	0.248925	0.0866882	0.000709185	0.0107613
1046	ENSMUSG00000034429	178.542	0.272181	0.0959993	0.000711096	0.0107613
1047	ENSMUSG00000037204	552.944	0.275624	0.0974358	0.000708543	0.0107613
1048	ENSMUSG00000052707	674.036	-0.301879	0.108564	0.000710407	0.0107613
1049	ENSMUSG00000100755	2340.3	0.266865	0.094346	0.000709237	0.0107613
1050	ENSMUSG00000107235	2078.74	0.248925	0.0866882	0.000709185	0.0107613
1051	ENSMUSG00000017734	2117.57	0.304831	0.110116	0.000717037	0.0108364
1052	ENSMUSG00000024241	505.987	-0.383243	0.14685	0.000717424	0.0108364
1053	ENSMUSG00000041779	22.5194	-0.45502	0.179688	0.000718894	0.010838
1054	ENSMUSG00000057181	700.618	-0.300105	0.108894	0.000718787	0.010838
1055	ENSMUSG00000024978	385.275	-0.346525	0.128054	0.000720638	0.010854
1056	ENSMUSG00000004951	126.264	0.571235	0.236819	0.000725212	0.0108919
1057	ENSMUSG00000028070	1011.47	0.263809	0.0922367	0.000725007	0.0108919
1058	ENSMUSG00000028525	919.453	-0.271587	0.0960084	0.000724986	0.0108919
1059	ENSMUSG00000029777	2010.09	0.1338	0.0412093	0.000727704	0.0109087
1060	ENSMUSG00000060032	587.829	0.387823	0.147303	0.00072744	0.0109087
1061	ENSMUSG00000041935	205.716	-0.683434	0.285864	0.000730012	0.0109256
1062	ENSMUSG00000113890	398.207	-0.334258	0.125157	0.000730207	0.0109256
1063	ENSMUSG00000025932	162.833	-0.381197	0.146171	0.000731722	0.0109314
1064	ENSMUSG00000039001	2255.97	0.30475	0.108559	0.000731972	0.0109314
1065	ENSMUSG00000001240	536.721	0.322904	0.118362	0.00073712	0.0109364
1066	ENSMUSG00000027455	2060.97	0.205054	0.0680658	0.000735924	0.0109364
1067	ENSMUSG00000029166	4129.25	0.210871	0.0707097	0.000736175	0.0109364
1068	ENSMUSG00000029466	576.174	0.195059	0.064747	0.000735494	0.0109364
1069	ENSMUSG00000070284	150.124	0.285123	0.101833	0.000735664	0.0109364
1070	ENSMUSG00000078317	222.031	0.263785	0.0940172	0.000733113	0.0109364
1071	ENSMUSG00000078570	552.841	0.340308	0.126011	0.000737049	0.0109364
1072	ENSMUSG00000016257	677.645	0.130659	0.0409893	0.000743709	0.0109699
1073	ENSMUSG00000020163	2287.48	0.359138	0.135129	0.000748794	0.0109699
1074	ENSMUSG00000021364	127.751	-0.337979	0.125682	0.000750165	0.0109699
1075	ENSMUSG00000022956	3181.7	0.264441	0.0956513	0.000751371	0.0109699
1076	ENSMUSG00000026810	622.414	0.191535	0.0627231	0.000749712	0.0109699
1077	ENSMUSG00000029507	239.749	0.215033	0.0723651	0.000743753	0.0109699
1078	ENSMUSG00000032553	730.431	0.255917	0.0889362	0.00074871	0.0109699
1079	ENSMUSG00000033751	631.03	0.325947	0.120479	0.00074106	0.0109699
1080	ENSMUSG00000035305	39.6801	-0.380062	0.145265	0.000748916	0.0109699
1081	ENSMUSG00000036850	871.313	0.26917	0.0962044	0.000744813	0.0109699
1082	ENSMUSG00000040612	1485.54	-0.324982	0.121138	0.000751738	0.0109699
1083	ENSMUSG00000042410	331.89	-0.537343	0.220224	0.000752497	0.0109699
1084	ENSMUSG00000048078	1716.09	-0.171322	0.0555415	0.000750387	0.0109699
1085	ENSMUSG00000058672	13365.7	0.233651	0.0829811	0.000747394	0.0109699
1086	ENSMUSG00000062309	291.363	0.252967	0.0880313	0.000751295	0.0109699
1087	ENSMUSG00000062691	229.795	0.206108	0.0687497	0.00074239	0.0109699
1088	ENSMUSG00000071253	380.242	-0.2494	0.0866944	0.000742028	0.0109699
1089	ENSMUSG00000078897	55.901	-0.930101	0.401744	0.000752346	0.0109699
1090	ENSMUSG00000110523	261.585	0.255894	0.0891646	0.000741701	0.0109699
1091	ENSMUSG00000038068	161.161	-0.310524	0.112921	0.000753712	0.0109775
1092	ENSMUSG00000038880	635.77	0.29405	0.106095	0.000756571	0.0110091
1093	ENSMUSG00000078348	479.567	0.31343	0.114762	0.000758113	0.0110214
1094	ENSMUSG00000024170	396.945	0.315015	0.117633	0.000760199	0.0110232
1095	ENSMUSG00000053929	2261.97	0.213372	0.0711896	0.000759166	0.0110232
1096	ENSMUSG00000054814	1206.92	-0.31767	0.117226	0.000760317	0.0110232
1097	ENSMUSG00000032462	407.21	-0.241029	0.0827649	0.00076259	0.011036
1098	ENSMUSG00000050953	1602.39	-0.309604	0.113558	0.000762307	0.011036
1099	ENSMUSG00000021892	1778.32	0.174634	0.0567864	0.000764414	0.0110524
1100	ENSMUSG00000037253	275.375	-0.400041	0.155975	0.000768602	0.0111028
1101	ENSMUSG00000050332	79.4133	-0.341843	0.128802	0.000769412	0.0111044
1102	ENSMUSG00000000325	445.261	0.326483	0.121121	0.000772517	0.0111189
1103	ENSMUSG00000024381	5240.48	0.216392	0.0743477	0.00077204	0.0111189
1104	ENSMUSG00000025208	628.319	0.243996	0.0847274	0.000771355	0.0111189
1105	ENSMUSG00000030079	695.017	0.206805	0.069522	0.000777274	0.0111571
1106	ENSMUSG00000042632	379.783	0.245642	0.0855904	0.000777103	0.0111571
1107	ENSMUSG00000067215	11.3216	-0.586733	0.246417	0.000776224	0.0111571
1108	ENSMUSG00000002844	1270.17	0.2556	0.0898061	0.000779131	0.0111636
1109	ENSMUSG00000059743	991.314	0.252852	0.0890181	0.000778682	0.0111636
1110	ENSMUSG00000001524	205.774	0.269968	0.0961943	0.000781757	0.0111911
1111	ENSMUSG00000025373	1306.06	0.165704	0.0533942	0.000783387	0.0111943
1112	ENSMUSG00000049960	357.926	0.283612	0.102175	0.000782705	0.0111943
1113	ENSMUSG00000028447	920.842	0.280198	0.100368	0.000785132	0.0111986
1114	ENSMUSG00000035478	1773.68	0.240927	0.0835196	0.000785808	0.0111986
1115	ENSMUSG00000071658	4054.81	0.274915	0.0976652	0.000784558	0.0111986
1116	ENSMUSG00000032171	958.244	0.259499	0.092707	0.000787121	0.0112073
1117	ENSMUSG00000026787	1354.67	-0.460449	0.184454	0.000793575	0.0112589
1118	ENSMUSG00000029319	831.203	0.17102	0.0558898	0.000793197	0.0112589
1119	ENSMUSG00000041453	5377.58	0.260282	0.0916332	0.000792931	0.0112589
1120	ENSMUSG00000063229	3974.68	0.138091	0.043375	0.000793307	0.0112589
1121	ENSMUSG00000001783	1733.16	0.148807	0.0471297	0.000797305	0.0112715
1122	ENSMUSG00000029833	309.405	-0.263457	0.0949721	0.000795483	0.0112715
1123	ENSMUSG00000035964	5393.92	0.260237	0.0926439	0.000796816	0.0112715
1124	ENSMUSG00000040759	772.767	0.325171	0.121313	0.000795988	0.0112715
1125	ENSMUSG00000030844	484.907	0.233288	0.0807983	0.000799409	0.0112829
1126	ENSMUSG00000071657	1149.95	0.274664	0.0990679	0.000799528	0.0112829
1127	ENSMUSG00000042272	422.345	-0.289438	0.105575	0.000804427	0.0113419
1128	ENSMUSG00000008301	660.843	0.14127	0.0449162	0.000807598	0.0113564
1129	ENSMUSG00000030525	159.268	-0.351175	0.133336	0.000806219	0.0113564
1130	ENSMUSG00000066443	1556.46	0.253636	0.0872418	0.000806925	0.0113564
1131	ENSMUSG00000059811	352.454	-0.387824	0.151811	0.000809158	0.0113582
1132	ENSMUSG00000071655	1891.76	0.278272	0.100585	0.000808587	0.0113582
1133	ENSMUSG00000034101	699.118	-0.250808	0.0888442	0.000810367	0.0113652
1134	ENSMUSG00000002102	2940.19	0.220241	0.0756939	0.00081253	0.0113744
1135	ENSMUSG00000030357	2305.45	0.203221	0.0683987	0.000812025	0.0113744
1136	ENSMUSG00000036748	1806.68	0.335828	0.124213	0.00081317	0.0113744
1137	ENSMUSG00000024959	422.127	0.2951	0.107589	0.00081709	0.0114191
1138	ENSMUSG00000028132	217.253	-0.580445	0.243885	0.000818097	0.0114232
1139	ENSMUSG00000017713	48.9072	0.300928	0.110699	0.00081904	0.0114263
1140	ENSMUSG00000030697	471.82	0.249486	0.08774	0.00082044	0.0114358
1141	ENSMUSG00000041801	255.546	0.285614	0.103765	0.00082241	0.0114432
1142	ENSMUSG00000051062	530.675	0.298925	0.109555	0.000822267	0.0114432
1143	ENSMUSG00000043998	304.454	-0.213411	0.0709384	0.000825954	0.0114824
1144	ENSMUSG00000023939	228.937	0.356258	0.136088	0.000828232	0.011504
1145	ENSMUSG00000067274	3903.66	0.269617	0.0966538	0.000829361	0.0115096
1146	ENSMUSG00000031310	1690.51	-0.237013	0.0827606	0.000830928	0.0115213
1147	ENSMUSG00000031970	172.459	0.285446	0.103669	0.000832351	0.011531
1148	ENSMUSG00000016477	322.158	-0.243084	0.0856443	0.000835564	0.0115453
1149	ENSMUSG00000020810	1510.1	0.249769	0.0881517	0.000834453	0.0115453
1150	ENSMUSG00000037740	845.807	0.285696	0.103328	0.000834862	0.0115453
1151	ENSMUSG00000033880	849.463	0.40891	0.161711	0.000837361	0.0115601
1152	ENSMUSG00000022174	1177.54	0.242238	0.0842977	0.000840315	0.0115621
1153	ENSMUSG00000033624	178.921	-0.411096	0.163413	0.000840417	0.0115621
1154	ENSMUSG00000034910	622.951	-0.276916	0.100615	0.000840228	0.0115621
1155	ENSMUSG00000036908	334.642	0.234798	0.0816127	0.000838954	0.0115621
1156	ENSMUSG00000020803	465.281	0.203885	0.0690545	0.000841615	0.0115686
1157	ENSMUSG00000100164	88.9362	0.29873	0.110167	0.00084495	0.0116044
1158	ENSMUSG00000042540	74.7614	0.358789	0.137234	0.000846277	0.0116126
1159	ENSMUSG00000020733	967.443	0.247303	0.0870538	0.000848532	0.0116207
1160	ENSMUSG00000096188	1299.9	-0.18022	0.0596182	0.000847819	0.0116207
1161	ENSMUSG00000105489	10.2654	-0.553129	0.234288	0.000849067	0.0116207
1162	ENSMUSG00000029787	358.542	-0.45991	0.187189	0.000853465	0.0116709
1163	ENSMUSG00000034158	651.247	-0.378658	0.148757	0.000856188	0.011678
1164	ENSMUSG00000045176	518.678	0.241088	0.0840193	0.000856091	0.011678
1165	ENSMUSG00000045211	569.393	0.241255	0.0844404	0.000854922	0.011678
1166	ENSMUSG00000029580	24187.8	0.266265	0.0920374	0.000857469	0.0116782
1167	ENSMUSG00000036820	270.825	0.332165	0.126469	0.000857675	0.0116782
1168	ENSMUSG00000026203	1506.07	0.156659	0.0504817	0.000859119	0.0116878
1169	ENSMUSG00000019235	700.384	0.23623	0.0816956	0.000861545	0.0117108
1170	ENSMUSG00000006651	26476.6	0.272533	0.0982644	0.000863796	0.0117233
1171	ENSMUSG00000036504	707.416	0.293394	0.107722	0.000864675	0.0117233
1172	ENSMUSG00000059852	366.253	0.274895	0.0993594	0.0008646	0.0117233
1173	ENSMUSG00000042770	560.051	0.274963	0.0990136	0.000865967	0.0117308
1174	ENSMUSG00000040658	42.546	0.283164	0.103954	0.000869307	0.0117529
1175	ENSMUSG00000054640	1913.58	-0.453144	0.184534	0.00086838	0.0117529
1176	ENSMUSG00000062825	13748.6	0.150423	0.0467216	0.000869819	0.0117529
1177	ENSMUSG00000036411	95.119	0.271162	0.0981728	0.00087215	0.0117655
1178	ENSMUSG00000057614	1126.96	-0.339306	0.13225	0.000872233	0.0117655
1179	ENSMUSG00000050708	5501.56	0.251361	0.0921975	0.000873373	0.0117709
1180	ENSMUSG00000038244	6652.32	0.228081	0.0794912	0.000875435	0.0117787
1181	ENSMUSG00000057531	1081.38	0.26783	0.0964328	0.000875036	0.0117787
1182	ENSMUSG00000079598	671.428	0.25183	0.0894604	0.000876806	0.0117872
1183	ENSMUSG00000105345	91.0714	0.231972	0.0813084	0.000878385	0.0117984
1184	ENSMUSG00000070319	1225.82	0.23111	0.0807692	0.00088046	0.0118163
1185	ENSMUSG00000037979	2144.02	0.249988	0.0891173	0.000881634	0.0118221
1186	ENSMUSG00000028949	1124.79	0.245169	0.0874499	0.000883704	0.0118338
1187	ENSMUSG00000029712	1471.76	0.18907	0.0632891	0.000883995	0.0118338
1188	ENSMUSG00000020514	237.869	0.228044	0.0801191	0.000885296	0.0118367
1189	ENSMUSG00000027966	43.5023	-0.711873	0.312491	0.000886429	0.0118367
1190	ENSMUSG00000073702	3196.08	0.279126	0.100628	0.000886452	0.0118367
1191	ENSMUSG00000073422	476.887	0.274661	0.0991807	0.00088847	0.0118537
1192	ENSMUSG00000001248	1637.59	0.255576	0.0911883	0.000894302	0.0118755
1193	ENSMUSG00000022552	700.697	0.264735	0.0953936	0.000895458	0.0118755
1194	ENSMUSG00000024347	639.149	-0.189749	0.0638967	0.000891963	0.0118755
1195	ENSMUSG00000027900	86.3928	-0.385277	0.151857	0.000896081	0.0118755
1196	ENSMUSG00000030890	1160.56	0.153745	0.0496269	0.000895359	0.0118755
1197	ENSMUSG00000047747	824.982	-0.335649	0.127179	0.000894036	0.0118755
1198	ENSMUSG00000048758	3875.86	0.34667	0.133377	0.000895133	0.0118755
1199	ENSMUSG00000052214	1128.19	0.171308	0.0568824	0.000892612	0.0118755
1200	ENSMUSG00000036052	2502.34	0.277332	0.101168	0.000901461	0.0119368
1201	ENSMUSG00000025337	1136.73	0.136013	0.0435851	0.000902797	0.0119446
1202	ENSMUSG00000007892	11130	0.327946	0.124135	0.000904606	0.0119586
1203	ENSMUSG00000052459	5127.96	-0.336854	0.128765	0.000906576	0.011966
1204	ENSMUSG00000053226	197.4	0.244408	0.0864689	0.000906674	0.011966
1205	ENSMUSG00000003131	1868.96	-0.251926	0.0909796	0.000907741	0.0119701
1206	ENSMUSG00000001285	529.157	0.221419	0.0759784	0.000917693	0.011982
1207	ENSMUSG00000005986	712.907	0.281494	0.103605	0.000917227	0.011982
1208	ENSMUSG00000020571	1603.47	0.165376	0.0556786	0.000916476	0.011982
1209	ENSMUSG00000024854	103.296	0.293655	0.108783	0.000914688	0.011982
1210	ENSMUSG00000028383	356.162	-0.399931	0.160102	0.000911474	0.011982
1211	ENSMUSG00000032309	433.705	0.145038	0.0468782	0.000916622	0.011982
1212	ENSMUSG00000034297	343.152	-0.542101	0.229595	0.000916726	0.011982
1213	ENSMUSG00000038811	68.915	0.397709	0.16089	0.000915311	0.011982
1214	ENSMUSG00000042364	297.618	-0.165535	0.0547852	0.000916375	0.011982
1215	ENSMUSG00000044627	2010.25	0.200691	0.0688028	0.000913697	0.011982
1216	ENSMUSG00000055707	1242.65	0.218328	0.0755804	0.000909687	0.011982
1217	ENSMUSG00000097508	103.296	0.293655	0.108783	0.000914688	0.011982
1218	ENSMUSG00000003099	2125.4	0.22914	0.0810365	0.000920107	0.01199
1219	ENSMUSG00000028849	5810.84	0.25345	0.0902095	0.000920566	0.01199
1220	ENSMUSG00000038605	239.257	0.183637	0.0618397	0.000919608	0.01199
1221	ENSMUSG00000010054	1512.96	0.205752	0.0697384	0.000926953	0.0120187
1222	ENSMUSG00000018565	796.016	0.252866	0.0907083	0.000929398	0.0120187
1223	ENSMUSG00000023905	39.4707	0.469701	0.194896	0.000924861	0.0120187
1224	ENSMUSG00000025207	332.51	-0.180639	0.0607314	0.000927417	0.0120187
1225	ENSMUSG00000027131	1231.56	0.175967	0.0585675	0.000926134	0.0120187
1226	ENSMUSG00000044533	6561.98	0.299782	0.111559	0.000929577	0.0120187
1227	ENSMUSG00000055553	467.47	0.219309	0.0766812	0.000925201	0.0120187
1228	ENSMUSG00000073725	1361.02	-0.318009	0.12079	0.00092883	0.0120187
1229	ENSMUSG00000086191	52.3715	0.412962	0.165594	0.000928472	0.0120187
1230	ENSMUSG00000001029	32.6717	0.41721	0.167861	0.000934163	0.012029
1231	ENSMUSG00000024132	235.424	0.309792	0.11652	0.000933807	0.012029
1232	ENSMUSG00000031095	207.696	-0.610646	0.267538	0.000931285	0.012029
1233	ENSMUSG00000035769	138.641	0.176507	0.0592329	0.00093287	0.012029
1234	ENSMUSG00000054752	142.031	-0.577794	0.248601	0.000932775	0.012029
1235	ENSMUSG00000026270	438.406	0.335435	0.128379	0.000938165	0.0120708
1236	ENSMUSG00000031388	492.966	0.284	0.106061	0.000941798	0.0120876
1237	ENSMUSG00000035681	761.331	-0.350379	0.137171	0.000941935	0.0120876
1238	ENSMUSG00000042213	28.986	-0.578977	0.248779	0.000941033	0.0120876
1239	ENSMUSG00000073599	46.5761	0.327375	0.126081	0.000942513	0.0120876
1240	ENSMUSG00000018167	482.955	0.203293	0.0696151	0.000946559	0.0121004
1241	ENSMUSG00000035268	1044.21	0.277318	0.101631	0.000946309	0.0121004
1242	ENSMUSG00000059796	3457.97	0.198778	0.0676118	0.000945769	0.0121004
1243	ENSMUSG00000085584	22.0853	-0.398294	0.160956	0.000945725	0.0121004
1244	ENSMUSG00000020260	497.938	0.212196	0.0734418	0.000949728	0.0121117
1245	ENSMUSG00000039701	151.803	-0.506377	0.214178	0.000949437	0.0121117
1246	ENSMUSG00000063904	473.163	0.194094	0.0658296	0.000948844	0.0121117
1247	ENSMUSG00000035890	1194.84	0.247769	0.0889249	0.000950863	0.0121164
1248	ENSMUSG00000001289	3441.61	0.268587	0.101103	0.000964156	0.0121174
1249	ENSMUSG00000002015	801.948	0.190112	0.065437	0.000954998	0.0121174
1250	ENSMUSG00000003531	399.202	0.320153	0.121872	0.00095724	0.0121174
1251	ENSMUSG00000004100	327.003	0.268338	0.0981101	0.000952407	0.0121174
1252	ENSMUSG00000005871	2489.09	-0.431304	0.176614	0.000958099	0.0121174
1253	ENSMUSG00000020546	248.306	-0.33471	0.129276	0.000962715	0.0121174
1254	ENSMUSG00000024127	4186.67	-0.239127	0.084469	0.000962083	0.0121174
1255	ENSMUSG00000029263	157.423	-0.259977	0.0950481	0.000964763	0.0121174
1256	ENSMUSG00000030590	434.321	0.297351	0.1111	0.000962783	0.0121174
1257	ENSMUSG00000030691	405.121	-0.265615	0.0969744	0.000959965	0.0121174
1258	ENSMUSG00000031168	281.073	0.207426	0.0715688	0.000960047	0.0121174
1259	ENSMUSG00000031483	803.142	-0.252107	0.0908167	0.000965429	0.0121174
1260	ENSMUSG00000031848	299.947	0.306656	0.115909	0.000963133	0.0121174
1261	ENSMUSG00000034271	537.109	0.245009	0.0871388	0.000962053	0.0121174
1262	ENSMUSG00000039236	14.2636	0.550107	0.236235	0.000964212	0.0121174
1263	ENSMUSG00000044881	48.9972	0.335824	0.130883	0.000960319	0.0121174
1264	ENSMUSG00000053093	358.225	0.29345	0.109598	0.000959838	0.0121174
1265	ENSMUSG00000110900	299.947	0.306656	0.115909	0.000963133	0.0121174
1266	ENSMUSG00000111647	399.196	0.319817	0.121849	0.000964766	0.0121174
1267	ENSMUSG00000059689	381.795	0.192998	0.0667684	0.000967776	0.0121373
1268	ENSMUSG00000026238	4273.58	0.25597	0.0924053	0.000970476	0.012152
1269	ENSMUSG00000032228	559.364	-0.326985	0.121869	0.000970383	0.012152
1270	ENSMUSG00000004565	679.763	0.229524	0.0808119	0.000974649	0.0121563
1271	ENSMUSG00000020841	988.875	-0.322352	0.123693	0.000976366	0.0121563
1272	ENSMUSG00000025204	1738.64	0.287052	0.106292	0.000975208	0.0121563
1273	ENSMUSG00000032615	621.251	0.238429	0.0848662	0.000972328	0.0121563
1274	ENSMUSG00000038102	692.547	-0.171876	0.0573403	0.000976497	0.0121563
1275	ENSMUSG00000042275	208.283	0.263513	0.0962234	0.000976194	0.0121563
1276	ENSMUSG00000044916	21.6116	0.546385	0.233684	0.000973803	0.0121563
1277	ENSMUSG00000064329	636.578	-0.380269	0.15243	0.000977747	0.0121563
1278	ENSMUSG00000076437	155.168	0.305438	0.115125	0.000978472	0.0121563
1279	ENSMUSG00000092060	90.0913	-0.289692	0.108019	0.00097715	0.0121563
1280	ENSMUSG00000006127	596.969	0.168434	0.0555181	0.000979818	0.0121635
1281	ENSMUSG00000024208	795.251	0.350166	0.136147	0.000981693	0.0121767
1282	ENSMUSG00000028234	1926.12	0.30295	0.112937	0.000982411	0.0121767
1283	ENSMUSG00000034210	495.932	-0.312643	0.118913	0.000984253	0.01219
1284	ENSMUSG00000021262	1808.95	0.263483	0.0964971	0.000985042	0.0121903
1285	ENSMUSG00000025381	525.024	0.282297	0.10542	0.000991478	0.0122413
1286	ENSMUSG00000029467	6387.99	-0.28004	0.104425	0.000990419	0.0122413
1287	ENSMUSG00000031807	405.525	0.330054	0.127111	0.000990778	0.0122413
1288	ENSMUSG00000032308	184.852	-0.337231	0.131145	0.000993767	0.0122541
1289	ENSMUSG00000048661	234.25	-0.297274	0.109689	0.000994055	0.0122541
1290	ENSMUSG00000033423	2558.02	0.295122	0.110317	0.000996628	0.0122726
1291	ENSMUSG00000053560	93.2923	0.329445	0.126487	0.000997268	0.0122726
1292	ENSMUSG00000069094	232.617	-0.472282	0.198401	0.000997873	0.0122726
1293	ENSMUSG00000035242	3567.14	0.245096	0.091666	0.000998778	0.0122742
1294	ENSMUSG00000000440	22.0104	-0.364606	0.144736	0.00100027	0.0122831
1295	ENSMUSG00000016427	1094.28	0.280477	0.103933	0.00100128	0.0122859
1296	ENSMUSG00000004994	248.91	0.245974	0.0881995	0.00100308	0.012289
1297	ENSMUSG00000025171	179.062	0.286149	0.106757	0.00100259	0.012289
1298	ENSMUSG00000030256	577.098	-0.356123	0.14054	0.0010041	0.012292
1299	ENSMUSG00000022076	13.8479	-0.486909	0.207098	0.0010068	0.0123018
1300	ENSMUSG00000027239	351.913	0.390856	0.156996	0.00100947	0.0123018
1301	ENSMUSG00000029148	1347.76	0.304002	0.113232	0.00100803	0.0123018
1302	ENSMUSG00000042688	370.326	-0.301464	0.11383	0.00100954	0.0123018
1303	ENSMUSG00000056501	164.018	0.350865	0.137752	0.00100701	0.0123018
1304	ENSMUSG00000098097	14.9059	-0.548201	0.238048	0.00100809	0.0123018
1305	ENSMUSG00000028741	406.236	0.258526	0.0940796	0.00101119	0.0123031
1306	ENSMUSG00000031753	764.936	0.156651	0.0516281	0.0010111	0.0123031
1307	ENSMUSG00000030413	68.1357	0.502758	0.213431	0.00101198	0.0123032
1308	ENSMUSG00000079557	801.982	0.232932	0.0825799	0.00101554	0.0123371
1309	ENSMUSG00000028969	1519.41	0.224378	0.0790236	0.00101746	0.0123416
1310	ENSMUSG00000073755	1566.23	0.151068	0.0491007	0.00101689	0.0123416
1311	ENSMUSG00000105388	438.142	0.391768	0.15762	0.00101922	0.0123535
1312	ENSMUSG00000051950	179.981	-0.290756	0.107187	0.00102633	0.0124208
1313	ENSMUSG00000052253	680.093	0.250058	0.0894075	0.00102609	0.0124208
1314	ENSMUSG00000002524	2496.72	0.231723	0.0828338	0.0010302	0.0124251
1315	ENSMUSG00000006057	2653.35	0.266773	0.0984016	0.00103376	0.0124251
1316	ENSMUSG00000026596	850.204	-0.250856	0.090482	0.00103442	0.0124251
1317	ENSMUSG00000030410	2611.94	0.276393	0.103197	0.0010343	0.0124251
1318	ENSMUSG00000035007	705.778	0.156121	0.0514962	0.00103185	0.0124251
1319	ENSMUSG00000036845	386.809	0.343994	0.134941	0.00103192	0.0124251
1320	ENSMUSG00000047810	113.439	0.24211	0.0871921	0.00103236	0.0124251
1321	ENSMUSG00000058569	1421.04	0.184178	0.0628232	0.00102868	0.0124251
1322	ENSMUSG00000060679	451.957	0.218955	0.0775471	0.00102817	0.0124251
1323	ENSMUSG00000064293	155.189	-0.344539	0.133688	0.00103451	0.0124251
1324	ENSMUSG00000026966	461.397	0.283107	0.106967	0.00103819	0.0124265
1325	ENSMUSG00000034538	44.6536	-0.409252	0.167438	0.0010366	0.0124265
1326	ENSMUSG00000038150	1028.44	0.190879	0.0649141	0.00103748	0.0124265
1327	ENSMUSG00000086691	51.7546	0.427962	0.177475	0.00103854	0.0124265
1328	ENSMUSG00000106951	37.0848	-0.332595	0.129462	0.00103647	0.0124265
1329	ENSMUSG00000042350	1599.1	-0.146535	0.0500921	0.00104359	0.0124775
1330	ENSMUSG00000002763	1001.52	0.239611	0.0859067	0.00104776	0.0124941
1331	ENSMUSG00000016256	1311.42	0.277603	0.105783	0.00104671	0.0124941
1332	ENSMUSG00000024811	898.003	-0.316684	0.124318	0.00104942	0.0124941
1333	ENSMUSG00000025609	862.696	-0.464801	0.196379	0.0010516	0.0124941
1334	ENSMUSG00000026578	461.493	0.157438	0.052097	0.00105095	0.0124941
1335	ENSMUSG00000040339	330.368	-0.364408	0.148447	0.00105051	0.0124941
1336	ENSMUSG00000042737	187.262	0.369196	0.149807	0.00105044	0.0124941
1337	ENSMUSG00000048911	470.339	-0.222171	0.07861	0.00105112	0.0124941
1338	ENSMUSG00000068748	1639.63	-0.454698	0.19385	0.00105205	0.0124941
1339	ENSMUSG00000056755	513.957	-0.238015	0.0873637	0.00105745	0.0125488
1340	ENSMUSG00000017858	357.133	-0.295736	0.11208	0.00105949	0.0125618
1341	ENSMUSG00000087687	379.07	0.310744	0.118701	0.00106012	0.0125618
1342	ENSMUSG00000037386	778.652	-0.352787	0.142837	0.00106599	0.0126158
1343	ENSMUSG00000048878	978.019	0.16674	0.0555838	0.00106706	0.0126158
1344	ENSMUSG00000058897	436.767	-0.354562	0.141385	0.00106678	0.0126158
1345	ENSMUSG00000024393	8357.32	0.259787	0.0961296	0.00107269	0.0126455
1346	ENSMUSG00000051483	1046.48	0.224259	0.079463	0.00107187	0.0126455
1347	ENSMUSG00000066705	1719.83	0.204293	0.0712114	0.00107276	0.0126455
1348	ENSMUSG00000086784	330.484	0.244654	0.0890735	0.00107101	0.0126455
1349	ENSMUSG00000102312	67.2532	-0.417279	0.171446	0.00107421	0.0126533
1350	ENSMUSG00000014301	312.533	0.305274	0.116806	0.00107745	0.0126601
1351	ENSMUSG00000021951	231.848	0.23986	0.0863369	0.00107852	0.0126601
1352	ENSMUSG00000044117	4735.85	0.202983	0.0710331	0.00107877	0.0126601
1353	ENSMUSG00000049124	24.5382	-0.139177	0.273083	0.00107756	0.0126601
1354	ENSMUSG00000079481	827.862	-0.262563	0.0969744	0.00107872	0.0126601
1355	ENSMUSG00000028467	1133.79	0.158485	0.0526268	0.00108062	0.0126724
1356	ENSMUSG00000005774	249.894	-0.230038	0.0820576	0.00108276	0.0126881
1357	ENSMUSG00000020075	310.55	-0.234749	0.083777	0.00108567	0.0127035
1358	ENSMUSG00000057506	344.752	0.214606	0.0763465	0.00108567	0.0127035
1359	ENSMUSG00000041199	1297.1	0.262264	0.0964483	0.00108976	0.0127325
1360	ENSMUSG00000043432	129.44	0.267213	0.0989168	0.0010893	0.0127325
1361	ENSMUSG00000017715	948.188	0.174059	0.0584741	0.00109238	0.0127407
1362	ENSMUSG00000022571	272.869	0.23058	0.0824464	0.00109286	0.0127407
1363	ENSMUSG00000041035	533.826	0.226344	0.08115	0.00109141	0.0127407
1364	ENSMUSG00000002661	158.087	0.293091	0.111666	0.00109984	0.0127675
1365	ENSMUSG00000002984	1128.24	0.279126	0.104437	0.00109849	0.0127675
1366	ENSMUSG00000027200	853.839	-0.301997	0.115781	0.00109894	0.0127675
1367	ENSMUSG00000029446	276.848	0.284151	0.105734	0.00109606	0.0127675
1368	ENSMUSG00000035954	2063.17	-0.350553	0.139693	0.00109888	0.0127675
1369	ENSMUSG00000036186	704.118	0.27631	0.103526	0.00109998	0.0127675
1370	ENSMUSG00000071649	2470.76	0.284889	0.107161	0.00110137	0.0127743
1371	ENSMUSG00000032184	629.666	0.159258	0.0522484	0.00110293	0.0127775
1372	ENSMUSG00000071014	443.78	0.263396	0.0976323	0.00110326	0.0127775
1373	ENSMUSG00000024283	1300.07	-0.379332	0.154129	0.00110737	0.0128158
1374	ENSMUSG00000061731	371.248	-0.225933	0.0792138	0.00110945	0.0128212
1375	ENSMUSG00000073616	708.884	0.300001	0.114758	0.00110883	0.0128212
1376	ENSMUSG00000041506	275.276	0.257543	0.0945769	0.00111057	0.0128248
1377	ENSMUSG00000021427	1331.55	-0.32479	0.12878	0.00111473	0.0128521
1378	ENSMUSG00000028785	28340	0.245879	0.0893945	0.00111617	0.0128521
1379	ENSMUSG00000041889	1961.35	0.228523	0.081138	0.00111502	0.0128521
1380	ENSMUSG00000075318	1658.91	-0.486903	0.210425	0.00111608	0.0128521
1381	ENSMUSG00000009535	515.313	-0.213073	0.075481	0.00111885	0.0128573
1382	ENSMUSG00000041346	216.991	0.289567	0.110003	0.00111986	0.0128573
1383	ENSMUSG00000043019	348.221	-0.371654	0.150815	0.00111861	0.0128573
1384	ENSMUSG00000048163	1060.4	0.268439	0.0999166	0.00111918	0.0128573
1385	ENSMUSG00000005674	978.113	0.252266	0.092689	0.00112176	0.0128644
1386	ENSMUSG00000029703	204.812	0.220621	0.0793044	0.00112209	0.0128644
1387	ENSMUSG00000030204	675.814	0.154283	0.0514054	0.00112507	0.0128893
1388	ENSMUSG00000023947	43.7953	0.303477	0.116581	0.00112624	0.0128934
1389	ENSMUSG00000000740	2725.02	0.316342	0.123145	0.00112706	0.0128934
1390	ENSMUSG00000061983	2842.96	0.332853	0.130574	0.00112904	0.0129068
1391	ENSMUSG00000018765	2311.92	0.20994	0.0751954	0.00113087	0.0129092
1392	ENSMUSG00000030744	5080.56	0.218704	0.076475	0.00113022	0.0129092
1393	ENSMUSG00000024966	3792.18	0.169914	0.0571429	0.00113186	0.0129112
1394	ENSMUSG00000026259	1762.1	0.179054	0.0611601	0.00113663	0.0129563
1395	ENSMUSG00000033009	1387.41	-0.290175	0.109642	0.00113758	0.0129578
1396	ENSMUSG00000030753	809.185	-0.29649	0.113479	0.00113927	0.0129585
1397	ENSMUSG00000031639	103.924	-0.696449	0.319386	0.00113871	0.0129585
1398	ENSMUSG00000039515	2801.43	0.195098	0.06743	0.00114564	0.013003
1399	ENSMUSG00000040022	520.006	-0.471733	0.202546	0.001145	0.013003
1400	ENSMUSG00000075702	1795.47	0.317914	0.123552	0.00114411	0.013003
1401	ENSMUSG00000057229	849.311	0.188857	0.0650877	0.00114689	0.013008
1402	ENSMUSG00000003234	949.538	0.157031	0.0522131	0.00114822	0.0130137
1403	ENSMUSG00000015312	150.642	0.280842	0.105898	0.00115045	0.0130204
1404	ENSMUSG00000060708	137.323	0.215986	0.07711	0.00115002	0.0130204
1405	ENSMUSG00000055204	1689.36	-0.307295	0.1158	0.00115416	0.0130531
1406	ENSMUSG00000022661	775.168	-0.233994	0.0832677	0.00115625	0.0130674
1407	ENSMUSG00000032393	1528.52	-0.259578	0.0962627	0.00115783	0.013076
1408	ENSMUSG00000003438	419.319	0.298638	0.114695	0.00116328	0.0131063
1409	ENSMUSG00000022490	1916.78	0.273931	0.103259	0.00116188	0.0131063
1410	ENSMUSG00000028106	658.444	-0.269465	0.10106	0.00116595	0.0131063
1411	ENSMUSG00000028514	941.28	-0.193725	0.0671704	0.00116622	0.0131063
1412	ENSMUSG00000036403	87.5435	-0.334565	0.134386	0.00116476	0.0131063
1413	ENSMUSG00000040624	181.163	-0.325725	0.128648	0.00116327	0.0131063
1414	ENSMUSG00000074994	139.004	-0.532431	0.23681	0.00116629	0.0131063
1415	ENSMUSG00000016503	344.288	0.189411	0.0652865	0.00116891	0.0131265
1416	ENSMUSG00000006736	977.055	0.171741	0.0583978	0.00117205	0.0131434
1417	ENSMUSG00000025404	2902.57	0.197889	0.0695274	0.0011729	0.0131434
1418	ENSMUSG00000040936	81.9984	0.47583	0.204894	0.00117223	0.0131434
1419	ENSMUSG00000042747	403.258	0.202282	0.0709467	0.00117467	0.013154
1420	ENSMUSG00000000326	717.829	0.22223	0.0796787	0.00118491	0.013185
1421	ENSMUSG00000001520	363.724	0.231276	0.0836801	0.00118276	0.013185
1422	ENSMUSG00000020366	1987.56	-0.246956	0.0906562	0.00118086	0.013185
1423	ENSMUSG00000027848	594.172	0.20352	0.0710715	0.00118248	0.013185
1424	ENSMUSG00000028692	4624	0.217627	0.0771856	0.00118425	0.013185
1425	ENSMUSG00000037032	6205.07	0.190054	0.06464	0.00118236	0.013185
1426	ENSMUSG00000038324	2895.07	0.192622	0.0667061	0.00118274	0.013185
1427	ENSMUSG00000063576	2983.96	0.218735	0.0786012	0.00117948	0.013185
1428	ENSMUSG00000098892	717.829	0.22223	0.0796787	0.00118491	0.013185
1429	ENSMUSG00000020358	2193.68	0.139241	0.0456782	0.00118822	0.0132126
1430	ENSMUSG00000042604	257.734	-0.306063	0.119619	0.00118941	0.0132166
1431	ENSMUSG00000069539	311.79	-0.205456	0.0725816	0.00119332	0.0132508
1432	ENSMUSG00000046314	927.898	-0.36312	0.148872	0.00119643	0.013276
1433	ENSMUSG00000041997	873.776	-0.37307	0.155272	0.00119875	0.0132832
1434	ENSMUSG00000042680	448.776	-0.316856	0.124708	0.00119809	0.0132832
1435	ENSMUSG00000021171	369.331	-0.290148	0.111186	0.00121034	0.0133024
1436	ENSMUSG00000024906	279.544	0.310448	0.119312	0.00120991	0.0133024
1437	ENSMUSG00000024926	961.266	0.180738	0.0619581	0.0012071	0.0133024
1438	ENSMUSG00000033940	1847.7	0.169551	0.0583369	0.00121053	0.0133024
1439	ENSMUSG00000035509	29.6578	-0.417929	0.177716	0.00120789	0.0133024
1440	ENSMUSG00000036948	1290.88	0.265282	0.0993906	0.00120637	0.0133024
1441	ENSMUSG00000039347	6249.24	0.128652	0.0417062	0.00120368	0.0133024
1442	ENSMUSG00000041530	1063.88	-0.218682	0.0787144	0.0012083	0.0133024
1443	ENSMUSG00000048027	1068.1	-0.221861	0.0812454	0.00120477	0.0133024
1444	ENSMUSG00000049336	1874.51	-0.27141	0.100352	0.00120952	0.0133024
1445	ENSMUSG00000052593	153.102	-0.275734	0.105051	0.00120995	0.0133024
1446	ENSMUSG00000053483	685.566	0.206335	0.0726163	0.00120699	0.0133024
1447	ENSMUSG00000052406	818.291	0.143739	0.0476955	0.00121184	0.0133076
1448	ENSMUSG00000020940	40.1935	0.418334	0.176366	0.00121336	0.0133076
1449	ENSMUSG00000047843	407.09	0.232552	0.085021	0.00121351	0.0133076
1450	ENSMUSG00000031902	147.137	-0.358254	0.148634	0.00121542	0.0133193
1451	ENSMUSG00000022313	141.637	0.192544	0.0675622	0.00121968	0.0133568
1452	ENSMUSG00000020778	270.301	0.324556	0.128069	0.00122182	0.0133618
1453	ENSMUSG00000025423	534.016	-0.36183	0.148084	0.0012213	0.0133618
1454	ENSMUSG00000079283	132.413	0.292282	0.113091	0.00122559	0.0133938
1455	ENSMUSG00000028677	2983.38	0.205895	0.0728202	0.00122875	0.0134191
1456	ENSMUSG00000029557	125.319	0.275944	0.104855	0.00123259	0.0134343
1457	ENSMUSG00000036372	380.098	0.240213	0.0881713	0.00123268	0.0134343
1458	ENSMUSG00000057230	5047.48	-0.331584	0.129973	0.00123124	0.0134343
1459	ENSMUSG00000026678	825.298	-0.354214	0.145067	0.00123394	0.0134389
1460	ENSMUSG00000066724	1095.66	0.331509	0.127073	0.00123501	0.0134413
1461	ENSMUSG00000039735	242.337	-0.460406	0.200071	0.00123731	0.0134571
1462	ENSMUSG00000013878	310.36	-0.280276	0.107027	0.00124294	0.0134998
1463	ENSMUSG00000051373	369.331	0.245982	0.090834	0.00124245	0.0134998
1464	ENSMUSG00000040351	376.043	-0.333801	0.134212	0.00124475	0.0135011
1465	ENSMUSG00000090862	1663.78	0.220315	0.0789503	0.00124405	0.0135011
1466	ENSMUSG00000034401	51.0975	-0.520434	0.232868	0.00124581	0.0135034
1467	ENSMUSG00000002504	567.233	0.241193	0.0885757	0.00124684	0.0135053
1468	ENSMUSG00000030102	3821.63	-0.366181	0.14852	0.001251	0.0135301
1469	ENSMUSG00000041380	342.548	-0.613638	0.282053	0.00125183	0.0135301
1470	ENSMUSG00000047084	445.238	0.160243	0.0542742	0.00125253	0.0135301
1471	ENSMUSG00000058254	15960.8	0.123312	0.0376475	0.00125147	0.0135301
1472	ENSMUSG00000024238	790.66	-0.372525	0.155498	0.00125531	0.0135509
1473	ENSMUSG00000027331	16.0173	0.570887	0.259031	0.0012608	0.0135858
1474	ENSMUSG00000029231	517.506	-0.273448	0.104892	0.00126489	0.0135858
1475	ENSMUSG00000030180	348.502	-0.474374	0.207621	0.00126401	0.0135858
1476	ENSMUSG00000044857	463.15	0.249361	0.0923192	0.00126539	0.0135858
1477	ENSMUSG00000054453	11.4871	-0.698919	0.330165	0.00126515	0.0135858
1478	ENSMUSG00000059173	2138.14	-0.318427	0.127122	0.00126393	0.0135858
1479	ENSMUSG00000063810	80.5015	-0.515756	0.230699	0.00126359	0.0135858
1480	ENSMUSG00000079677	515.812	0.328552	0.130796	0.00126131	0.0135858
1481	ENSMUSG00000032046	4498.21	0.191864	0.064522	0.00126632	0.0135866
1482	ENSMUSG00000034974	670.957	0.234778	0.0857558	0.00126839	0.0135905
1483	ENSMUSG00000055805	2106.25	0.207928	0.0746403	0.00126795	0.0135905
1484	ENSMUSG00000033216	408.572	0.232089	0.0847757	0.00126961	0.0135944
1485	ENSMUSG00000029003	158.653	0.222949	0.0812639	0.00127168	0.0136074
1486	ENSMUSG00000020594	1036.48	-0.630401	0.282768	0.00127454	0.0136289
1487	ENSMUSG00000025132	5978.3	0.221246	0.0810053	0.00127901	0.0136327
1488	ENSMUSG00000028138	719.155	0.19129	0.0670066	0.00127919	0.0136327
1489	ENSMUSG00000032011	17475.6	0.240655	0.0887694	0.00127787	0.0136327
1490	ENSMUSG00000035632	966.057	0.220359	0.076911	0.00127909	0.0136327
1491	ENSMUSG00000043155	58.5019	0.345368	0.140159	0.00127742	0.0136327
1492	ENSMUSG00000009863	1800.13	0.250036	0.0934435	0.00128014	0.0136337
1493	ENSMUSG00000007950	3264.33	0.230328	0.0824526	0.00128281	0.0136411
1494	ENSMUSG00000032869	501.473	0.174711	0.0599328	0.00128256	0.0136411
1495	ENSMUSG00000056116	300.631	0.221774	0.0799639	0.00128341	0.0136411
1496	ENSMUSG00000028882	682.36	0.173942	0.0593878	0.00128888	0.0136819
1497	ENSMUSG00000070639	663.568	-0.389936	0.16455	0.00128897	0.0136819
1498	ENSMUSG00000078813	149.359	0.23116	0.0845601	0.00129032	0.013687
1499	ENSMUSG00000049792	578.515	0.1519	0.0511315	0.00129629	0.0137412
1500	ENSMUSG00000014769	1471.54	0.192836	0.067883	0.00130591	0.0138155
1501	ENSMUSG00000027177	537.421	-0.385485	0.163332	0.00130419	0.0138155
1502	ENSMUSG00000103749	112.531	-0.385096	0.168968	0.00130511	0.0138155
1503	ENSMUSG00000013160	3634.36	0.157647	0.0544598	0.00130702	0.0138181
1504	ENSMUSG00000024725	291.939	0.180728	0.0632675	0.00130835	0.0138229
1505	ENSMUSG00000006675	1129.72	0.242295	0.0893057	0.00131144	0.013829
1506	ENSMUSG00000029440	465.418	0.282523	0.109208	0.0013124	0.013829
1507	ENSMUSG00000040731	4951.16	0.135851	0.0430623	0.00131042	0.013829
1508	ENSMUSG00000045752	526.311	0.262305	0.099489	0.00131169	0.013829
1509	ENSMUSG00000002320	387.817	-0.154508	0.0518332	0.00131511	0.01383
1510	ENSMUSG00000058709	1397.32	0.228863	0.0825865	0.00131483	0.01383
1511	ENSMUSG00000060371	2623.86	-0.2985	0.117225	0.00131358	0.01383
1512	ENSMUSG00000027907	141.859	0.377251	0.155507	0.0013167	0.0138301
1513	ENSMUSG00000054976	101.08	-0.523359	0.236457	0.00131686	0.0138301
1514	ENSMUSG00000026042	59.611	-0.43605	0.188958	0.00131781	0.0138309
1515	ENSMUSG00000025156	1896.15	0.142953	0.0478369	0.00132035	0.0138459
1516	ENSMUSG00000031149	2097.77	0.197196	0.0704628	0.00132098	0.0138459
1517	ENSMUSG00000038619	4801.84	0.158312	0.0564121	0.00132659	0.0138955
1518	ENSMUSG00000023004	12504.6	0.172326	0.0593197	0.00133256	0.0139021
1519	ENSMUSG00000025742	245.371	-0.35942	0.149054	0.00132945	0.0139021
1520	ENSMUSG00000028465	974.726	0.171353	0.0585621	0.00133509	0.0139021
1521	ENSMUSG00000028756	6578.57	0.204667	0.073277	0.00133477	0.0139021
1522	ENSMUSG00000032911	354.128	0.215556	0.0772924	0.00133451	0.0139021
1523	ENSMUSG00000036752	5041.6	0.20482	0.0721349	0.00133221	0.0139021
1524	ENSMUSG00000048782	66.9083	0.257385	0.0972058	0.00133032	0.0139021
1525	ENSMUSG00000059772	297.718	0.185139	0.064945	0.00133246	0.0139021
1526	ENSMUSG00000074794	317.818	-0.234857	0.0865769	0.00132819	0.0139021
1527	ENSMUSG00000019710	624.52	0.201354	0.0716547	0.00133868	0.0139278
1528	ENSMUSG00000028053	1505.53	-0.357984	0.148531	0.00133931	0.0139278
1529	ENSMUSG00000015879	71.2643	-0.218501	0.0792026	0.001343	0.013957
1530	ENSMUSG00000003863	2777.31	0.248559	0.0928838	0.00134503	0.0139689
1531	ENSMUSG00000035164	66.6848	-0.472498	0.211659	0.00134639	0.013974
1532	ENSMUSG00000020277	4581.48	0.201959	0.0719643	0.0013501	0.0140033
1533	ENSMUSG00000006019	200.607	0.281209	0.108554	0.00135595	0.0140411
1534	ENSMUSG00000020900	3274.06	0.144873	0.048537	0.00135639	0.0140411
1535	ENSMUSG00000025068	492.611	0.19257	0.0679708	0.00135551	0.0140411
1536	ENSMUSG00000003746	400.566	-0.289709	0.113491	0.00136231	0.0140625
1537	ENSMUSG00000008153	5071.75	0.195666	0.0684619	0.00136171	0.0140625
1538	ENSMUSG00000021288	10942.6	0.206565	0.0742729	0.00136317	0.0140625
1539	ENSMUSG00000031428	3759.23	0.105151	0.0336598	0.0013603	0.0140625
1540	ENSMUSG00000056851	3394.55	0.120089	0.0395049	0.00136377	0.0140625
1541	ENSMUSG00000075227	425.03	0.345453	0.139112	0.00136234	0.0140625
1542	ENSMUSG00000001946	146.052	0.302844	0.119581	0.00136638	0.0140657
1543	ENSMUSG00000021496	96.2179	0.276715	0.108776	0.00136586	0.0140657
1544	ENSMUSG00000036067	386.601	0.214224	0.0774659	0.00136673	0.0140657
1545	ENSMUSG00000029772	2274.25	-0.310852	0.123428	0.00137013	0.0140915
1546	ENSMUSG00000047215	4159.47	0.206822	0.0743901	0.00137758	0.0141589
1547	ENSMUSG00000021037	2203.79	0.157023	0.0532	0.0013862	0.0141686
1548	ENSMUSG00000021134	2686.64	-0.286186	0.112006	0.00138824	0.0141686
1549	ENSMUSG00000022350	512.226	-0.202286	0.0716859	0.00138667	0.0141686
1550	ENSMUSG00000029819	1075.72	0.300186	0.120903	0.00138098	0.0141686
1551	ENSMUSG00000030029	484.673	0.237602	0.0898687	0.00138832	0.0141686
1552	ENSMUSG00000035847	5000.81	-0.327003	0.132005	0.0013842	0.0141686
1553	ENSMUSG00000056076	1971.68	0.228513	0.0839251	0.00138448	0.0141686
1554	ENSMUSG00000061360	261.885	0.21368	0.0776162	0.00138366	0.0141686
1555	ENSMUSG00000074582	840.775	-0.251091	0.0955945	0.00138794	0.0141686
1556	ENSMUSG00000090733	2598.85	0.271646	0.104246	0.00138722	0.0141686
1557	ENSMUSG00000100789	14.3008	0.407949	0.175544	0.00138497	0.0141686
1558	ENSMUSG00000074211	298.199	0.261789	0.10255	0.00138945	0.0141709
1559	ENSMUSG00000029992	697.372	-0.266285	0.102888	0.00139465	0.0141967
1560	ENSMUSG00000054452	10571	0.313123	0.120996	0.00139392	0.0141967
1561	ENSMUSG00000063297	695.091	-0.486189	0.220859	0.00139381	0.0141967
1562	ENSMUSG00000013787	3077.03	0.239753	0.0890118	0.00139573	0.0141985
1563	ENSMUSG00000039579	480.458	-0.279712	0.107738	0.00139822	0.0142057
1564	ENSMUSG00000056612	275.271	0.31946	0.128268	0.00139764	0.0142057
1565	ENSMUSG00000018585	517.889	0.347387	0.142402	0.00140285	0.0142345
1566	ENSMUSG00000029723	1655.5	0.286956	0.111689	0.0014023	0.0142345
1567	ENSMUSG00000003200	571.49	0.189665	0.0669534	0.00141221	0.0142821
1568	ENSMUSG00000033487	400.066	-0.372099	0.157023	0.00141293	0.0142821
1569	ENSMUSG00000034209	623.528	0.202409	0.0729326	0.00141058	0.0142821
1570	ENSMUSG00000036057	1055.67	0.287818	0.113214	0.0014129	0.0142821
1571	ENSMUSG00000041688	204.063	-0.484164	0.217763	0.0014122	0.0142821
1572	ENSMUSG00000085642	57.7196	0.245065	0.0924112	0.00141076	0.0142821
1573	ENSMUSG00000007038	1032.45	0.199336	0.0714295	0.00141556	0.0142962
1574	ENSMUSG00000078713	371.038	0.243434	0.0912544	0.00141612	0.0142962
1575	ENSMUSG00000027363	896.761	-0.182639	0.0640917	0.00141946	0.0143208
1576	ENSMUSG00000039278	11360.3	0.286141	0.109711	0.00142098	0.014327
1577	ENSMUSG00000032239	432.57	0.225719	0.0831642	0.00142253	0.0143335
1578	ENSMUSG00000027422	1159.3	0.236163	0.0865871	0.00142721	0.0143625
1579	ENSMUSG00000115801	303.198	-0.357481	0.149527	0.00142665	0.0143625
1580	ENSMUSG00000002948	1678.44	0.288999	0.11306	0.00142953	0.0143678
1581	ENSMUSG00000014426	807.984	0.128987	0.0410358	0.00143213	0.0143678
1582	ENSMUSG00000021478	60.6963	-0.411884	0.180399	0.00142986	0.0143678
1583	ENSMUSG00000022614	350.33	0.272935	0.105236	0.00143316	0.0143678
1584	ENSMUSG00000062995	660.103	0.246182	0.092602	0.00143239	0.0143678
1585	ENSMUSG00000069678	224.515	0.247592	0.0933031	0.00143091	0.0143678
1586	ENSMUSG00000020773	54.5433	0.438764	0.192027	0.00143584	0.0143836
1587	ENSMUSG00000024095	438.385	-0.278603	0.106923	0.00143771	0.0143836
1588	ENSMUSG00000030255	149.054	-0.214798	0.077646	0.00144078	0.0143836
1589	ENSMUSG00000031683	456.372	0.185379	0.0655508	0.00144009	0.0143836
1590	ENSMUSG00000034584	36.1343	-0.475425	0.214708	0.00144108	0.0143836
1591	ENSMUSG00000035064	526.181	0.211417	0.0765469	0.00144086	0.0143836
1592	ENSMUSG00000075706	5060.09	0.328235	0.133415	0.00143687	0.0143836
1593	ENSMUSG00000063430	1329.62	0.239324	0.0907339	0.00144399	0.0144037
1594	ENSMUSG00000041238	37.6275	-0.45163	0.201719	0.00144618	0.0144165
1595	ENSMUSG00000023868	710.471	-0.304019	0.122008	0.00145261	0.0144262
1596	ENSMUSG00000031918	492.098	-0.292652	0.115704	0.00145067	0.0144262
1597	ENSMUSG00000035530	4831.01	0.209446	0.0757097	0.00145251	0.0144262
1598	ENSMUSG00000037355	106.176	-0.458183	0.204559	0.0014516	0.0144262
1599	ENSMUSG00000051550	381.722	0.271924	0.105006	0.00145238	0.0144262
1600	ENSMUSG00000062380	5563.09	0.245603	0.0953568	0.00145012	0.0144262
1601	ENSMUSG00000044433	561.533	0.268833	0.103245	0.00145605	0.014436
1602	ENSMUSG00000058715	273.3	0.227751	0.0842799	0.00145457	0.014436
1603	ENSMUSG00000059486	334.489	-0.304834	0.122511	0.00145632	0.014436
1604	ENSMUSG00000022905	1018.73	-0.354661	0.149542	0.00145859	0.0144398
1605	ENSMUSG00000023921	387.814	-0.267207	0.103004	0.0014579	0.0144398
1606	ENSMUSG00000035559	200.822	0.320299	0.129689	0.00146033	0.0144398
1607	ENSMUSG00000111476	200.822	0.320299	0.129689	0.00146033	0.0144398
1608	ENSMUSG00000049907	702.717	0.207997	0.0753823	0.00146144	0.0144418
1609	ENSMUSG00000053137	391.167	0.200281	0.0715472	0.00146394	0.0144574
1610	ENSMUSG00000018340	2047.79	0.199939	0.0728256	0.00146873	0.0144598
1611	ENSMUSG00000028848	117.598	0.287216	0.112207	0.0014673	0.0144598
1612	ENSMUSG00000043964	484.381	0.196645	0.0703439	0.00146732	0.0144598
1613	ENSMUSG00000049511	62.1936	-0.404796	0.175932	0.00146595	0.0144598
1614	ENSMUSG00000064030	332.21	0.263294	0.103181	0.00146827	0.0144598
1615	ENSMUSG00000061315	2245.27	0.166065	0.0557033	0.0014711	0.0144741
1616	ENSMUSG00000004929	904.783	0.236646	0.0886441	0.00147655	0.0145188
1617	ENSMUSG00000024873	7070.02	0.289025	0.114003	0.001481	0.0145355
1618	ENSMUSG00000040249	6512.76	0.235065	0.0854872	0.00148013	0.0145355
1619	ENSMUSG00000045532	227.412	0.268614	0.10408	0.0014809	0.0145355
1620	ENSMUSG00000020484	1155.09	0.155283	0.054176	0.00148597	0.0145663
1621	ENSMUSG00000031980	586.455	0.255721	0.0973562	0.00148526	0.0145663
1622	ENSMUSG00000032816	554.72	-0.265983	0.103009	0.0014888	0.0145761
1623	ENSMUSG00000044708	2232.92	-0.252205	0.0956897	0.00148875	0.0145761
1624	ENSMUSG00000033400	405.462	-0.25325	0.0969215	0.00149239	0.0146023
1625	ENSMUSG00000002980	324.797	0.448505	0.198926	0.00149338	0.014603
1626	ENSMUSG00000017548	203.264	-0.591625	0.281977	0.00149496	0.0146094
1627	ENSMUSG00000036678	277.979	0.31771	0.128737	0.00149615	0.0146121
1628	ENSMUSG00000030512	245.679	0.266597	0.102697	0.00149921	0.0146329
1629	ENSMUSG00000019373	723.49	0.194966	0.0701304	0.00150478	0.0146783
1630	ENSMUSG00000019254	1598.3	0.232716	0.0870632	0.00151072	0.0147002
1631	ENSMUSG00000024829	310.49	0.223106	0.0823876	0.00151067	0.0147002
1632	ENSMUSG00000030435	2509.34	0.158926	0.0547706	0.00150837	0.0147002
1633	ENSMUSG00000043165	155.844	0.344584	0.142935	0.0015089	0.0147002
1634	ENSMUSG00000029147	1256.53	0.171375	0.0602032	0.00151374	0.0147205
1635	ENSMUSG00000029463	809.563	0.154363	0.0529952	0.00151569	0.0147215
1636	ENSMUSG00000090077	282.024	0.342795	0.142818	0.0015155	0.0147215
1637	ENSMUSG00000067924	860.193	0.217393	0.0798862	0.00151953	0.0147408
1638	ENSMUSG00000116363	860.193	0.217393	0.0798862	0.00151953	0.0147408
1639	ENSMUSG00000027593	982.116	0.202245	0.0733602	0.00152113	0.0147473
1640	ENSMUSG00000012405	2697.21	0.211043	0.0778589	0.00152392	0.0147473
1641	ENSMUSG00000049420	289.556	-0.253283	0.0978677	0.00152279	0.0147473
1642	ENSMUSG00000064284	131.121	0.257007	0.0995694	0.00152368	0.0147473
1643	ENSMUSG00000032892	134.528	0.274403	0.107537	0.00152667	0.0147569
1644	ENSMUSG00000034108	308.091	0.276433	0.108764	0.00152677	0.0147569
1645	ENSMUSG00000022564	8859.36	0.200746	0.0724261	0.00152831	0.0147618
1646	ENSMUSG00000027204	134.516	-0.266733	0.103668	0.00152914	0.0147618
1647	ENSMUSG00000027309	1369.66	-0.306881	0.12549	0.00153181	0.0147786
1648	ENSMUSG00000030047	88.3931	0.240658	0.0909759	0.001533	0.0147812
1649	ENSMUSG00000097929	314.827	0.15532	0.0533603	0.00153398	0.0147816
1650	ENSMUSG00000001053	316.247	0.263256	0.101643	0.00153553	0.0147876
1651	ENSMUSG00000037486	239.318	-0.403351	0.176716	0.00153916	0.0148046
1652	ENSMUSG00000040254	41.4274	-0.568088	0.270891	0.00153886	0.0148046
1653	ENSMUSG00000049401	634.892	0.192676	0.0689721	0.00154264	0.0148201
1654	ENSMUSG00000074649	1276.69	0.199551	0.0721129	0.00154249	0.0148201
1655	ENSMUSG00000029433	346.451	0.15732	0.0543223	0.00154496	0.0148264
1656	ENSMUSG00000041483	266.945	-0.451907	0.204888	0.00154516	0.0148264
1657	ENSMUSG00000004895	932.601	0.185197	0.0660085	0.00154773	0.0148345
1658	ENSMUSG00000022554	115.983	0.257772	0.098769	0.00154787	0.0148345
1659	ENSMUSG00000036955	2924.4	0.102545	0.033592	0.00155086	0.0148542
1660	ENSMUSG00000057522	2452.9	-0.159743	0.054455	0.00155285	0.0148644
1661	ENSMUSG00000023938	490.961	0.203285	0.0724626	0.0015563	0.0148883
1662	ENSMUSG00000000827	732.19	0.174739	0.0627286	0.0015647	0.0149471
1663	ENSMUSG00000021910	8404.71	0.188451	0.0670959	0.00156427	0.0149471
1664	ENSMUSG00000038002	429.692	-0.18842	0.0673	0.00156526	0.0149471
1665	ENSMUSG00000024240	485.205	-0.23003	0.0859176	0.0015678	0.0149624
1666	ENSMUSG00000040372	35.9063	-0.478674	0.220962	0.00156878	0.0149627
1667	ENSMUSG00000034265	701.202	0.15477	0.0530786	0.0015698	0.0149635
1668	ENSMUSG00000006315	692.39	0.235413	0.0888828	0.0015716	0.0149713
1669	ENSMUSG00000038485	1367.23	-0.175194	0.0615292	0.00157296	0.0149713
1670	ENSMUSG00000042211	640.272	-0.129944	0.0435701	0.00157345	0.0149713
1671	ENSMUSG00000020022	1972.26	0.231041	0.0871503	0.00157815	0.0150033
1672	ENSMUSG00000037896	227.701	-0.344385	0.144835	0.00157869	0.0150033
1673	ENSMUSG00000004937	3036.57	0.205861	0.0751149	0.00158024	0.015009
1674	ENSMUSG00000011884	779.627	0.188523	0.0674389	0.00159241	0.0151065
1675	ENSMUSG00000048351	185.113	0.229737	0.0845467	0.00159215	0.0151065
1676	ENSMUSG00000103897	220.549	-0.350106	0.14909	0.00159527	0.0151247
1677	ENSMUSG00000004849	3387.56	0.209704	0.0769566	0.00159657	0.0151279
1678	ENSMUSG00000023094	382.624	0.227069	0.0849534	0.00160035	0.0151547
1679	ENSMUSG00000000876	250.271	0.170946	0.0601915	0.00161098	0.0152157
1680	ENSMUSG00000001025	204.266	0.330896	0.139939	0.00161158	0.0152157
1681	ENSMUSG00000002064	632.451	0.197202	0.0717471	0.00161096	0.0152157
1682	ENSMUSG00000092417	252.431	0.272479	0.107115	0.00160846	0.0152157
1683	ENSMUSG00000095567	1432.63	0.155449	0.0536577	0.00160926	0.0152157
1684	ENSMUSG00000068580	308.3	0.208769	0.0777409	0.00161486	0.0152376
1685	ENSMUSG00000046727	631.34	0.250091	0.0961742	0.00162019	0.0152788
1686	ENSMUSG00000006527	299.63	-0.225471	0.0848917	0.00162448	0.0153011
1687	ENSMUSG00000078440	1133.92	0.263664	0.102861	0.00162397	0.0153011
1688	ENSMUSG00000036120	262.181	0.212408	0.0779897	0.00162572	0.0153037
1689	ENSMUSG00000027878	449.641	-0.213143	0.078662	0.00163237	0.0153481
1690	ENSMUSG00000063531	602.649	-0.256598	0.0989774	0.00163159	0.0153481
1691	ENSMUSG00000021180	198.359	-0.379614	0.167943	0.00163449	0.015359
1692	ENSMUSG00000020986	1077.62	-0.259089	0.100666	0.00163926	0.0153675
1693	ENSMUSG00000027692	1539.18	-0.306	0.125169	0.00163688	0.0153675
1694	ENSMUSG00000031059	1550.47	0.263055	0.102599	0.00163803	0.0153675
1695	ENSMUSG00000036591	2681.14	-0.235718	0.0880345	0.00163892	0.0153675
1696	ENSMUSG00000046718	118.387	0.462723	0.211846	0.00164345	0.0153977
1697	ENSMUSG00000027641	15.0376	-0.615742	0.304423	0.00164684	0.0154112
1698	ENSMUSG00000050321	882.05	-0.302602	0.123456	0.00164636	0.0154112
1699	ENSMUSG00000052296	2587.95	0.123257	0.0415619	0.00165139	0.0154447
1700	ENSMUSG00000022812	1651.07	-0.330568	0.138608	0.00165543	0.0154734
1701	ENSMUSG00000020589	1897.49	-0.350911	0.148807	0.00166306	0.0155173
1702	ENSMUSG00000024436	471.503	0.259687	0.100868	0.00166136	0.0155173
1703	ENSMUSG00000034254	2498.38	0.186747	0.0672711	0.00166246	0.0155173
1704	ENSMUSG00000094595	10.3456	-0.525719	0.251498	0.00166522	0.0155284
1705	ENSMUSG00000048706	297.88	0.179775	0.0638644	0.00166757	0.0155412
1706	ENSMUSG00000044288	1383.79	-0.489313	0.228802	0.00166867	0.0155423
1707	ENSMUSG00000071645	424.523	0.185525	0.0666505	0.00167215	0.0155656
1708	ENSMUSG00000021987	1089.76	-0.30186	0.122435	0.00167554	0.0155789
1709	ENSMUSG00000056917	301.536	0.210073	0.0774633	0.00167521	0.0155789
1710	ENSMUSG00000040591	1891.34	0.153641	0.0527109	0.00167834	0.0155867
1711	ENSMUSG00000059820	149.339	-0.446998	0.20403	0.00167737	0.0155867
1712	ENSMUSG00000028684	664.99	0.208342	0.077238	0.00168084	0.0156008
1713	ENSMUSG00000028861	562.224	0.148011	0.0510632	0.00168481	0.0156285
1714	ENSMUSG00000040054	854.038	-0.160061	0.0564304	0.00168583	0.0156288
1715	ENSMUSG00000001552	801.306	0.319847	0.133554	0.00169355	0.015656
1716	ENSMUSG00000002233	233.787	0.29071	0.117418	0.00169173	0.015656
1717	ENSMUSG00000005732	505.804	0.153171	0.0534813	0.00169565	0.015656
1718	ENSMUSG00000025731	397.98	0.2703	0.107341	0.00169484	0.015656
1719	ENSMUSG00000043445	1038.29	0.149714	0.0519128	0.00169189	0.015656
1720	ENSMUSG00000073889	388.903	0.310567	0.127647	0.00169346	0.015656
1721	ENSMUSG00000099164	505.804	0.153171	0.0534813	0.00169565	0.015656
1722	ENSMUSG00000026824	1234.51	-0.367011	0.15932	0.00169898	0.0156776
1723	ENSMUSG00000054934	1038.87	0.245059	0.0948217	0.00170333	0.0157086
1724	ENSMUSG00000006335	345.422	0.318861	0.132348	0.00171002	0.0157179
1725	ENSMUSG00000009563	380.446	0.208581	0.0772805	0.00171017	0.0157179
1726	ENSMUSG00000022548	4321.97	0.314587	0.129243	0.00170891	0.0157179
1727	ENSMUSG00000026798	312.972	0.231874	0.0879997	0.00170984	0.0157179
1728	ENSMUSG00000031431	698.917	0.307447	0.125504	0.00171079	0.0157179
1729	ENSMUSG00000031723	367.395	0.172851	0.0613147	0.00171225	0.0157179
1730	ENSMUSG00000038296	777.129	0.191999	0.0695534	0.00171062	0.0157179
1731	ENSMUSG00000063439	230.206	0.294431	0.119177	0.00171154	0.0157179
1732	ENSMUSG00000038024	120.131	-0.450665	0.20793	0.00171849	0.0157661
1733	ENSMUSG00000038250	251.868	-0.279407	0.111359	0.00172213	0.0157904
1734	ENSMUSG00000021957	3326.46	0.225522	0.0849779	0.00172606	0.0158172
1735	ENSMUSG00000047037	351.086	-0.290578	0.117941	0.00172835	0.01582
1736	ENSMUSG00000078235	432.179	0.244975	0.0951631	0.00172835	0.01582
1737	ENSMUSG00000003363	10294.5	0.187713	0.067155	0.00173234	0.0158311
1738	ENSMUSG00000020859	2329.72	-0.389534	0.166773	0.00173337	0.0158311
1739	ENSMUSG00000021508	1615.29	0.234551	0.0886734	0.00173363	0.0158311
1740	ENSMUSG00000035045	192.083	-0.412232	0.18655	0.00173455	0.0158311
1741	ENSMUSG00000036278	250.117	0.294762	0.119521	0.00173246	0.0158311
1742	ENSMUSG00000028672	266.091	0.215551	0.080594	0.00173859	0.0158589
1743	ENSMUSG00000038679	208.87	-0.480872	0.226436	0.00174127	0.0158742
1744	ENSMUSG00000002372	1286.15	0.191057	0.0694995	0.00174802	0.0158905
1745	ENSMUSG00000024944	999.19	0.281184	0.112278	0.00175105	0.0158905
1746	ENSMUSG00000028608	503.128	0.213385	0.0794486	0.00175049	0.0158905
1747	ENSMUSG00000030030	473.28	0.226129	0.0854708	0.00174976	0.0158905
1748	ENSMUSG00000035278	460.549	0.244342	0.094385	0.00174719	0.0158905
1749	ENSMUSG00000039145	2586.38	-0.259229	0.100209	0.00174598	0.0158905
1750	ENSMUSG00000071076	1054.65	0.255631	0.0997058	0.00175034	0.0158905
1751	ENSMUSG00000110974	1054.65	0.255631	0.0997058	0.00175034	0.0158905
1752	ENSMUSG00000061650	539.101	0.145912	0.0503894	0.00175215	0.0158914
1753	ENSMUSG00000086822	35.345	-0.352429	0.151766	0.00175578	0.0159152
1754	ENSMUSG00000037787	397.004	0.232681	0.088561	0.00175845	0.0159265
1755	ENSMUSG00000048814	1842.5	-0.293663	0.12043	0.00175903	0.0159265
1756	ENSMUSG00000021481	425.744	-0.183386	0.0656481	0.00176373	0.0159599
1757	ENSMUSG00000019818	429.003	-0.363639	0.158662	0.00176561	0.0159637
1758	ENSMUSG00000067847	585.969	0.308219	0.127126	0.00176615	0.0159637
1759	ENSMUSG00000047423	1098.07	0.236635	0.0908922	0.00177262	0.0160131
1760	ENSMUSG00000024201	1063.9	0.199634	0.0732068	0.00177685	0.0160239
1761	ENSMUSG00000047591	73.3673	0.247047	0.09584	0.00177588	0.0160239
1762	ENSMUSG00000060244	78.317	0.281241	0.113299	0.00177623	0.0160239
1763	ENSMUSG00000028982	323.212	0.188521	0.069726	0.00178005	0.0160437
1764	ENSMUSG00000032410	305.788	-0.276951	0.112169	0.00178427	0.0160726
1765	ENSMUSG00000006575	6071.33	0.218751	0.0834961	0.00178533	0.0160731
1766	ENSMUSG00000078681	494.713	0.238249	0.092364	0.00179245	0.016128
1767	ENSMUSG00000056941	484.486	0.204578	0.0750773	0.00179403	0.0161331
1768	ENSMUSG00000022897	881.496	-0.21155	0.0791627	0.00180018	0.0161792
1769	ENSMUSG00000031563	516.599	-0.164826	0.0584557	0.00180183	0.0161849
1770	ENSMUSG00000004366	5354.5	0.237727	0.0892176	0.00180497	0.0161861
1771	ENSMUSG00000021097	1578.57	-0.20828	0.0781506	0.00180381	0.0161861
1772	ENSMUSG00000087590	73.0572	0.297403	0.12466	0.00180502	0.0161861
1773	ENSMUSG00000028669	988.357	0.180283	0.0656333	0.00181105	0.016231
1774	ENSMUSG00000027499	855.473	-0.295216	0.12175	0.00181369	0.0162455
1775	ENSMUSG00000041570	1645.21	-0.339387	0.145079	0.00181536	0.0162513
1776	ENSMUSG00000059895	853.198	0.250744	0.0984955	0.00181854	0.0162706
1777	ENSMUSG00000031290	109.86	-0.589535	0.294865	0.00182235	0.0162955
1778	ENSMUSG00000024604	609.166	0.180213	0.0652359	0.00182392	0.0163004
1779	ENSMUSG00000024798	104.286	-0.245005	0.0956696	0.00182847	0.0163191
1780	ENSMUSG00000049807	2095.59	0.168421	0.0597163	0.00182903	0.0163191
1781	ENSMUSG00000110949	96.8996	0.334188	0.142678	0.0018291	0.0163191
1782	ENSMUSG00000005161	2824.88	0.272395	0.11054	0.00183319	0.0163465
1783	ENSMUSG00000038387	162.998	0.295824	0.121243	0.00183632	0.0163652
1784	ENSMUSG00000032216	5894.85	-0.283437	0.11573	0.00184498	0.0164331
1785	ENSMUSG00000050587	900.053	-0.270484	0.109509	0.00184605	0.0164335
1786	ENSMUSG00000049583	1408.07	-0.422816	0.197523	0.00184817	0.0164431
1787	ENSMUSG00000029480	302.051	0.241286	0.0950295	0.00185534	0.0164565
1788	ENSMUSG00000031834	1263.89	0.214154	0.0803058	0.00185365	0.0164565
1789	ENSMUSG00000040560	2338.97	-0.231911	0.0902992	0.00185589	0.0164565
1790	ENSMUSG00000047976	437.463	-0.406154	0.184881	0.00185541	0.0164565
1791	ENSMUSG00000053025	4464.32	-0.305189	0.130787	0.00185092	0.0164565
1792	ENSMUSG00000111826	1263.89	0.214154	0.0803058	0.00185365	0.0164565
1793	ENSMUSG00000063663	48.9694	-0.642213	0.32676	0.00185757	0.0164622
1794	ENSMUSG00000034880	229.105	0.294997	0.121477	0.00186023	0.0164696
1795	ENSMUSG00000039126	757.848	-0.301571	0.12571	0.00186048	0.0164696
1796	ENSMUSG00000000743	1369.97	0.181906	0.0659265	0.00186446	0.0164702
1797	ENSMUSG00000020811	2347.48	0.216244	0.0814612	0.00186437	0.0164702
1798	ENSMUSG00000022516	677.662	0.221642	0.0849024	0.00186572	0.0164702
1799	ENSMUSG00000027582	770.347	0.196683	0.0724237	0.00186341	0.0164702
1800	ENSMUSG00000079003	499.511	0.234129	0.0894525	0.00186531	0.0164702
1801	ENSMUSG00000026974	400.772	0.191524	0.0701084	0.00186794	0.0164714
1802	ENSMUSG00000045576	227.093	-0.277795	0.112499	0.00186776	0.0164714
1803	ENSMUSG00000024513	556.621	0.167583	0.0599526	0.00187175	0.0164959
1804	ENSMUSG00000025332	1059.37	0.179445	0.0648039	0.00187635	0.0165273
1805	ENSMUSG00000027404	896.738	0.207107	0.0760048	0.00188896	0.0165924
1806	ENSMUSG00000028621	90.2049	0.347151	0.15119	0.0018886	0.0165924
1807	ENSMUSG00000078656	910.538	0.197214	0.0730025	0.00188844	0.0165924
1808	ENSMUSG00000087679	1223.99	0.171425	0.0612832	0.00188725	0.0165924
1809	ENSMUSG00000092558	314.014	0.204338	0.0765968	0.00188526	0.0165924
1810	ENSMUSG00000028822	1050.59	0.161315	0.05713	0.00189436	0.0166306
1811	ENSMUSG00000038722	467.128	0.173012	0.0621038	0.00189723	0.0166437
1812	ENSMUSG00000043384	5617.47	-0.250226	0.0984381	0.00189795	0.0166437
1813	ENSMUSG00000024841	336.63	0.159756	0.0558719	0.00189951	0.0166483
1814	ENSMUSG00000010095	2079.83	0.214792	0.0798221	0.00190269	0.0166669
1815	ENSMUSG00000028837	1165.24	0.191042	0.0694732	0.00190473	0.0166756
1816	ENSMUSG00000025949	386.316	-0.335129	0.144866	0.00190586	0.0166763
1817	ENSMUSG00000029190	1383.85	-0.278438	0.115571	0.00191272	0.0167271
1818	ENSMUSG00000048497	146.229	-0.202114	0.0745183	0.00191416	0.0167305
1819	ENSMUSG00000020176	413.931	-0.255034	0.101698	0.00191825	0.0167319
1820	ENSMUSG00000039100	1849.14	-0.282451	0.115758	0.00191805	0.0167319
1821	ENSMUSG00000063954	263.901	0.426145	0.197705	0.00191834	0.0167319
1822	ENSMUSG00000091994	47.8938	-0.265731	0.10664	0.00191854	0.0167319
1823	ENSMUSG00000034825	2296.64	-0.231897	0.0879203	0.00192186	0.0167517
1824	ENSMUSG00000018572	765.517	0.144713	0.0503308	0.00193504	0.0168525
1825	ENSMUSG00000052387	588.376	-0.479508	0.231108	0.00193555	0.0168525
1826	ENSMUSG00000033499	823.547	-0.223761	0.0857173	0.00193672	0.0168535
1827	ENSMUSG00000031154	1314.75	0.129383	0.0443373	0.00194414	0.0169088
1828	ENSMUSG00000036357	119.072	-0.376978	0.168906	0.00194527	0.0169094
1829	ENSMUSG00000032383	1687.74	0.21878	0.0831391	0.00194903	0.0169328
1830	ENSMUSG00000016206	33.6499	0.313316	0.13273	0.00195401	0.0169668
1831	ENSMUSG00000007411	845.105	0.209139	0.0792731	0.00195539	0.0169695
1832	ENSMUSG00000031169	1121.36	0.167081	0.0598404	0.00195966	0.0169972
1833	ENSMUSG00000025228	3407.54	0.170704	0.0614077	0.00196156	0.0170045
1834	ENSMUSG00000026771	82.7246	-0.48604	0.233015	0.00196567	0.0170308
1835	ENSMUSG00000028029	599.203	0.183331	0.0675988	0.00197011	0.0170573
1836	ENSMUSG00000042207	870.35	-0.183043	0.066912	0.00197087	0.0170573
1837	ENSMUSG00000001270	16177.6	0.238871	0.0922102	0.00197299	0.0170663
1838	ENSMUSG00000001418	678.646	0.26368	0.10545	0.0019778	0.0170734
1839	ENSMUSG00000036968	161.26	0.170446	0.0614477	0.0019767	0.0170734
1840	ENSMUSG00000040466	180.905	0.338199	0.147326	0.00197882	0.0170734
1841	ENSMUSG00000042694	195.124	0.221178	0.0852543	0.00197632	0.0170734
1842	ENSMUSG00000044628	2195.2	0.214804	0.0814413	0.0019794	0.0170734
1843	ENSMUSG00000066392	1704.6	-0.303745	0.128642	0.00198026	0.0170734
1844	ENSMUSG00000059839	80.1126	-0.430696	0.202658	0.00198318	0.0170894
1845	ENSMUSG00000022947	149.468	0.244464	0.0965268	0.00199198	0.0171465
1846	ENSMUSG00000063659	4504.38	-0.279097	0.114643	0.00199142	0.0171465
1847	ENSMUSG00000039983	714.351	0.166437	0.0597351	0.00199336	0.0171491
1848	ENSMUSG00000028998	860.428	0.249125	0.0983501	0.00199912	0.0171747
1849	ENSMUSG00000036095	1290.03	-0.425726	0.200454	0.00200046	0.0171747
1850	ENSMUSG00000040029	535.039	-0.2426	0.0955233	0.00200165	0.0171747
1851	ENSMUSG00000054008	1093.47	-0.241474	0.0956999	0.00200173	0.0171747
1852	ENSMUSG00000062006	1610.19	0.287797	0.119263	0.00199992	0.0171747
1853	ENSMUSG00000028772	445.241	0.156455	0.0564944	0.00200396	0.0171753
1854	ENSMUSG00000108747	445.241	0.156455	0.0564944	0.00200396	0.0171753
1855	ENSMUSG00000030739	900.863	0.282669	0.115438	0.00200936	0.0172033
1856	ENSMUSG00000037894	945.843	0.185381	0.0683914	0.0020094	0.0172033
1857	ENSMUSG00000035027	1238.66	0.220359	0.0862983	0.00201147	0.0172118
1858	ENSMUSG00000009927	2954.92	0.253562	0.101264	0.00201467	0.0172136
1859	ENSMUSG00000023048	936.488	0.225249	0.0866839	0.00201601	0.0172136
1860	ENSMUSG00000032420	36.2796	-0.305504	0.128583	0.00201381	0.0172136
1861	ENSMUSG00000045589	2654.2	-0.306654	0.130038	0.0020159	0.0172136
1862	ENSMUSG00000041781	564.602	-0.207234	0.0781166	0.00201828	0.0172237
1863	ENSMUSG00000021598	384.437	0.158236	0.0563945	0.00202392	0.0172625
1864	ENSMUSG00000025656	5713.56	-0.223884	0.0867709	0.00202516	0.0172638
1865	ENSMUSG00000021357	492.238	-0.196087	0.073534	0.0020279	0.0172779
1866	ENSMUSG00000020023	729.737	-0.213405	0.0815694	0.00202902	0.0172782
1867	ENSMUSG00000063160	2522.69	0.231061	0.0891014	0.00203256	0.0172991
1868	ENSMUSG00000028099	352.21	0.160656	0.0575319	0.00203634	0.0173219
1869	ENSMUSG00000027285	195.959	-0.263954	0.106945	0.00203928	0.0173284
1870	ENSMUSG00000055485	309.421	-0.298609	0.126065	0.00203879	0.0173284
1871	ENSMUSG00000020257	1762.09	-0.155883	0.0552961	0.00204049	0.0173294
1872	ENSMUSG00000025658	2613.81	-0.295136	0.12362	0.00204165	0.01733
1873	ENSMUSG00000019797	303.55	0.204673	0.0791126	0.00204945	0.0173302
1874	ENSMUSG00000022306	301.37	-0.305403	0.129736	0.00205081	0.0173302
1875	ENSMUSG00000025780	304.925	-0.273168	0.111401	0.00204499	0.0173302
1876	ENSMUSG00000037493	453.994	0.227318	0.0878005	0.00204935	0.0173302
1877	ENSMUSG00000040720	470.499	-0.184789	0.0672142	0.00204605	0.0173302
1878	ENSMUSG00000043811	714.404	0.231864	0.0901726	0.00205148	0.0173302
1879	ENSMUSG00000044340	1631.74	-0.237954	0.0922195	0.00204584	0.0173302
1880	ENSMUSG00000051118	22.8068	0.850471	0.458566	0.00204569	0.0173302
1881	ENSMUSG00000111113	714.404	0.231864	0.0901726	0.00205148	0.0173302
1882	ENSMUSG00000021913	1388.08	0.142072	0.0496954	0.00206353	0.0174134
1883	ENSMUSG00000058126	19.71	0.514495	0.255007	0.00206343	0.0174134
1884	ENSMUSG00000039257	544.158	0.201899	0.0758559	0.00206468	0.0174139
1885	ENSMUSG00000033419	4225.78	-0.342702	0.147894	0.00206612	0.0174168
1886	ENSMUSG00000061778	60.6094	-0.460218	0.225366	0.00206732	0.0174176
1887	ENSMUSG00000023019	2827.13	0.19836	0.0749947	0.00206948	0.0174266
1888	ENSMUSG00000015484	236.434	0.165799	0.0596234	0.00207164	0.0174355
1889	ENSMUSG00000031171	379.706	0.250436	0.0999276	0.00207374	0.017444
1890	ENSMUSG00000111861	209.193	-0.37532	0.171379	0.00207553	0.0174498
1891	ENSMUSG00000114196	33.9465	-0.46995	0.229766	0.00207705	0.0174534
1892	ENSMUSG00000069631	444.659	0.146637	0.0518679	0.00208036	0.017472
1893	ENSMUSG00000030120	8911.73	0.234662	0.0926748	0.00208651	0.0174959
1894	ENSMUSG00000038533	610.934	-0.248687	0.0992441	0.00208483	0.0174959
1895	ENSMUSG00000039652	209.205	-0.374997	0.171425	0.00208651	0.0174959
1896	ENSMUSG00000028597	53.9422	0.415997	0.194234	0.00209025	0.0175095
1897	ENSMUSG00000051864	633.95	0.171263	0.0620988	0.00209034	0.0175095
1898	ENSMUSG00000027400	220.968	0.27067	0.110245	0.00209278	0.0175207
1899	ENSMUSG00000047260	436.497	0.222532	0.0858713	0.00209524	0.0175321
1900	ENSMUSG00000024639	2236.67	-0.282627	0.121004	0.00210239	0.0175734
1901	ENSMUSG00000038208	192.397	0.228604	0.0889472	0.00210221	0.0175734
1902	ENSMUSG00000026248	322.071	0.200677	0.0761711	0.0021053	0.0175785
1903	ENSMUSG00000030905	3027.29	0.217291	0.084968	0.00210632	0.0175785
1904	ENSMUSG00000084319	1201.77	0.322681	0.141344	0.00210476	0.0175785
1905	ENSMUSG00000051146	1144.06	0.240495	0.0950183	0.0021113	0.0176108
1906	ENSMUSG00000022441	101.244	0.225406	0.0874041	0.00211386	0.0176168
1907	ENSMUSG00000028798	1191.46	0.193284	0.0726208	0.00211424	0.0176168
1908	ENSMUSG00000027523	22999.9	0.223077	0.0862105	0.00211907	0.0176478
1909	ENSMUSG00000032478	70.7547	0.244588	0.0975111	0.00212287	0.0176702
1910	ENSMUSG00000005893	951.602	-0.345368	0.155538	0.00212425	0.0176724
1911	ENSMUSG00000020388	168.891	0.33021	0.145046	0.00213021	0.0176947
1912	ENSMUSG00000025747	40.4728	0.338952	0.149114	0.00212817	0.0176947
1913	ENSMUSG00000059842	181.667	0.166041	0.0601892	0.00213027	0.0176947
1914	ENSMUSG00000025272	2686.43	-0.269488	0.110892	0.0021323	0.0177023
1915	ENSMUSG00000033467	198.863	0.282597	0.117322	0.00213573	0.0177123
1916	ENSMUSG00000037935	921.494	0.162088	0.0582803	0.00213546	0.0177123
1917	ENSMUSG00000003352	3976.42	0.22172	0.0848069	0.00213768	0.0177141
1918	ENSMUSG00000036138	764.704	0.232151	0.090609	0.00213818	0.0177141
1919	ENSMUSG00000036826	12.0632	0.948953	0.53146	0.00214119	0.0177298
1920	ENSMUSG00000010067	169.332	0.194166	0.0728077	0.00214397	0.0177436
1921	ENSMUSG00000020496	4701.08	0.171788	0.0622135	0.00214953	0.0177803
1922	ENSMUSG00000086841	274.655	0.238424	0.0938584	0.0021531	0.0178006
1923	ENSMUSG00000025374	1901.14	0.248706	0.0994493	0.00215975	0.017837
1924	ENSMUSG00000066607	2818.12	0.235781	0.093661	0.00215893	0.017837
1925	ENSMUSG00000019179	6143.41	0.200388	0.0760474	0.0021621	0.0178472
1926	ENSMUSG00000031832	204.644	0.248284	0.0994539	0.00216414	0.0178547
1927	ENSMUSG00000038172	339.849	-0.384584	0.178544	0.00216542	0.017856
1928	ENSMUSG00000029538	505.677	0.222958	0.0863604	0.00216832	0.0178706
1929	ENSMUSG00000021504	325.558	0.199366	0.0759443	0.00217113	0.017874
1930	ENSMUSG00000027954	105.494	0.235808	0.0931836	0.00217323	0.017874
1931	ENSMUSG00000030043	29.7064	-0.330335	0.145895	0.00217174	0.017874
1932	ENSMUSG00000048304	989.986	-0.23052	0.0894672	0.00217254	0.017874
1933	ENSMUSG00000015189	421.762	-0.457062	0.220962	0.0021771	0.0178873
1934	ENSMUSG00000022556	701.63	0.207087	0.0785068	0.00217615	0.0178873
1935	ENSMUSG00000007039	170.458	0.264901	0.108341	0.00218424	0.017909
1936	ENSMUSG00000020189	295.702	-0.561081	0.291044	0.00218135	0.017909
1937	ENSMUSG00000035476	159.29	-0.578543	0.303854	0.00218311	0.017909
1938	ENSMUSG00000058690	914.183	-0.379124	0.173801	0.00218393	0.017909
1939	ENSMUSG00000008855	2405.83	0.235239	0.09192	0.00219018	0.0179484
1940	ENSMUSG00000031631	316.143	-0.334433	0.147713	0.00219349	0.0179663
1941	ENSMUSG00000013539	456.481	0.147472	0.0522503	0.00219837	0.0179784
1942	ENSMUSG00000063802	1120.7	0.246664	0.0986025	0.00219835	0.0179784
1943	ENSMUSG00000098377	456.481	0.147472	0.0522503	0.00219837	0.0179784
1944	ENSMUSG00000025967	1910.9	0.189515	0.0706844	0.00220127	0.0179921
1945	ENSMUSG00000060981	28.6241	0.446658	0.216152	0.0022023	0.0179921
1946	ENSMUSG00000020273	155.385	-0.334519	0.148511	0.00220754	0.0180066
1947	ENSMUSG00000020526	227.351	0.195057	0.0719045	0.00221655	0.0180066
1948	ENSMUSG00000021287	143.103	0.193943	0.072846	0.00220886	0.0180066
1949	ENSMUSG00000026273	228.201	0.205372	0.0792347	0.00221602	0.0180066
1950	ENSMUSG00000026942	146.925	0.228457	0.0897162	0.00221467	0.0180066
1951	ENSMUSG00000028020	1072.12	-0.251221	0.100902	0.00220606	0.0180066
1952	ENSMUSG00000028461	336.839	0.305318	0.13137	0.00221655	0.0180066
1953	ENSMUSG00000028528	3262.97	-0.260464	0.106506	0.00221054	0.0180066
1954	ENSMUSG00000033256	612.012	0.242968	0.0962052	0.00220636	0.0180066
1955	ENSMUSG00000051329	87.6687	-0.440823	0.214311	0.00221213	0.0180066
1956	ENSMUSG00000059588	25.7362	-0.614793	0.32849	0.00221574	0.0180066
1957	ENSMUSG00000050222	117.519	0.262153	0.107122	0.00221946	0.0180119
1958	ENSMUSG00000062591	21563	0.206075	0.0788098	0.00221833	0.0180119
1959	ENSMUSG00000043587	198.421	-0.166568	0.0612858	0.00222243	0.0180267
1960	ENSMUSG00000032897	772.851	0.182772	0.0675751	0.00222481	0.0180369
1961	ENSMUSG00000055024	922.26	-0.281284	0.117674	0.00223203	0.0180862
1962	ENSMUSG00000019990	148.015	-0.271271	0.11236	0.00223626	0.018102
1963	ENSMUSG00000036615	398.811	0.177982	0.0659691	0.00223588	0.018102
1964	ENSMUSG00000044709	238.048	0.220055	0.085616	0.0022384	0.0181101
1965	ENSMUSG00000043881	248.313	-0.392343	0.184953	0.0022402	0.0181154
1966	ENSMUSG00000005469	3710.14	0.187495	0.0699059	0.00224758	0.0181203
1967	ENSMUSG00000024491	320.718	-0.338218	0.152675	0.00224879	0.0181203
1968	ENSMUSG00000024579	307.566	0.191029	0.0719498	0.00224833	0.0181203
1969	ENSMUSG00000030298	765.542	0.200882	0.0761958	0.00224233	0.0181203
1970	ENSMUSG00000031714	449.076	-0.185451	0.0688611	0.00224848	0.0181203
1971	ENSMUSG00000037104	1055.58	-0.173495	0.0641876	0.00224499	0.0181203
1972	ENSMUSG00000056812	1512.09	-0.345535	0.158211	0.00224323	0.0181203
1973	ENSMUSG00000039640	1287.1	0.231917	0.09166	0.00225154	0.0181332
1974	ENSMUSG00000083012	804.799	0.14861	0.0530876	0.00225318	0.0181373
1975	ENSMUSG00000002017	329.718	-0.237229	0.0943837	0.00226173	0.0181846
1976	ENSMUSG00000024847	740.232	0.225498	0.0877367	0.00227043	0.0181846
1977	ENSMUSG00000025981	68.2892	-0.537844	0.279235	0.00226588	0.0181846
1978	ENSMUSG00000027852	385.909	-0.288617	0.122205	0.00226855	0.0181846
1979	ENSMUSG00000028698	396.083	-0.302133	0.129797	0.00226886	0.0181846
1980	ENSMUSG00000028889	306.046	0.174127	0.0642897	0.0022705	0.0181846
1981	ENSMUSG00000031732	465.408	-0.214359	0.0834624	0.00226863	0.0181846
1982	ENSMUSG00000035798	636.846	-0.300827	0.129757	0.00226895	0.0181846
1983	ENSMUSG00000090071	4503.43	0.214394	0.0845303	0.00226214	0.0181846
1984	ENSMUSG00000097319	740.232	0.225498	0.0877367	0.00227043	0.0181846
1985	ENSMUSG00000001056	513.72	0.251172	0.0988296	0.00227575	0.01819
1986	ENSMUSG00000002210	491.363	0.165074	0.0604873	0.00227431	0.01819
1987	ENSMUSG00000017781	4828.14	0.094703	0.0320608	0.00227493	0.01819
1988	ENSMUSG00000037904	151.268	0.264996	0.109634	0.00227565	0.01819
1989	ENSMUSG00000022100	949.487	-0.24676	0.104466	0.00228381	0.0181994
1990	ENSMUSG00000030869	872.445	0.258141	0.108354	0.00228163	0.0181994
1991	ENSMUSG00000034488	635.639	-0.367613	0.169766	0.00228101	0.0181994
1992	ENSMUSG00000036427	16119.2	0.211638	0.0815043	0.00228264	0.0181994
1993	ENSMUSG00000037119	233.752	-0.315348	0.137498	0.00228378	0.0181994
1994	ENSMUSG00000116351	233.752	-0.315348	0.137498	0.00228378	0.0181994
1995	ENSMUSG00000038733	1049.65	-0.312828	0.138694	0.00228655	0.0182062
1996	ENSMUSG00000044876	570.406	0.240256	0.0959761	0.00228694	0.0182062
1997	ENSMUSG00000034574	724.6	-0.250081	0.101615	0.00228847	0.0182092
1998	ENSMUSG00000089911	465.231	-0.232899	0.0926054	0.00229339	0.0182392
1999	ENSMUSG00000018567	3008.29	0.182857	0.0682812	0.00229575	0.0182488
[truncated: 13,898 more rows]
